# Supplementary material for: Tyrosine phosphorylation of RNA polymerase II CTD is associated with antisense promoter transcription and active enhancers in mammalian cells
Source: eLife. 2014 May 9;3:e02105. doi: 10.7554/eLife.02105 (PMC4042876; doi:10.7554/eLife.02105)
Supplement: Source code 1. — Folder containing the different scripts used in this study. DOI: http://dx.doi.org/10.7554/eLife.02105.022 [file elife02105s001.tar.gz]

Archive with 113 entries (78 files):
- SupplementaryData1
- SupplementaryData1/Tyrosine1_article
- SupplementaryData1/Tyrosine1_article/readme.txt
- SupplementaryData1/Tyrosine1_article/expression_data
- SupplementaryData1/Tyrosine1_article/expression_data/mart_export_correspondingID.txt
- SupplementaryData1/Tyrosine1_article/expression_data/refseqExpressionTable.txt
- SupplementaryData1/Tyrosine1_article/expression_data/merged_affyREF.txt
- SupplementaryData1/Tyrosine1_article/expression_data/GSM1139497_sample_table.txt
- SupplementaryData1/Tyrosine1_article/expression_data/GSM1139496_sample_table.txt
- SupplementaryData1/Tyrosine1_article/expression_data/GSM1139498_sample_table.txt
- SupplementaryData1/Tyrosine1_article/expression_data/GSM1139499_sample_table.txt
- SupplementaryData1/Tyrosine1_article/scripts
- SupplementaryData1/Tyrosine1_article/scripts/enhancers
- SupplementaryData1/Tyrosine1_article/scripts/enhancers/putativePromoters_removeShortRNAOutliers_step5.R
- SupplementaryData1/Tyrosine1_article/scripts/enhancers/enhancers_detection_step1.R
- SupplementaryData1/Tyrosine1_article/scripts/enhancers/tissue_specificity.R
- SupplementaryData1/Tyrosine1_article/scripts/enhancers/enhancers_detection_twoMarks_step1.R
- SupplementaryData1/Tyrosine1_article/scripts/enhancers/enhancers_removeShortRNAOutliers_step5.R
- SupplementaryData1/Tyrosine1_article/scripts/enhancers/putativePromoters_centerOnmax_step4.R
- SupplementaryData1/Tyrosine1_article/scripts/enhancers/enhancers_centerOnMax_step4.R
- SupplementaryData1/Tyrosine1_article/scripts/enhancers/enhancers_filtration_by_ratio_step2.R
- SupplementaryData1/Tyrosine1_article/scripts/enhancers/putativePromoters_LocusExtraction_step3.R
- SupplementaryData1/Tyrosine1_article/scripts/enhancers/enhancers_locusExtraction_step3.R
- SupplementaryData1/Tyrosine1_article/scripts/enhancers/GFF_shifter_step6.R
- SupplementaryData1/Tyrosine1_article/scripts/enhancers/putativePromoters_filtration_by_ratio_step2.R
- SupplementaryData1/Tyrosine1_article/scripts/make_union
- SupplementaryData1/Tyrosine1_article/scripts/make_union/union_objects.R
- SupplementaryData1/Tyrosine1_article/scripts/density_map
- SupplementaryData1/Tyrosine1_article/scripts/density_map/extractFromallPattern.R
- SupplementaryData1/Tyrosine1_article/scripts/density_map/conversionRSATDNApatternToGFF.R
- SupplementaryData1/Tyrosine1_article/scripts/density_map/colorGFF.R
- SupplementaryData1/Tyrosine1_article/scripts/object_generation
- SupplementaryData1/Tyrosine1_article/scripts/object_generation/object_generation_launcher.R
- SupplementaryData1/Tyrosine1_article/scripts/object_generation/selection_from_wig.R
- SupplementaryData1/Tyrosine1_article/scripts/correlation
- SupplementaryData1/Tyrosine1_article/scripts/correlation/compare_RObjects.R
- SupplementaryData1/Tyrosine1_article/scripts/correlation/correlationplot.R
- SupplementaryData1/Tyrosine1_article/scripts/statistical_test
- SupplementaryData1/Tyrosine1_article/scripts/statistical_test/paired_sample_ttest.R
- SupplementaryData1/Tyrosine1_article/scripts/peak_sorting
- SupplementaryData1/Tyrosine1_article/scripts/peak_sorting/clusteringFunctions.R
- SupplementaryData1/Tyrosine1_article/scripts/peak_sorting/1_SelectAndSortGenes.R
- SupplementaryData1/Tyrosine1_article/scripts/peak_sorting/3_GenerateResults.R
- SupplementaryData1/Tyrosine1_article/scripts/peak_sorting/filtering_outliers_TSS.R
- SupplementaryData1/Tyrosine1_article/scripts/maxLocation_analysis
- SupplementaryData1/Tyrosine1_article/scripts/maxLocation_analysis/pval_from_distribution.R
- SupplementaryData1/Tyrosine1_article/scripts/maxLocation_analysis/maxlocationAnalysis-treeviewMatrix.R
- SupplementaryData1/Tyrosine1_article/scripts/filtering_objects
- SupplementaryData1/Tyrosine1_article/scripts/filtering_objects/filtering_objects_with_threshold.R
- SupplementaryData1/Tyrosine1_article/scripts/mean_distribution
- SupplementaryData1/Tyrosine1_article/scripts/mean_distribution/mean_distribution.R
- SupplementaryData1/Tyrosine1_article/scripts/expressionAnalysis
- SupplementaryData1/Tyrosine1_article/scripts/expressionAnalysis/orderByExpression.R
- SupplementaryData1/Tyrosine1_article/scripts/expressionAnalysis/correspondingAffyRefseq.R
- SupplementaryData1/Tyrosine1_article/scripts/expressionAnalysis/mergingFiles.R
- SupplementaryData1/Tyrosine1_article/annotations
- SupplementaryData1/Tyrosine1_article/annotations/sno-miRNA.gff
- SupplementaryData1/Tyrosine1_article/annotations/humanGenomeHg19_wholeGene_chrFiltered.bed
- SupplementaryData1/Tyrosine1_article/annotations/histone_genes_hg19.gff
- SupplementaryData1/Tyrosine1_article/annotations/snoRNA_hg19_chrFiltered.gff
- SupplementaryData1/Tyrosine1_article/annotations/snRNA_hg19_chrFiltered.gff
- SupplementaryData1/Tyrosine1_article/annotations/rRNA_hg19_chrFiltered.gff
- SupplementaryData1/Tyrosine1_article/annotations/tRNA.gff
- SupplementaryData1/Tyrosine1_article/wigpeakcaller
- SupplementaryData1/Tyrosine1_article/wigpeakcaller/.svn
- SupplementaryData1/Tyrosine1_article/wigpeakcaller/.svn/prop-base
- SupplementaryData1/Tyrosine1_article/wigpeakcaller/.svn/prop-base/WigLocus.h.svn-base
- SupplementaryData1/Tyrosine1_article/wigpeakcaller/.svn/prop-base/WigPeakCaller.h.svn-base
- SupplementaryData1/Tyrosine1_article/wigpeakcaller/.svn/prop-base/WigPeakCaller.cpp.svn-base
- SupplementaryData1/Tyrosine1_article/wigpeakcaller/.svn/prop-base/BedLocus.h.svn-base
- SupplementaryData1/Tyrosine1_article/wigpeakcaller/.svn/prop-base/WigPeakCaller.svn-base
- SupplementaryData1/Tyrosine1_article/wigpeakcaller/.svn/prop-base/WigLocus.cpp.svn-base
- SupplementaryData1/Tyrosine1_article/wigpeakcaller/.svn/prop-base/BedLocus.cpp.svn-base
- SupplementaryData1/Tyrosine1_article/wigpeakcaller/.svn/text-base
- SupplementaryData1/Tyrosine1_article/wigpeakcaller/.svn/text-base/WigPeakCaller.svn-base
- SupplementaryData1/Tyrosine1_article/wigpeakcaller/.svn/text-base/WigLocus.h.svn-base
- SupplementaryData1/Tyrosine1_article/wigpeakcaller/.svn/text-base/BedLocus.h.svn-base
- SupplementaryData1/Tyrosine1_article/wigpeakcaller/.svn/text-base/BedLocus.cpp.svn-base
- SupplementaryData1/Tyrosine1_article/wigpeakcaller/.svn/text-base/WigPeakCaller.cpp.svn-base
- SupplementaryData1/Tyrosine1_article/wigpeakcaller/.svn/text-base/WigLocus.cpp.svn-base
- SupplementaryData1/Tyrosine1_article/wigpeakcaller/.svn/text-base/Makefile.svn-base
- SupplementaryData1/Tyrosine1_article/wigpeakcaller/.svn/text-base/WigPeakCaller.h.svn-base
- SupplementaryData1/Tyrosine1_article/wigpeakcaller/.svn/tmp
- SupplementaryData1/Tyrosine1_article/wigpeakcaller/.svn/tmp/props
- SupplementaryData1/Tyrosine1_article/wigpeakcaller/.svn/tmp/prop-base
- SupplementaryData1/Tyrosine1_article/wigpeakcaller/.svn/tmp/text-base
- SupplementaryData1/Tyrosine1_article/wigpeakcaller/.svn/entries
- SupplementaryData1/Tyrosine1_article/wigpeakcaller/.svn/props
- SupplementaryData1/Tyrosine1_article/wigpeakcaller/WigPeakCaller
- SupplementaryData1/Tyrosine1_article/wigpeakcaller/BedLocus.h
- SupplementaryData1/Tyrosine1_article/wigpeakcaller/WigLocus.cpp
- SupplementaryData1/Tyrosine1_article/wigpeakcaller/BedLocus.cpp
- SupplementaryData1/Tyrosine1_article/wigpeakcaller/WigLocus.h
- SupplementaryData1/Tyrosine1_article/wigpeakcaller/WigPeakCaller.cpp
- SupplementaryData1/Tyrosine1_article/wigpeakcaller/WigPeakCaller.h
- SupplementaryData1/Tyrosine1_article/wigpeakcaller/Makefile
- SupplementaryData1/Tyrosine1_article/wigpeakcaller/test
- SupplementaryData1/Tyrosine1_article/wigpeakcaller/test/test.wig
- SupplementaryData1/Tyrosine1_article/wigpeakcaller/test/test_peaks_10_55_25.bed
- SupplementaryData1/Tyrosine1_article/wigpeakcaller/test/.svn
- SupplementaryData1/Tyrosine1_article/wigpeakcaller/test/.svn/prop-base
- SupplementaryData1/Tyrosine1_article/wigpeakcaller/test/.svn/entries
- SupplementaryData1/Tyrosine1_article/wigpeakcaller/test/.svn/props
- SupplementaryData1/Tyrosine1_article/wigpeakcaller/test/.svn/tmp
- SupplementaryData1/Tyrosine1_article/wigpeakcaller/test/.svn/tmp/text-base
- SupplementaryData1/Tyrosine1_article/wigpeakcaller/test/.svn/tmp/props
- SupplementaryData1/Tyrosine1_article/wigpeakcaller/test/.svn/tmp/prop-base
- SupplementaryData1/Tyrosine1_article/wigpeakcaller/test/.svn/text-base
- SupplementaryData1/Tyrosine1_article/wigpeakcaller/test/.svn/text-base/test.wig.svn-base
- SupplementaryData1/Tyrosine1_article/wigpeakcaller/test/.svn/text-base/test_peaks_10_55_25.bed.svn-base
- SupplementaryData1/Tyrosine1_article/tissue-spe
- SupplementaryData1/Tyrosine1_article/tissue-spe/gnf1h-gcrma.zip
- SupplementaryData1/Tyrosine1_article/tissue-spe/U133AGNF1B.gcrma.avg.csv
