# Supplementary material for: Tyrosine phosphorylation of RNA polymerase II CTD is associated with antisense promoter transcription and active enhancers in mammalian cells
Source: eLife. 2014 May 9;3:e02105. doi: 10.7554/eLife.02105 (PMC4042876; doi:10.7554/eLife.02105)
Supplement: Source code 1. — Folder containing the different scripts used in this study. DOI: http://dx.doi.org/10.7554/eLife.02105.022 [file elife02105s001.tar.gz › SupplementaryData1/Tyrosine1_article/readme.txt]

#############
# "Tyrosine phosphorylation of RNA Polymerase II CTD is associated with antisense promoter transcription and active enhancers in mammalian cells"
# Nicolas Descostes, Martin Heidemann, Lionel Spinelli, Roland Schüller, Muhammad A Maqbool, Romain Fenouil, Frederic Koch, Charlène Innocenti, Marta Gut, Ivo Gut, Dirk Eick, Jean-Christophe Andrau
#
# contact: nicolas.descostes@gmail.com and jean-christophe.andrau@igmm.cnrs.fr
#############


----------------------
STATEMENT
----------------------

This folder contains the different scripts used in the above mentionned study. This document follows the logic of the article, each section corresponding to a particular figure, and further explanations on proceedings are given for each step of the study. 

Note that details of the algorithms and the different parameters are described directly in each .R files. Specifications on parameters are given below when needed. Figures using only screenshots or average profiles are skipped in this documentation.

Scripts generating the average profiles, boxplots, as well as the pipeline of treatment of the data are not provided. Details on how data were treated, boxplots and profiles were generated are given in the method of the article as well as in the first section of this document. These functions were used as part of future published R packages. The pipeline of treatment of HTS data will be published soon in the form of a R bioconductor package.


The term "R object" describes a saved R structure which is a list of list. These objects are generated with the script ./object_generation/object_generation_launcher.R. Details about each section of the list is given at the beginning of the previously mentionned script.


Wiggle files of pipeline processed data are available under accession number GSE52914 at http://www.ncbi.nlm.nih.gov/geo/.

E-mail of developpers are indicated in scripts if you have any questions.

IMPORTANT: This document aims to kindly help readers to use our script. The first goal of the release of our scripts is to respect the editorial policy of eLife by making available the codes used for the article. We do not aim to provide a full toolkit for analyzing NGS data. Some scripts may contain additional functionnalities that were not used in this article and hence not explained in this document. We however tried to comment our scripts as extensively as possible.

IMPORTANT: If you are using any of our sources in your studies please kindly cite our article.


----------------------
LIBRARIES INTALLATION
----------------------

Specific R libraries are required for running some scripts (see article for references):

		* mixdist
		* gtools
		* mixdist
		* minpack.lm
		* rgl
		* hgu133a2.db
		* IRanges
		* multicore
		* BSgenome.Hsapiens.UCSC.hg19
		* ChIPpeakAnno
		* Biostrings
		

You should also have "rsat-tools" installed on your computer or use the online version at: http://rsat.ulb.ac.be/


----------------------
SCRIPTS AND PROCEDURES
----------------------


Figure 2
--------

The aim of the following procedures is to be able to generate profiles and boxplots of the data. The following section is describing the algorithms used in details in order to facilitate programming.

1) Generate "R objects" with the script ./Tyrosine1_article/scripts/object_generation/object_generation_launcher.R using the wig files downloaded from GEO GSE52914.
	These objects are the basis of our study. Annotations will be filtered from them to keep only those showing a significant level of enrichment. The details of the composition of each object can be found in the script at lines 4-21. 
	
	IMPORTANT: change the path to selection_from_wig.R at line 26.

The following precisions on the parameters used are necessary to reproduce our results:	
	
		* The annotation file used is provided in ./Tyrosine1_article/annotations/humanGenomeHg19_wholeGene_chrFiltered.bed
		* annotationExtensions_vector: 15000
		* spaceSizes_vector: 2000
		* binSize_value: 50
	
2) Assess the mean values distribution of each object (Figure 2 – figure supplement 1B) using the script ./Tyrosine1_article/scripts/mean_distribution/mean_distribution.R with the previously generated R objects at step 1.

Parameters:
		* interval_TSS: c(-500;500)
		* interval_TOTAL: c(-1000;2000)
		* min_size: 2000
		* nb_curves: 2

3) Once you obtain your threshold parameters, use them as arguments in ./Tyrosine1_article/scripts/filtering_object/filtering_objects_with_threshold.R

Parameters:
		* objects_for_level: Here you should base the object level on the same experiments you want to filter.
		* location: TOTAL
		* interval: c(-1000;2000)
		* minSize: 2000


4) Generate average profiles
				A: load your R object in R
				B: Filter the annotations you want to remove based on the provided gff files (folder ./Tyrosine1_article/annotations)
				C: Retrieve the values of each element of your list for the section "probe.valueTOTAL" (see object description in ./scripts/object_generation/object_generation_launcher.R lines 4-21)
				D: Filter each numeric vector on the interval -2000/+2000 knowing each vector contains:
						- The values on the gene body of your annotations (between the start and end of the refseq file)
						- half of the profile length you used for generating the object are added before and after refseq annotations (annotationExtensions_vector: 15000 at step 1)
				E: Build a matrix of interpolated values for each annotation
				F: Mean average each column of your matrix to obtain a single numeric vector
				G: plot the values

For obtaining the profiles at the TSS, follow the same procedure using the "probe.valueTSS" section. 


5) Generate boxplots
			A: Generate objects based on the union of all marks with ./scripts/make_union/union_objects.R 
			B: Follow steps A-D of previous step 4 building a list with elements corresponding to each experiment
			C: Retrieve values on the two defined zones described in the article for each element
			D: Compute mean of these values for each element (two numeric vectors by element)
			E: Filter outliers using the "out" element returned by the R function boxplot
			F: Scale the values between 0 and 1
			G: boxplot each vector aside.

6) Perform paired-sample t-test with the script ./Tyrosine1_article/scripts/statistical_test/paired_sample_ttest.R


Figure 2 - figure supplement 1A 
-------------------------------

The correlations were generated with ./Tyrosine1_article/scripts/correlation/correlationplot.R


Figure 2 - figure supplement 2
-------------------------------


1) Merge the 4 files of microarrays expression data (folder ./Tyrosine1_article/expression_data) using the script ./Tyrosine1_article/scripts/expressionAnalysis/mergingFiles.R (result: ./Tyrosine1_article/expression_data/merged_affyREF.txt)

2) Using the table of correspondance between AFFY ID and Refseq IDs (./Tyrosine1_article/expression_data/mart_export_correspondingID.txt), replace the AFFY ID by the corresponding RefSeq one in the merged_affyREF.txt file using the script ./Tyrosine1_article/scripts/expressionAnalysis/correspondingAffyRefseq.R (result: ./Tyrosine1_article/expression_data/refseqExpressionTable.txt)

3) Using the script ./Tyrosine1_article/scripts/expressionAnalysis/orderByExpression.R, generate a "semicolon file" of coordinates that will be used in the following steps to generate the heatmaps.

4) Prepare one file "1_referenceAB.txt" having the reference experiment (Tyr1P) formatted as follow (tab separated):

Name	File	Clustered Region	Data Transform	Sort Function
Tyr1P_rajiWT	Tyr1P/GenesSelect_Tyr1P-raji_wt_SpaceSize_2000_ProLength_15000-filtered-3.50285921357967	TSS	noTransform	orderByPeak

5) Prepare a second file "2_correspondingAB.txt" containing the other experiments formatted as follow (tab separated):

Name	File	Clustered Region	Data Transform
H3K4me1_rajiwt	/H3K4me1/GenesSelect_H3K4me1-raji_wt_SpaceSize_2000_ProLength_15000-filtered-3.50285921357967	TSS	noTransform


6) Generate heatmap using 1_referenceAB.txt, 2_correspondingAB.txt and the semicolon file generated at step 3 with the script ./Tyrosine1_article/scripts/peak_sorting/3_GenerateResults.R:
		* change the path to the clusteringFunctions.R script line 12
		* Use the following parameters:
				- topPercent_tab: 100
				- topPercentParam: "averageValue"
				
		The heatmaps and profiles are output in the output folder defined in the script.
		
For generating the boxplots, see step 5 of "Figure 2" section above.


Figure 2 - figure supplement 6B
-------------------------------


For ./Tyrosine1_article/scripts/correlation/compare_RObjects.R, the folowing parameters were used:

1) Transcription start site (TSS)
	
		* input_pathes: the filtered objects generated at step 3 of section "Figure 2"
		* extension_up: -500
		* extension_down: 500

2) Gene body (INSIDE)

		* input_pathes: the filtered objects generated at step 3 of section "Figure 2"
		* extension_up: 1000
		* extension_down: -500	
	
3) 3' end of genes
	
		* input_pathes: the filtered objects generated at step 3 of section "Figure 2"
		* extension_up: -500
		* extension_down: 2000


Figure 3
--------

In order to generate the profiles and heatmaps, follow these steps:

1) Assess the annotations with a significant level of Pol II at TSS (Figure 2 – figure supplement 1) using the script ./Tyrosine1_article/scripts/mean_distribution/mean_distribution.R. If you have performed the step 2 of section "Figure 2", you already have this result.

2) Filter the objects you want to perform the heatmaps for, based on the level of Pol II. Use the threshold determined at the previous step 1. script: ./Tyrosine1_article/scripts/filtering_object/filtering_objects_with_threshold.R

3) Prepare two files needed for the peak sorting as described in steps 4-5 of section "Figure 2 - figure supplement 2".

4) Run the script ./Tyrosine1_article/scripts/peak_sorting/1_SelectAndSortGenes.R on a profile length of 1000.

5) Run the script ./Tyrosine1_article/scripts/peak_sorting/3_GenerateResults.R on the same profile length of 1000.

6) Outliers were removed with ./Tyrosine1_article/scripts/peak_sorting/filtering_outliers_TSS.R and step 5 repeated to obtain profiles without outliers. This script must be used manually.


Figure 3 – figure supplement 1
------------------------------

To obtain the AT/GC content:

1) Prepare a file of motif to search:

W AorT
S GorC


2) Run the "dna-pattern" function of the command line rsat-tools using the parameters "-1str -origin 0".

3) Extract the coordinates of each motif using ./Tyrosine1_article/scripts/density_map/extractFromallPattern.R

4) Convert the rsat file to a gff file using ./Tyrosine1_article/scripts/density_map/conversionRSATDNApatternToGFF.R with:

		* location: TSS
		* profileLengthBeforeVec: 1000
		* profileLengthAfterVec: 1000

5) Run the script ./Tyrosine1_article/scripts/density_map/colorGFF.R with the parameter "fastaFile" = NA to generate the fasta file of corresponding sequences. NOTE: If you are using this script with an other genome than Homo Sapiens, adapt the R library to your organism line 11.

6) Run the same script ./Tyrosine1_article/scripts/density_map/colorGFF.R including the generated fasta file.


Figure 3 – figure supplement 2-A
------------------------------

	Run the script ./Tyrosine1_article/scripts/maxLocation_analysis/maxlocationAnalysis-treeviewMatrix.R manually in a terminal. Details for parameters are specified at the beginning of the script. Only specific parts of this script was used to generate the 3D plots. It is up to the user to skip some parts of it. Note that the "trendline" part of this script may not run without fine tuning of the parameters.

	
	
Figure 3 – figure supplement 2-B
------------------------------

	Note that this plots were generated with data treated in bins of 10. The script ./Tyrosine1_article/scripts/maxLocation_analysis/pval_from_distribution.R generates those plots.
	
	
	
Figure 4
--------

To isolate enhancers and promoters based on location of Pol II mark:

1) Perform a peak detection for the marks H3K4me1, H3K4me3, Pol II and H3K36me3 using scripts in ./Tyrosine1_article/wigpeakcaller.

2) Run ./Tyrosine1_article/scripts/enhancers/enhancers_detection_step1.R

3) Generate the new objects for H3K4me1 and H3K4me3 (for the reference promoters, putative enhancers and promoters) using the output gff files of step 2 as reference annotations with the script ./Tyrosine1_article/scripts/object_generation/object_generation_launcher.R

4) Filter the enhancers according to the H3K4me1/H3K4me3 ratio with ./Tyrosine1_article/scripts/enhancers/enhancers_filtration_by_ratio_step2.R (extend_length_tab = 1000)

5) Filter the putative promoters according to the H3K4me1/H3K4me3 ratio using ./Tyrosine1_article/scripts/enhancers/putativePromoters_filtration_by_ratio_step2.R (extend_length_tab = 1000)

6) Center the annotations on the Pol II peaks using ./Tyrosine1_article/scripts/enhancers/enhancers_locusExtraction_step3.R and ./Tyrosine1_article/scripts/enhancers/putativePromoters_LocusExtraction_step3.R

7) Use the output files of step 6 to produce new R objects for Pol II with ./Tyrosine1_article/scripts/object_generation/object_generation_launcher.R

8) Center the annotations on the maximum peak of Pol II (locus_extension = 0) with scripts ./Tyrosine1_article/scripts/enhancers/enhancers_centerOnMax_step4.R and ./Tyrosine1_article/scripts/enhancers/putativePromoters_centerOnmax_step4.R

9) Generate new objects for short RNA plus and minus using the output of step 8 as reference files with ./Tyrosine1_article/scripts/object_generation/object_generation_launcher.R

10) Filter RNA outliers for putative enhancers and promoters with ./Tyrosine1_article/scripts/enhancers/enhancers_removeShortRNAOutliers_step5.R and ./Tyrosine1_article/scripts/enhancers/putativePromoters_removeShortRNAOutliers_step5.R

11) Use the output files of step 10 to shift the coordinates by 25 base pairs (if you generated the R objects in bins of 50) with the script ./Tyrosine1_article/scripts/enhancers/GFF_shifter_step6.R

12) Generate new objects for all marks you need to explore using the output of step 11 with ./Tyrosine1_article/scripts/object_generation/object_generation_launcher.R

13) Use ./Tyrosine1_article/scripts/correlation/compare_RObjects.R as in section "Figure 2 - figure supplement 6B" to generate the cross correlation table on interval (-2000/2000). 

14) To generate profiles and boxplots, see indications of section "Figure 2". Keep in mind that values were divided by corresponding values of Pol II for boxplots.


Figure 4 – figure supplement 1E
-------------------------------

To generate the barplot of tissue specificity, use the script ./Tyrosine1_article/scripts/enhancers/tissue_specificity.R. Input files that should be used are in ./Tyrosine1_article/Tyrosine1_article/tissue-spe.


Figure 4 – figure supplement 3
------------------------------

Follow the procedure described in section "Figure 4" by modifying:

		Step1: Peak detection of H3K27ac
		
		Step2: Run the script ./Tyrosine1_article/scripts/enhancers/enhancers_detection_twoMarks_step1.R using only H3K4me1/H3K4me3
		
		Step 6: Perform an overlap with peaks of H3K27ac to differentiate active enhancers from the whole and center on H3K4me3
		
 


	
