# Supplementary material for: Tyrosine phosphorylation of RNA polymerase II CTD is associated with antisense promoter transcription and active enhancers in mammalian cells
Source: eLife. 2014 May 9;3:e02105. doi: 10.7554/eLife.02105 (PMC4042876; doi:10.7554/eLife.02105)
Supplement: Source code 1. — Folder containing the different scripts used in this study. DOI: http://dx.doi.org/10.7554/eLife.02105.022 [file elife02105s001.tar.gz › SupplementaryData1/Tyrosine1_article/expression_data/mart_export_correspondingID.txt]

Ensembl Gene ID	Affy HG U133-PLUS-2 probeset	RefSeq mRNA [e.g. NM_001195597]	RefSeq ncRNA [e.g. NR_002834]
ENSG00000266142
ENSG00000237050
ENSG00000263589
ENSG00000226175
ENSG00000240924
ENSG00000240924
ENSG00000227342	1563385_at		NR_038855
ENSG00000231928
ENSG00000225267
ENSG00000257399
ENSG00000257451
ENSG00000239618
ENSG00000263866			NR_030615
ENSG00000239618
ENSG00000239618
ENSG00000099977	202929_s_at	NM_001084392
ENSG00000099977	202929_s_at	NM_001355
ENSG00000230660
ENSG00000099977
ENSG00000099977	202929_s_at
ENSG00000230660
ENSG00000099977
ENSG00000230660
ENSG00000264351
ENSG00000099977
ENSG00000230660
ENSG00000099977
ENSG00000262915
ENSG00000230660
ENSG00000250973
ENSG00000230660
ENSG00000265007		NR_036221	NR_036221
ENSG00000230660
ENSG00000263188
ENSG00000230660
ENSG00000233640
ENSG00000262641
ENSG00000152213	1552691_at	NM_138450
ENSG00000152213	1552693_at	NM_138450
ENSG00000152213
ENSG00000101574	219698_s_at
ENSG00000101574	232194_at
ENSG00000101574	219698_s_at
ENSG00000101574	232194_at
ENSG00000101574	219698_s_at
ENSG00000101574	232194_at
ENSG00000225351
ENSG00000225351
ENSG00000101574	219698_s_at	NM_022840
ENSG00000262417
ENSG00000262417
ENSG00000101574
ENSG00000263095
ENSG00000101574
ENSG00000264822
ENSG00000263349
ENSG00000237156
ENSG00000263349
ENSG00000237156
ENSG00000263349
ENSG00000263349
ENSG00000263550
ENSG00000264498
ENSG00000233091
ENSG00000261989
ENSG00000229681
ENSG00000262726
ENSG00000125877	209171_at		NR_052000
ENSG00000262274
ENSG00000263950
ENSG00000125877
ENSG00000154065	229308_at	NM_173505
ENSG00000154065	238332_at	NM_173505
ENSG00000226463
ENSG00000154065	229308_at
ENSG00000154065	238332_at
ENSG00000154065	238332_at
ENSG00000154065
ENSG00000154065	238332_at
ENSG00000154065
ENSG00000154065
ENSG00000233054
ENSG00000154065
ENSG00000154065	229308_at
ENSG00000154065	238332_at
ENSG00000125877	209171_at	NM_033453
ENSG00000226271
ENSG00000125877	209171_at		NR_052001
ENSG00000125877	209171_at		NR_052002
ENSG00000125877	209171_at	NM_001267623
ENSG00000125877	209171_at
ENSG00000263005
ENSG00000125877	209171_at
ENSG00000263005
ENSG00000125877	209171_at	NM_181493
ENSG00000225550
ENSG00000263005
ENSG00000263005
ENSG00000237841
ENSG00000224552
ENSG00000263005
ENSG00000132952
ENSG00000235312
ENSG00000263005
ENSG00000218125
ENSG00000263005
ENSG00000236927
ENSG00000263005
ENSG00000236612
ENSG00000263005
ENSG00000224552
ENSG00000256818
ENSG00000132952	204190_at	NM_005800
ENSG00000224552			NR_033488
ENSG00000264417
ENSG00000123179	223306_at		NR_103803
ENSG00000224552
ENSG00000232289
ENSG00000224923
ENSG00000232289
ENSG00000224923
ENSG00000232289
ENSG00000123179	223306_at	NM_001278636
ENSG00000123179	223306_at
ENSG00000123179	223306_at		NR_103802
ENSG00000123179	223306_at	NM_032565
ENSG00000123179	223306_at
ENSG00000230505
ENSG00000123179
ENSG00000230505
ENSG00000264307
ENSG00000123179	223306_at
ENSG00000203618	206655_s_at	NM_000407
ENSG00000203618	209767_s_at	NM_000407
ENSG00000261301
ENSG00000257318
ENSG00000229125
ENSG00000229125
ENSG00000229125
ENSG00000229125
ENSG00000224552
ENSG00000229125
ENSG00000224552
ENSG00000229125
ENSG00000224552
ENSG00000229125
ENSG00000224552
ENSG00000229125
ENSG00000224552
ENSG00000224552
ENSG00000224552
ENSG00000262139
ENSG00000224552
ENSG00000262139
ENSG00000224552
ENSG00000262139
ENSG00000234954
ENSG00000224552
ENSG00000224552
ENSG00000262217
ENSG00000261867
ENSG00000263114
ENSG00000160224	208090_s_at
ENSG00000160224	208090_s_at
ENSG00000261530
ENSG00000032742	204703_at	NM_006531
ENSG00000261530
ENSG00000260666
ENSG00000032742	204703_at	NM_175605
ENSG00000032742
ENSG00000160224	208090_s_at	NM_000383
ENSG00000032742
ENSG00000032742	204703_at
ENSG00000032742
ENSG00000032742
ENSG00000160224	208090_s_at
ENSG00000032742	204703_at
ENSG00000160224	208090_s_at
ENSG00000032742	204703_at
ENSG00000160224	208090_s_at
ENSG00000261694
ENSG00000160224	208090_s_at
ENSG00000261694
ENSG00000261694
ENSG00000134874	204556_s_at	NM_014934
ENSG00000134874	204557_s_at	NM_014934
ENSG00000230141
ENSG00000230141
ENSG00000134874	204556_s_at	NM_198968
ENSG00000230141
ENSG00000230141
ENSG00000230141
ENSG00000134874	204556_s_at
ENSG00000134874	204557_s_at
ENSG00000261694
ENSG00000230141
ENSG00000134874
ENSG00000230141
ENSG00000134874
ENSG00000134874
ENSG00000134874	204556_s_at
ENSG00000134874	204557_s_at
ENSG00000134874	204556_s_at
ENSG00000134874	204557_s_at
ENSG00000236400
ENSG00000238257
ENSG00000261694
ENSG00000184058	236926_at	NM_080647
ENSG00000184058	211273_s_at	NM_080647
ENSG00000233036
ENSG00000184058	211274_at	NM_080646
ENSG00000184058	211273_s_at	NM_080646
ENSG00000261694
ENSG00000184058	207662_at	NM_005992
ENSG00000184058	211273_s_at	NM_005992
ENSG00000261694
ENSG00000184058
ENSG00000261694
ENSG00000184058	236926_at
ENSG00000184058	211273_s_at
ENSG00000206282
ENSG00000236236
ENSG00000142168	200642_at	NM_000454
ENSG00000236236
ENSG00000142168	200642_at
ENSG00000142168	200642_at
ENSG00000142168	200642_at
ENSG00000206282
ENSG00000206282
ENSG00000206282
ENSG00000267501
ENSG00000206282
ENSG00000099984	205439_at	NM_000854
ENSG00000265229
ENSG00000206282
ENSG00000099984	205439_at
ENSG00000201598
ENSG00000206282
ENSG00000227840
ENSG00000206282
ENSG00000267593	240276_at
ENSG00000206282
ENSG00000184586	1564960_at
ENSG00000199713
ENSG00000261180
ENSG00000206282
ENSG00000251870
ENSG00000261180
ENSG00000206282
ENSG00000256386	1564960_at
ENSG00000262742
ENSG00000206282
ENSG00000261180
ENSG00000261180
ENSG00000262742	235740_at
ENSG00000262742	220122_at
ENSG00000261180
ENSG00000262742	235740_at
ENSG00000262742	220122_at
ENSG00000261180
ENSG00000262742	235740_at
ENSG00000262742	220122_at
ENSG00000206282
ENSG00000261180
ENSG00000262742	220122_at
ENSG00000228941
ENSG00000217442	239854_at	NM_001123225
ENSG00000262742	220122_at
ENSG00000227596
ENSG00000262742
ENSG00000237325
ENSG00000227596
ENSG00000217442	239854_at
ENSG00000224367
ENSG00000262742
ENSG00000262742	1554730_at
ENSG00000237594	1556344_at
ENSG00000231733
ENSG00000262742	1554730_at
ENSG00000224367			NR_024021
ENSG00000262742
ENSG00000224367
ENSG00000265255
ENSG00000262742
ENSG00000224367
ENSG00000230870
ENSG00000236492
ENSG00000262742
ENSG00000262742
ENSG00000234509	1562718_at
ENSG00000265505			NR_039783
ENSG00000262742
ENSG00000236236
ENSG00000262742
ENSG00000264264
ENSG00000262742
ENSG00000236236
ENSG00000266841
ENSG00000262742
ENSG00000235747
ENSG00000236236
ENSG00000236236
ENSG00000258014
ENSG00000236236
ENSG00000234461
ENSG00000187939
ENSG00000185650	211965_at
ENSG00000185650	211962_s_at
ENSG00000258372		NM_001103154
ENSG00000262334
ENSG00000185650	211965_at	NM_004926
ENSG00000185650	211962_s_at	NM_004926
ENSG00000185650	211965_at	NM_001244701
ENSG00000185650	211962_s_at	NM_001244701
ENSG00000258372
ENSG00000266762
ENSG00000132965	204174_at	NM_001204406
ENSG00000132965	204174_at	NM_001629
ENSG00000240468
ENSG00000185650	229054_at
ENSG00000185650	213277_at
ENSG00000132965
ENSG00000185650	211965_at
ENSG00000185650	211965_at
ENSG00000185650
ENSG00000229501
ENSG00000185650	229054_at
ENSG00000184674	203815_at
ENSG00000258372
ENSG00000184674	203815_at
ENSG00000148828
ENSG00000258372
ENSG00000184674	203815_at	NM_000853
ENSG00000184674	203815_at
ENSG00000184674	203815_at
ENSG00000184674	203815_at
ENSG00000184674	203815_at
ENSG00000184674
ENSG00000184674	232193_at
ENSG00000184674
ENSG00000226619
ENSG00000184674
ENSG00000252287
ENSG00000184674
ENSG00000224778
ENSG00000184674	203815_at
ENSG00000252675		NR_046927	NR_046927
ENSG00000234527
ENSG00000238390
ENSG00000164684	235079_at	NM_001033723
ENSG00000164684	235732_at	NM_001033723
ENSG00000164684	223366_at	NM_001033723
ENSG00000164684	235905_at	NM_001033723
ENSG00000164684	1558941_at	NM_001033723
ENSG00000164684	241963_at	NM_001033723
ENSG00000234894
ENSG00000238500
ENSG00000164684
ENSG00000229046
ENSG00000164684
ENSG00000164684
ENSG00000228842			NR_046527
ENSG00000234107
ENSG00000164684
ENSG00000164684
ENSG00000229147
ENSG00000237138
ENSG00000225263			NR_046636
ENSG00000224264
ENSG00000233840
ENSG00000227879	226574_at
ENSG00000262563
ENSG00000230323
ENSG00000230323			NR_038033
ENSG00000214263
ENSG00000262563
ENSG00000232243
ENSG00000264055
ENSG00000232243
ENSG00000230040
ENSG00000262563
ENSG00000261610	233901_at
ENSG00000271287
ENSG00000262563
ENSG00000227256
ENSG00000227969	216387_x_at
ENSG00000262563
ENSG00000232623	1560617_at
ENSG00000231667	216476_at
ENSG00000237636
ENSG00000263141	218515_at
ENSG00000242871
ENSG00000200792		NR_002996	NR_002996
ENSG00000263141	218515_at
ENSG00000226537	217499_x_at
ENSG00000215349
ENSG00000263141	218515_at
ENSG00000263141	218515_at
ENSG00000234765	216826_at
ENSG00000236834	1555196_at		NR_034026
ENSG00000263141	221158_at
ENSG00000263141
ENSG00000263141
ENSG00000263141
ENSG00000263141	1555125_at
ENSG00000224976	202239_at
ENSG00000239156
ENSG00000238762
ENSG00000261508
ENSG00000238720
ENSG00000261508
ENSG00000125968	208937_s_at	NM_002165
ENSG00000261508
ENSG00000256490	216473_x_at
ENSG00000080986	204162_at	NM_006101
ENSG00000125968	208937_s_at	NM_181353
ENSG00000080986
ENSG00000256631	216473_x_at
ENSG00000080986
ENSG00000229910
ENSG00000080986
ENSG00000229353
ENSG00000080986
ENSG00000229353
ENSG00000256344	216473_x_at
ENSG00000263467
ENSG00000257626
ENSG00000224264
ENSG00000258281
ENSG00000224264
ENSG00000257679
ENSG00000257739
ENSG00000224264
ENSG00000232007
ENSG00000263323
ENSG00000224264
ENSG00000263323
ENSG00000231450
ENSG00000224264
ENSG00000263323
ENSG00000224264
ENSG00000224264
ENSG00000224264
ENSG00000224264
ENSG00000224264
ENSG00000260696
ENSG00000224264
ENSG00000263169
ENSG00000224264
ENSG00000224264
ENSG00000102802	227058_at	NM_032849
ENSG00000102802
ENSG00000234079			NR_026791
ENSG00000234079
ENSG00000234079
ENSG00000262970
ENSG00000228469
ENSG00000229353
ENSG00000262970
ENSG00000262970
ENSG00000229353
ENSG00000257245
ENSG00000262970
ENSG00000262970
ENSG00000229353
ENSG00000236374
ENSG00000102158	221553_at	NM_032121
ENSG00000102158	224899_s_at	NM_032121
ENSG00000262970
ENSG00000229353
ENSG00000262970
ENSG00000102158
ENSG00000229353
ENSG00000262970
ENSG00000229430
ENSG00000262970
ENSG00000102158
ENSG00000262970
ENSG00000229353
ENSG00000071991	1555403_a_at	NM_021153
ENSG00000071991	206898_at	NM_021153
ENSG00000071991	235639_at	NM_021153
ENSG00000262970
ENSG00000262970
ENSG00000234095
ENSG00000071991	1555403_a_at
ENSG00000071991	206898_at
ENSG00000262970
ENSG00000262970
ENSG00000262970
ENSG00000257168
ENSG00000071991	1555403_a_at	NM_001271028
ENSG00000071991	1555403_a_at
ENSG00000236422
ENSG00000071991
ENSG00000256521	216473_x_at
ENSG00000231659
ENSG00000236433
ENSG00000257295
ENSG00000088836	223748_at	NM_032034
ENSG00000088836	233550_s_at	NM_032034
ENSG00000230405
ENSG00000258032
ENSG00000255638	216473_x_at
ENSG00000175664
ENSG00000257819
ENSG00000229824
ENSG00000088836	223748_at	NM_001174090
ENSG00000088836	233550_s_at	NM_001174090
ENSG00000258124
ENSG00000213923	202332_at	NM_001894
ENSG00000213923	225756_at	NM_001894
ENSG00000257934
ENSG00000256252	216473_x_at
ENSG00000175664	243884_at	NM_152325
ENSG00000213923	202332_at
ENSG00000213923	225756_at
ENSG00000175664	243884_at
ENSG00000213923	202332_at
ENSG00000088836	223748_at
ENSG00000088836	233550_s_at
ENSG00000175664
ENSG00000088836	233550_s_at
ENSG00000229187
ENSG00000213923	202332_at
ENSG00000088836
ENSG00000131055	232761_at	NM_032609
ENSG00000258219
ENSG00000229103
ENSG00000088836
ENSG00000213923	202332_at
ENSG00000131055
ENSG00000213923	202332_at
ENSG00000088836	223748_at	NM_001174089
ENSG00000088836	233550_s_at	NM_001174089
ENSG00000243671
ENSG00000258020
ENSG00000233700
ENSG00000229007
ENSG00000263140
ENSG00000231710
ENSG00000232380
ENSG00000263140
ENSG00000252045
ENSG00000263140
ENSG00000213923	202332_at
ENSG00000252950
ENSG00000225501
ENSG00000263140
ENSG00000213923	202332_at
ENSG00000263140
ENSG00000186842	220826_at
ENSG00000237534
ENSG00000263140
ENSG00000213923	226858_at
ENSG00000263140
ENSG00000235221
ENSG00000213923	226858_at
ENSG00000228433
ENSG00000224640
ENSG00000213923	226858_at
ENSG00000261791
ENSG00000256024	216473_x_at
ENSG00000213923	222015_at
ENSG00000213923
ENSG00000256868	216473_x_at
ENSG00000213923	222015_at
ENSG00000213923
ENSG00000263155	228568_at
ENSG00000261791
ENSG00000213923	202332_at	NM_152221
ENSG00000213923	225756_at	NM_152221
ENSG00000263155	228568_at
ENSG00000256619	216473_x_at
ENSG00000263155
ENSG00000261791
ENSG00000263155	228568_at
ENSG00000267215
ENSG00000267215
ENSG00000267677
ENSG00000267000
ENSG00000205560	210069_at	NM_001145137
ENSG00000205560	210070_s_at	NM_001145137
ENSG00000267061
ENSG00000267269
ENSG00000263283
ENSG00000205560	210069_at	NM_152246
ENSG00000205560	210070_s_at	NM_152246
ENSG00000267774
ENSG00000221471
ENSG00000263619
ENSG00000224161
ENSG00000205560	210069_at	NM_004377
ENSG00000205560	210070_s_at	NM_004377
ENSG00000233561
ENSG00000262938
ENSG00000267486
ENSG00000262938
ENSG00000205560	210070_s_at
ENSG00000262938
ENSG00000205560
ENSG00000267669
ENSG00000262938
ENSG00000267669
ENSG00000205560
ENSG00000205560
ENSG00000159212	242913_at
ENSG00000159212	227742_at
ENSG00000267066
ENSG00000205560
ENSG00000159212	242913_at	NM_053277
ENSG00000159212	227742_at	NM_053277
ENSG00000232569
ENSG00000267497
ENSG00000183963
ENSG00000255707	216473_x_at
ENSG00000239398
ENSG00000263833
ENSG00000257578
ENSG00000205560
ENSG00000183963
ENSG00000256704
ENSG00000256704
ENSG00000231118
ENSG00000265410			NR_034120
ENSG00000171552	212312_at
ENSG00000171552	215037_s_at
ENSG00000171552	206665_s_at
ENSG00000265410
ENSG00000267462
ENSG00000205560
ENSG00000265410
ENSG00000183963
ENSG00000267742	223038_s_at
ENSG00000171552	212312_at	NM_001191
ENSG00000171552	206665_s_at	NM_001191
ENSG00000229535
ENSG00000205560
ENSG00000252555
ENSG00000262264
ENSG00000266419			NR_003140
ENSG00000171552	212312_at	NM_138578
ENSG00000171552	215037_s_at	NM_138578
ENSG00000171552	206665_s_at	NM_138578
ENSG00000171552	231228_at	NM_138578
ENSG00000267686
ENSG00000261891
ENSG00000183963
ENSG00000264591			NR_003065
ENSG00000242060
ENSG00000262264
ENSG00000183963
ENSG00000205560	210069_at	NM_152245
ENSG00000205560	210070_s_at	NM_152245
ENSG00000205560	210069_at	NM_001145135
ENSG00000205560	210070_s_at	NM_001145135
ENSG00000202468
ENSG00000205560	210069_at	NM_001145134
ENSG00000205560	210070_s_at	NM_001145134
ENSG00000171552	215037_s_at
ENSG00000171552	206665_s_at
ENSG00000267620
ENSG00000171552	215037_s_at
ENSG00000171552	231228_at
ENSG00000183963
ENSG00000267401
ENSG00000233561
ENSG00000205560	210069_at	NM_001145136
ENSG00000205560	210070_s_at	NM_001145136
ENSG00000256840	216473_x_at
ENSG00000171552	215037_s_at
ENSG00000267400
ENSG00000183963
ENSG00000232569
ENSG00000233561
ENSG00000171552	215037_s_at
ENSG00000233561
ENSG00000266915
ENSG00000171552	215037_s_at
ENSG00000256456	216473_x_at
ENSG00000171552	215037_s_at
ENSG00000232569
ENSG00000267687
ENSG00000171552	212312_at
ENSG00000171552	215037_s_at
ENSG00000171552	206665_s_at
ENSG00000171552	231228_at
ENSG00000253011
ENSG00000232569
ENSG00000207495
ENSG00000232314
ENSG00000205560	210069_at
ENSG00000205560	210070_s_at
ENSG00000205560	204193_at
ENSG00000267382
ENSG00000230223	216404_at		NR_002717
ENSG00000230223
ENSG00000267382
ENSG00000202433
ENSG00000226554
ENSG00000267098
ENSG00000267153
ENSG00000226846	233170_at		NR_047699
ENSG00000150477	230890_at
ENSG00000225801
ENSG00000262595
ENSG00000267513
ENSG00000262595
ENSG00000236534	208755_x_at
ENSG00000236534	213828_x_at
ENSG00000267513
ENSG00000206769
ENSG00000262595
ENSG00000243256
ENSG00000270932
ENSG00000267316
ENSG00000267316
ENSG00000183963	207390_s_at	NM_134270
ENSG00000235956
ENSG00000232569
ENSG00000235956
ENSG00000267279
ENSG00000232569
ENSG00000235956
ENSG00000183963	207390_s_at	NM_006932
ENSG00000183963	207390_s_at	NM_001207017
ENSG00000150477	232358_at	NM_020776
ENSG00000232569
ENSG00000267279	230574_at
ENSG00000232569
ENSG00000150477
ENSG00000183963	207390_s_at	NM_134269
ENSG00000183963	209427_at	NM_134269
ENSG00000183963	207390_s_at	NM_001207018
ENSG00000183963	209427_at	NM_001207018
ENSG00000150477
ENSG00000267175
ENSG00000232569
ENSG00000150477
ENSG00000205856	1555990_at	NM_001010859
ENSG00000205856	1555991_s_at	NM_001010859
ENSG00000267175
ENSG00000232569
ENSG00000235956
ENSG00000267175
ENSG00000232569
ENSG00000150477	230890_at
ENSG00000150477	232358_at
ENSG00000205856	1555990_at
ENSG00000205856	1555991_s_at
ENSG00000267038
ENSG00000232569
ENSG00000205856	1555990_at
ENSG00000205856	1555991_s_at
ENSG00000150477
ENSG00000235956
ENSG00000232569
ENSG00000150477
ENSG00000232569
ENSG00000235956
ENSG00000260440			NR_103449
ENSG00000237816
ENSG00000150477
ENSG00000137575
ENSG00000235956
ENSG00000232569
ENSG00000150477
ENSG00000267597
ENSG00000262875
ENSG00000235956
ENSG00000150477
ENSG00000266900
ENSG00000235956
ENSG00000150477	230890_at
ENSG00000235956
ENSG00000267560
ENSG00000235956
ENSG00000235956
ENSG00000011201	205206_at	NM_000216
ENSG00000226898
ENSG00000150477
ENSG00000235956
ENSG00000183963	207390_s_at
ENSG00000183963	209427_at
ENSG00000011201
ENSG00000183963
ENSG00000011201
ENSG00000150477
ENSG00000257782
ENSG00000183963
ENSG00000238220
ENSG00000183963
ENSG00000171451	232825_s_at	NM_032160
ENSG00000171451	244852_at	NM_032160
ENSG00000171451	232235_at	NM_032160
ENSG00000168135	211451_s_at	NM_004981
ENSG00000168135	208359_s_at	NM_004981
ENSG00000168135	211451_s_at	NM_152868
ENSG00000168135	208359_s_at	NM_152868
ENSG00000262875
ENSG00000224319
ENSG00000183963	207390_s_at
ENSG00000183963	209427_at
ENSG00000199867
ENSG00000238197	1556789_a_at		NR_038880
ENSG00000262875
ENSG00000183963
ENSG00000267341
ENSG00000238197	239407_at		NR_038879
ENSG00000183963	207390_s_at
ENSG00000262875
ENSG00000264575	229829_at		NR_026849
ENSG00000238197
ENSG00000183963	207390_s_at
ENSG00000183963	209427_at
ENSG00000241088
ENSG00000262875
ENSG00000183963	207390_s_at
ENSG00000183963	209427_at
ENSG00000262875
ENSG00000183963	207390_s_at
ENSG00000254995	218821_at
ENSG00000254995	218822_s_at
ENSG00000254995	89476_r_at
ENSG00000254995	221638_s_at
ENSG00000262875
ENSG00000231184
ENSG00000254995
ENSG00000263753	243426_at
ENSG00000263753	226235_at
ENSG00000231184
ENSG00000263753	226235_at
ENSG00000229791
ENSG00000263753	228160_at		NR_015389
ENSG00000263753	226235_at		NR_015389
ENSG00000263753	215283_at		NR_015389
ENSG00000263753
ENSG00000137575	200958_s_at	NM_001007069
ENSG00000137575	200958_s_at	NM_005625
ENSG00000137575	200958_s_at	NM_001007068
ENSG00000239741
ENSG00000237164
ENSG00000263753	226235_at
ENSG00000263753	228160_at
ENSG00000263753	215283_at
ENSG00000263753	226235_at
ENSG00000137575	200958_s_at
ENSG00000223625
ENSG00000239741
ENSG00000265188
ENSG00000137575	200958_s_at
ENSG00000232894
ENSG00000264254
ENSG00000137575
ENSG00000215572	1487_at
ENSG00000266288
ENSG00000137575	200958_s_at
ENSG00000258635
ENSG00000265316
ENSG00000238132
ENSG00000252576
ENSG00000225316
ENSG00000137575
ENSG00000100196	204017_at	NM_006855
ENSG00000100196	207265_s_at	NM_006855
ENSG00000257110
ENSG00000264000
ENSG00000156304	222311_s_at	NM_020706
ENSG00000156304	226082_s_at	NM_020706
ENSG00000226352
ENSG00000137575
ENSG00000137575
ENSG00000265624
ENSG00000137575
ENSG00000100196	207264_at	NM_016657
ENSG00000100196	207265_s_at	NM_016657
ENSG00000156304	222311_s_at	NM_001145445
ENSG00000156304	226082_s_at	NM_001145445
ENSG00000233469
ENSG00000137575
ENSG00000100196	204017_at
ENSG00000100196	207265_s_at
ENSG00000137575
ENSG00000223576
ENSG00000156304	222311_s_at	NM_001145444
ENSG00000156304	226082_s_at	NM_001145444
ENSG00000267487
ENSG00000238665
ENSG00000137575	200958_s_at	NM_001007070
ENSG00000137575	200958_s_at	NM_001007067
ENSG00000266230
ENSG00000266920	217211_at
ENSG00000156304	233753_at
ENSG00000156304	222311_s_at
ENSG00000243549
ENSG00000237672
ENSG00000225998
ENSG00000156304
ENSG00000206746
ENSG00000225998
ENSG00000236076
ENSG00000267766
ENSG00000225998
ENSG00000156304	222310_at
ENSG00000156304	222311_s_at
ENSG00000225998
ENSG00000238988
ENSG00000226633
ENSG00000183473	1553178_a_at	NM_001051
ENSG00000183473	214491_at	NM_001051
ENSG00000225998
ENSG00000267701	244035_at
ENSG00000260131	1560988_a_at
ENSG00000227754
ENSG00000183473	1553178_a_at
ENSG00000183473	214491_at
ENSG00000227754
ENSG00000263978		NR_039721	NR_039721
ENSG00000267390	236054_at
ENSG00000252572
ENSG00000252432
ENSG00000238286
ENSG00000222726
ENSG00000265710
ENSG00000267430
ENSG00000203614
ENSG00000269989
ENSG00000261738	233610_at		NR_038839
ENSG00000261738
ENSG00000261738
ENSG00000072110	208636_at	NM_001102
ENSG00000072110	208637_x_at	NM_001102
ENSG00000072110	211160_x_at	NM_001102
ENSG00000225998
ENSG00000214318
ENSG00000225998
ENSG00000237314
ENSG00000198252	244030_at	NM_001130701
ENSG00000198252	242408_at	NM_001130701
ENSG00000198252	228853_at	NM_001130701
ENSG00000198252	235180_at	NM_001130701
ENSG00000072110	208636_at
ENSG00000072110	208637_x_at
ENSG00000072110	200943_at
ENSG00000072110	211160_x_at
ENSG00000198252	244030_at	NM_145251
ENSG00000198252	242408_at	NM_145251
ENSG00000198252	228853_at	NM_145251
ENSG00000198252	235180_at	NM_145251
ENSG00000072110	208636_at
ENSG00000072110	208637_x_at
ENSG00000072110	211160_x_at
ENSG00000233524
ENSG00000198252	228853_at
ENSG00000215440	218821_at	NM_001204872
ENSG00000215440	218822_s_at	NM_001204872
ENSG00000215440	89476_r_at	NM_001204872
ENSG00000215440	218821_at	NM_001204873
ENSG00000215440	218822_s_at	NM_001204873
ENSG00000215440	89476_r_at	NM_001204873
ENSG00000072110	208636_at	NM_001130004
ENSG00000072110	208637_x_at	NM_001130004
ENSG00000072110	211160_x_at	NM_001130004
ENSG00000236210
ENSG00000131174	202110_at
ENSG00000236210
ENSG00000236210
ENSG00000215440	218821_at	NM_024663
ENSG00000215440	218822_s_at	NM_024663
ENSG00000215440	89476_r_at	NM_024663
ENSG00000072110	208637_x_at	NM_001130005
ENSG00000072110	211160_x_at	NM_001130005
ENSG00000236210
ENSG00000173404	206502_s_at	NM_002196
ENSG00000131174	202110_at	NM_001866
ENSG00000131174	239252_at	NM_001866
ENSG00000236704
ENSG00000131174	202110_at
ENSG00000072110	208637_x_at
ENSG00000072110	211160_x_at
ENSG00000215440	218821_at
ENSG00000215440	218822_s_at
ENSG00000215440	89476_r_at
ENSG00000072110	208637_x_at
ENSG00000072110	211160_x_at
ENSG00000072110	208636_at
ENSG00000072110	208637_x_at
ENSG00000072110	211160_x_at
ENSG00000215440	218821_at
ENSG00000215440	218822_s_at
ENSG00000215440	89476_r_at
ENSG00000168384
ENSG00000233780
ENSG00000072110
ENSG00000215440
ENSG00000198901	218009_s_at	NM_003981
ENSG00000072110
ENSG00000168384
ENSG00000215440	218821_at
ENSG00000215440	218822_s_at
ENSG00000215440	89476_r_at
ENSG00000215440	218821_at
ENSG00000215440	218822_s_at
ENSG00000215440	89476_r_at
ENSG00000072110
ENSG00000168384
ENSG00000072110
ENSG00000215440
ENSG00000198901	218009_s_at
ENSG00000072110
ENSG00000168384
ENSG00000072110
ENSG00000198901	218009_s_at
ENSG00000233780
ENSG00000168384
ENSG00000198901
ENSG00000072110
ENSG00000168384
ENSG00000198901	218009_s_at
ENSG00000072110
ENSG00000168384
ENSG00000072110
ENSG00000198901		NM_001267580
ENSG00000168384
ENSG00000072110
ENSG00000198901
ENSG00000072110
ENSG00000168384
ENSG00000072110
ENSG00000103723	205678_at	NM_004644
ENSG00000198901
ENSG00000072110
ENSG00000198901
ENSG00000224554
ENSG00000198901
ENSG00000226907	1567912_s_at
ENSG00000226907	235700_at
ENSG00000257559
ENSG00000257273
ENSG00000258353
ENSG00000198901
ENSG00000226907	1567912_s_at	NM_001017438
ENSG00000226907	235700_at	NM_001017438
ENSG00000258054
ENSG00000103723	205678_at
ENSG00000198901
ENSG00000128340	213603_s_at	NM_002872
ENSG00000257170
ENSG00000103723	205678_at
ENSG00000120694	206976_s_at
ENSG00000198901
ENSG00000257911
ENSG00000198901
ENSG00000128340
ENSG00000198901
ENSG00000235801
ENSG00000103723	205678_at	NM_001278511
ENSG00000226907	1567912_s_at
ENSG00000226907	235700_at
ENSG00000128340	213603_s_at
ENSG00000198901
ENSG00000128340
ENSG00000198901
ENSG00000258155
ENSG00000076641	227354_at	NM_018440
ENSG00000076641	225626_at	NM_018440
ENSG00000076641	225622_at	NM_018440
ENSG00000128340
ENSG00000198901
ENSG00000103723	205678_at	NM_001278512
ENSG00000257211
ENSG00000076641
ENSG00000198901
ENSG00000257602
ENSG00000128340
ENSG00000076641
ENSG00000103723
ENSG00000076641
ENSG00000128340
ENSG00000257182
ENSG00000198901	218009_s_at	NM_199413
ENSG00000103723
ENSG00000166479	225302_at	NM_019022
ENSG00000183304	1555133_at	NM_174951
ENSG00000272380		NR_039772	NR_039772
ENSG00000257362
ENSG00000183304	1555133_at	NM_001171186
ENSG00000103723
ENSG00000166479
ENSG00000257984
ENSG00000103723
ENSG00000264449
ENSG00000257211
ENSG00000257190
ENSG00000236017
ENSG00000264449
ENSG00000266785			NR_030615
ENSG00000103723
ENSG00000264449
ENSG00000166479
ENSG00000236017			NR_026711
ENSG00000103723	1570032_at
ENSG00000265473
ENSG00000265487
ENSG00000236017	1552872_at		NR_026710
ENSG00000236017	241354_at		NR_026710
ENSG00000166479
ENSG00000236017
ENSG00000166479
ENSG00000257211
ENSG00000200637
ENSG00000103723	1570032_at
ENSG00000257211
ENSG00000166479
ENSG00000236017
ENSG00000223851
ENSG00000166479
ENSG00000266846
ENSG00000223851
ENSG00000103723
ENSG00000258287
ENSG00000226494
ENSG00000103723
ENSG00000166479
ENSG00000224508
ENSG00000264707	240264_at
ENSG00000166479	1552822_at
ENSG00000263671
ENSG00000265628
ENSG00000166479	1552822_at
ENSG00000169018	212374_at	NM_015322
ENSG00000169018	212367_at	NM_015322
ENSG00000169018	212373_at	NM_015322
ENSG00000199272
ENSG00000166479	1552822_at
ENSG00000169018
ENSG00000235552	200034_s_at
ENSG00000053747	1560078_at	NM_198129
ENSG00000053747	1568879_a_at	NM_198129
ENSG00000053747	203726_s_at	NM_198129
ENSG00000053747	1563772_a_at	NM_198129
ENSG00000166479	1552822_at
ENSG00000169018	212374_at
ENSG00000235552	200034_s_at
ENSG00000228762
ENSG00000166479
ENSG00000204175	1554541_a_at	NM_014696
ENSG00000169018	212374_at
ENSG00000228762
ENSG00000266065
ENSG00000166479
ENSG00000053747	1568879_a_at
ENSG00000204175	1554541_a_at
ENSG00000204175	206747_at
ENSG00000265174
ENSG00000215764	211410_x_at
ENSG00000233460
ENSG00000243591
ENSG00000053747	1560078_at	NM_001127717
ENSG00000053747	1568879_a_at	NM_001127717
ENSG00000053747	203726_s_at	NM_001127717
ENSG00000053747	1563772_a_at	NM_001127717
ENSG00000099991
ENSG00000261627	1560863_a_at
ENSG00000053747	1563772_a_at
ENSG00000232881
ENSG00000266441
ENSG00000053747
ENSG00000200037
ENSG00000212377
ENSG00000177138	1555538_s_at
ENSG00000177138	1553461_at
ENSG00000263797
ENSG00000053747	203726_s_at	NM_000227
ENSG00000204174	210956_at
ENSG00000227952
ENSG00000204174	210956_at	NM_005972
ENSG00000177138	1555538_s_at
ENSG00000053747	203726_s_at	NM_001127718
ENSG00000165240	205197_s_at	NM_000052
ENSG00000165240	205198_s_at	NM_000052
ENSG00000249358
ENSG00000215764	211389_x_at
ENSG00000053747
ENSG00000164687	202345_s_at	NM_001444
ENSG00000165240	205197_s_at
ENSG00000165240	205198_s_at
ENSG00000165240	205197_s_at
ENSG00000165240	205198_s_at
ENSG00000177138	1555538_s_at
ENSG00000177138	1553461_at
ENSG00000164687	202345_s_at
ENSG00000177138	1555538_s_at
ENSG00000177138	1553461_at
ENSG00000164687	202345_s_at
ENSG00000177138
ENSG00000164687	202345_s_at
ENSG00000177138	1555538_s_at	NM_205849
ENSG00000053747	203726_s_at
ENSG00000120694	206976_s_at	NM_006644
ENSG00000120694	208744_x_at	NM_006644
ENSG00000053747
ENSG00000120694	206976_s_at
ENSG00000120694	208744_x_at
ENSG00000053747
ENSG00000053747
ENSG00000053747
ENSG00000263298
ENSG00000053747	203726_s_at
ENSG00000234096
ENSG00000120694	206976_s_at
ENSG00000120694	235573_at
ENSG00000120694	208744_x_at
ENSG00000265933
ENSG00000263298
ENSG00000234096
ENSG00000120694
ENSG00000265933
ENSG00000263298
ENSG00000265933	242683_at		NR_034100
ENSG00000120694	206976_s_at
ENSG00000120694	208744_x_at
ENSG00000266316
ENSG00000099991	202624_s_at	NM_001201429
ENSG00000099991	37652_at	NM_001201429
ENSG00000099991	202624_s_at	NM_012295
ENSG00000099991	37652_at	NM_012295
ENSG00000120694	206976_s_at
ENSG00000120694	208744_x_at
ENSG00000265933	242683_at
ENSG00000265933	242683_at
ENSG00000261545
ENSG00000265933	242683_at
ENSG00000099991	202624_s_at
ENSG00000099991	37652_at
ENSG00000230856
ENSG00000265933
ENSG00000128253	207227_x_at
ENSG00000234096
ENSG00000099991
ENSG00000234096
ENSG00000128253	207227_x_at
ENSG00000099991	202624_s_at	NM_001199281
ENSG00000099991	37652_at	NM_001199281
ENSG00000259174
ENSG00000120694	208744_x_at
ENSG00000100201	208719_s_at	NM_001098504
ENSG00000100201	208151_x_at	NM_001098504
ENSG00000100201	213998_s_at	NM_001098504
ENSG00000100201	208718_at	NM_001098504
ENSG00000100201	208719_s_at	NM_006386
ENSG00000100201	208151_x_at	NM_006386
ENSG00000100201	213998_s_at	NM_006386
ENSG00000100201	208718_at	NM_006386
ENSG00000252069
ENSG00000099991
ENSG00000234096
ENSG00000099991
ENSG00000128253	207227_x_at	NM_006605
ENSG00000265933
ENSG00000236019
ENSG00000099991
ENSG00000234096
ENSG00000236019
ENSG00000099991
ENSG00000128253	207227_x_at	NM_001159545
ENSG00000128253	207227_x_at	NM_001098527
ENSG00000234096
ENSG00000100201	208719_s_at
ENSG00000100201	208151_x_at
ENSG00000099991	202624_s_at
ENSG00000099991	37652_at
ENSG00000251715
ENSG00000099991
ENSG00000232683
ENSG00000199282
ENSG00000234096
ENSG00000251002
ENSG00000099991
ENSG00000266004
ENSG00000234096
ENSG00000226617
ENSG00000099991	202624_s_at
ENSG00000099991	37652_at
ENSG00000251002
ENSG00000234096
ENSG00000206922
ENSG00000227665
ENSG00000224427
ENSG00000220981
ENSG00000234096
ENSG00000251002
ENSG00000199381		NR_046945	NR_046945
ENSG00000207098
ENSG00000251002
ENSG00000260736
ENSG00000232360
ENSG00000251002
ENSG00000260736
ENSG00000232041
ENSG00000251002
ENSG00000251002
ENSG00000227757
ENSG00000227757
ENSG00000261032
ENSG00000236972	202345_s_at
ENSG00000226710
ENSG00000236972	202345_s_at
ENSG00000188559	225499_at
ENSG00000188559	231826_at
ENSG00000226710
ENSG00000215764	208426_x_at
ENSG00000215764	211242_x_at
ENSG00000215764	211245_x_at
ENSG00000268457
ENSG00000226710
ENSG00000261499
ENSG00000231478
ENSG00000226710
ENSG00000226710
ENSG00000234096
ENSG00000226710
ENSG00000100201	208719_s_at
ENSG00000100201	208151_x_at
ENSG00000100201	230180_at
ENSG00000100201	213998_s_at
ENSG00000234096
ENSG00000223309
ENSG00000230763
ENSG00000226710
ENSG00000264065
ENSG00000255529	212243_at	NM_015532
ENSG00000255529	212241_at	NM_015532
ENSG00000255529	212244_at	NM_015532
ENSG00000226710
ENSG00000265889
ENSG00000230763
ENSG00000234096
ENSG00000255529	212243_at
ENSG00000255529	212241_at
ENSG00000206936
ENSG00000100201	208719_s_at
ENSG00000100201	208151_x_at
ENSG00000100201	213998_s_at
ENSG00000226710
ENSG00000255529
ENSG00000230763
ENSG00000234096
ENSG00000265033
ENSG00000255529	212241_at
ENSG00000211936	216491_x_at
ENSG00000211936	211637_x_at
ENSG00000234096
ENSG00000230763
ENSG00000100201
ENSG00000226710
ENSG00000255529
ENSG00000230763
ENSG00000234096
ENSG00000271290
ENSG00000100201	213998_s_at
ENSG00000230763
ENSG00000226710
ENSG00000100201	213998_s_at
ENSG00000100201	213998_s_at
ENSG00000230763
ENSG00000223511
ENSG00000236190
ENSG00000223511
ENSG00000100201
ENSG00000255529	212243_at	NM_001018102
ENSG00000255529	212241_at	NM_001018102
ENSG00000255529	212244_at	NM_001018102
ENSG00000227858
ENSG00000215764	216676_x_at
ENSG00000215764	211532_x_at
ENSG00000100201
ENSG00000261099
ENSG00000255529
ENSG00000230763
ENSG00000255529
ENSG00000211937
ENSG00000230763
ENSG00000102580	1558080_s_at	NM_006260
ENSG00000102580	225284_at	NM_006260
ENSG00000102580	235341_at	NM_006260
ENSG00000102580	208499_s_at	NM_006260
ENSG00000271457
ENSG00000100201	208719_s_at
ENSG00000100201	208151_x_at
ENSG00000100201	213998_s_at
ENSG00000100201	208718_at
ENSG00000260309
ENSG00000102580	235341_at
ENSG00000102580	208499_s_at
ENSG00000100201	208719_s_at
ENSG00000100201	208151_x_at
ENSG00000100201	208718_at
ENSG00000211938	217281_x_at
ENSG00000228961
ENSG00000200422
ENSG00000102753	221503_s_at	NM_002267
ENSG00000102753	221502_at	NM_002267
ENSG00000232539
ENSG00000179676	1553934_at		NR_027245
ENSG00000100055	1554335_at
ENSG00000230478
ENSG00000179676	1553934_at
ENSG00000102753
ENSG00000230763
ENSG00000215764	211397_x_at	NM_014219
ENSG00000215764	210890_x_at	NM_014219
ENSG00000215764	208179_x_at	NM_014219
ENSG00000179676
ENSG00000226527	1569828_at
ENSG00000137809	1554819_a_at
ENSG00000137809	222899_at
ENSG00000226433
ENSG00000137809
ENSG00000211939
ENSG00000188559	225499_at
ENSG00000188559	231826_at
ENSG00000267134	1561455_at		NR_033881
ENSG00000215764	208426_x_at
ENSG00000215764	211242_x_at
ENSG00000215764	211245_x_at
ENSG00000137809
ENSG00000264366
ENSG00000215764	208426_x_at
ENSG00000215764	211242_x_at
ENSG00000215764	211245_x_at
ENSG00000215764	208426_x_at
ENSG00000215764	211242_x_at
ENSG00000215764	211245_x_at
ENSG00000188559	232500_at
ENSG00000223799	230631_s_at		NR_038974
ENSG00000223799	230632_at		NR_038974
ENSG00000122870	213429_at	NM_001080512
ENSG00000237506	213801_x_at
ENSG00000137809
ENSG00000236392
ENSG00000188559
ENSG00000237506	213801_x_at		NR_026890
ENSG00000237506	213801_x_at		NR_003662
ENSG00000137809
ENSG00000271205
ENSG00000236392
ENSG00000188559
ENSG00000122870
ENSG00000137809
ENSG00000122870	220580_at
ENSG00000188559
ENSG00000137197
ENSG00000226501
ENSG00000137809	1554819_a_at	NM_001004439
ENSG00000137809	222899_at	NM_001004439
ENSG00000100577	209531_at	NM_145870
ENSG00000215764	211389_x_at	NM_001083539
ENSG00000266952	1561090_at		NR_033983
ENSG00000266892
ENSG00000211940	214973_x_at
ENSG00000225381
ENSG00000252818
ENSG00000215088
ENSG00000270446
ENSG00000215764	211410_x_at	NM_020535
ENSG00000215764	211410_x_at	NM_001018081
ENSG00000263863
ENSG00000231355
ENSG00000271056
ENSG00000264131
ENSG00000233956
ENSG00000100055	219183_s_at	NM_013385
ENSG00000100055	211521_s_at	NM_013385
ENSG00000264232
ENSG00000188559
ENSG00000255619	216473_x_at
ENSG00000205549
ENSG00000100055
ENSG00000187667	1557261_at		NR_003521
ENSG00000187667	213908_at		NR_003521
ENSG00000187667	244105_at		NR_003521
ENSG00000187667	1557450_s_at		NR_003521
ENSG00000265217
ENSG00000211941
ENSG00000205549		NM_001271829
ENSG00000188559	231826_at	NM_020343
ENSG00000100577	209531_at
ENSG00000187667
ENSG00000172955	214261_s_at
ENSG00000205549
ENSG00000187667	244105_at
ENSG00000100055
ENSG00000263720
ENSG00000100577
ENSG00000187667	1560662_s_at
ENSG00000263622
ENSG00000208013		NR_030381	NR_030381
ENSG00000100055	1554335_at
ENSG00000100577
ENSG00000264685
ENSG00000100577	209531_at
ENSG00000265584		NR_039774	NR_039774
ENSG00000172955	207544_s_at	NM_001102470
ENSG00000172955	214261_s_at	NM_001102470
ENSG00000221536
ENSG00000172955
ENSG00000100055	219183_s_at
ENSG00000100055	211521_s_at
ENSG00000238680
ENSG00000100577	209531_at	NM_145871
ENSG00000100055
ENSG00000264409
ENSG00000100055
ENSG00000263354		NR_049809	NR_049809
ENSG00000100577
ENSG00000100055
ENSG00000172955	207544_s_at
ENSG00000264054
ENSG00000100577
ENSG00000233132
ENSG00000100055
ENSG00000255529	212241_at
ENSG00000265580
ENSG00000100577	209531_at
ENSG00000100055
ENSG00000172955	207544_s_at	NM_000672
ENSG00000265936
ENSG00000100577
ENSG00000172955	207544_s_at
ENSG00000233132
ENSG00000100577
ENSG00000260578	240472_at
ENSG00000131668	219845_at	NM_021570
ENSG00000233132
ENSG00000172955
ENSG00000172955
ENSG00000208883		NR_004379	NR_004379
ENSG00000263424
ENSG00000131668	219845_at
ENSG00000263424
ENSG00000230706
ENSG00000265533			NR_033921
ENSG00000172955	207544_s_at
ENSG00000264040
ENSG00000100577
ENSG00000100577
ENSG00000263594
ENSG00000237341
ENSG00000100577	209531_at
ENSG00000265472
ENSG00000100577	209531_at
ENSG00000088325	210052_s_at	NM_012112
ENSG00000100577
ENSG00000088325	210052_s_at
ENSG00000264104
ENSG00000266813
ENSG00000168772	229774_at	NM_025212
ENSG00000168772	220277_at	NM_025212
ENSG00000100577	209531_at
ENSG00000265555
ENSG00000200267		NR_046936	NR_046936
ENSG00000100577	209531_at
ENSG00000265959
ENSG00000168772	229774_at
ENSG00000100522	225853_at	NM_198066
ENSG00000265240
ENSG00000150165	203074_at
ENSG00000201253
ENSG00000100577	209531_at	NM_001513
ENSG00000100522	225853_at
ENSG00000168772
ENSG00000230216
ENSG00000206697
ENSG00000264634
ENSG00000100522	225853_at
ENSG00000168772	220277_at
ENSG00000185838	223564_s_at	NM_053004
ENSG00000185838	223563_at	NM_053004
ENSG00000185838	220762_s_at	NM_053004
ENSG00000270012	232199_at
ENSG00000229708
ENSG00000224142
ENSG00000264869
ENSG00000100522
ENSG00000185838	223564_s_at
ENSG00000185838	220762_s_at
ENSG00000100522
ENSG00000224853
ENSG00000225366	206286_s_at		NR_002718
ENSG00000185838	220762_s_at
ENSG00000264699
ENSG00000159216	209360_s_at	NM_001001890
ENSG00000159216	209359_x_at	NM_001001890
ENSG00000159216	211181_x_at	NM_001001890
ENSG00000159216	210805_x_at	NM_001001890
ENSG00000159216	211180_x_at	NM_001001890
ENSG00000159216	208129_x_at	NM_001001890
ENSG00000159216	211620_x_at	NM_001001890
ENSG00000159216	211182_x_at	NM_001001890
ENSG00000224853
ENSG00000225366
ENSG00000260747
ENSG00000244736
ENSG00000185838	223564_s_at
ENSG00000185838	220762_s_at
ENSG00000198796	228367_at	NM_052947
ENSG00000185838
ENSG00000239124
ENSG00000185838
ENSG00000265425
ENSG00000159216	209360_s_at
ENSG00000159216	209359_x_at
ENSG00000159216	211181_x_at
ENSG00000159216	210805_x_at
ENSG00000159216	211180_x_at
ENSG00000159216	208129_x_at
ENSG00000159216	211620_x_at
ENSG00000159216	211182_x_at
ENSG00000198796
ENSG00000263355
ENSG00000198796
ENSG00000215612
ENSG00000198796
ENSG00000198796
ENSG00000264697
ENSG00000150165	203074_at	NM_001098845
ENSG00000198796
ENSG00000263637
ENSG00000159216	209359_x_at
ENSG00000159216	211181_x_at
ENSG00000159216	210805_x_at
ENSG00000159216	211180_x_at
ENSG00000159216	208129_x_at
ENSG00000159216	211620_x_at
ENSG00000159216	211182_x_at
ENSG00000215612	207353_s_at	NM_018942
ENSG00000150165
ENSG00000234363
ENSG00000207072		NR_046495	NR_046495
ENSG00000159216	209359_x_at
ENSG00000159216	211181_x_at
ENSG00000159216	210805_x_at
ENSG00000159216	211180_x_at
ENSG00000159216	208129_x_at
ENSG00000262764	222351_at
ENSG00000159216	210365_at
ENSG00000262764	222351_at
ENSG00000264444
ENSG00000213621	213801_x_at
ENSG00000262764	222351_at
ENSG00000159216	211181_x_at	NM_001122607
ENSG00000159216	210365_at	NM_001122607
ENSG00000159216	211620_x_at	NM_001122607
ENSG00000159216	211182_x_at	NM_001122607
ENSG00000262764
ENSG00000238893
ENSG00000264236
ENSG00000251902
ENSG00000159216	217263_x_at
ENSG00000159216	211181_x_at
ENSG00000159216	211620_x_at
ENSG00000159216	211182_x_at
ENSG00000233851
ENSG00000264705	234180_at
ENSG00000100191	215960_at	NM_014227
ENSG00000159216	217263_x_at
ENSG00000087128	220431_at	NM_014058
ENSG00000201821
ENSG00000228295
ENSG00000087128
ENSG00000180172
ENSG00000159216
ENSG00000150165	203074_at
ENSG00000180172
ENSG00000264845	242867_x_at
ENSG00000235532
ENSG00000234622
ENSG00000264845	242867_x_at
ENSG00000225585
ENSG00000206617
ENSG00000262764	202886_s_at
ENSG00000262764	202883_s_at
ENSG00000262764	202884_s_at
ENSG00000262764	202885_s_at
ENSG00000223571
ENSG00000252128	1559229_at
ENSG00000265643
ENSG00000159216	1570350_at
ENSG00000100983	211630_s_at	NM_000178
ENSG00000100983	201415_at	NM_000178
ENSG00000263607
ENSG00000159216
ENSG00000262764	202886_s_at
ENSG00000262764	202883_s_at
ENSG00000262764	202884_s_at
ENSG00000232701
ENSG00000100983	211630_s_at
ENSG00000100983	201415_at
ENSG00000271250
ENSG00000266840
ENSG00000262764	202886_s_at
ENSG00000262764	202884_s_at
ENSG00000159216
ENSG00000262764	202884_s_at
ENSG00000233405
ENSG00000159216	237697_at		NR_073512
ENSG00000140181	217317_s_at
ENSG00000100983	211630_s_at
ENSG00000226240			NR_047005
ENSG00000266304
ENSG00000159216	1563591_at
ENSG00000140181
ENSG00000264127
ENSG00000159216	1570350_at
ENSG00000264059
ENSG00000140181
ENSG00000159216	209360_s_at	NM_001754
ENSG00000159216	209359_x_at	NM_001754
ENSG00000159216	211181_x_at	NM_001754
ENSG00000159216	210805_x_at	NM_001754
ENSG00000159216	211180_x_at	NM_001754
ENSG00000159216	208129_x_at	NM_001754
ENSG00000159216	211620_x_at	NM_001754
ENSG00000159216	211182_x_at	NM_001754
ENSG00000251897
ENSG00000159216	209360_s_at
ENSG00000159216	209359_x_at
ENSG00000159216	211181_x_at
ENSG00000159216	210805_x_at
ENSG00000159216	211180_x_at
ENSG00000159216	208129_x_at
ENSG00000159216	211620_x_at
ENSG00000159216	211182_x_at
ENSG00000140181
ENSG00000166428	235802_at
ENSG00000235438
ENSG00000266278
ENSG00000265069
ENSG00000140181
ENSG00000168468
ENSG00000235438
ENSG00000159216	211181_x_at
ENSG00000159216	217263_x_at
ENSG00000236678	237980_at
ENSG00000265890
ENSG00000265698
ENSG00000168468
ENSG00000236678	237980_at		NR_034025
ENSG00000236678	237980_at		NR_034024
ENSG00000262764	202886_s_at
ENSG00000262764	202884_s_at
ENSG00000140181
ENSG00000258330
ENSG00000265869
ENSG00000236678	237980_at
ENSG00000166428	235802_at	NM_138790
ENSG00000168468
ENSG00000235438
ENSG00000236678	237980_at
ENSG00000264353
ENSG00000262764	202886_s_at
ENSG00000140181	217317_s_at
ENSG00000264475
ENSG00000236678	237980_at
ENSG00000168468
ENSG00000214255
ENSG00000265989			NR_039789
ENSG00000262764
ENSG00000166428
ENSG00000236678	237980_at
ENSG00000259042
ENSG00000214255
ENSG00000236678	237980_at
ENSG00000168468
ENSG00000262764
ENSG00000263896
ENSG00000166428
ENSG00000263716
ENSG00000236678
ENSG00000166428	235802_at
ENSG00000212626
ENSG00000227856
ENSG00000228042
ENSG00000166428	235802_at
ENSG00000221631
ENSG00000266113
ENSG00000168468
ENSG00000249446
ENSG00000213856
ENSG00000266767
ENSG00000264086			NR_002745
ENSG00000138759	220910_at	NM_001166133
ENSG00000168468
ENSG00000260222
ENSG00000266767
ENSG00000265707			NR_002742
ENSG00000168468
ENSG00000227391
ENSG00000138759
ENSG00000264596	1564552_at
ENSG00000236903
ENSG00000263315
ENSG00000138759	1552503_at
ENSG00000263827
ENSG00000249005
ENSG00000199856
ENSG00000233692
ENSG00000168468
ENSG00000138759
ENSG00000212067
ENSG00000234390	243017_at		NR_026742
ENSG00000250688
ENSG00000265895			NR_031601
ENSG00000260745
ENSG00000138759	220910_at
ENSG00000226112
ENSG00000229170
ENSG00000266149			NR_024419
ENSG00000164363	238215_at	NM_182632
ENSG00000232565
ENSG00000220132
ENSG00000229170
ENSG00000248366
ENSG00000265413
ENSG00000201341
ENSG00000128276	207936_x_at	NM_006604
ENSG00000234349
ENSG00000164363
ENSG00000207758		NR_030241	NR_030241
ENSG00000263970
ENSG00000211874
ENSG00000207768		NR_029708	NR_029708
ENSG00000128276	207936_x_at	NM_001098535
ENSG00000231854
ENSG00000266613
ENSG00000164363
ENSG00000251954
ENSG00000265152
ENSG00000128276	207936_x_at
ENSG00000207785		NR_030224	NR_030224
ENSG00000242985
ENSG00000266263
ENSG00000259054
ENSG00000248421	203043_at
ENSG00000208015		NR_029850	NR_029850
ENSG00000225944
ENSG00000229442
ENSG00000231444
ENSG00000231759
ENSG00000262858	207186_s_at
ENSG00000206812
ENSG00000272188			NR_039783
ENSG00000225212
ENSG00000262858	207186_s_at
ENSG00000211538		NR_030225	NR_030225
ENSG00000231759
ENSG00000225212
ENSG00000223885
ENSG00000263402
ENSG00000261152
ENSG00000173068	220272_at	NM_017637
ENSG00000173068	230722_at	NM_017637
ENSG00000173068	229942_at	NM_017637
ENSG00000173068	235723_at	NM_017637
ENSG00000173068	238478_at	NM_017637
ENSG00000262858	207186_s_at
ENSG00000265323
ENSG00000239057		NR_036257	NR_036257
ENSG00000262858
ENSG00000173068	220272_at
ENSG00000173068	235723_at
ENSG00000231474
ENSG00000207970		NR_030397	NR_030397
ENSG00000262858	207186_s_at
ENSG00000223885
ENSG00000262858	207186_s_at
ENSG00000102595	218801_at	NM_020121
ENSG00000102595	1555561_a_at	NM_020121
ENSG00000272080		NR_030226	NR_030226
ENSG00000262858
ENSG00000173068	220272_at
ENSG00000223773
ENSG00000237894
ENSG00000173068	220272_at
ENSG00000262858
ENSG00000181977
ENSG00000262858
ENSG00000102595
ENSG00000223904	217038_at
ENSG00000173068	220272_at
ENSG00000262858
ENSG00000263367
ENSG00000202495
ENSG00000102595
ENSG00000223773			NR_033380
ENSG00000173068
ENSG00000262858
ENSG00000257709
ENSG00000205853	214408_s_at
ENSG00000205853	214409_at
ENSG00000223773	232172_at		NR_033381
ENSG00000173068
ENSG00000262858
ENSG00000102595
ENSG00000205853	214408_s_at
ENSG00000205853	214409_at
ENSG00000258298
ENSG00000223773
ENSG00000262858
ENSG00000173068
ENSG00000102595	233945_at
ENSG00000205853	214408_s_at
ENSG00000205853	214409_at
ENSG00000262858
ENSG00000223773	232172_at
ENSG00000173068	243445_at
ENSG00000205853
ENSG00000225714
ENSG00000138759	226145_s_at
ENSG00000262858
ENSG00000262858
ENSG00000173068	243445_at
ENSG00000205853
ENSG00000230542	1562916_at		NR_037842
ENSG00000138759
ENSG00000173068	220272_at
ENSG00000102595	1555560_at
ENSG00000102595	1555561_a_at
ENSG00000173068
ENSG00000229215		NM_001242758
ENSG00000251848
ENSG00000226422
ENSG00000102595	235749_at
ENSG00000138759		NM_025074
ENSG00000226665
ENSG00000235483
ENSG00000102595	1555561_a_at
ENSG00000102595	235749_at
ENSG00000261941
ENSG00000266534
ENSG00000229215
ENSG00000238148
ENSG00000138759	1552503_at
ENSG00000229851
ENSG00000102595	1555561_a_at
ENSG00000102595	235749_at
ENSG00000238148
ENSG00000262925
ENSG00000214249	217332_at		NR_027466
ENSG00000229823
ENSG00000269295
ENSG00000102595	1555560_at
ENSG00000102595	1555561_a_at
ENSG00000229215
ENSG00000223880
ENSG00000229215
ENSG00000102595	1555561_a_at
ENSG00000224732
ENSG00000225203
ENSG00000229215
ENSG00000257412
ENSG00000263085
ENSG00000240368
ENSG00000147588	206826_at	NM_002677
ENSG00000147588	235127_at	NM_002677
ENSG00000229215
ENSG00000229215
ENSG00000263085
ENSG00000188512
ENSG00000229265
ENSG00000263085
ENSG00000188512
ENSG00000147588	206826_at
ENSG00000261553	204616_at
ENSG00000261553	1556377_s_at
ENSG00000261553	242722_at
ENSG00000237448
ENSG00000229215
ENSG00000261553	204616_at
ENSG00000234980
ENSG00000237945
ENSG00000228954
ENSG00000237945
ENSG00000205186		NM_001080526
ENSG00000237945
ENSG00000237945
ENSG00000257967
ENSG00000237945			NR_038883
ENSG00000233604
ENSG00000237945
ENSG00000237945
ENSG00000237945
ENSG00000237945
ENSG00000237945
ENSG00000263701
ENSG00000237945
ENSG00000237945
ENSG00000237945
[truncated: 271,297 more rows]
