# Supplementary material for: Tyrosine phosphorylation of RNA polymerase II CTD is associated with antisense promoter transcription and active enhancers in mammalian cells
Source: eLife. 2014 May 9;3:e02105. doi: 10.7554/eLife.02105 (PMC4042876; doi:10.7554/eLife.02105)
Supplement: Source code 1. — Folder containing the different scripts used in this study. DOI: http://dx.doi.org/10.7554/eLife.02105.022 [file elife02105s001.tar.gz › SupplementaryData1/Tyrosine1_article/expression_data/refseqExpressionTable.txt]

NM_007315	4.84452905
NM_007315	7.723469025
NM_007315	8.32277575
NM_007315	10.553280625
NM_002046	13.8069395
NM_002046	14.15878525
NM_002046	14.214415625
NM_001101	13.46880475
NM_001101	14.01362925
NM_001101	14.29094275
NM_013994	8.60559075
NM_002914	8.20107175
NM_002155	5.2491299
NM_013953	7.592635325
NM_000409	3.150102425
NR_049825	6.6103575
NM_199334	4.976781525
NM_007039	4.0317479
NM_002985	4.212079775
NM_000773	7.389716375
NM_004443	5.1687447
NM_004451	9.33444575
NM_000762	5.415052025
NM_000820	6.684175075
NM_004995	6.0983674
NM_003789	8.446040125
NM_001202559	5.480688125
NM_001130081	3.84748705
NM_004322	6.3996782
NM_006445	10.628489
NM_001003962	10.084491
NM_007209	13.66481625
NM_001136136	14.286132
NM_001172705	12.598279625
NM_003753	11.9614795
NM_007262	13.177845
NM_003134	12.4610885
NM_001115156	10.8895985
NM_001115156	12.52895825
NM_001199802	13.845659
NM_001659	10.185412375
NM_000982	14.295486
NM_000986	13.992065
NM_031314	12.02204125
NM_006155	11.621948
NM_031157	13.78703475
NM_001135592	14.15461625
NM_001017	14.1579275
NM_001997	13.5755075
NM_007375	10.542392
NM_005507	13.569973875
NM_000979	13.811986125
NM_003754	12.71061075
NM_001009	14.05653925
NM_000988	14.18698675
NM_004539	12.1730735
NM_020151	11.290598625
NM_000981	14.07242375
NM_213611	13.253709
NM_001015	14.198723
NM_000661	14.20321475
NM_004396	12.885088
NM_000970	13.96477225
NM_001143775	9.6230165
NM_007104	13.63306775
NM_007276	12.48266675
NR_002571	14.21847525
NM_002794	12.24136025
NM_006559	11.101638375
NM_080598	11.1865105
NM_014306	10.174176
NM_004450	12.889246875
NM_003769	11.700475875
NM_001025091	9.925072
NM_001344	10.90282775
NM_003403	11.55343325
NM_006694	11.6814245
NM_007067	8.31890425
NM_007145	10.2596
NM_005146	8.2391975
NM_004515	11.1164455
NM_004890	9.749196
NM_003904	8.8878635
NM_006284	11.157312
NM_173177	9.955746
NM_007363	12.6285015
NM_014014	11.083427875
NM_001664	12.466956
NM_006711	11.1379085
NM_001026	14.317522
NM_000989	14.3841385
NM_002520	13.70677075
NM_001271970	13.1052885
NM_001658	11.223364
NM_006083	9.692578
NM_003795	11.9998915
NM_001746	11.87734975
NM_014706	8.83361925
NM_015680	8.616533
NM_005871	10.935602625
NM_031203	11.421091375
NM_031370	12.26791325
NM_003973	13.67975275
NM_001242839	9.58965325
NM_024069	9.5643325
NM_004152	13.504181375
NM_004047	11.11810025
NM_001130089	11.6743565
NM_002107	13.545375625
NM_001010	14.126042
NM_001011	14.08684975
NM_015276	10.3122995
NM_014267	11.33726175
NM_207013	11.94952575
NM_001861	12.59559675
NM_006815	11.198452875
NM_000976	14.15459425
NM_000968	13.70854525
NM_002027	10.40462675
NM_001028	13.99445225
NM_000997	14.160615
NM_005340	12.49149025
NM_001961	13.474596625
NM_001203245	14.31110025
NM_003945	10.83889375
NM_002140	12.19935725
NM_001137559	11.30212725
NM_001006	14.416777
NM_031844	10.96691325
NM_031844	12.63830175
NM_003750	11.757336875
NM_003750	10.681824
NM_003750	8.697058
NM_003299	10.05332175
NM_003299	10.9494695
NM_002444	11.26745975
NM_004924	8.30040325
NM_000484	2.677882225
NM_212471	11.1313595
NM_212471	7.3129821
NM_212471	10.4863085
NM_004415	4.0208333
NM_006265	10.148111
NM_006265	11.978799
NM_017491	11.71960625
NR_002921	12.81417225
NM_017491	10.7925135
NM_001282	8.689668
NM_001025205	9.51812225
NM_004859	12.263869875
NM_001282	7.9848309
NM_014730	11.178203
NM_014730	10.020193375
NM_006148	10.274651
NM_006842	10.2817825
NM_004872	11.26341875
NM_001193572	9.92950675
NM_005184	8.923615
NM_005184	8.351800875
NM_018834	11.09552925
NM_001105530	12.50848625
NM_018834	11.77064475
NM_006601	13.049391875
NM_004184	9.0660725
NM_004184	10.479949
NM_001122821	12.955479875
NM_001122821	12.7846265
NM_006096	5.12573085
NM_018955	13.169068375
NM_005022	12.97588625
NM_002840	4.734725025
NM_002840	5.042140825
NM_002840	3.373545875
NM_001135700	12.3993635
NM_001135700	12.92632575
NM_001135700	12.535564
NM_001135700	11.325167
NM_000454	12.680911
NM_203346	8.4045525
NM_023009	12.38082875
NM_007278	10.454820625
NM_006184	5.215236625
NM_001199142	12.35522925
NM_001033044	2.8791128
NM_006184	6.643867375
NM_001135239	13.93008125
NM_006098	13.86874675
NM_003145	10.43427775
NM_006888	10.574004
NM_000918	10.81183125
NM_006888	11.59444225
NM_000918	9.08584775
NM_001152	13.2235575
NM_002634	10.8323685
NM_002634	9.213971375
NM_005620	3.2838687
NM_000308	8.987131375
NM_014765	12.46059025
NM_001257400	9.59323275
NM_006145	7.720405375
NM_003118	3.409251575
NM_006145	9.16384025
NM_181891	10.54252325
NM_181891	11.96644825
NM_181891	11.722444125
NM_003128	4.786777425
NM_003128	7.361110925
NM_014713	9.91595025
NM_000994	14.355557
NM_004356	11.4114415
NM_003347	7.30842245
NM_004339	9.445609125
NM_002087	11.322968875
NM_002128	12.2894985
NM_002128	13.275771375
NM_006708	12.101984
NM_003347	11.403464625
NM_003347	9.27922825
NM_003347	8.140762125
NM_001190987	11.9045675
NM_012426	10.056383875
NM_012426	6.73365005
NM_001404	13.9707005
NM_004134	9.418709
NM_004134	12.19489575
NM_004134	11.52723725
NM_006826	12.252684875
NM_020414	10.182203
NM_014225	8.92314025
NM_001258029	7.48146865
NM_000188	9.842902
NM_006854	9.2022755
NM_006854	8.32960075
NM_006854	9.6250835
NM_006432	10.08753425
NM_020414	9.2997125
NM_001037494	11.922035
NM_001136472	8.40470925
NM_021121	13.53016925
NM_001136472	7.57491625
NM_002743	7.1578905
NM_002080	10.8721525
NM_000801	11.0849205
NM_001270447	10.2275885
NM_170679	9.82378
NM_012325	9.5372285
NM_012325	12.267854
NM_001017958	9.12309125
NR_000018	13.0305255
NM_012423	14.22773
NM_000971	14.533544
NM_170679	12.88851475
NM_170679	7.540753625
NM_005736	8.20513525
NM_005736	8.227486875
NM_005898	9.01983375
NM_005898	11.74001775
NM_006013	4.907480375
NR_000011	13.571728
NM_002710	12.54893875
NM_005722	8.47369175
NM_005722	12.605667
NM_005722	12.07019975
NM_003463	7.49290455
NM_003463	8.243998625
NM_003463	9.62559125
NM_003463	9.84178975
NM_001659	9.79649075
NM_001113202	13.86322
NM_000581	9.986096
NM_000291	10.928334375
NM_000291	13.1475925
NM_006936	8.0723375
NM_006936	10.8388675
NM_001030	14.46026125
NM_000391	6.812646425
NM_006284	9.0429285
NM_002074	9.152283
NM_002074	10.78693075
NM_002074	10.986411
NM_006185	7.963723775
NM_002032	12.97994375
NM_006325	12.83526125
NM_031314	12.4564475
NM_001198868	6.9226222
NM_003016	11.22882175
NM_003016	12.4014095
NM_001199673	8.12646875
NM_001199673	7.18486295
NM_001199673	8.712959
NM_003204	9.30891425
NM_003204	9.24292475
NM_006407	9.08086675
NM_006407	10.10647675
NM_001197293	9.434363
NM_001003	14.1832295
NM_001903	6.2120884
NM_001903	6.6723485
NM_001909	5.75575395
NM_014612	7.72032105
NM_005911	11.069791
NM_005911	7.887221
NM_002293	7.5104465
NM_002293	8.5783815
NM_002823	13.99193675
NM_002823	13.79119975
NM_014612	12.424660375
NR_029605	12.70719725
NM_001207067	9.58224375
NM_001207067	11.092211
NM_006155	9.25769575
NM_001675	12.027740625
NM_016592	13.570688
NM_001019	14.328589
NM_001154	9.63489175
NM_203399	9.722131375
NM_002332	6.563076625
NM_002332	5.111464875
NM_002799	11.189959
NM_003768	8.51858875
NM_003768	10.11357875
NM_002539	12.645749
NM_003870	10.195833
NM_001469	12.1684925
NM_001098	9.2500775
NM_014764	11.671988
NM_004684	6.2823466
NM_001197320	5.102763875
NM_001197320	11.45407625
NM_001197320	9.608643
NM_005345	3.641944675
NM_005345	9.205619375
NM_001101	14.54091275
NM_006513	10.46282725
NM_003217	9.53057275
NM_003217	10.67408375
NM_006816	9.17182875
NM_002156	13.215348625
NM_002156	14.0028745
NM_001010972	6.1179805
NM_000976	13.998806375
NM_001280	10.2903305
NM_001280	9.133989
NM_006429	11.71570975
NM_000430	8.10263475
NM_006263	12.3217795
NM_000430	8.480073
NM_000430	10.24077275
NM_001202470	14.32735375
NM_001697	12.52529225
NM_001018	14.2014245
NM_002812	10.77800325
NM_013995	9.779749
NM_001159287	12.8259385
NM_000992	13.626062
NM_000852	5.923117075
NM_006389	9.8217035
NM_004597	13.23088225
NM_000302	7.811524025
NM_001098507	11.18476925
NM_001098507	11.166595875
NM_002808	10.077314
NM_005063	10.221938
NM_005063	12.16781475
NM_001010942	11.98293075
NM_001024	14.381452
NM_001134364	8.070835575
NM_001134364	8.333733625
NM_001256447	9.247552875
NM_001908	4.36373345
NM_001908	3.918468
NM_001130089	12.843002875
NM_004446	8.1595125
NM_004446	11.17402725
NM_004446	10.978152
NM_004905	11.5895885
NM_004905	11.0219885
NM_002708	10.9356
NM_016127	9.7098745
NM_006621	8.826096
NM_006621	9.4891285
NM_006621	9.90723325
NM_001270975	10.28784275
NM_005273	8.9516155
NM_002106	12.922844
NM_006311	8.13901625
NM_006311	6.652470075
NM_006311	6.4329122
NM_006311	7.99509835
NR_001456	13.879187
NM_001110556	8.43594775
NM_016284	9.9340085
NM_016284	7.810012225
NM_014762	9.53881225
NM_001206836	11.993445
NM_001206836	9.52233275
NM_002778	9.043928
NM_018683	9.37176675
NM_018683	8.90180975
NM_000980	13.72938725
NM_007178	12.11004075
NM_002778	10.75245175
NM_002966	10.5591445
NM_006585	12.9732735
NM_006392	9.237574
NM_006392	12.196684
NM_002793	12.701467
NM_006430	12.45262525
NM_001430	3.3593377
NM_001430	3.347516725
NM_001539	11.17163425
NM_001539	12.0419625
NM_002810	10.519886625
NM_003366	11.442870125
NM_175744	5.243127775
NM_001029891	12.993749
NM_007315	11.815459
NR_002576	13.748308875
NM_003144	7.914020275
NM_003144	8.36487375
NM_003144	10.7805705
NM_004593	10.976672875
NM_004593	12.294824
NM_002014	8.9410405
NM_002014	9.25008575
NM_004494	10.94207025
NM_016081	9.154127
NM_012215	7.53494595
NM_012215	9.78679375
NM_002355	9.806785
NM_002355	9.85327275
NM_004261	11.024032875
NM_000687	11.913649625
NM_005516	8.84528625
NM_005516	11.56479875
NM_016081	8.080455425
NM_016081	8.494721625
NM_001004	14.08114875
NM_005998	12.414972
NM_001146216	9.60608525
NM_001967	12.910334
NM_177983	9.915697625
NM_004986	11.28622175
NM_004986	11.63670575
NM_001277224	11.9499195
NM_003139	6.215528875
NM_003139	9.81050725
NM_004427	8.17268325
NM_001731	10.66483675
NM_001731	11.299612125
NM_006801	7.05191785
NM_005567	8.377605875
NM_002394	8.68487325
NM_004373	12.987240875
NM_001025	14.50681075
NM_016322	9.76235275
NM_016322	4.9519602
NM_006827	9.469470875
NM_014000	3.195153
NM_003373	8.547431
NM_001261413	9.61940575
NM_001007	14.03543025
NM_003472	11.0264965
NM_004343	6.9118832
NM_033301	13.9610645
NM_000969	13.46404625
NM_012102	4.062787475
NM_012102	3.830950225
NM_012102	9.25420375
NM_001537	9.75825
NM_001537	11.0174635
NM_004965	13.0388005
NM_004965	12.95248375
NM_001077207	10.622424
NM_005271	9.915857625
NM_005271	11.191031875
NM_005439	9.2794895
NM_001146227	14.44476125
NM_006409	10.472119625
NM_001759	3.990397475
NM_001759	3.40313455
NM_001759	3.478902225
NM_001100170	11.01743225
NM_003146	10.0628505
NM_003146	10.418180625
NM_001007069	9.14334
NM_001170634	11.453675875
NM_001184761	12.15204675
NM_012248	10.07590625
NM_001098577	9.528526
NM_000993	14.3402415
NM_153280	10.1725005
NM_006720	9.22405225
NM_000034	13.32887375
NM_000942	11.772127
NM_000942	11.149694
NM_014445	10.55898625
NM_014445	10.14098725
NM_014445	11.43428825
NM_005724	10.361335875
NM_005724	8.740992875
NM_001613	5.422354675
NM_000310	11.1998155
NM_001079864	10.33791175
NM_006024	10.446057
NM_005917	12.268743
NM_001173454	9.660589
NM_001173454	11.16345
NM_016592	13.1698605
NM_001155	10.060416625
NM_203330	3.969159975
NM_203330	3.7840139
NM_203330	3.440388925
NM_000062	4.096280175
NM_005789	9.55988825
NM_005789	8.4971955
NM_001530	12.29453675
NM_005762	10.08672925
NM_014748	9.86326525
NM_006391	10.83072475
NM_006391	11.32647225
NM_006391	11.5318435
NM_006391	10.3254615
NM_001277140	11.87900025
NM_002896	10.47510525
NM_006825	4.785159125
NM_006825	4.2941635
NM_001605	10.170382
NM_001257399	10.0683665
NM_001257399	11.38825275
NM_020216	8.39930925
NM_001204526	11.6218795
NM_001769	3.73463365
NM_000183	10.00418
NM_006472	7.321235575
NM_006472	8.5038665
NM_006472	9.26630775
NM_002950	10.105442375
NM_000700	2.933386175
NM_001079525	12.58837625
NM_001079525	11.41566975
NM_021991	6.614164825
NM_001412	10.356173375
NM_001412	9.54576375
NM_001412	9.7016145
NM_001412	11.408055
NM_003405	9.7316245
NM_006870	11.03773275
NM_006870	11.5814365
NM_005642	11.1603755
NM_015904	11.6338895
NM_015904	9.06341925
NM_015904	10.02991075
NM_001277710	6.7664959
NM_001277710	8.379956875
NM_001174097	13.54978775
NM_001257293	12.333726
NM_001167822	10.04044275
NM_001002	14.2422635
NM_001121	10.796486625
NM_001184705	9.2647
NM_001184705	9.696875875
NM_002627	10.242202625
NM_006305	11.042733
NM_001270362	9.23379975
NM_002070	9.0024815
NM_004417	6.68200875
NM_198951	3.94237305
NM_006305	10.84353525
NM_004417	5.264117825
NM_001077637	5.363238225
NM_001270362	9.59775425
NM_032144	9.68897675
NM_198896	4.87582375
NM_022551	14.55915725
NM_012268	6.4506835
NM_006305	12.4279555
NM_006814	9.044363
NM_006814	9.49227825
NM_006805	11.22431625
NM_006805	9.14787325
NM_001256487	6.96307255
NM_001256487	7.964611875
NM_006097	3.79802395
NM_138565	5.839775725
NM_004099	4.3156698
NM_004099	3.804993375
NM_002901	3.00657895
NM_001135653	11.671945625
NM_032999	9.810588
NM_001916	11.71206
NM_002803	8.56524175
NM_002803	11.32606025
NM_004530	4.70764035
NM_012433	8.3632685
NM_012433	11.73382
NM_003074	10.031158
NM_003074	8.82383275
NM_003074	10.69858375
NM_003074	9.56504075
NM_001003796	9.6716
NM_001003796	11.969076
NM_004800	10.0716085
NM_004710	11.15344925
NM_003559	8.26428075
NM_003559	6.01878085
NM_004082	7.024406325
NM_014739	8.945518
NM_014739	12.05183875
NM_138927	9.38082525
NM_138927	10.9448225
NM_025157	5.5697235
NM_002266	12.359907
NM_001693	8.993596
NM_006082	13.653585
NM_007276	11.2502215
NM_001198719	12.43235025
NM_004168	10.460661
NM_001030001	14.269089125
NM_004394	8.5015845
NM_001660	10.359428375
NM_001660	11.00524075
NM_004766	10.174794
NM_001039591	10.59784875
NM_014739	9.753672375
NM_002626	7.862759325
NM_001256416	11.0070455
NM_017940	9.722536
NM_002305	5.422640425
NM_002085	11.585270125
NM_003246	3.36872615
NM_003246	3.8214169
NM_003246	3.41905835
NM_003246	2.700926825
NM_001256135	10.779634
NM_001256135	12.28614175
NM_003321	11.75700525
NM_002792	12.2867545
NM_001256879	9.83315375
NM_001873	3.71553065
NM_001873	2.79647205
NM_002631	10.8777965
NM_004074	12.112635
NM_006667	7.811236775
NM_006667	9.44920675
NM_001143760	11.64789575
NM_001143760	12.9880675
NM_002213	3.8152974
NM_002213	5.444666275
NM_002406	7.53471955
NM_001096	9.698372
NM_001096	11.942683875
NM_001031684	10.10613125
NM_004360	3.444814725
NM_004360	3.090720725
NM_001032393	10.533404
NM_014819	9.42665875
NM_001867	13.415067125
NM_004092	10.2960785
NM_002668	9.612846
NM_003142	11.4232425
NM_003142	11.02780125
NM_004583	8.61960175
NM_001005340	7.02688735
NM_004094	9.835974875
NM_004094	7.891694775
NM_004094	10.99569
NM_006118	10.60156
NM_001145413	10.20028975
NM_000362	3.3989569
NM_000362	6.479955175
NM_000362	3.9439257
NM_000362	3.4461212
NM_207292	9.66388875
NM_207292	11.70118
NM_207292	11.847877875
NM_000968	14.0743845
NM_014874	9.154861375
NM_004583	8.6507985
NM_021079	9.687397125
NM_021079	8.10371225
NM_021079	6.33726015
NM_001145426	12.58353425
NM_001145426	11.73321125
NM_001553	6.19457025
NM_001553	2.850109475
NM_014676	8.68953875
NM_014676	9.64243775
NM_014676	10.287724
NM_004309	6.66076185
NM_004309	8.35286725
NM_003670	4.8538828
NM_003670	7.111894325
NM_003945	10.4689095
NM_006600	10.27452075
NM_018975	10.079647125
NM_001144012	10.42450925
NM_001655	9.93852975
NM_005499	12.029652
NM_012179	9.52262875
NM_006496	8.0187513
NM_006496	10.536188
NM_006496	6.918791425
NM_001273	9.251187875
NM_001273	9.66215225
NM_001273	10.1423695
NM_002775	4.596925875
NM_002337	7.789407625
NM_002224	4.7412315
NM_002224	7.525298775
NM_002224	9.378837
NM_006224	9.431544
NM_006224	8.4452165
NM_006224	8.51085775
NM_005896	10.747398625
NM_003009	7.211419975
NM_003486	9.887244
NM_001634	9.13552325
NM_001634	10.43574225
NM_002807	9.880814875
NM_002807	10.725006875
NM_003851	10.407376125
NM_000100	12.483169
NM_182649	12.95990225
NM_004587	5.789549725
NM_004587	9.1097845
NM_004587	7.671512475
NM_021137	6.8205261
NM_021137	6.101065925
NM_004964	11.450664
NM_001193416	12.2118995
NM_001193416	6.256496025
NM_005606	8.84616575
NM_002712	6.3815334
NM_002712	9.32374075
NM_005032	2.989074925
NM_006817	10.84478725
NM_000967	14.15638
NM_001329	3.0266558
NM_001329	3.05745575
NM_001329	4.9951947
NM_003089	10.0023545
NM_001244713	11.13542725
NM_001244713	10.712562625
NM_005839	10.120082
NM_005839	11.52098075
NM_005004	11.134775
NM_005004	11.6499565
NM_006321	6.556137675
NM_006321	8.54065375
NM_006321	9.04820475
NM_001428	13.255412
NM_002817	10.45776825
NM_002817	8.5192165
NM_004517	9.0177395
NM_006763	7.237051775
NM_006763	10.6680475
NM_006136	9.969214375
NM_006136	11.106745
NM_014752	10.6493765
NM_014752	10.938245
NM_004939	11.56810775
NM_001677	7.06907745
NM_001677	7.493859925
NM_002880	9.17868925
NM_017670	9.29216425
NM_017670	6.2651117
NM_004599	8.317798
NM_004599	7.700528525
NM_006516	5.1314164
NM_006516	7.9509037
NM_002654	10.904438
NM_153001	9.923219
NM_006319	9.511084125
NM_001010	14.38597875
NM_001098534	9.351738
NM_004718	11.25201625
NM_001006	14.393703875
NM_001020	13.991391125
NM_182715	10.898758
NM_182715	10.717421375
NM_001711	4.532798525
NM_001711	4.602710475
NM_001258437	10.70482725
NM_007263	9.607159875
NM_001093771	10.50723025
NM_002804	9.57505125
NM_001018136	12.870487
NM_015332	4.9643056
NM_015332	8.5500955
NM_007367	9.294931125
NM_001628	10.37235425
NM_003133	12.784518875
NM_002790	11.3495105
NM_002004	11.474508
NM_001252036	8.120557
NM_031266	12.391091
NM_001343	3.61475285
NM_001343	3.64781275
NM_001343	3.354977025
NM_007002	9.6278885
NM_001165036	8.2914215
NM_001042646	5.01936975
NM_001640	9.2608275
NM_013446	9.28768575
NM_002997	3.89514845
NM_002997	4.7387736
NM_001175	12.59113475
NM_001554	3.7155712
NM_001271922	10.69193475
NM_001067	10.92372175
NM_001067	10.658591125
NM_021130	14.21133775
NM_015626	10.479733625
NM_018221	8.57736225
NM_018221	9.9118545
NM_018221	8.6965225
NM_001080123	8.99428425
NM_001153	10.036428
NM_001153	9.83799825
NM_014740	11.08531275
NM_005000	11.37452075
NM_006401	13.03155425
NM_018243	8.97250675
NM_018243	5.54753615
NM_001142478	7.14416565
NM_001142478	9.89626425
NM_003022	9.752607875
NM_003022	11.777071
NM_001975	4.171568875
NM_001271977	6.859936575
NM_006435	6.577173325
NM_002787	9.64149475
NM_002787	12.006539
NM_006471	11.8777135
NM_001130420	8.075353
NM_001130420	8.4573565
NM_001686	12.806998125
NM_006824	11.17208
NM_001423	3.19675905
NM_001423	3.451313
NM_001762	11.120294
NM_001762	11.94621
NM_001256295	6.34386225
NM_001256295	6.0985416
NM_003153	10.80069175
NM_003153	7.20366565
NM_015313	5.531364875
NM_015313	7.87015625
NM_015313	3.251542975
NM_004781	9.36993525
NM_004781	6.88733155
NM_002097	12.266152
NM_002979	10.19555025
NM_003633	3.344267175
NM_003633	4.345801025
NM_003093	10.963632
NM_003339	10.302606125
NM_003339	7.03597805
NM_003339	10.35508725
NM_024551	9.351699875
NM_012203	12.41825375
NM_002084	3.528498
NM_004252	7.660505275
NM_004475	8.8317885
NM_139312	10.7622025
NM_139312	11.63592475
NM_013449	6.6888431
NM_013449	8.1565325
NM_013449	6.33402935
NM_005877	10.1499845
NM_005877	7.98431285
NM_016451	11.4605
NM_016451	10.17174575
NM_000099	5.136135175
NM_024092	9.45074775
NM_006469	9.135879
NM_006469	8.8859585
NM_002537	8.47117475
NM_002537	8.08924575
NM_001156	10.76872375
NM_006887	3.228994875
NM_006887	8.756881
NM_006887	6.43203395
NM_003590	8.37017875
NM_003590	11.0514005
NM_003590	5.230934375
NM_201384	6.824240275
NM_001009552	3.739843475
NM_001009552	9.24508675
NM_001098204	9.700634125
NM_001127320	9.414438625
NM_001127320	9.091259625
NM_003288	9.63306675
NM_006371	7.067811775
NM_001007214	11.36750525
NM_001007214	5.430442275
NM_031862	6.1774736
NM_031862	7.936283525
NM_001358	12.0666745
NM_001358	10.97453175
NM_004181	11.607718875
NM_002809	9.79337525
NM_002205	5.68140765
NM_001320	11.18924025
NM_016292	10.3228645
NM_000876	7.973947125
NM_000876	8.596451125
NM_005778	8.58454325
NM_005778	9.86300675
NM_003021	8.15765375
NM_006623	9.197494125
NM_014294	11.49168525
NM_014294	9.34762525
NM_002795	11.95413725
NM_001619	6.1477996
NM_001619	7.3314461
NM_004528	8.058068875
NM_002794	7.48801835
NM_006833	9.42219875
NM_002709	9.06252525
NM_002709	8.67585275
NM_002709	9.0891025
NM_001267062	9.35560525
NM_001267062	8.3264115
NM_014045	8.81318425
NM_000414	9.498285
NM_005969	9.11293475
NM_000178	9.1644565
NM_003107	4.15854435
NM_003107	4.4258125
NM_003107	5.9687902
NM_004656	8.1264635
NM_024102	9.80724225
NM_024102	9.7683595
NM_001008895	9.58379525
NM_001278513	9.677718
NM_001204889	4.249167625
NM_003380	8.6992805
NM_005410	3.0005787
NM_001305	4.85233515
NM_000998	14.53371225
NM_001387	3.121503775
NM_001387	4.409988775
NM_001752	10.7381815
NM_014754	12.0341145
NM_003314	9.3192825
NM_001968	10.753919625
NM_001968	9.08069525
NM_001968	10.289862875
NM_004369	5.62244895
NM_001199378	6.887286875
NM_004818	7.704263
NM_001863	12.04315275
NM_005765	10.753983375
NM_005765	9.32558175
NM_001839	3.228833025
NM_022173	7.929415075
NM_022173	7.7491874
NM_022173	9.2895545
NM_022173	7.7385155
NM_022173	7.65089675
NM_005614	5.34166025
NM_005614	11.21225725
NM_006310	9.99860625
NM_006310	9.4676965
NM_004725	10.274786
NM_004725	11.085129625
NM_004725	10.7545895
NM_006666	10.86133975
NM_032960	8.925997125
NM_032960	5.1201588
NM_014766	6.986100125
NM_006755	12.0794825
NM_002228	7.3063815
NM_002228	5.715881025
NM_002228	4.107233175
NM_000903	4.98768125
NM_001025433	5.5602476
NM_183001	6.103268075
NM_004832	10.693563625
NM_003900	9.31566125
NM_003372	11.2932105
NM_002229	8.39913175
NM_004990	10.014513375
NM_001033	8.6199585
NM_001033	10.88841575
NM_001142463	11.1214085
NM_001142463	11.7851315
NM_003169	8.4998345
NM_002862	7.768445425
NM_001004128	6.739136275
NM_003168	8.90419675
NM_003168	7.691062325
NM_002902	9.054092
NM_002902	10.020696
NM_001814	9.872131
NM_006559	11.34440925
NM_005729	11.695506875
NM_005729	10.9183025
NM_012111	11.119150625
NM_001035267	14.66504525
NM_015317	9.605101
NM_005040	9.654755
NM_001040114	3.8272739
NM_001040114	4.0047294
NM_001040114	4.965564575
NM_003470	10.197237125
NM_003470	10.081065625
NM_021959	9.28142375
NM_002092	9.9372555
NM_020529	11.148392
NM_198395	11.507349
NM_001261401	7.6268588
NM_002291	2.88861585
NM_000358	3.8260907
NM_002622	9.0454875
NM_001552	4.629922625
NM_006899	9.84953475
NM_004433	4.87716165
NM_001087	9.529645
NM_014820	9.45195225
NM_001261401	7.3641259
NM_198395	9.183306875
NM_001261401	9.98019925
NM_003132	11.3052255
NM_007362	9.51772375
NM_006807	10.3691585
NM_014820	10.92967325
NM_002092	10.84202075
NM_007362	8.433662
NM_022807	10.28114325
NM_003348	10.3129975
NM_003348	11.556689
NM_001647	4.322609675
NM_001662	9.276510875
NM_004231	10.87638075
NM_002945	11.4854555
NM_002945	10.2826265
NR_002912	13.2232345
NM_003407	7.664455425
NM_002788	11.973991125
NM_001098210	11.37560525
NM_007106	7.9411556
NM_007106	8.390260625
NM_004090	5.2952835
NM_004090	3.78818875
NM_004090	3.9817703
NM_001449	4.73078315
NM_001449	3.596191375
NM_006349	9.07192375
NM_020150	9.71118975
NM_020150	8.31647375
NM_001199864	11.85645925
NM_004643	9.335580375
NM_004238	10.10160525
NM_006618	3.3692307
NM_006618	3.485645
NM_006618	3.66391955
NM_001614	13.908985625
NM_005561	6.16395245
NM_005561	9.16671775
NM_005561	10.22471175
NM_004130	9.20651825
NM_002388	11.1784505
NM_014232	6.346478425
NM_014232	6.1562221
NM_003610	10.93082025
NM_013943	7.36164715
NM_013943	11.67468475
NM_001009566	9.088918
NM_003104	5.742778375
NM_003104	6.85036085
NM_003088	4.2739346
NM_002166	7.83062785
NM_002078	8.93633925
NM_014402	11.34619125
NM_015380	10.3401895
NM_015380	10.693810625
NM_001012732	8.46283425
NM_001012732	9.07597925
NM_004730	9.997639375
NM_004730	11.406682625
NM_012245	10.52580375
NM_000404	8.84976225
NM_000269	12.829161
NM_001018111	9.4670325
NM_005245	3.24877525
NM_021156	7.809414075
NM_021156	8.2302345
NM_006363	7.686581975
NM_006363	10.07835575
NM_005804	11.2700765
NM_005066	10.889385625
NM_005066	11.8614885
NM_001025242	10.77621825
NM_004786	11.62696875
NM_006306	10.657617375
NM_001136015	4.5184855
NM_007184	9.230509125
NM_003756	12.923738
NM_018471	11.445389
NM_001042388	9.30380525
NM_018471	10.842646
NM_000224	5.243549825
NM_001865	13.579361
NM_001567	7.685639575
NM_000274	10.5946605
NM_001144831	12.51243325
NM_003641	6.590245575
NM_002480	8.1215485
NM_002480	9.3866905
NM_002480	8.323812
NM_004368	9.13516825
NM_007062	11.27333725
NM_007062	9.31979125
NM_007062	10.555917
NM_012405	8.740271375
NM_012405	3.76634405
NM_012405	7.814403475
NM_000696	10.423345375
NM_003917	8.4377515
NM_003707	10.7406965
NM_004342	5.56555715
NM_004342	3.559794825
NM_004342	2.69049835
NM_003801	8.294659125
NM_006793	12.0246795
NM_003791	7.99751685
NM_001204089	5.6095879
NM_014390	10.084206
NM_001349	11.252598625
NM_001349	10.072028625
NM_005542	10.45295
NM_005542	11.686367
NM_005542	11.568969
NM_006570	10.15633525
NM_004300	9.828649125
NM_007099	10.204436875
NM_003897	4.995728525
NM_001414	10.58940075
NM_030579	8.76620575
NM_030579	9.136763625
NM_001013438	9.219411
NM_001013438	8.32787975
NM_001013438	10.56309525
NM_013291	4.9883262
NM_013291	8.292522
NM_001294	7.7260305
NM_004335	9.816899375
NM_005534	10.3007835
NM_016604	9.975536
NM_003313	8.49666825
NM_002160	3.193365525
NM_005506	4.182571375
NM_005506	3.275971125
NM_002227	10.57534825
NM_198183	11.185213
NM_002275	3.34969785
NM_001184970	9.702777
NM_006837	11.233561875
NM_005776	11.30509625
NM_005529	4.77059245
NM_005529	6.10659285
NM_000210	8.237963
NM_001177	7.34204175
NM_001177	8.23071175
NM_001177	8.19753225
NM_004457	8.876966875
NM_004457	9.5415855
NM_004457	9.02192675
NM_001002800	9.5604825
NM_001002800	11.046701
NM_001021	14.3864395
NM_003254	4.6642676
NM_000165	3.1098343
NM_002356	4.08771735
NM_002356	5.404540425
NM_002356	3.392403875
NM_005151	10.35087275
NM_005151	10.97552575
NM_002103	8.02010225
NM_003488	9.81432175
NM_003488	10.29328075
NM_002786	12.1604005
NM_020187	8.859791
NM_020187	9.8404965
NM_001128854	5.8778838
NM_001128854	10.71770275
NM_004747	3.084253625
NM_004279	11.034876
NM_014828	7.600253975
NM_014828	8.6557875
NM_014828	8.25328625
NM_001142931	6.698195625
NM_001142930	10.24135075
NM_005079	10.819128
NM_005079	11.1802005
NM_005079	12.0853285
NM_005079	8.0148305
NM_005866	9.5643025
NM_001964	4.86718745
NM_001964	6.675313825
NM_000270	11.17526725
NM_005626	10.3464395
NM_001130823	11.83624575
NM_003769	11.76439725
NM_002806	10.83524225
NM_001760	10.942510375
NM_002714	6.677831475
NM_002714	8.5671835
NM_001114089	8.22411675
NM_002811	10.05394025
NM_002857	6.9647146
NM_002857	7.37283235
NM_003634	9.096593
NM_003634	10.413618
NM_002466	9.207933
NM_001144013	6.7104089
NM_006267	7.682149175
NM_006267	9.493359125
NM_001070	10.412758875
NM_001164816	8.08464525
NM_148955	9.09112825
NM_004927	10.35206975
NM_001252660	3.8909797
NM_001252660	3.057028775
NM_006762	10.25037775
NM_006762	11.00126575
NM_020474	9.554917125
NM_020474	9.530648
NM_020474	9.785030625
NM_006023	11.01699525
NM_001419	11.5190355
NM_001419	8.65537275
NM_014680	6.786642325
NM_014680	9.64697
NM_003292	10.16177225
NM_003292	10.111754
NM_001829	7.358979825
NM_001829	6.211037875
NM_001829	9.918549375
NM_001829	8.55587725
NM_001270660	7.97879465
NM_005885	8.163129375
NM_005875	10.89952825
NM_001143676	10.362223875
NM_004551	10.7108585
NM_001078166	6.222235175
NM_001078166	9.72008475
NM_000591	3.61375175
NM_002345	2.6757356
NM_002822	9.20032225
NM_001276760	8.8253875
NM_001201338	7.110504825
NM_001201338	9.01439025
NM_001113348	7.73193995
NM_001113348	5.84448285
NM_014876	9.89697825
NM_019903	9.809191
NM_019903	10.1509765
NM_004374	13.397119125
NM_006739	8.80715725
NM_002946	9.60226725
NM_004552	12.5976655
NM_006292	10.258802375
NM_005993	5.743700975
NM_001278557	2.987625725
NM_006636	11.8236375
NM_002818	12.79057575
NM_001141969	8.222845
NM_001143841	10.051256625
NM_000520	8.51896225
NM_173717	9.55623175
NM_001195555	8.2751615
NM_001195555	10.630517
NM_004596	10.47493325
NM_005698	9.6458835
NM_148174	10.490838125
NM_015339	10.58120575
NM_014865	9.300202
NM_014774	7.374684925
NM_014774	8.59111175
NM_014774	6.908974425
NM_014774	9.91654
NM_183381	9.487847625
NM_183381	9.03546875
NM_003977	7.883134025
NM_003977	9.16571475
NM_021975	8.48693825
NM_014267	11.3238925
NM_002933	5.558214275
NM_015840	11.486910375
NM_001996	4.6130385
NM_007372	9.629891
NM_001163817	9.15677725
NM_001163817	10.242686875
NM_001129	6.2990477
NM_001174061	5.981874375
NM_173156	9.607906625
NM_002296	11.896459625
NM_006295	6.979452325
NM_006295	9.614832
NM_133337	3.594914975
NM_002556	7.500778175
NM_002556	9.19739425
NM_001078176	8.4794335
NM_001078176	8.15931075
NM_000938	10.934458125
NM_001281	10.9943615
NM_001206709	9.34302525
NM_148415	6.209406725
NM_004896	10.2793815
NM_001278138	5.150250475
NM_001278138	5.912115675
NM_004844	7.483693375
NM_004844	8.6843955
NM_019059	12.058266125
NM_014744	8.96988
NM_014744	9.10859825
NM_014744	6.388910225
NM_001483	10.5738815
NM_014671	8.9058775
NM_024830	9.8583045
NM_001082959	8.060763175
NM_000424	4.48826475
NM_006335	10.99476875
NM_006335	5.752784575
NM_001201365	8.40370725
NM_001201365	8.6098235
NM_016002	9.31542075
NM_016002	6.4079264
NM_001098426	8.95537875
NM_001078171	5.04973565
NM_001047160	7.58199915
NM_001047160	7.716914075
NM_003715	8.57957075
NM_003715	10.38409475
NM_001527	11.3447355
NM_006253	8.01742915
NM_006253	6.20045935
NM_014860	6.036861
NM_014860	8.62879425
NM_014860	5.598047325
NM_002354	3.063559575
NM_006156	11.46782175
NM_001039349	3.2473078
NM_001039349	2.67398265
NM_012234	8.2356255
NM_012234	8.7101565
NM_012234	8.392568625
NM_001127605	10.36610875
NM_004052	6.206228525
NM_004052	3.8070056
NM_001747	7.13107575
NM_003025	8.249748
NM_000090	2.953107025
NM_021872	9.01438525
NM_015251	8.396320125
NM_015251	8.41333875
NM_016107	7.608238625
NM_016107	10.98958325
NM_002727	11.76407675
NM_002727	12.35317825
NM_000930	3.111148375
NM_001137553	10.63547775
NM_001137553	10.96119125
NM_014077	9.0226025
NM_001493	7.8797756
NM_001204259	9.71129725
NM_001204259	7.194012775
NM_001139468	7.5163255
NM_001139468	5.952815425
NM_001139468	7.991440375
NM_006809	9.5355795
NM_015853	10.011595125
NM_001040876	10.638695
NM_001040876	10.997167625
NM_003953	7.85852975
NM_003953	7.22505045
NM_001018161	3.3178333
NM_001161726	10.605680875
NM_005744	7.228595275
NM_005744	8.9878975
NM_005744	9.32050375
NM_005744	7.88261165
NM_001497	5.096422125
NM_001497	8.28578425
NM_004363	3.6792417
NM_000398	10.837345
NM_001163484	7.7562331
NM_001560	3.411351775
NM_001560	3.0193161
NM_001040020	11.119317
NM_001165931	11.10082575
NM_004048	13.736797
NM_000884	12.38346025
NM_001920	4.111172825
NM_003144	9.08744025
NM_001654	8.126386125
NM_001005290	6.0061078
NM_001826	10.7078485
NM_181762	10.51799625
NM_181762	10.427967
NM_001202414	11.3487405
NM_003403	11.6509725
NM_003403	5.43592905
NM_003365	10.843378875
NM_005808	4.03451875
NM_005808	4.497745375
NM_005808	4.309747725
NM_004423	7.7740785
NM_001008	13.0064935
NM_005766	4.5086046
NM_005766	3.947211175
NM_001130006	10.750186375
NM_025233	8.0894016
NM_007214	9.79235125
NM_007214	7.585017775
NM_007214	10.43179475
NM_001104647	10.50847275
NM_001104647	10.585286875
NM_001104647	10.2954605
NM_005415	9.34844825
NM_004125	10.51669725
NM_014886	12.83633925
NM_006406	11.181854875
NM_005935	6.854363625
NM_000574	9.16266625
NM_000574	7.89750135
NM_001005476	6.88628705
NM_001005476	7.7410497
NM_001005476	6.9188442
NM_005915	11.17455975
NM_000126	11.11053775
NM_006369	8.17445825
NM_002768	8.166132
NM_025222	10.675375125
NM_003760	10.04012075
NM_003760	9.496938375
NM_012100	8.9692685
NM_001270433	3.674755125
NM_001252226	3.018322225
NM_001304	3.899374
NM_001304	6.036188775
NM_001304	3.4312355
NM_001304	4.0974245
NM_000521	8.21955425
NM_002569	5.8944907
NM_006431	11.690072125
NM_006431	12.823582
NM_013285	10.02182775
NM_001206540	10.406885
NM_001206540	10.171825875
NM_001627	8.649131
NM_001627	9.995563375
NM_006384	9.9344595
NM_005720	11.83203325
NM_001013399	12.12404625
NM_014236	9.71832725
NM_001197131	6.890142575
NM_001197131	4.201795575
NM_015057	10.58543075
NM_015057	11.5552985
NM_194359	5.7447622
NM_194359	6.713994825
NM_001995	10.0613885
NM_015046	8.082573525
NM_015046	7.643643925
NM_004550	10.6038415
NM_001167582	9.73191875
NM_002633	10.176984875
NM_002482	9.859544
NM_002482	11.92942825
NM_001690	8.676874625
NM_001690	11.525155375
NM_198097	12.171614
NM_198097	4.929013
NM_198240	8.666454
NM_012334	3.424310925
NM_001142603	7.584372475
NM_001142603	8.91440525
NM_006247	7.11185665
NM_012425	10.058737375
NM_002581	3.008992325
NM_002581	4.825769
NM_005228	3.409214225
NM_005228	3.913728225
NM_014846	9.568961375
NM_005121	9.362062
NM_005121	10.54269075
NM_001310	5.848137975
NM_001310	7.6956004
NM_001310	6.880852
NM_004521	11.02553
NM_004521	7.139469925
NM_031372	11.737613
NM_001142423	12.31997925
NM_000127	6.2463702
NM_015001	8.9117265
NM_015001	9.442095875
NM_173216	11.22059125
NM_006519	11.161789
NM_002490	8.15859425
NM_002490	11.30174825
NM_006111	5.429257775
NM_006111	5.9839923
NM_003001	8.33373275
NM_021978	8.680368875
NM_002835	7.724542625
NM_002508	2.84709655
NM_002508	3.62496685
NM_007284	8.03536725
NM_001242926	8.32219775
NM_003257	3.29057235
NM_207122	7.0430236
NM_207122	6.162809425
NM_014330	5.974009525
NM_177524	3.353023525
NM_000120	3.959860125
NM_002343	4.463195525
NM_001136575	6.207912275
NM_001136575	10.08667775
NM_005801	12.294756
NM_005165	11.07818475
NM_004428	5.01790685
NM_004317	8.54944325
NM_001607	7.86502485
NM_003002	11.3593385
NM_001195072	7.54746995
NM_000999	13.8499845
NM_001271926	7.781795625
NM_001278299	9.297371
NM_006122	6.750031975
NM_014781	10.0453885
NM_014781	9.28669975
NM_003012	3.491126525
NM_003012	4.05607655
NM_003012	3.98944475
NM_004788	10.39828
NM_203318	6.9402524
NM_001042603	8.69580375
NM_198897	10.01048925
NM_002109	10.06481375
NM_004595	10.813821625
NM_004491	6.0961474
NM_004491	5.951156825
NM_004491	3.953702825
NM_014292	9.72219
NM_005095	8.37872175
NM_005095	8.84425675
NM_005095	9.79066075
NM_001145522	3.29283055
NM_001031806	7.461838125
NM_001031806	7.208356575
NM_002264	8.25801725
NM_002264	7.805462925
NM_002264	6.1548016
NM_002264	6.833550875
NM_002264	8.555109
NM_014633	9.536629375
NM_005065	8.89290675
NM_005065	6.325491625
NM_005065	4.23171125
NM_005065	5.210779825
NM_003626	6.7877058
NM_003626	9.294851
NM_000527	7.7946445
NM_005530	10.0105375
NM_005530	9.715751875
NM_002999	3.949989975
NM_001533	10.203508
NM_021980	3.568057025
NM_021980	5.863184525
NM_001242921	5.229294875
NM_001256163	9.9050635
NM_005003	12.7192665
NM_001199125	10.3129945
NM_001042646	7.480733475
NM_001042646	8.93908075
NM_004907	9.6995485
NM_001204408	8.690549
NM_001204410	6.8051928
NM_001204408	9.935796625
NM_004817	9.31052925
NM_001144925	3.958779
NM_001912	3.623525725
NM_012319	10.88461625
NM_012319	8.928435
NM_006830	12.223574
NM_012106	8.559806625
NM_019088	7.8731387
NM_001012271	7.5696733
NM_001012271	10.07281675
NM_000714	9.03016075
NM_005124	10.514236
NM_206962	7.522822
NM_005137	6.3421502
NM_002881	4.63517215
NM_002881	5.27517085
NM_058243	10.181765
NM_014299	6.8070551
NM_003119	7.456436325
NM_001551	9.395711
NM_005895	8.5239455
NM_004526	10.467369
NM_000285	6.9083457
NM_012402	9.0419475
NM_001866	12.82793325
NM_001199692	6.307473025
NM_000552	4.1532231
NM_003100	11.03535775
NM_003100	10.15112425
NM_015658	8.310370875
NM_006268	8.754135875
NM_004308	8.98217375
NM_003909	6.0239639
NM_003909	9.039017875
NM_004069	9.2925045
NM_198426	9.60278
NM_001164189	8.69727725
NM_005157	7.93719385
NM_015049	6.7818893
NM_015049	8.23722125
NM_003913	9.461878375
NM_001039479	8.5960705
NM_003831	7.3452424
NM_003831	9.883647375
NM_003831	8.990369
NM_001168278	3.654738425
NM_001168278	2.9042108
NM_001168278	4.25332825
NM_005735	8.608129625
NM_006624	4.437956625
NM_006624	3.230647225
NM_006303	10.854322
NM_003689	9.570172
NM_003992	8.47821775
NM_006710	10.81920075
NM_006710	9.444635375
NM_006710	10.36355725
NM_000026	11.727284
NM_002346	4.94016885
NM_001550	8.770911
NM_006907	8.534854
NM_001271033	8.410746
NM_001271033	6.222046375
NM_016172	8.51549075
NM_207291	8.850233125
NM_001193357	10.624703
NM_001069	10.52641025
NM_005085	8.3193615
NM_001025077	3.491485825
NM_001025077	4.185608925
NM_001025077	3.249758625
NM_004461	8.83816625
NM_004380	8.51343875
NM_002741	8.029298
NM_004779	8.0313394
NM_004779	8.62311875
NM_004779	8.77984375
NM_006241	7.785683825
NM_006241	9.77536775
NM_022362	8.584197
NM_003187	10.841609
NM_015423	11.645325
NM_015423	9.27654125
NM_007146	7.88369035
NM_006197	8.750846
NM_024536	5.886145275
NM_000122	7.064577275
NM_000820	4.44738645
NM_002744	7.58912265
NM_000386	9.21290125
NM_005115	7.695672825
NM_014734	8.922026125
NM_021078	8.7271085
NM_001256270	8.446114
NM_018230	9.554201
NM_001084	6.648571125
NM_006243	3.826238775
NM_006243	8.69539825
NM_014669	10.03496825
NM_002819	11.3346435
NM_001033521	8.536742
NM_001130831	4.99449575
NM_001130831	6.31331475
NM_005569	7.21712425
NM_016040	10.777554625
NM_016040	6.2673971
NM_015881	2.729613625
NM_021090	7.215984575
NM_021090	3.745544775
NM_003137	7.4623007
NM_003137	11.11957175
NM_000713	8.508531
NM_001105206	2.973736825
NM_001144	10.27740175
NM_001144	9.24347625
NM_003370	8.90109325
NM_005737	3.5938947
NM_005737	3.5270766
NM_005737	5.6308622
NM_014463	11.0382835
NM_019884	6.265041525
NM_001142293	8.95788925
NM_001243225	9.779629
NM_001079872	7.4935684
NM_001079872	9.085091125
NM_001142589	9.1885465
NM_001142589	8.45551
NM_004649	11.105542625
NM_004265	5.07035805
NM_001142805	4.6230234
NM_014949	10.213933875
NM_001429	8.327089375
NM_001927	5.1287899
NM_001278503	9.1748775
NM_005206	7.9810804
NM_005206	8.4869615
NM_005206	7.9572643
NM_006696	9.15525975
NM_001161363	10.9168935
NM_006387	5.51989225
NM_006387	10.18524775
NM_006360	11.9934375
NM_001089591	13.33194125
NM_003051	8.69359725
NM_003051	8.0241635
NM_003051	10.473612
NM_006169	3.8489642
NM_006169	4.8845019
NM_006437	9.2812505
NM_005030	7.152509775
NM_025195	9.2653685
NM_004615	3.470344225
NM_002796	11.9965265
NM_002796	12.356586
NM_001145436	11.573414875
NM_000075	10.99892175
NM_001203258	5.621990825
NM_001950	7.165298675
NM_015726	7.169559025
NM_015726	7.86446105
NM_004698	8.675577375
NM_002870	4.015066825
NM_004945	7.45555255
NM_015556	6.7752431
NM_015556	7.701694375
NM_006110	8.20889675
NM_006110	8.513435
NM_014887	9.6822195
NM_014887	7.53783
NM_003165	9.111168
NM_001271087	8.5772015
NM_013974	5.704944275
NM_016243	7.71339965
NM_006114	9.94124175
NM_005180	9.145522
NM_016614	9.137315
NM_005562	4.0966621
NM_003905	11.77870075
NM_002053	9.310688625
NM_002053	9.82102725
NM_015176	8.756618
NM_015176	8.25586025
NM_002609	4.783059625
NM_001199893	7.057125925
NM_000402	7.35885715
NM_006304	10.28636
NM_006415	7.162749825
NM_004894	10.8518295
NM_005255	7.95608535
NM_004493	10.64015925
NM_002615	3.89302605
NM_078467	9.59903575
NM_002353	3.92343755
NM_002353	3.344856925
NM_002353	3.936271425
NM_004958	7.777094775
NM_206862	3.313748125
NM_014891	8.447015125
NM_000900	2.776578625
NM_007260	8.924503125
NM_005862	7.23749635
NM_005862	7.5780412
NM_004390	11.978947
NM_007033	10.066413
NM_007033	9.172532
NM_004541	12.1699905
NM_006402	11.607961125
NM_006402	11.385416
NM_023012	9.091916
NM_023012	10.64431925
NM_003601	9.8483965
NM_001079673	8.386244
NM_001042548	8.34187575
NM_002696	10.76574175
NM_000593	10.1126885
NM_001005291	8.2828445
NM_005956	11.70677775
NM_000088	5.691194625
NM_000088	4.792906
NM_000088	5.58851935
NM_002717	8.90725025
NM_000786	9.447065875
NM_004327	6.37318815
NM_001105562	6.054769575
NM_001105562	8.6891125
NM_015571	11.0400735
NM_015571	8.8857795
NM_001520	7.545660525
NM_001037277	6.56695615
NM_001037277	8.83166375
NM_022735	7.600558525
NM_022735	9.2387445
NM_001003697	12.496393
NM_025256	7.4617286
NM_001009944	4.423292225
NM_001009944	6.428137925
NM_004383	11.1861
NM_080911	9.1285235
NM_001164783	9.004681
NM_001894	8.02155425
NM_003337	10.6557455
NM_003337	9.788019
NM_003337	4.060891775
NM_138766	8.2415361
NM_001199653	7.7250434
NM_003258	8.57607775
NM_004819	6.767125275
NM_001202233	6.6949008
NM_001130067	3.315525825
NM_015271	2.879229625
NM_001862	11.773192625
NM_005526	7.4415872
NM_001444	13.048693
NM_001111112	9.133379
NM_001111112	9.95634
NM_000113	8.38724825
NM_000113	7.957846
NM_030583	2.86617745
NM_002210	7.481537025
NM_002816	10.182552625
NM_002816	9.641879
NM_002096	7.27785955
NM_002096	8.053777
NM_002096	7.992828575
NM_001710	3.9046354
NM_014758	6.749495025
NM_014758	6.008392925
NM_014757	8.402041375
NM_198597	8.83333625
NM_002884	11.50794225
NM_004598	5.5026226
NM_130439	10.25013
NR_039849	9.8086325
NM_000017	5.75638845
NM_181500	7.002610225
NM_012288	5.764677925
NM_012288	7.1516236
NM_022845	11.0134865
NM_024863	2.82506405
NM_012414	10.38158925
NM_012414	10.679917
NM_012414	9.11344725
NM_014822	6.0529795
NM_001085	4.06722635
NM_001198681	7.7112512
NM_001198681	8.180079625
NM_005385	9.95941775
NM_005385	8.53521675
NM_003816	8.651903
NM_005471	3.81093875
NM_004187	6.213227925
NM_001135245	8.005260075
NM_001135245	7.97406445
NM_014647	8.325212125
NM_001172415	10.01676725
NM_002923	7.346529725
NM_002111	8.15832075
NM_002111	6.89301515
NM_001271606	12.467977
NM_014338	7.9280543
NM_005655	9.776152
NM_018358	7.690938
NM_006178	10.828986
NM_006706	11.001518
NM_005796	11.89801625
NM_005829	5.161801225
NM_005829	8.64410275
NM_003131	5.301747175
NM_003131	8.6781545
NM_001014437	8.0674335
NM_000089	4.21965895
NM_000089	3.19386725
NM_001033925	7.6285064
NM_001033925	10.51374325
NM_015629	8.309025125
NM_015629	10.01574975
NM_000612	3.9346693
NM_000612	4.81623015
NM_005532	9.8439085
NM_003368	9.64742325
NM_003368	11.127764
NM_000123	7.497254525
NM_001130106	7.910116275
NM_003315	9.85788875
NM_203500	9.444488
NM_020470	9.8891795
NM_002035	8.84375825
NM_001357	8.79270225
NM_001007237	4.279843525
NM_004458	8.90135825
NM_006766	8.02402875
NM_030662	9.632414375
NM_000944	9.461326
NM_002957	5.291207775
NM_015415	10.841599
NM_001079862	12.24114875
NM_000944	9.93869775
NM_021105	2.7469209
NM_002467	11.53785225
NM_021132	10.039024
NM_005827	8.80071125
NM_000104	4.003913775
NM_000104	2.918448325
NM_000104	3.501395975
NM_000104	2.758161825
NM_000202	6.57439145
NM_000202	8.43670625
NM_139157	4.2912111
NM_001100626	8.977813
NM_001284	11.48646275
NM_024408	8.187271875
NM_001100626	4.73831
NM_024408	4.534005
NM_021105	3.319733075
NM_001359	9.94985275
NM_006336	4.341708975
NM_000396	4.83375425
NM_005316	9.475497
NM_006336	6.28657185
NM_001142307	8.114206625
NM_001982	3.1153577
NM_005474	6.80877795
NM_006336	5.245623725
NM_000944	9.51307925
NM_007173	3.613447275
NM_014646	5.4603417
NM_014646	6.039835925
NM_014239	8.97096925
NM_014829	10.486529
NM_003926	7.8307792
NM_001145443	8.859033
NM_002593	5.097066625
NM_001171806	9.262768
NM_004236	11.13414725
NM_003798	9.158363
NM_007007	10.42696675
NM_007007	7.4433218
NM_174869	9.07039075
NM_002435	7.69262325
NM_005334	6.1562501
NM_005334	8.694313
NM_032635	10.78733225
NM_001256617	6.27487915
NM_001256617	8.1887185
NM_021643	7.440854675
NM_021643	5.66719065
NM_032998	6.49495445
NM_004753	5.1664999
NM_001278640	6.6715618
NM_001278640	12.2849935
NM_003927	11.19059375
NM_003927	3.18038295
NM_006796	9.94819625
NM_138635	10.6192245
NM_005971	5.0158379
NM_005971	5.037053975
NM_003640	5.361438625
NM_003640	9.20644125
NM_024085	7.091647675
NM_020991	3.75498295
NM_006112	8.2396615
NM_003192	8.409547
NM_014329	8.0244449
NM_006931	5.0819786
NM_006931	4.308957975
NM_006931	5.32779695
NM_006736	7.62224635
NM_001143827	9.5879535
NM_001127328	11.447178125
NM_014736	12.74369625
NM_012101	5.04209415
NM_198220	11.774606375
NM_001130445	6.835721375
NM_130811	5.612750975
NM_130811	3.020427725
NM_006291	4.084094175
[truncated: 29,038 more rows]
