# Supplementary material for: Tyrosine phosphorylation of RNA polymerase II CTD is associated with antisense promoter transcription and active enhancers in mammalian cells
Source: eLife. 2014 May 9;3:e02105. doi: 10.7554/eLife.02105 (PMC4042876; doi:10.7554/eLife.02105)
Supplement: Source code 1. — Folder containing the different scripts used in this study. DOI: http://dx.doi.org/10.7554/eLife.02105.022 [file elife02105s001.tar.gz › SupplementaryData1/Tyrosine1_article/expression_data/merged_affyREF.txt]

AFFX-BioB-5_at	8.792062375
AFFX-BioB-M_at	9.03730525
AFFX-BioB-3_at	8.66443725
AFFX-BioC-5_at	10.05497025
AFFX-BioC-3_at	10.42425625
AFFX-BioDn-5_at	11.41141
AFFX-BioDn-3_at	12.47961125
AFFX-CreX-5_at	13.80979175
AFFX-CreX-3_at	14.143044375
AFFX-DapX-5_at	5.921141675
AFFX-DapX-M_at	7.61564925
AFFX-DapX-3_at	8.2708994
AFFX-LysX-5_at	3.481412075
AFFX-LysX-M_at	3.70582115
AFFX-LysX-3_at	4.630952975
AFFX-PheX-5_at	4.241736475
AFFX-PheX-M_at	5.215305675
AFFX-PheX-3_at	5.7280546
AFFX-ThrX-5_at	4.90175855
AFFX-ThrX-M_at	4.892620375
AFFX-ThrX-3_at	5.8544645
AFFX-TrpnX-5_at	3.37720415
AFFX-TrpnX-M_at	2.958081325
AFFX-TrpnX-3_at	2.7633569
AFFX-r2-Ec-bioB-5_at	8.961693625
AFFX-r2-Ec-bioB-M_at	9.16112775
AFFX-r2-Ec-bioB-3_at	9.37218475
AFFX-r2-Ec-bioC-5_at	10.5200105
AFFX-r2-Ec-bioC-3_at	10.8439175
AFFX-r2-Ec-bioD-5_at	12.70405175
AFFX-r2-Ec-bioD-3_at	13.1832605
AFFX-r2-P1-cre-5_at	14.22388225
AFFX-r2-P1-cre-3_at	14.469487625
AFFX-r2-Bs-dap-5_at	6.614506
AFFX-r2-Bs-dap-M_at	7.6136216
AFFX-r2-Bs-dap-3_at	8.38175285
AFFX-r2-Bs-lys-5_at	3.559872975
AFFX-r2-Bs-lys-M_at	3.581376825
AFFX-r2-Bs-lys-3_at	4.37144415
AFFX-r2-Bs-phe-5_at	5.2091203
AFFX-r2-Bs-phe-M_at	4.65595285
AFFX-r2-Bs-phe-3_at	6.113870075
AFFX-r2-Bs-thr-3_s_at	6.296042275
AFFX-r2-Bs-thr-M_s_at	5.38694165
AFFX-r2-Bs-thr-5_s_at	4.231251175
AFFX-HUMISGF3A/M97935_5_at	4.84452905
AFFX-HUMISGF3A/M97935_MA_at	7.723469025
AFFX-HUMISGF3A/M97935_MB_at	8.32277575
AFFX-HUMISGF3A/M97935_3_at	10.553280625
AFFX-HUMRGE/M10098_5_at	12.01739875
AFFX-HUMRGE/M10098_M_at	11.119825
AFFX-HUMRGE/M10098_3_at	11.58053925
AFFX-HUMGAPDH/M33197_5_at	13.8069395
AFFX-HUMGAPDH/M33197_M_at	14.15878525
AFFX-HUMGAPDH/M33197_3_at	14.214415625
AFFX-HSAC07/X00351_5_at	13.46880475
AFFX-HSAC07/X00351_M_at	14.01362925
AFFX-HSAC07/X00351_3_at	14.29094275
AFFX-M27830_5_at	11.2866945
AFFX-M27830_M_at	10.08743925
AFFX-M27830_3_at	5.4440652
AFFX-hum_alu_at	14.671420375
1007_s_at	8.60559075
1053_at	8.20107175
117_at	5.2491299
121_at	7.592635325
1255_g_at	3.150102425
1294_at	6.6103575
1316_at	4.976781525
1320_at	4.0317479
1405_i_at	4.212079775
1431_at	7.389716375
1438_at	5.1687447
1487_at	9.33444575
1494_f_at	5.415052025
1598_g_at	6.684175075
160020_at	6.0983674
1729_at	8.446040125
1773_at	5.480688125
177_at	3.84748705
179_at	7.95468865
1861_at	6.3996782
200000_s_at	10.628489
200001_at	10.084491
200002_at	13.66481625
200003_s_at	14.286132
200004_at	12.598279625
200005_at	11.9614795
200006_at	13.177845
200007_at	12.4610885
200008_s_at	10.8895985
200009_at	12.52895825
200010_at	13.845659
200011_s_at	10.185412375
200012_x_at	14.295486
200013_at	13.992065
200014_s_at	12.02204125
200015_s_at	11.621948
200016_x_at	13.78703475
200017_at	14.15461625
200018_at	14.1579275
200019_s_at	13.5755075
200020_at	10.542392
200021_at	13.569973875
200022_at	13.811986125
200023_s_at	12.71061075
200024_at	14.05653925
200025_s_at	14.18698675
200026_at	13.79063525
200027_at	12.1730735
200028_s_at	11.290598625
200029_at	14.07242375
200030_s_at	13.253709
200031_s_at	14.198723
200032_s_at	14.20321475
200033_at	12.885088
200034_s_at	13.96477225
200035_at	9.6230165
200036_s_at	13.63306775
200037_s_at	12.48266675
200038_s_at	14.21847525
200039_s_at	12.24136025
200040_at	11.101638375
200041_s_at	11.1865105
200042_at	10.174176
200043_at	12.889246875
200044_at	11.700475875
200045_at	9.925072
200046_at	10.90282775
200047_s_at	11.55343325
200048_s_at	11.6814245
200049_at	8.31890425
200050_at	10.2596
200051_at	8.2391975
200052_s_at	11.1164455
200053_at	9.749196
200054_at	8.8878635
200055_at	11.157312
200056_s_at	9.955746
200057_s_at	12.6285015
200058_s_at	11.083427875
200059_s_at	12.466956
200060_s_at	11.1379085
200061_s_at	14.317522
200062_s_at	14.3841385
200063_s_at	13.70677075
200064_at	13.1052885
200065_s_at	11.223364
200066_at	9.692578
200067_x_at	11.9998915
200068_s_at	11.87734975
200069_at	8.83361925
200070_at	8.616533
200071_at	10.935602625
200072_s_at	11.421091375
200073_s_at	12.26791325
200074_s_at	13.67975275
200075_s_at	9.58965325
200076_s_at	9.5643325
200077_s_at	13.504181375
200078_s_at	11.11810025
200079_s_at	11.6743565
200080_s_at	13.545375625
200081_s_at	14.126042
200082_s_at	14.08684975
200083_at	10.3122995
200084_at	11.33726175
200085_s_at	11.94952575
200086_s_at	12.59559675
200087_s_at	11.198452875
200088_x_at	14.15459425
200089_s_at	13.70854525
200090_at	10.40462675
200091_s_at	13.99445225
200092_s_at	14.160615
200093_s_at	12.49149025
200094_s_at	13.474596625
200095_x_at	14.31110025
200096_s_at	10.83889375
200097_s_at	12.19935725
200098_s_at	11.30212725
200099_s_at	14.416777
200593_s_at	10.96691325
200594_x_at	12.63830175
200595_s_at	11.757336875
200596_s_at	10.681824
200597_at	8.697058
200598_s_at	10.05332175
200599_s_at	10.9494695
200600_at	11.26745975
200601_at	8.30040325
200602_at	2.677882225
200603_at	11.1313595
200604_s_at	7.3129821
200605_s_at	10.4863085
200606_at	4.0208333
200607_s_at	10.148111
200608_s_at	11.978799
200609_s_at	11.71960625
200610_s_at	12.81417225
200611_s_at	10.7925135
200612_s_at	8.689668
200613_at	9.51812225
200614_at	12.263869875
200615_s_at	7.9848309
200616_s_at	11.178203
200617_at	10.020193375
200618_at	10.274651
200619_at	10.2817825
200620_at	11.26341875
200621_at	9.92950675
200622_x_at	8.923615
200623_s_at	8.351800875
200624_s_at	11.09552925
200625_s_at	12.50848625
200626_s_at	11.77064475
200627_at	13.049391875
200628_s_at	9.0660725
200629_at	10.479949
200630_x_at	12.955479875
200631_s_at	12.7846265
200632_s_at	5.12573085
200633_at	13.169068375
200634_at	12.97588625
200635_s_at	4.734725025
200636_s_at	5.042140825
200637_s_at	3.373545875
200638_s_at	12.3993635
200639_s_at	12.92632575
200640_at	12.535564
200641_s_at	11.325167
200642_at	12.680911
200643_at	8.4045525
200644_at	12.38082875
200645_at	10.454820625
200646_s_at	5.215236625
200647_x_at	12.35522925
200648_s_at	2.8791128
200649_at	6.643867375
200650_s_at	13.93008125
200651_at	13.86874675
200652_at	10.43427775
200653_s_at	10.574004
200654_at	10.81183125
200655_s_at	11.59444225
200656_s_at	9.08584775
200657_at	13.2235575
200658_s_at	10.8323685
200659_s_at	9.213971375
200660_at	3.2838687
200661_at	8.987131375
200662_s_at	12.46059025
200663_at	9.59323275
200664_s_at	7.720405375
200665_s_at	3.409251575
200666_s_at	9.16384025
200667_at	10.54252325
200668_s_at	11.96644825
200669_s_at	11.722444125
200670_at	8.478797875
200671_s_at	4.786777425
200672_x_at	7.361110925
200673_at	9.91595025
200674_s_at	14.355557
200675_at	11.4114415
200676_s_at	7.30842245
200677_at	9.445609125
200678_x_at	11.322968875
200679_x_at	12.2894985
200680_x_at	13.275771375
200681_at	12.101984
200682_s_at	11.403464625
200683_s_at	9.27922825
200684_s_at	8.140762125
200685_at	9.62543275
200686_s_at	11.9045675
200687_s_at	10.056383875
200688_at	6.73365005
200689_x_at	13.9707005
200690_at	9.418709
200691_s_at	12.19489575
200692_s_at	11.52723725
200693_at	12.252684875
200694_s_at	10.182203
200695_at	8.92314025
200696_s_at	7.48146865
200697_at	9.842902
200698_at	9.2022755
200699_at	8.32960075
200700_s_at	9.6250835
200701_at	10.08753425
200702_s_at	9.2997125
200703_at	11.922035
200704_at	8.40470925
200705_s_at	13.53016925
200706_s_at	7.57491625
200707_at	7.1578905
200708_at	10.8721525
200709_at	11.0849205
200710_at	10.2275885
200711_s_at	9.82378
200712_s_at	9.5372285
200713_s_at	12.267854
200714_x_at	9.12309125
200715_x_at	13.0305255
200716_x_at	14.22773
200717_x_at	14.533544
200718_s_at	12.88851475
200719_at	7.540753625
200720_s_at	8.20513525
200721_s_at	8.227486875
200722_s_at	9.01983375
200723_s_at	11.74001775
200724_at	4.907480375
200725_x_at	13.571728
200726_at	12.54893875
200727_s_at	8.47369175
200728_at	12.605667
200729_s_at	12.07019975
200730_s_at	7.49290455
200731_s_at	8.243998625
200732_s_at	9.62559125
200733_s_at	9.84178975
200734_s_at	9.79649075
200735_x_at	13.86322
200736_s_at	9.986096
200737_at	10.928334375
200738_s_at	13.1475925
200739_s_at	8.0723375
200740_s_at	10.8388675
200741_s_at	14.46026125
200742_s_at	6.812646425
200743_s_at	9.0429285
200744_s_at	9.152283
200745_s_at	10.78693075
200746_s_at	10.986411
200747_s_at	7.963723775
200748_s_at	12.97994375
200749_at	10.8750805
200750_s_at	12.83526125
200751_s_at	12.4564475
200752_s_at	6.9226222
200753_x_at	11.22882175
200754_x_at	12.4014095
200755_s_at	8.12646875
200756_x_at	7.18486295
200757_s_at	8.712959
200758_s_at	9.30891425
200759_x_at	9.24292475
200760_s_at	9.08086675
200761_s_at	10.10647675
200762_at	9.434363
200763_s_at	14.1832295
200764_s_at	6.2120884
200765_x_at	6.6723485
200766_at	5.75575395
200767_s_at	7.72032105
200768_s_at	11.069791
200769_s_at	7.887221
200770_s_at	7.5104465
200771_at	8.5783815
200772_x_at	13.99193675
200773_x_at	13.79119975
200774_at	12.424660375
200775_s_at	12.70719725
200776_s_at	9.58224375
200777_s_at	11.092211
200778_s_at	9.25769575
200779_at	12.027740625
200780_x_at	13.570688
200781_s_at	14.328589
200782_at	9.63489175
200783_s_at	9.722131375
200784_s_at	6.563076625
200785_s_at	5.111464875
200786_at	11.189959
200787_s_at	8.51858875
200788_s_at	10.11357875
200789_at	8.88679475
200790_at	12.645749
200791_s_at	10.195833
200792_at	12.1684925
200793_s_at	9.2500775
200794_x_at	11.671988
200795_at	6.2823466
200796_s_at	5.102763875
200797_s_at	11.45407625
200798_x_at	9.608643
200799_at	3.641944675
200800_s_at	9.205619375
200801_x_at	14.54091275
200802_at	10.46282725
200803_s_at	9.53057275
200804_at	10.67408375
200805_at	9.17182875
200806_s_at	13.215348625
200807_s_at	14.0028745
200808_s_at	6.1179805
200809_x_at	13.998806375
200810_s_at	10.2903305
200811_at	9.133989
200812_at	11.71570975
200813_s_at	8.10263475
200814_at	12.3217795
200815_s_at	8.480073
200816_s_at	10.24077275
200817_x_at	14.32735375
200818_at	12.52529225
200819_s_at	14.2014245
200820_at	10.77800325
200821_at	9.779749
200822_x_at	12.8259385
200823_x_at	13.626062
200824_at	5.923117075
200825_s_at	9.8217035
200826_at	13.23088225
200827_at	7.811524025
200828_s_at	11.18476925
200829_x_at	11.166595875
200830_at	10.077314
200831_s_at	10.221938
200832_s_at	12.16781475
200833_s_at	11.98293075
200834_s_at	14.381452
200835_s_at	8.070835575
200836_s_at	8.333733625
200837_at	9.247552875
200838_at	4.36373345
200839_s_at	3.918468
200840_at	12.843002875
200841_s_at	8.1595125
200842_s_at	11.17402725
200843_s_at	10.978152
200844_s_at	11.5895885
200845_s_at	11.0219885
200846_s_at	10.9356
200847_s_at	9.7098745
200848_at	8.826096
200849_s_at	9.4891285
200850_s_at	9.90723325
200851_s_at	10.28784275
200852_x_at	8.9516155
200853_at	12.922844
200854_at	8.13901625
200855_at	6.652470075
200856_x_at	6.4329122
200857_s_at	7.99509835
200858_s_at	13.879187
200859_x_at	8.43594775
200860_s_at	9.9340085
200861_at	7.810012225
200862_at	9.53881225
200863_s_at	11.993445
200864_s_at	9.52233275
200865_at	2.993681225
200866_s_at	9.043928
200867_at	9.37176675
200868_s_at	8.90180975
200869_at	13.72938725
200870_at	12.11004075
200871_s_at	10.75245175
200872_at	10.5591445
200873_s_at	12.9732735
200874_s_at	9.237574
200875_s_at	12.196684
200876_s_at	12.701467
200877_at	12.45262525
200878_at	3.3593377
200879_s_at	3.347516725
200880_at	11.17163425
200881_s_at	12.0419625
200882_s_at	10.519886625
200883_at	11.442870125
200884_at	5.8130426
200885_at	5.243127775
200886_s_at	12.993749
200887_s_at	11.815459
200888_s_at	13.748308875
200889_s_at	7.914020275
200890_s_at	8.36487375
200891_s_at	10.7805705
200892_s_at	10.976672875
200893_at	12.294824
200894_s_at	8.9410405
200895_s_at	9.25008575
200896_x_at	10.94207025
200897_s_at	9.154127
200898_s_at	7.53494595
200899_s_at	9.78679375
200900_s_at	9.806785
200901_s_at	9.85327275
200902_at	11.024032875
200903_s_at	11.913649625
200904_at	8.84528625
200905_x_at	11.56479875
200906_s_at	8.080455425
200907_s_at	8.494721625
200908_s_at	5.888596125
200909_s_at	14.08114875
200910_at	12.414972
200911_s_at	9.60608525
200912_s_at	12.910334
200913_at	9.915697625
200914_x_at	11.28622175
200915_x_at	11.63670575
200916_at	11.9499195
200917_s_at	6.215528875
200918_s_at	9.81050725
200919_at	8.17268325
200920_s_at	10.66483675
200921_s_at	11.299612125
200922_at	7.05191785
200923_at	8.377605875
200924_s_at	8.68487325
200925_at	12.987240875
200926_at	14.50681075
200927_s_at	9.76235275
200928_s_at	4.9519602
200929_at	9.469470875
200930_s_at	3.195153
200931_s_at	8.547431
200932_s_at	9.61940575
200933_x_at	14.03543025
200934_at	11.0264965
200935_at	6.9118832
200936_at	13.9610645
200937_s_at	13.46404625
200938_s_at	4.062787475
200939_s_at	3.830950225
200940_s_at	9.25420375
200941_at	9.75825
200942_s_at	11.0174635
200943_at	13.0388005
200944_s_at	12.95248375
200945_s_at	10.622424
200946_x_at	9.915857625
200947_s_at	11.191031875
200948_at	9.2794895
200949_x_at	14.44476125
200950_at	10.472119625
200951_s_at	3.990397475
200952_s_at	3.40313455
200953_s_at	3.478902225
200954_at	8.5998675
200955_at	11.01743225
200956_s_at	10.0628505
200957_s_at	10.418180625
200958_s_at	9.14334
200959_at	11.453675875
200960_x_at	12.15204675
200961_at	10.07590625
200962_at	9.528526
200963_x_at	14.3402415
200964_at	10.1725005
200965_s_at	9.22405225
200966_x_at	13.32887375
200967_at	11.772127
200968_s_at	11.149694
200969_at	10.55898625
200970_s_at	10.14098725
200971_s_at	11.43428825
200972_at	10.361335875
200973_s_at	8.740992875
200974_at	5.422354675
200975_at	11.1998155
200976_s_at	10.33791175
200977_s_at	10.446057
200978_at	12.268743
200979_at	9.660589
200980_s_at	11.16345
200981_x_at	13.1698605
200982_s_at	10.060416625
200983_x_at	3.969159975
200984_s_at	3.7840139
200985_s_at	3.440388925
200986_at	4.096280175
200987_x_at	9.55988825
200988_s_at	8.4971955
200989_at	12.29453675
200990_at	10.08672925
200991_s_at	9.86326525
200992_at	10.83072475
200993_at	11.32647225
200994_at	11.5318435
200995_at	10.3254615
200996_at	11.87900025
200997_at	10.47510525
200998_s_at	4.785159125
200999_s_at	4.2941635
201000_at	10.170382
201001_s_at	10.0683665
201002_s_at	11.38825275
201003_x_at	8.39930925
201004_at	11.6218795
201005_at	3.73463365
201006_at	5.54102955
201007_at	10.00418
201008_s_at	7.321235575
201009_s_at	8.5038665
201010_s_at	9.26630775
201011_at	10.105442375
201012_at	2.933386175
201013_s_at	12.58837625
201014_s_at	11.41566975
201015_s_at	6.614164825
201016_at	10.356173375
201017_at	9.54576375
201018_at	9.7016145
201019_s_at	11.408055
201020_at	9.7316245
201021_s_at	11.03773275
201022_s_at	11.5814365
201023_at	11.1603755
201024_x_at	11.6338895
201025_at	9.06341925
201026_at	8.7374795
201027_s_at	10.02991075
201028_s_at	6.7664959
201029_s_at	8.379956875
201030_x_at	13.54978775
201031_s_at	12.333726
201032_at	10.04044275
201033_x_at	14.2422635
201034_at	10.796486625
201035_s_at	9.2647
201036_s_at	9.696875875
201037_at	10.242202625
201038_s_at	11.042733
201039_s_at	9.23379975
201040_at	9.0024815
201041_s_at	6.68200875
201042_at	3.94237305
201043_s_at	10.84353525
201044_x_at	5.264117825
201045_s_at	5.363238225
201046_s_at	9.59775425
201047_x_at	9.68897675
201048_x_at	4.87582375
201049_s_at	14.55915725
201050_at	6.4506835
201051_at	12.4279555
201052_s_at	9.044363
201053_s_at	9.49227825
201054_at	11.22431625
201055_s_at	9.14787325
201056_at	6.96307255
201057_s_at	7.964611875
201058_s_at	3.79802395
201059_at	5.839775725
201060_x_at	4.3156698
201061_s_at	3.804993375
201062_at	3.09873275
201063_at	3.00657895
201064_s_at	11.671945625
201065_s_at	9.810588
201066_at	11.71206
201067_at	8.56524175
201068_s_at	11.32606025
201069_at	4.70764035
201070_x_at	8.3632685
201071_x_at	11.73382
201072_s_at	10.031158
201073_s_at	8.82383275
201074_at	10.69858375
201075_s_at	9.56504075
201076_at	9.6716
201077_s_at	11.969076
201078_at	10.0716085
201079_at	11.15344925
201080_at	8.26428075
201081_s_at	6.01878085
201082_s_at	7.024406325
201083_s_at	8.945518
201084_s_at	12.05183875
201085_s_at	9.38082525
201086_x_at	10.9448225
201087_at	5.5697235
201088_at	12.359907
201089_at	8.993596
201090_x_at	13.653585
201091_s_at	11.2502215
201092_at	12.43235025
201093_x_at	10.460661
201094_at	14.269089125
201095_at	8.5015845
201096_s_at	10.359428375
201097_s_at	11.00524075
201098_at	10.174794
201099_at	9.080226125
201100_s_at	10.59784875
201101_s_at	9.753672375
201102_s_at	7.862759325
201103_x_at	11.0070455
201104_x_at	9.722536
201105_at	5.422640425
201106_at	11.585270125
201107_s_at	3.36872615
201108_s_at	3.8214169
201109_s_at	3.41905835
201110_s_at	2.700926825
201111_at	10.779634
201112_s_at	12.28614175
201113_at	11.75700525
201114_x_at	12.2867545
201115_at	9.83315375
201116_s_at	3.71553065
201117_s_at	2.79647205
201118_at	10.8777965
201119_s_at	12.112635
201120_s_at	7.811236775
201121_s_at	9.44920675
201122_x_at	11.64789575
201123_s_at	12.9880675
201124_at	3.8152974
201125_s_at	5.444666275
201126_s_at	7.53471955
201127_s_at	9.698372
201128_s_at	11.942683875
201129_at	10.10613125
201130_s_at	3.444814725
201131_s_at	3.090720725
201132_at	10.533404
201133_s_at	9.42665875
201134_x_at	13.415067125
201135_at	10.2960785
201136_at	9.612846
201137_s_at	13.24026725
201138_s_at	11.4232425
201139_s_at	11.02780125
201140_s_at	8.61960175
201141_at	7.02688735
201142_at	9.835974875
201143_s_at	7.891694775
201144_s_at	10.99569
201145_at	10.60156
201146_at	10.20028975
201147_s_at	3.3989569
201148_s_at	6.479955175
201149_s_at	3.9439257
201150_s_at	3.4461212
201151_s_at	9.66388875
201152_s_at	11.70118
201153_s_at	11.847877875
201154_x_at	14.0743845
201155_s_at	9.154861375
201156_s_at	8.6507985
201157_s_at	9.687397125
201158_at	8.10371225
201159_s_at	6.33726015
201160_s_at	12.58353425
201161_s_at	11.73321125
201162_at	6.19457025
201163_s_at	2.850109475
201164_s_at	8.68953875
201165_s_at	9.64243775
201166_s_at	10.287724
201167_x_at	6.66076185
201168_x_at	8.35286725
201169_s_at	4.8538828
201170_s_at	7.111894325
201171_at	4.655023225
201172_x_at	10.4689095
201173_x_at	10.27452075
201174_s_at	10.079647125
201175_at	10.42450925
201176_s_at	9.93852975
201177_s_at	12.029652
201178_at	9.52262875
201179_s_at	8.0187513
201180_s_at	10.536188
201181_at	6.918791425
201182_s_at	9.251187875
201183_s_at	9.66215225
201184_s_at	10.1423695
201185_at	4.596925875
201186_at	7.789407625
201187_s_at	4.7412315
201188_s_at	7.525298775
201189_s_at	9.378837
201190_s_at	9.431544
201191_at	8.4452165
201192_s_at	8.51085775
201193_at	10.747398625
201194_at	7.211419975
201195_s_at	9.887244
201196_s_at	9.13552325
201197_at	10.43574225
201198_s_at	9.880814875
201199_s_at	10.725006875
201200_at	10.407376125
201201_at	12.483169
201202_at	12.95990225
201203_s_at	5.789549725
201204_s_at	9.1097845
201205_at	4.99540765
201206_s_at	7.671512475
201207_at	6.8205261
201208_s_at	6.101065925
201209_at	11.450664
201210_at	12.2118995
201211_s_at	6.256496025
201212_at	8.84616575
201213_at	6.3815334
201214_s_at	9.32374075
201215_at	2.989074925
201216_at	10.84478725
201217_x_at	14.15638
201218_at	3.0266558
201219_at	3.05745575
201220_x_at	4.9951947
201221_s_at	10.0023545
201222_s_at	11.13542725
201223_s_at	10.712562625
201224_s_at	10.120082
201225_s_at	11.52098075
201226_at	11.134775
201227_s_at	11.6499565
201228_s_at	6.556137675
201229_s_at	8.54065375
201230_s_at	9.04820475
201231_s_at	13.255412
201232_s_at	10.45776825
201233_at	8.5192165
201234_at	9.0177395
201235_s_at	7.237051775
201236_s_at	10.6680475
201237_at	9.969214375
201238_s_at	11.106745
201239_s_at	10.6493765
201240_s_at	10.938245
201241_at	11.56810775
201242_s_at	7.06907745
201243_s_at	7.493859925
201244_s_at	9.17868925
201245_s_at	9.29216425
201246_s_at	6.2651117
201247_at	8.317798
201248_s_at	7.700528525
201249_at	5.1314164
201250_s_at	7.9509037
201251_at	10.904438
201252_at	9.923219
201253_s_at	9.511084125
201254_x_at	14.38597875
201255_x_at	9.351738
201256_at	11.25201625
201257_x_at	14.393703875
201258_at	13.991391125
201259_s_at	10.898758
201260_s_at	10.717421375
201261_x_at	4.532798525
201262_s_at	4.602710475
201263_at	10.70482725
201264_at	9.607159875
201265_at	4.2677853
201266_at	10.50723025
201267_s_at	9.57505125
201268_at	12.870487
201269_s_at	4.9643056
201270_x_at	8.5500955
201271_s_at	9.294931125
201272_at	10.37235425
201273_s_at	12.784518875
201274_at	11.3495105
201275_at	11.474508
201276_at	8.120557
201277_s_at	12.391091
201278_at	3.61475285
201279_s_at	3.64781275
201280_s_at	3.354977025
201281_at	9.6278885
201282_at	8.2914215
201283_s_at	5.01936975
201284_s_at	9.2608275
201285_at	9.28768575
201286_at	3.89514845
201287_s_at	4.7387736
201288_at	12.59113475
201289_at	3.7155712
201290_at	10.69193475
201291_s_at	10.92372175
201292_at	10.658591125
201293_x_at	14.21133775
201294_s_at	6.8179356
201295_s_at	5.692748025
201296_s_at	10.479733625
201297_s_at	8.57736225
201298_s_at	9.9118545
201299_s_at	8.6965225
201300_s_at	8.99428425
201301_s_at	10.036428
201302_at	9.83799825
201303_at	11.08531275
201304_at	11.37452075
201305_x_at	12.47715175
201306_s_at	13.03155425
201307_at	8.97250675
201308_s_at	5.54753615
201309_x_at	7.14416565
201310_s_at	9.89626425
201311_s_at	9.752607875
201312_s_at	11.777071
201313_at	4.171568875
201314_at	6.859936575
201315_x_at	6.577173325
201316_at	9.64149475
201317_s_at	12.006539
201318_s_at	11.8777135
201319_at	10.73311725
201320_at	8.075353
201321_s_at	8.4573565
201322_at	12.806998125
201323_at	11.17208
201324_at	3.19675905
201325_s_at	3.451313
201326_at	11.120294
201327_s_at	11.94621
201328_at	6.34386225
201329_s_at	6.0985416
201330_at	10.492729625
201331_s_at	10.80069175
201332_s_at	7.20366565
201333_s_at	5.531364875
201334_s_at	7.87015625
201335_s_at	3.251542975
201336_at	9.36993525
201337_s_at	6.88733155
201338_x_at	12.266152
201339_s_at	10.19555025
201340_s_at	3.344267175
201341_at	4.345801025
201342_at	10.963632
201343_at	10.302606125
201344_at	7.03597805
201345_s_at	10.35508725
201346_at	9.351699875
201347_x_at	12.41825375
201348_at	3.528498
201349_at	7.660505275
201350_at	8.8317885
201351_s_at	10.7622025
201352_at	11.63592475
201353_s_at	6.6888431
201354_s_at	8.1565325
201355_s_at	6.33402935
201356_at	10.1499845
201357_s_at	7.98431285
201358_s_at	11.4605
201359_at	10.17174575
201360_at	5.136135175
201361_at	9.45074775
201362_at	9.135879
201363_s_at	8.8859585
201364_s_at	8.47117475
201365_at	8.08924575
201366_at	10.76872375
201367_s_at	3.228994875
201368_at	8.756881
201369_s_at	6.43203395
201370_s_at	8.37017875
201371_s_at	11.0514005
201372_s_at	5.230934375
201373_at	6.824240275
201374_x_at	3.739843475
201375_s_at	9.24508675
201376_s_at	9.700634125
201377_at	9.414438625
201378_s_at	9.091259625
201379_s_at	9.63306675
201380_at	7.067811775
201381_x_at	11.36750525
201382_at	5.430442275
201383_s_at	6.1774736
201384_s_at	7.936283525
201385_at	12.0666745
201386_s_at	10.97453175
201387_s_at	11.607718875
201388_at	9.79337525
201389_at	5.68140765
201390_s_at	11.18924025
201391_at	10.3228645
201392_s_at	7.973947125
201393_s_at	8.596451125
201394_s_at	8.58454325
201395_at	9.86300675
201396_s_at	8.15765375
201397_at	9.197494125
201398_s_at	11.49168525
201399_s_at	9.34762525
201400_at	11.95413725
201401_s_at	6.1477996
201402_at	7.3314461
201403_s_at	8.058068875
201404_x_at	7.48801835
201405_s_at	9.42219875
201406_at	13.81163225
201407_s_at	9.06252525
201408_at	8.67585275
201409_s_at	9.0891025
201410_at	9.35560525
201411_s_at	8.3264115
201412_at	8.81318425
201413_at	9.498285
201414_s_at	9.11293475
201415_at	9.1644565
201416_at	4.15854435
201417_at	4.4258125
201418_s_at	5.9687902
201419_at	8.1264635
201420_s_at	9.80724225
201421_s_at	9.7683595
201422_at	12.9892805
201423_s_at	9.58379525
201424_s_at	9.677718
201425_at	4.249167625
201426_s_at	8.6992805
201427_s_at	3.0005787
201428_at	4.85233515
201429_s_at	14.53371225
201430_s_at	3.121503775
201431_s_at	4.409988775
201432_at	10.7381815
201433_s_at	12.0341145
201434_at	9.3192825
201435_s_at	10.753919625
201436_at	9.08069525
201437_s_at	10.289862875
201438_at	5.62244895
201439_at	6.887286875
201440_at	7.704263
201441_at	12.04315275
201442_s_at	3.7951439
201443_s_at	10.753983375
201444_s_at	9.32558175
201445_at	3.228833025
201446_s_at	7.929415075
201447_at	7.7491874
201448_at	9.2895545
201449_at	7.7385155
201450_s_at	7.65089675
201451_x_at	4.30385285
201452_at	5.34166025
201453_x_at	11.21225725
201454_s_at	9.99860625
201455_s_at	9.4676965
201456_s_at	10.274786
201457_x_at	11.085129625
201458_s_at	10.7545895
201459_at	10.86133975
201460_at	8.925997125
201461_s_at	5.1201588
201462_at	6.986100125
201463_s_at	12.0794825
201464_x_at	7.3063815
201465_s_at	5.715881025
201466_s_at	4.107233175
201467_s_at	4.98768125
201468_s_at	5.5602476
201469_s_at	6.103268075
201470_at	10.693563625
201471_s_at	9.31566125
201472_at	11.2932105
201473_at	8.39913175
201474_s_at	4.4427541
201475_x_at	10.014513375
201476_s_at	8.6199585
201477_s_at	10.88841575
201478_s_at	11.1214085
201479_at	11.7851315
201480_s_at	8.4998345
201481_s_at	7.768445425
201482_at	6.739136275
201483_s_at	8.90419675
201484_at	7.691062325
201485_s_at	9.054092
201486_at	10.020696
201487_at	9.872131
201488_x_at	11.34440925
201489_at	11.695506875
201490_s_at	10.9183025
201491_at	11.119150625
201492_s_at	14.66504525
201493_s_at	9.605101
201494_at	9.654755
201495_x_at	3.8272739
201496_x_at	4.0047294
201497_x_at	4.965564575
201498_at	10.197237125
201499_s_at	10.081065625
201500_s_at	9.28142375
201501_s_at	9.9372555
201502_s_at	11.148392
201503_at	11.507349
201504_s_at	7.6268588
201505_at	2.88861585
201506_at	3.8260907
201507_at	9.0454875
201508_at	4.629922625
201509_at	9.84953475
201510_at	4.87716165
201511_at	9.529645
201512_s_at	9.45195225
201513_at	7.3641259
201514_s_at	9.183306875
201515_s_at	9.98019925
201516_at	11.3052255
201517_at	9.51772375
201518_at	10.3691585
201519_at	10.92967325
201520_s_at	10.84202075
201521_s_at	8.433662
201522_x_at	10.28114325
201523_x_at	10.3129975
201524_x_at	11.556689
201525_at	4.322609675
201526_at	9.276510875
201527_at	10.87638075
201528_at	11.4854555
201529_s_at	10.2826265
201530_x_at	13.2232345
201531_at	7.664455425
201532_at	11.973991125
201533_at	11.37560525
201534_s_at	7.9411556
201535_at	8.390260625
201536_at	5.2952835
201537_s_at	3.78818875
201538_s_at	3.9817703
201539_s_at	4.73078315
201540_at	3.596191375
201541_s_at	9.07192375
201542_at	9.71118975
201543_s_at	8.31647375
201544_x_at	11.85645925
201545_s_at	9.335580375
201546_at	10.10160525
201547_at	3.3692307
201548_s_at	3.485645
201549_x_at	3.66391955
201550_x_at	13.908985625
201551_s_at	6.16395245
201552_at	9.16671775
201553_s_at	10.22471175
201554_x_at	9.20651825
201555_at	11.1784505
201556_s_at	6.346478425
201557_at	6.1562221
201558_at	10.93082025
201559_s_at	7.36164715
201560_at	11.67468475
201561_s_at	9.088918
201562_s_at	5.742778375
201563_at	6.85036085
201564_s_at	4.2739346
201565_s_at	7.83062785
201566_x_at	5.766775775
201567_s_at	8.93633925
201568_at	11.34619125
201569_s_at	10.3401895
201570_at	10.693810625
201571_s_at	8.46283425
201572_x_at	9.07597925
201573_s_at	9.997639375
201574_at	11.406682625
201575_at	10.52580375
201576_s_at	8.84976225
201577_at	12.829161
201578_at	9.4670325
201579_at	3.24877525
201580_s_at	7.809414075
201581_at	8.2302345
201582_at	7.686581975
201583_s_at	10.07835575
201584_s_at	11.2700765
201585_s_at	10.889385625
201586_s_at	11.8614885
201587_s_at	10.77621825
201588_at	11.62696875
201589_at	10.657617375
201590_x_at	4.5184855
201591_s_at	9.230509125
201592_at	12.923738
201593_s_at	11.445389
201594_s_at	9.30380525
201595_s_at	10.842646
201596_x_at	5.243549825
201597_at	13.579361
201598_s_at	7.685639575
201599_at	10.5946605
201600_at	12.51243325
201601_x_at	6.590245575
201602_s_at	8.1215485
201603_at	9.3866905
201604_s_at	8.323812
201605_x_at	9.13516825
201606_s_at	11.27333725
201607_at	9.31979125
201608_s_at	10.555917
201609_x_at	8.740271375
201610_at	3.76634405
201611_s_at	7.814403475
201612_at	10.423345375
201613_s_at	8.4377515
201614_s_at	10.7406965
201615_x_at	5.56555715
201616_s_at	3.559794825
201617_x_at	2.69049835
201618_x_at	8.294659125
201619_at	12.0246795
201620_at	7.99751685
201621_at	5.6095879
201622_at	10.084206
201623_s_at	11.252598625
201624_at	10.072028625
201625_s_at	10.45295
201626_at	11.686367
201627_s_at	11.568969
201628_s_at	10.15633525
201629_s_at	9.828649125
201630_s_at	10.204436875
201631_s_at	4.995728525
201632_at	10.58940075
201633_s_at	8.76620575
201634_s_at	9.136763625
201635_s_at	9.219411
201636_at	8.32787975
201637_s_at	10.56309525
201638_s_at	4.9883262
201639_s_at	8.292522
201640_x_at	7.7260305
201641_at	9.816899375
201642_at	10.3007835
201643_x_at	9.975536
201644_at	8.49666825
201645_at	3.193365525
201646_at	4.182571375
201647_s_at	3.275971125
201648_at	10.57534825
201649_at	11.185213
201650_at	3.34969785
201651_s_at	9.702777
201652_at	11.233561875
201653_at	11.30509625
201654_s_at	4.77059245
201655_s_at	6.10659285
201656_at	8.237963
201657_at	7.34204175
201658_at	8.23071175
201659_s_at	8.19753225
201660_at	8.876966875
201661_s_at	9.5415855
201662_s_at	9.02192675
201663_s_at	9.5604825
201664_at	11.046701
201665_x_at	14.3864395
201666_at	4.6642676
201667_at	3.1098343
201668_x_at	4.08771735
201669_s_at	5.404540425
201670_s_at	3.392403875
201671_x_at	10.35087275
201672_s_at	10.97552575
201673_s_at	8.02010225
201674_s_at	9.81432175
201675_at	10.29328075
201676_x_at	12.1604005
201677_at	8.859791
201678_s_at	9.8404965
201679_at	5.8778838
201680_x_at	10.71770275
201681_s_at	3.084253625
201682_at	11.034876
201683_x_at	7.600253975
201684_s_at	8.6557875
201685_s_at	8.25328625
201686_x_at	6.698195625
201687_s_at	10.24135075
201688_s_at	10.819128
201689_s_at	11.1802005
201690_s_at	12.0853285
201691_s_at	8.0148305
201692_at	9.5643025
201693_s_at	4.86718745
201694_s_at	6.675313825
201695_s_at	11.17526725
201696_at	10.3464395
201697_s_at	11.83624575
201698_s_at	11.76439725
201699_at	10.83524225
201700_at	10.942510375
201701_s_at	8.02640425
201702_s_at	6.677831475
201703_s_at	8.5671835
201704_at	8.22411675
201705_at	10.05394025
201706_s_at	6.9647146
201707_at	7.37283235
201708_s_at	9.096593
201709_s_at	10.413618
201710_at	9.207933
201711_x_at	6.7104089
201712_s_at	7.682149175
201713_s_at	9.493359125
201714_at	10.412758875
201715_s_at	8.08464525
201716_at	9.09112825
201717_at	10.35206975
201718_s_at	3.8909797
201719_s_at	3.057028775
201720_s_at	10.25037775
201721_s_at	11.00126575
201722_s_at	9.554917125
201723_s_at	9.530648
201724_s_at	9.785030625
201725_at	11.01699525
201726_at	11.5190355
201727_s_at	8.65537275
201728_s_at	6.786642325
201729_s_at	9.64697
201730_s_at	10.16177225
201731_s_at	10.111754
201732_s_at	7.358979825
201733_at	6.211037875
201734_at	9.918549375
201735_s_at	8.55587725
201736_s_at	7.97879465
201737_s_at	8.163129375
201738_at	10.89952825
201739_at	10.362223875
201740_at	10.7108585
201741_x_at	6.222235175
201742_x_at	9.72008475
201743_at	3.61375175
201744_s_at	2.6757356
201745_at	9.20032225
201746_at	8.8253875
201747_s_at	7.110504825
201748_s_at	9.01439025
201749_at	7.73193995
201750_s_at	5.84448285
201751_at	9.89697825
201752_s_at	9.809191
201753_s_at	10.1509765
201754_at	13.397119125
201755_at	8.80715725
201756_at	9.60226725
201757_at	12.5976655
201758_at	10.258802375
201759_at	5.743700975
201760_s_at	2.987625725
201761_at	11.8236375
201762_s_at	12.79057575
201763_s_at	8.222845
201764_at	10.051256625
201765_s_at	8.51896225
201766_at	3.685664875
201767_s_at	9.55623175
201768_s_at	8.2751615
201769_at	10.630517
201770_at	10.47493325
201771_at	9.6458835
201772_at	10.490838125
201773_at	10.58120575
201774_s_at	9.300202
201775_s_at	7.374684925
201776_s_at	8.59111175
201777_s_at	6.908974425
201778_s_at	9.91654
201779_s_at	9.487847625
201780_s_at	9.03546875
201781_s_at	7.883134025
201782_s_at	9.16571475
201783_s_at	8.48693825
201784_s_at	11.3238925
201785_at	5.558214275
201786_s_at	11.486910375
201787_at	4.6130385
201788_at	9.629891
201789_at	3.00408765
201790_s_at	9.15677725
201791_s_at	10.242686875
201792_at	6.2990477
201793_x_at	5.981874375
201794_s_at	9.607906625
201795_at	11.896459625
201796_s_at	6.979452325
201797_s_at	9.614832
201798_s_at	3.594914975
201799_s_at	7.500778175
201800_s_at	9.19739425
201801_s_at	8.4794335
201802_at	8.15931075
201803_at	10.934458125
201804_x_at	10.9943615
201805_at	9.34302525
201806_s_at	6.209406725
201807_at	10.2793815
201808_s_at	5.150250475
201809_s_at	5.912115675
201810_s_at	7.483693375
201811_x_at	8.6843955
201812_s_at	12.058266125
201813_s_at	8.96988
201814_at	9.10859825
201815_s_at	6.388910225
201816_s_at	10.5738815
201817_at	8.9058775
201818_at	9.8583045
201819_at	8.060763175
201820_at	4.48826475
201821_s_at	10.99476875
201822_at	5.752784575
201823_s_at	8.40370725
201824_at	8.6098235
201825_s_at	9.31542075
201826_s_at	6.4079264
201827_at	8.95537875
201828_x_at	5.04973565
201829_at	7.58199915
201830_s_at	7.716914075
201831_s_at	8.57957075
201832_s_at	10.38409475
201833_at	11.3447355
201834_at	8.01742915
201835_s_at	6.20045935
201836_s_at	6.036861
201837_s_at	8.62879425
201838_s_at	5.598047325
201839_s_at	3.063559575
201840_at	11.46782175
201841_s_at	5.36336185
201842_s_at	3.2473078
201843_s_at	2.67398265
201844_s_at	8.2356255
201845_s_at	8.7101565
201846_s_at	8.392568625
201847_at	10.36610875
201848_s_at	6.206228525
201849_at	3.8070056
201850_at	7.13107575
201851_at	8.249748
201852_x_at	2.953107025
201853_s_at	9.01438525
201854_s_at	8.396320125
201855_s_at	8.41333875
201856_s_at	7.608238625
201857_at	10.98958325
201858_s_at	11.76407675
201859_at	12.35317825
201860_s_at	3.111148375
201861_s_at	10.63547775
201862_s_at	10.96119125
201863_at	9.0226025
201864_at	7.8797756
201865_x_at	9.71129725
201866_s_at	7.194012775
201867_s_at	7.5163255
201868_s_at	5.952815425
201869_s_at	7.991440375
201870_at	9.5355795
201871_s_at	10.011595125
201872_s_at	10.638695
201873_s_at	10.997167625
201874_at	7.85852975
201875_s_at	7.22505045
201876_at	3.3178333
201877_s_at	10.605680875
201878_at	7.228595275
201879_at	8.9878975
201880_at	9.32050375
201881_s_at	7.88261165
201882_x_at	5.096422125
201883_s_at	8.28578425
201884_at	3.6792417
201885_s_at	10.837345
201886_at	7.7562331
201887_at	3.411351775
201888_s_at	3.0193161
201889_at	11.119317
201890_at	11.10082575
201891_s_at	13.736797
201892_s_at	12.38346025
201893_x_at	4.111172825
201894_s_at	9.08744025
201895_at	8.126386125
201896_s_at	6.0061078
201897_s_at	10.7078485
201898_s_at	10.51799625
201899_s_at	10.427967
201900_s_at	11.3487405
201901_s_at	11.6509725
201902_s_at	5.43592905
201903_at	10.843378875
201904_s_at	4.03451875
201905_s_at	4.497745375
201906_s_at	4.309747725
201907_x_at	6.096103575
201908_at	7.7740785
201909_at	13.0064935
201910_at	4.5086046
201911_s_at	3.947211175
201912_s_at	10.750186375
201913_s_at	8.0894016
201914_s_at	9.79235125
201915_at	7.585017775
201916_s_at	10.43179475
201917_s_at	10.50847275
201918_at	10.585286875
201919_at	10.2954605
201920_at	9.34844825
201921_at	10.51669725
201922_at	12.83633925
201923_at	11.181854875
201924_at	6.854363625
201925_s_at	9.16266625
201926_s_at	7.89750135
201927_s_at	6.88628705
201928_at	7.7410497
201929_s_at	6.9188442
201930_at	11.17455975
201931_at	11.11053775
201932_at	8.17445825
201933_at	8.166132
201934_at	10.675375125
201935_s_at	10.04012075
201936_s_at	9.496938375
201937_s_at	8.9692685
201938_at	3.674755125
201939_at	3.018322225
201940_at	3.899374
201941_at	6.036188775
201942_s_at	3.4312355
201943_s_at	4.0974245
201944_at	8.21955425
201945_at	5.8944907
201946_s_at	11.690072125
201947_s_at	12.823582
201948_at	10.02182775
201949_x_at	10.406885
201950_x_at	10.171825875
201951_at	8.649131
201952_at	9.995563375
201953_at	9.9344595
201954_at	11.83203325
201955_at	12.12404625
201956_s_at	9.71832725
201957_at	6.890142575
201958_s_at	4.201795575
201959_s_at	10.58543075
201960_s_at	11.5552985
201961_s_at	5.7447622
201962_s_at	6.713994825
201963_at	10.0613885
201964_at	8.082573525
201965_s_at	7.643643925
201966_at	10.6038415
201967_at	9.73191875
201968_s_at	10.176984875
201969_at	9.859544
201970_s_at	11.92942825
201971_s_at	8.676874625
201972_at	11.525155375
201973_s_at	12.171614
201974_s_at	4.929013
201975_at	8.666454
201976_s_at	3.424310925
201977_s_at	7.584372475
201978_s_at	8.91440525
201979_s_at	7.11185665
201980_s_at	10.058737375
201981_at	3.008992325
201982_s_at	4.825769
201983_s_at	3.409214225
201984_s_at	3.913728225
201985_at	9.568961375
201986_at	9.362062
201987_at	10.54269075
201988_s_at	5.848137975
201989_s_at	7.6956004
201990_s_at	6.880852
201991_s_at	11.02553
201992_s_at	7.139469925
201993_x_at	11.737613
201994_at	12.31997925
201995_at	6.2463702
201996_s_at	8.9117265
201997_s_at	9.442095875
201998_at	11.22059125
201999_s_at	11.161789
202000_at	8.15859425
202001_s_at	11.30174825
202002_at	5.429257775
202003_s_at	5.9839923
202004_x_at	8.33373275
202005_at	8.680368875
202006_at	7.724542625
202007_at	2.84709655
202008_s_at	3.62496685
202009_at	8.03536725
202010_s_at	8.32219775
202011_at	3.29057235
202012_s_at	7.0430236
202013_s_at	6.162809425
202014_at	5.974009525
202015_x_at	2.687973825
202016_at	3.353023525
202017_at	3.959860125
202018_s_at	4.463195525
202019_s_at	6.207912275
202020_s_at	10.08667775
202021_x_at	12.294756
202022_at	11.07818475
202023_at	5.01790685
202024_at	8.54944325
202025_x_at	7.86502485
202026_at	11.3593385
202027_at	7.54746995
202028_s_at	8.98468625
202029_x_at	13.8499845
202030_at	7.781795625
202031_s_at	9.297371
202032_s_at	6.750031975
202033_s_at	10.0453885
202034_x_at	9.28669975
202035_s_at	3.491126525
202036_s_at	4.05607655
202037_s_at	3.98944475
202038_at	10.39828
202039_at	6.9402524
202040_s_at	8.69580375
202041_s_at	10.01048925
202042_at	10.06481375
202043_s_at	10.813821625
202044_at	6.0961474
202045_s_at	5.951156825
202046_s_at	3.953702825
202047_s_at	9.72219
202048_s_at	9.668888625
202049_s_at	8.37872175
202050_s_at	8.84425675
202051_s_at	9.79066075
202052_s_at	3.29283055
202053_s_at	7.461838125
202054_s_at	7.208356575
202055_at	8.25801725
202056_at	7.805462925
202057_at	6.1548016
202058_s_at	6.833550875
202059_s_at	8.555109
202060_at	9.536629375
202061_s_at	8.89290675
202062_s_at	6.325491625
202063_s_at	4.23171125
202064_s_at	5.210779825
202065_s_at	6.7877058
202066_at	9.294851
202067_s_at	7.7946445
202068_s_at	9.65767525
202069_s_at	10.0105375
202070_s_at	9.715751875
202071_at	3.949989975
202072_at	10.203508
202073_at	3.568057025
202074_s_at	5.863184525
202075_s_at	5.229294875
202076_at	9.9050635
202077_at	12.7192665
202078_at	10.3129945
202079_s_at	7.480733475
202080_s_at	8.93908075
202081_at	9.6995485
202082_s_at	8.690549
202083_s_at	6.8051928
202084_s_at	9.935796625
202085_at	9.31052925
202086_at	3.958779
202087_s_at	3.623525725
202088_at	10.88461625
202089_s_at	8.928435
202090_s_at	12.223574
202091_at	3.3575354
202092_s_at	8.559806625
202093_s_at	7.8731387
202094_at	7.5696733
202095_s_at	10.07281675
202096_s_at	9.03016075
202097_at	10.514236
202098_s_at	7.522822
202099_s_at	6.3421502
202100_at	4.63517215
202101_s_at	5.27517085
202102_s_at	10.181765
202103_at	6.8070551
202104_s_at	7.456436325
202105_at	9.395711
202106_at	8.5239455
202107_s_at	10.467369
202108_at	6.9083457
202109_at	9.0419475
202110_at	12.82793325
202111_at	6.307473025
202112_at	4.1532231
202113_s_at	11.03535775
202114_at	10.15112425
202115_s_at	8.310370875
202116_at	8.754135875
202117_at	8.98217375
202118_s_at	6.0239639
202119_s_at	9.039017875
202120_x_at	9.2925045
202121_s_at	9.60278
202122_s_at	8.69727725
202123_s_at	7.93719385
202124_s_at	6.7818893
202125_s_at	8.23722125
202126_at	9.461878375
202127_at	7.9531905
202128_at	8.5960705
202129_s_at	7.3452424
202130_at	9.883647375
202131_s_at	8.990369
202132_at	3.654738425
202133_at	2.9042108
202134_s_at	4.25332825
202135_s_at	8.608129625
202136_at	4.437956625
202137_s_at	3.230647225
202138_x_at	10.854322
202139_at	9.570172
202140_s_at	8.47821775
202141_s_at	10.81920075
202142_at	9.444635375
202143_s_at	10.36355725
202144_s_at	11.727284
202145_at	4.94016885
202146_at	8.770911
202147_s_at	7.9409204
202148_s_at	8.534854
202149_at	8.410746
202150_s_at	6.222046375
202151_s_at	8.51549075
202152_x_at	8.850233125
202153_s_at	10.624703
202154_x_at	10.52641025
202155_s_at	8.3193615
202156_s_at	3.491485825
202157_s_at	4.185608925
202158_s_at	3.249758625
202159_at	8.83816625
202160_at	8.51343875
202161_at	8.029298
202162_s_at	8.0313394
202163_s_at	8.62311875
202164_s_at	8.77984375
202165_at	7.785683825
202166_s_at	9.77536775
202167_s_at	8.584197
202168_at	10.841609
202169_s_at	11.645325
202170_s_at	9.27654125
202171_at	8.369374
202172_at	7.58903535
202173_s_at	7.88369035
202174_s_at	8.750846
202175_at	5.886145275
202176_at	7.064577275
202177_at	4.44738645
202178_at	7.58912265
202179_at	9.21290125
202180_s_at	7.695672825
202181_at	8.922026125
202182_at	8.7271085
202183_s_at	8.446114
202184_s_at	9.554201
202185_at	6.648571125
202186_x_at	3.826238775
202187_s_at	8.69539825
202188_at	10.03496825
202189_x_at	11.3346435
202190_at	8.536742
202191_s_at	4.99449575
202192_s_at	6.31331475
202193_at	7.21712425
202194_at	10.777554625
202195_s_at	6.2673971
202196_s_at	2.729613625
202197_at	7.215984575
202198_s_at	3.745544775
202199_s_at	7.4623007
202200_s_at	11.11957175
202201_at	8.508531
202202_s_at	2.973736825
202203_s_at	10.27740175
202204_s_at	9.24347625
202205_at	8.90109325
202206_at	3.5938947
202207_at	3.5270766
202208_s_at	5.6308622
202209_at	11.0382835
202210_x_at	6.265041525
202211_at	8.95788925
202212_at	9.779629
202213_s_at	7.4935684
202214_s_at	9.085091125
202215_s_at	9.1885465
202216_x_at	8.45551
202217_at	11.105542625
202218_s_at	5.07035805
202219_at	4.6230234
202220_at	10.213933875
202221_s_at	8.327089375
202222_s_at	5.1287899
202223_at	9.1748775
202224_at	7.9810804
202225_at	8.4869615
202226_s_at	7.9572643
202227_s_at	9.15525975
202228_s_at	10.9168935
202229_s_at	5.51989225
202230_s_at	10.18524775
202231_at	12.4969185
202232_s_at	11.9934375
202233_s_at	13.33194125
202234_s_at	8.69359725
202235_at	8.0241635
202236_s_at	10.473612
202237_at	3.8489642
202238_s_at	4.8845019
202239_at	9.2812505
202240_at	7.152509775
202241_at	9.2653685
202242_at	3.470344225
202243_s_at	11.9965265
202244_at	12.356586
202245_at	11.573414875
202246_s_at	10.99892175
202247_s_at	5.621990825
202248_at	7.165298675
202249_s_at	7.169559025
202250_s_at	7.86446105
202251_at	8.675577375
202252_at	4.015066825
202253_s_at	7.45555255
202254_at	6.7752431
202255_s_at	7.701694375
202256_at	8.20889675
202257_s_at	8.513435
202258_s_at	9.6822195
202259_s_at	7.53783
202260_s_at	9.111168
202261_at	8.5772015
202262_x_at	5.704944275
202263_at	7.71339965
202264_s_at	9.94124175
202265_at	9.145522
202266_at	9.137315
202267_at	4.0966621
202268_s_at	11.77870075
202269_x_at	9.310688625
202270_at	9.82102725
202271_at	8.756618
202272_s_at	8.25586025
202273_at	4.783059625
202274_at	7.057125925
202275_at	7.35885715
202276_at	10.28636
202277_at	9.872428
202278_s_at	7.162749825
202279_at	10.8518295
202280_at	3.7179621
202281_at	7.95608535
202282_at	10.64015925
202283_at	3.89302605
202284_s_at	9.59903575
202285_s_at	3.92343755
202286_s_at	3.344856925
202287_s_at	3.936271425
202288_at	7.777094775
202289_s_at	3.313748125
202290_at	8.447015125
202291_s_at	2.776578625
202292_x_at	8.924503125
202293_at	7.23749635
202294_at	7.5780412
202295_s_at	11.978947
202296_s_at	10.066413
202297_s_at	9.172532
202298_at	12.1699905
202299_s_at	11.607961125
202300_at	11.385416
202301_s_at	9.091916
202302_s_at	10.64431925
202303_x_at	9.8483965
202304_at	8.386244
202305_s_at	8.34187575
202306_at	10.76574175
202307_s_at	10.1126885
202308_at	8.2828445
202309_at	11.70677775
202310_s_at	5.691194625
202311_s_at	4.792906
202312_s_at	5.58851935
202313_at	8.90725025
202314_at	9.447065875
202315_s_at	6.37318815
202316_x_at	6.054769575
202317_s_at	8.6891125
202318_s_at	11.0400735
202319_at	8.8857795
202320_at	7.545660525
202321_at	6.56695615
202322_s_at	8.83166375
202323_s_at	7.600558525
202324_s_at	9.2387445
202325_s_at	12.496393
202326_at	7.4617286
202327_s_at	4.423292225
202328_s_at	6.428137925
202329_at	11.1861
202330_s_at	9.1285235
202331_at	9.004681
202332_at	8.02155425
202333_s_at	10.6557455
202334_s_at	9.788019
202335_s_at	4.060891775
202336_s_at	8.2415361
202337_at	7.7250434
202338_at	8.57607775
202339_at	6.767125275
202340_x_at	6.6949008
202341_s_at	3.315525825
202342_s_at	2.879229625
202343_x_at	11.773192625
202344_at	7.4415872
202345_s_at	13.048693
202346_at	9.133379
202347_s_at	9.95634
202348_s_at	8.38724825
202349_at	7.957846
202350_s_at	2.86617745
202351_at	7.481537025
202352_s_at	10.182552625
202353_s_at	9.641879
202354_s_at	7.27785955
202355_s_at	8.053777
202356_s_at	7.992828575
202357_s_at	3.9046354
202358_s_at	6.749495025
202359_s_at	6.008392925
202360_at	8.402041375
202361_at	8.83333625
202362_at	11.50794225
202363_at	5.5026226
202364_at	10.25013
202365_at	9.8086325
202366_at	5.75638845
202367_at	7.002610225
202368_s_at	5.764677925
202369_s_at	7.1516236
202370_s_at	11.0134865
202371_at	2.82506405
202372_at	10.38158925
202373_s_at	10.679917
202374_s_at	9.11344725
202375_at	6.0529795
202376_at	4.06722635
202377_at	7.7112512
202378_s_at	8.180079625
202379_s_at	9.95941775
202380_s_at	8.53521675
202381_at	8.651903
202382_s_at	3.81093875
202383_at	6.213227925
202384_s_at	8.005260075
202385_s_at	7.97406445
202386_s_at	8.325212125
202387_at	10.01676725
202388_at	7.346529725
202389_s_at	8.15832075
202390_s_at	6.89301515
202391_at	12.467977
202392_s_at	7.9280543
202393_s_at	9.776152
202394_s_at	7.690938
202395_at	10.828986
202396_at	11.001518
202397_at	11.89801625
202398_at	5.161801225
202399_s_at	8.64410275
202400_s_at	5.301747175
202401_s_at	8.6781545
202402_s_at	8.0674335
202403_s_at	4.21965895
202404_s_at	3.19386725
202405_at	7.6285064
202406_s_at	10.51374325
202407_s_at	8.309025125
202408_s_at	10.01574975
202409_at	3.9346693
202410_x_at	4.81623015
[truncated: 52,675 more rows]
