# Supplementary material for: Tyrosine phosphorylation of RNA polymerase II CTD is associated with antisense promoter transcription and active enhancers in mammalian cells
Source: eLife. 2014 May 9;3:e02105. doi: 10.7554/eLife.02105 (PMC4042876; doi:10.7554/eLife.02105)
Supplement: Source code 1. — Folder containing the different scripts used in this study. DOI: http://dx.doi.org/10.7554/eLife.02105.022 [file elife02105s001.tar.gz › SupplementaryData1/Tyrosine1_article/expression_data/GSM1139497_sample_table.txt]

ID_REF	VALUE
AFFX-BioB-5_at	8.735275
AFFX-BioB-M_at	8.900392
AFFX-BioB-3_at	8.541911
AFFX-BioC-5_at	9.962038
AFFX-BioC-3_at	10.357984
AFFX-BioDn-5_at	11.386932
AFFX-BioDn-3_at	12.379388
AFFX-CreX-5_at	13.801131
AFFX-CreX-3_at	14.124885
AFFX-DapX-5_at	6.0151453
AFFX-DapX-M_at	7.802231
AFFX-DapX-3_at	8.34175
AFFX-LysX-5_at	3.4545786
AFFX-LysX-M_at	3.7728229
AFFX-LysX-3_at	4.681935
AFFX-PheX-5_at	4.217442
AFFX-PheX-M_at	5.3885245
AFFX-PheX-3_at	5.838512
AFFX-ThrX-5_at	4.91978
AFFX-ThrX-M_at	4.966881
AFFX-ThrX-3_at	5.87581
AFFX-TrpnX-5_at	3.3747787
AFFX-TrpnX-M_at	3.0563457
AFFX-TrpnX-3_at	2.5780473
AFFX-r2-Ec-bioB-5_at	8.8485565
AFFX-r2-Ec-bioB-M_at	9.117307
AFFX-r2-Ec-bioB-3_at	9.255746
AFFX-r2-Ec-bioC-5_at	10.46028
AFFX-r2-Ec-bioC-3_at	10.745722
AFFX-r2-Ec-bioD-5_at	12.656572
AFFX-r2-Ec-bioD-3_at	13.117786
AFFX-r2-P1-cre-5_at	14.210036
AFFX-r2-P1-cre-3_at	14.440545
AFFX-r2-Bs-dap-5_at	7.0046215
AFFX-r2-Bs-dap-M_at	7.831261
AFFX-r2-Bs-dap-3_at	8.552086
AFFX-r2-Bs-lys-5_at	3.7373471
AFFX-r2-Bs-lys-M_at	3.8012035
AFFX-r2-Bs-lys-3_at	4.2863836
AFFX-r2-Bs-phe-5_at	5.2686996
AFFX-r2-Bs-phe-M_at	4.797022
AFFX-r2-Bs-phe-3_at	6.2970486
AFFX-r2-Bs-thr-3_s_at	6.3114085
AFFX-r2-Bs-thr-M_s_at	5.5881
AFFX-r2-Bs-thr-5_s_at	4.3900156
AFFX-HUMISGF3A/M97935_5_at	4.855662
AFFX-HUMISGF3A/M97935_MA_at	7.9169807
AFFX-HUMISGF3A/M97935_MB_at	8.541062
AFFX-HUMISGF3A/M97935_3_at	10.74692
AFFX-HUMRGE/M10098_5_at	12.239379
AFFX-HUMRGE/M10098_M_at	11.154019
AFFX-HUMRGE/M10098_3_at	11.64341
AFFX-HUMGAPDH/M33197_5_at	13.833831
AFFX-HUMGAPDH/M33197_M_at	14.155275
AFFX-HUMGAPDH/M33197_3_at	14.226761
AFFX-HSAC07/X00351_5_at	13.53453
AFFX-HSAC07/X00351_M_at	14.03742
AFFX-HSAC07/X00351_3_at	14.323725
AFFX-M27830_5_at	11.219453
AFFX-M27830_M_at	10.023802
AFFX-M27830_3_at	5.3741903
AFFX-hum_alu_at	14.713127
1007_s_at	8.660149
1053_at	8.211018
117_at	5.5019603
121_at	7.572083
1255_g_at	3.1141837
1294_at	6.709748
1316_at	4.9139853
1320_at	3.9432433
1405_i_at	4.435999
1431_at	7.626418
1438_at	5.0798635
1487_at	9.364364
1494_f_at	5.1849284
1598_g_at	6.6893864
160020_at	6.0393777
1729_at	8.542038
1773_at	5.4149995
177_at	3.8461812
179_at	7.9100113
1861_at	6.483815
200000_s_at	10.611407
200001_at	10.10887
200002_at	13.688775
200003_s_at	14.305774
200004_at	12.6080065
200005_at	12.02918
200006_at	13.167668
200007_at	12.480886
200008_s_at	10.912695
200009_at	12.465484
200010_at	13.880841
200011_s_at	10.147961
200012_x_at	14.300406
200013_at	14.027145
200014_s_at	11.972435
200015_s_at	11.577316
200016_x_at	13.794819
200017_at	14.231047
200018_at	14.14816
200019_s_at	13.5653105
200020_at	10.48617
200021_at	13.528667
200022_at	13.853223
200023_s_at	12.714179
200024_at	14.068211
200025_s_at	14.219745
200026_at	13.772637
200027_at	12.154949
200028_s_at	11.315416
200029_at	14.070583
200030_s_at	13.216303
200031_s_at	14.205813
200032_s_at	14.221508
200033_at	12.915712
200034_s_at	13.996407
200035_at	9.558712
200036_s_at	13.677848
200037_s_at	12.455135
200038_s_at	14.218683
200039_s_at	12.182123
200040_at	11.065015
200041_s_at	11.145422
200042_at	10.157385
200043_at	12.844266
200044_at	11.707331
200045_at	9.870333
200046_at	10.824913
200047_s_at	11.538663
200048_s_at	11.68825
200049_at	8.285482
200050_at	10.372772
200051_at	8.23044
200052_s_at	11.101237
200053_at	9.74323
200054_at	8.897221
200055_at	11.07718
200056_s_at	9.935158
200057_s_at	12.594881
200058_s_at	11.084234
200059_s_at	12.445598
200060_s_at	11.180835
200061_s_at	14.304189
200062_s_at	14.384889
200063_s_at	13.645228
200064_at	13.090992
200065_s_at	11.250617
200066_at	9.693994
200067_x_at	11.951564
200068_s_at	11.815757
200069_at	8.795712
200070_at	8.579518
200071_at	10.9675665
200072_s_at	11.4289255
200073_s_at	12.243556
200074_s_at	13.71368
200075_s_at	9.613986
200076_s_at	9.518005
200077_s_at	13.466668
200078_s_at	11.058704
200079_s_at	11.631934
200080_s_at	13.587706
200081_s_at	14.150078
200082_s_at	14.109269
200083_at	10.29229
200084_at	11.333155
200085_s_at	11.930026
200086_s_at	12.649833
200087_s_at	11.2062435
200088_x_at	14.182094
200089_s_at	13.745566
200090_at	10.462104
200091_s_at	14.054914
200092_s_at	14.197094
200093_s_at	12.482514
200094_s_at	13.497043
200095_x_at	14.301935
200096_s_at	10.890491
200097_s_at	12.275801
200098_s_at	11.312858
200099_s_at	14.445129
200593_s_at	10.939028
200594_x_at	12.564936
200595_s_at	11.8028555
200596_s_at	10.667231
200597_at	8.704173
200598_s_at	10.246474
200599_s_at	11.065002
200600_at	11.307809
200601_at	8.328056
200602_at	2.5997503
200603_at	11.29797
200604_s_at	7.422657
200605_s_at	10.557727
200606_at	3.730057
200607_s_at	10.21942
200608_s_at	12.037462
200609_s_at	11.710834
200610_s_at	12.780665
200611_s_at	10.747663
200612_s_at	8.706595
200613_at	9.498337
200614_at	12.222999
200615_s_at	7.8771396
200616_s_at	11.143631
200617_at	9.940924
200618_at	10.273988
200619_at	10.21254
200620_at	11.24016
200621_at	9.869559
200622_x_at	9.002856
200623_s_at	8.267795
200624_s_at	11.123483
200625_s_at	12.461604
200626_s_at	11.822625
200627_at	13.018853
200628_s_at	9.16515
200629_at	10.549573
200630_x_at	12.826434
200631_s_at	12.734701
200632_s_at	5.1723833
200633_at	13.14227
200634_at	12.97494
200635_s_at	4.671442
200636_s_at	4.931495
200637_s_at	3.2773292
200638_s_at	12.449881
200639_s_at	12.912396
200640_at	12.559034
200641_s_at	11.337023
200642_at	12.620545
200643_at	8.379462
200644_at	12.426746
200645_at	10.477381
200646_s_at	5.1494718
200647_x_at	12.315224
200648_s_at	2.874529
200649_at	6.5271378
200650_s_at	13.910166
200651_at	13.89395
200652_at	10.446388
200653_s_at	10.522512
200654_at	10.777492
200655_s_at	11.587576
200656_s_at	9.154169
200657_at	13.212201
200658_s_at	10.826677
200659_s_at	9.213087
200660_at	3.2251248
200661_at	9.036119
200662_s_at	12.556128
200663_at	9.503949
200664_s_at	7.694587
200665_s_at	3.2188737
200666_s_at	9.085527
200667_at	10.581186
200668_s_at	11.946187
200669_s_at	11.7217655
200670_at	8.481615
200671_s_at	4.7228184
200672_x_at	7.3575683
200673_at	9.95817
200674_s_at	14.339804
200675_at	11.407831
200676_s_at	7.376378
200677_at	9.428232
200678_x_at	11.4128685
200679_x_at	12.221838
200680_x_at	13.1657915
200681_at	12.023838
200682_s_at	11.356455
200683_s_at	9.169577
200684_s_at	8.164623
200685_at	9.652664
200686_s_at	12.025896
200687_s_at	9.977249
200688_at	6.7659507
200689_x_at	13.96667
200690_at	9.467115
200691_s_at	12.181704
200692_s_at	11.545969
200693_at	12.221367
200694_s_at	10.165009
200695_at	8.926366
200696_s_at	7.4644337
200697_at	9.96598
200698_at	9.170535
200699_at	8.2974
200700_s_at	9.602322
200701_at	10.225862
200702_s_at	9.318697
200703_at	11.873729
200704_at	8.454064
200705_s_at	13.53658
200706_s_at	7.646357
200707_at	7.118054
200708_at	10.767942
200709_at	11.099488
200710_at	10.399734
200711_s_at	9.850867
200712_s_at	9.597429
200713_s_at	12.227192
200714_x_at	9.099991
200715_x_at	13.033573
200716_x_at	14.228068
200717_x_at	14.546851
200718_s_at	12.886926
200719_at	7.5084376
200720_s_at	8.07907
200721_s_at	8.150299
200722_s_at	9.072899
200723_s_at	11.704657
200724_at	4.738073
200725_x_at	13.582267
200726_at	12.513956
200727_s_at	8.5105
200728_at	12.651953
200729_s_at	12.207209
200730_s_at	7.618201
200731_s_at	8.2163315
200732_s_at	9.561525
200733_s_at	9.911401
200734_s_at	9.699538
200735_x_at	13.859833
200736_s_at	10.044142
200737_at	11.012813
200738_s_at	13.221543
200739_s_at	8.077079
200740_s_at	10.897891
200741_s_at	14.48041
200742_s_at	6.8055434
200743_s_at	9.150495
200744_s_at	9.119774
200745_s_at	10.729923
200746_s_at	10.936565
200747_s_at	7.8540554
200748_s_at	13.090329
200749_at	10.950225
200750_s_at	12.773329
200751_s_at	12.463072
200752_s_at	7.0160565
200753_x_at	11.267724
200754_x_at	12.355854
200755_s_at	8.077496
200756_x_at	7.290493
200757_s_at	8.660602
200758_s_at	9.381802
200759_x_at	9.357102
200760_s_at	9.240795
200761_s_at	10.28835
200762_at	9.432364
200763_s_at	14.209613
200764_s_at	6.3559413
200765_x_at	6.625245
200766_at	5.698009
200767_s_at	7.6381073
200768_s_at	11.127156
200769_s_at	7.9330225
200770_s_at	7.539153
200771_at	8.59622
200772_x_at	13.962858
200773_x_at	13.777607
200774_at	12.415973
200775_s_at	12.678615
200776_s_at	9.555654
200777_s_at	11.111876
200778_s_at	9.29803
200779_at	11.992936
200780_x_at	13.510862
200781_s_at	14.338039
200782_at	9.614337
200783_s_at	9.644165
200784_s_at	6.282137
200785_s_at	5.066297
200786_at	11.158765
200787_s_at	8.533499
200788_s_at	10.115642
200789_at	8.938942
200790_at	12.583
200791_s_at	10.129255
200792_at	12.123127
200793_s_at	9.281313
200794_x_at	11.718218
200795_at	6.2357435
200796_s_at	5.387744
200797_s_at	11.514088
200798_x_at	9.679111
200799_at	3.7117171
200800_s_at	9.341534
200801_x_at	14.534862
200802_at	10.417938
200803_s_at	9.473001
200804_at	10.66374
200805_at	9.077148
200806_s_at	13.205811
200807_s_at	13.959995
200808_s_at	6.210027
200809_x_at	14.011953
200810_s_at	10.388512
200811_at	9.166849
200812_at	11.719499
200813_s_at	8.015462
200814_at	12.322689
200815_s_at	8.450409
200816_s_at	10.223823
200817_x_at	14.326748
200818_at	12.553188
200819_s_at	14.188639
200820_at	10.712641
200821_at	9.83206
200822_x_at	12.769844
200823_x_at	13.636985
200824_at	5.8814363
200825_s_at	9.860544
200826_at	13.164641
200827_at	7.869049
200828_s_at	11.16637
200829_x_at	11.124569
200830_at	10.023129
200831_s_at	10.280193
200832_s_at	12.23989
200833_s_at	12.004539
200834_s_at	14.405981
200835_s_at	8.096238
200836_s_at	8.2369375
200837_at	9.167716
200838_at	4.3642683
200839_s_at	3.8458364
200840_at	12.792772
200841_s_at	8.080806
200842_s_at	11.134402
200843_s_at	10.902454
200844_s_at	11.557219
200845_s_at	10.902824
200846_s_at	10.957243
200847_s_at	9.699979
200848_at	8.86894
200849_s_at	9.522102
200850_s_at	9.927473
200851_s_at	10.295276
200852_x_at	8.893576
200853_at	12.89837
200854_at	8.0658
200855_at	6.604773
200856_x_at	6.392313
200857_s_at	8.089653
200858_s_at	13.977313
200859_x_at	8.406904
200860_s_at	9.907824
200861_at	7.7840743
200862_at	9.484968
200863_s_at	11.993911
200864_s_at	9.572337
200865_at	2.930859
200866_s_at	9.181229
200867_at	9.414136
200868_s_at	8.879066
200869_at	13.769161
200870_at	12.103641
200871_s_at	10.838087
200872_at	10.583091
200873_s_at	12.972836
200874_s_at	9.306121
200875_s_at	12.137388
200876_s_at	12.646932
200877_at	12.415076
200878_at	3.2588432
200879_s_at	3.5694366
200880_at	11.165642
200881_s_at	12.061866
200882_s_at	10.509463
200883_at	11.493619
200884_at	5.825084
200885_at	5.142757
200886_s_at	12.979177
200887_s_at	11.958837
200888_s_at	13.780562
200889_s_at	7.9349217
200890_s_at	8.440443
200891_s_at	10.757458
200892_s_at	10.911204
200893_at	12.236088
200894_s_at	8.865781
200895_s_at	9.121243
200896_x_at	10.750784
200897_s_at	9.07256
200898_s_at	7.741275
200899_s_at	9.894887
200900_s_at	9.799007
200901_s_at	9.791197
200902_at	11.034958
200903_s_at	11.859307
200904_at	8.97007
200905_x_at	11.689666
200906_s_at	8.100405
200907_s_at	8.4972105
200908_s_at	5.7239366
200909_s_at	14.130207
200910_at	12.403856
200911_s_at	9.494349
200912_s_at	13.049417
200913_at	9.847427
200914_x_at	11.327352
200915_x_at	11.627038
200916_at	11.940536
200917_s_at	6.0736885
200918_s_at	9.795305
200919_at	8.074575
200920_s_at	10.842606
200921_s_at	11.475609
200922_at	7.1180544
200923_at	8.354057
200924_s_at	8.711893
200925_at	12.899243
200926_at	14.513012
200927_s_at	9.821373
200928_s_at	4.8003654
200929_at	9.3575115
200930_s_at	3.1954098
200931_s_at	8.643246
200932_s_at	9.554055
200933_x_at	14.027787
200934_at	10.990914
200935_at	6.8949614
200936_at	13.966606
200937_s_at	13.507878
200938_s_at	3.9123988
200939_s_at	3.8913906
200940_s_at	9.257088
200941_at	9.718324
200942_s_at	11.004113
200943_at	13.033942
200944_s_at	12.920734
200945_s_at	10.608108
200946_x_at	9.9145775
200947_s_at	11.170418
200948_at	9.311914
200949_x_at	14.460818
200950_at	10.421644
200951_s_at	3.742003
200952_s_at	3.3881972
200953_s_at	3.441241
200954_at	8.602228
200955_at	11.008313
200956_s_at	10.014831
200957_s_at	10.245363
200958_s_at	9.224165
200959_at	11.437809
200960_x_at	12.085197
200961_at	10.078668
200962_at	9.702355
200963_x_at	14.368258
200964_at	10.121671
200965_s_at	9.281139
200966_x_at	13.342942
200967_at	11.795728
200968_s_at	11.145639
200969_at	10.571708
200970_s_at	10.155111
200971_s_at	11.420063
200972_at	10.352725
200973_s_at	8.710394
200974_at	5.455266
200975_at	11.165422
200976_s_at	10.301103
200977_s_at	10.447198
200978_at	12.229546
200979_at	9.642993
200980_s_at	11.139725
200981_x_at	13.133391
200982_s_at	10.152129
200983_x_at	4.083768
200984_s_at	3.7829332
200985_s_at	3.5581663
200986_at	4.039319
200987_x_at	9.49176
200988_s_at	8.457728
200989_at	12.235366
200990_at	10.120486
200991_s_at	9.969777
200992_at	10.884385
200993_at	11.403017
200994_at	11.553007
200995_at	10.286651
200996_at	11.922119
200997_at	10.472158
200998_s_at	4.659797
200999_s_at	4.653377
201000_at	10.142005
201001_s_at	10.093474
201002_s_at	11.37997
201003_x_at	8.287696
201004_at	11.65237
201005_at	3.6102743
201006_at	5.7064624
201007_at	10.000629
201008_s_at	7.5179505
201009_s_at	8.689693
201010_s_at	9.436297
201011_at	10.09823
201012_at	2.866608
201013_s_at	12.568371
201014_s_at	11.33177
201015_s_at	6.6599293
201016_at	10.343885
201017_at	9.437024
201018_at	9.674982
201019_s_at	11.365069
201020_at	9.678046
201021_s_at	11.116066
201022_s_at	11.565173
201023_at	11.178238
201024_x_at	11.620175
201025_at	9.043196
201026_at	8.737712
201027_s_at	10.047702
201028_s_at	6.822522
201029_s_at	8.412308
201030_x_at	13.521878
201031_s_at	12.469819
201032_at	10.027149
201033_x_at	14.239258
201034_at	10.8002
201035_s_at	9.132453
201036_s_at	9.607835
201037_at	10.2278805
201038_s_at	11.052537
201039_s_at	9.252609
201040_at	8.924189
201041_s_at	6.5753665
201042_at	3.9825997
201043_s_at	10.915203
201044_x_at	5.1954803
201045_s_at	5.2437434
201046_s_at	9.654254
201047_x_at	9.646683
201048_x_at	4.867255
201049_s_at	14.569073
201050_at	6.395638
201051_at	12.417693
201052_s_at	8.99835
201053_s_at	9.537214
201054_at	11.206927
201055_s_at	9.086298
201056_at	6.969494
201057_s_at	8.083472
201058_s_at	3.5352073
201059_at	5.8413806
201060_x_at	4.297801
201061_s_at	3.6825366
201062_at	3.059669
201063_at	3.2359416
201064_s_at	11.648655
201065_s_at	9.86567
201066_at	11.758256
201067_at	8.429022
201068_s_at	11.315562
201069_at	4.5654907
201070_x_at	8.307949
201071_x_at	11.688884
201072_s_at	9.961785
201073_s_at	8.803632
201074_at	10.65605
201075_s_at	9.516288
201076_at	9.623563
201077_s_at	11.908079
201078_at	10.006408
201079_at	11.230169
201080_at	8.209027
201081_s_at	6.0188
201082_s_at	6.9565096
201083_s_at	9.16743
201084_s_at	12.057365
201085_s_at	9.439658
201086_x_at	10.910841
201087_at	5.3498507
201088_at	12.375808
201089_at	9.079479
201090_x_at	13.587666
201091_s_at	11.346806
201092_at	12.399794
201093_x_at	10.448647
201094_at	14.293707
201095_at	8.428867
201096_s_at	10.3384695
201097_s_at	11.001754
201098_at	10.161024
201099_at	9.036757
201100_s_at	10.583061
201101_s_at	9.845629
201102_s_at	7.8478737
201103_x_at	11.155998
201104_x_at	9.815393
201105_at	5.6100597
201106_at	11.659843
201107_s_at	3.1883173
201108_s_at	3.7758698
201109_s_at	3.3943787
201110_s_at	2.9270728
201111_at	10.7454
201112_s_at	12.16849
201113_at	11.699788
201114_x_at	12.261966
201115_at	9.877211
201116_s_at	3.3723927
201117_s_at	2.9148638
201118_at	10.88624
201119_s_at	12.164074
201120_s_at	7.8213005
201121_s_at	9.404467
201122_x_at	11.673792
201123_s_at	12.987336
201124_at	3.7279615
201125_s_at	5.4022884
201126_s_at	7.4872117
201127_s_at	9.753414
201128_s_at	11.9788475
201129_at	10.156607
201130_s_at	3.4481876
201131_s_at	3.0039554
201132_at	10.593651
201133_s_at	9.461142
201134_x_at	13.407202
201135_at	10.302252
201136_at	9.621402
201137_s_at	13.319789
201138_s_at	11.382275
201139_s_at	11.044676
201140_s_at	8.577478
201141_at	7.133401
201142_at	9.848142
201143_s_at	7.9982266
201144_s_at	10.94061
201145_at	10.590004
201146_at	10.249807
201147_s_at	3.210809
201148_s_at	6.334453
201149_s_at	3.7769156
201150_s_at	3.203449
201151_s_at	9.867072
201152_s_at	11.661391
201153_s_at	11.8224125
201154_x_at	14.067455
201155_s_at	9.2191305
201156_s_at	8.666641
201157_s_at	9.633436
201158_at	8.055924
201159_s_at	6.3589683
201160_s_at	12.592066
201161_s_at	11.771987
201162_at	6.2754126
201163_s_at	2.664942
201164_s_at	8.694884
201165_s_at	9.66438
201166_s_at	10.322062
201167_x_at	6.7430387
201168_x_at	8.28978
201169_s_at	5.0404882
201170_s_at	7.321287
201171_at	4.3095894
201172_x_at	10.45181
201173_x_at	10.260211
201174_s_at	10.0657425
201175_at	10.393118
201176_s_at	10.01778
201177_s_at	12.150856
201178_at	9.499729
201179_s_at	8.168767
201180_s_at	10.483975
201181_at	7.0158167
201182_s_at	9.256695
201183_s_at	9.651437
201184_s_at	10.109718
201185_at	4.4299135
201186_at	7.738963
201187_s_at	4.5930686
201188_s_at	7.5417256
201189_s_at	9.373711
201190_s_at	9.446913
201191_at	8.563185
201192_s_at	8.488182
201193_at	10.758916
201194_at	7.2612677
201195_s_at	9.816872
201196_s_at	9.168639
201197_at	10.451312
201198_s_at	9.865103
201199_s_at	10.647231
201200_at	10.416147
201201_at	12.5554695
201202_at	12.924301
201203_s_at	5.9334226
201204_s_at	9.138263
201205_at	4.954239
201206_s_at	7.784677
201207_at	6.7747064
201208_s_at	5.9375196
201209_at	11.432797
201210_at	12.251977
201211_s_at	6.255083
201212_at	9.088469
201213_at	6.4111986
201214_s_at	9.321299
201215_at	3.0266125
201216_at	10.917597
201217_x_at	14.133035
201218_at	2.9611244
201219_at	3.0088677
201220_x_at	4.812224
201221_s_at	9.954821
201222_s_at	11.204176
201223_s_at	10.783305
201224_s_at	10.069796
201225_s_at	11.484863
201226_at	11.111038
201227_s_at	11.670627
201228_s_at	6.564681
201229_s_at	8.560386
201230_s_at	9.017721
201231_s_at	13.285294
201232_s_at	10.43041
201233_at	8.599634
201234_at	8.977089
201235_s_at	7.1515427
201236_s_at	10.613173
201237_at	9.9712515
201238_s_at	11.159385
201239_s_at	10.531874
201240_s_at	10.828249
201241_at	11.49139
201242_s_at	7.2086205
201243_s_at	7.762838
201244_s_at	9.169885
201245_s_at	9.261696
201246_s_at	6.3313413
201247_at	8.320461
201248_s_at	7.6832514
201249_at	5.3025255
201250_s_at	7.9251747
201251_at	10.930373
201252_at	9.919283
201253_s_at	9.449529
201254_x_at	14.387465
201255_x_at	9.276803
201256_at	11.243879
201257_x_at	14.394769
201258_at	14.0663395
201259_s_at	10.903947
201260_s_at	10.731976
201261_x_at	4.3302994
201262_s_at	4.4940314
201263_at	10.782347
201264_at	9.582453
201265_at	4.1270056
201266_at	10.451377
201267_s_at	9.511737
201268_at	12.838082
201269_s_at	4.775442
201270_x_at	8.480982
201271_s_at	9.232865
201272_at	10.231118
201273_s_at	12.8292265
201274_at	11.305304
201275_at	11.591599
201276_at	8.230448
201277_s_at	12.351774
201278_at	3.6064565
201279_s_at	3.5259318
201280_s_at	3.2396798
201281_at	9.519494
201282_at	8.277239
201283_s_at	5.2585826
201284_s_at	9.347237
201285_at	9.291933
201286_at	3.7876725
201287_s_at	4.5767584
201288_at	12.576666
201289_at	3.582524
201290_at	10.683241
201291_s_at	10.864453
201292_at	10.581448
201293_x_at	14.14713
201294_s_at	7.3730826
201295_s_at	6.1295695
201296_s_at	10.5920315
201297_s_at	8.673006
201298_s_at	9.912013
201299_s_at	8.88
201300_s_at	9.124761
201301_s_at	10.077257
201302_at	9.935887
201303_at	11.003629
201304_at	11.498362
201305_x_at	12.512617
201306_s_at	12.950001
201307_at	8.99593
201308_s_at	5.7078667
201309_x_at	7.1455846
201310_s_at	9.80605
201311_s_at	9.779722
201312_s_at	11.842799
201313_at	4.0595922
201314_at	6.9817886
201315_x_at	6.495833
201316_at	9.621202
201317_s_at	11.960535
201318_s_at	11.936182
201319_at	10.731428
201320_at	8.026732
201321_s_at	8.531789
201322_at	12.7825775
201323_at	11.143736
201324_at	3.3130174
201325_s_at	3.345973
201326_at	11.105279
201327_s_at	12.010106
201328_at	6.299214
201329_s_at	5.996104
201330_at	10.4414425
201331_s_at	10.800794
201332_s_at	7.2264323
201333_s_at	5.317645
201334_s_at	7.9056673
201335_s_at	3.1231294
201336_at	9.347724
201337_s_at	7.0286193
201338_x_at	12.193801
201339_s_at	10.293832
201340_s_at	3.6414402
201341_at	4.411864
201342_at	10.814768
201343_at	10.312068
201344_at	6.8918443
201345_s_at	10.273016
201346_at	9.3463335
201347_x_at	12.528507
201348_at	3.449167
201349_at	7.633585
201350_at	8.862207
201351_s_at	10.755925
201352_at	11.688357
201353_s_at	6.6492357
201354_s_at	8.139172
201355_s_at	6.4240184
201356_at	10.09843
201357_s_at	7.9187574
201358_s_at	11.436506
201359_at	10.227801
201360_at	5.0913763
201361_at	9.355202
201362_at	9.352356
201363_s_at	9.138523
201364_s_at	8.396633
201365_at	8.029152
201366_at	10.847673
201367_s_at	3.2095976
201368_at	8.67542
201369_s_at	6.465229
201370_s_at	8.310152
201371_s_at	10.981268
201372_s_at	5.4352946
201373_at	6.861717
201374_x_at	3.7102833
201375_s_at	9.204515
201376_s_at	9.658949
201377_at	9.356323
201378_s_at	9.064227
201379_s_at	9.578145
201380_at	7.126377
201381_x_at	11.256184
201382_at	5.3883395
201383_s_at	6.202397
201384_s_at	8.0493145
201385_at	12.029526
201386_s_at	10.8725815
201387_s_at	11.541061
201388_at	9.757795
201389_at	5.74784
201390_s_at	11.098949
201391_at	10.264896
201392_s_at	8.030195
201393_s_at	8.640237
201394_s_at	8.656119
201395_at	9.908015
201396_s_at	8.131363
201397_at	9.1892395
201398_s_at	11.50428
201399_s_at	9.460909
201400_at	11.890054
201401_s_at	6.0868373
201402_at	7.337477
201403_s_at	8.167407
201404_x_at	7.403748
201405_s_at	9.387915
201406_at	13.827019
201407_s_at	9.243169
201408_at	8.717523
201409_s_at	9.030228
201410_at	9.340115
201411_s_at	8.343661
201412_at	8.740177
201413_at	9.525076
201414_s_at	9.047224
201415_at	9.234513
201416_at	3.9230952
201417_at	4.199706
201418_s_at	5.960649
201419_at	8.109125
201420_s_at	9.703031
201421_s_at	9.700475
201422_at	13.060078
201423_s_at	9.562673
201424_s_at	9.775764
201425_at	4.183325
201426_s_at	8.864876
201427_s_at	2.8752415
201428_at	4.879914
201429_s_at	14.551037
201430_s_at	3.1075056
201431_s_at	4.548641
201432_at	10.753379
201433_s_at	11.949459
201434_at	9.239132
201435_s_at	10.748741
201436_at	9.179696
201437_s_at	10.384932
201438_at	5.7476215
201439_at	6.786643
201440_at	7.8698406
201441_at	12.011994
201442_s_at	3.6873896
201443_s_at	10.8547325
201444_s_at	9.340431
201445_at	2.9599855
201446_s_at	8.118077
201447_at	7.8411665
201448_at	9.387797
201449_at	7.841288
201450_s_at	7.9495277
201451_x_at	4.315729
201452_at	5.495963
201453_x_at	11.196206
201454_s_at	10.010642
201455_s_at	9.508421
201456_s_at	10.320709
201457_x_at	10.93589
201458_s_at	10.731617
201459_at	10.712895
201460_at	8.929007
201461_s_at	4.9612303
201462_at	7.014579
201463_s_at	12.070951
201464_x_at	7.354611
201465_s_at	5.749302
201466_s_at	4.5152364
201467_s_at	5.077457
201468_s_at	5.4770527
201469_s_at	6.2531757
201470_at	10.614091
201471_s_at	9.440691
201472_at	11.273296
201473_at	8.577132
201474_s_at	4.4316244
201475_x_at	9.9499445
201476_s_at	8.604344
201477_s_at	10.83173
201478_s_at	11.21179
201479_at	11.750929
201480_s_at	8.5055065
201481_s_at	7.6715393
201482_at	6.6957784
201483_s_at	8.770655
201484_at	7.513053
201485_s_at	9.081478
201486_at	10.145037
201487_at	9.86016
201488_x_at	11.264868
201489_at	11.7040615
201490_s_at	10.936537
201491_at	11.053048
201492_s_at	14.664675
201493_s_at	9.677843
201494_at	9.609292
201495_x_at	3.8679018
201496_x_at	3.9086156
201497_x_at	4.918359
201498_at	10.0917845
201499_s_at	10.028261
201500_s_at	9.195161
201501_s_at	9.934324
201502_s_at	11.437738
201503_at	11.486454
201504_s_at	7.644965
201505_at	2.6650908
201506_at	3.8916159
201507_at	8.981291
201508_at	4.5988445
201509_at	9.863649
201510_at	4.7387614
201511_at	9.452534
201512_s_at	9.431777
201513_at	7.335923
201514_s_at	9.1502285
201515_s_at	9.899062
201516_at	11.227435
201517_at	9.660905
201518_at	10.406034
201519_at	10.912369
201520_s_at	10.74626
201521_s_at	8.507761
201522_x_at	10.264307
201523_x_at	10.236645
201524_x_at	11.450333
201525_at	4.1994944
201526_at	9.2438135
201527_at	10.847377
201528_at	11.417691
201529_s_at	10.22543
201530_x_at	13.156143
201531_at	7.631449
201532_at	11.9445305
201533_at	11.381542
201534_s_at	8.018925
201535_at	8.4363785
201536_at	5.287459
201537_s_at	3.6890147
201538_s_at	3.9201145
201539_s_at	4.8605056
201540_at	3.580903
201541_s_at	9.093779
201542_at	9.698042
201543_s_at	8.186889
201544_x_at	11.8257675
201545_s_at	9.3652115
201546_at	10.123148
201547_at	3.3925369
201548_s_at	3.4612825
201549_x_at	3.4997427
201550_x_at	13.908856
201551_s_at	6.0542173
201552_at	9.184979
201553_s_at	10.222547
201554_x_at	9.06152
201555_at	11.158983
201556_s_at	6.1686378
201557_at	6.140728
201558_at	10.859749
201559_s_at	7.428169
201560_at	11.655239
201561_s_at	9.029293
201562_s_at	5.840843
201563_at	6.904463
201564_s_at	4.2922583
201565_s_at	7.920223
201566_x_at	5.9558034
201567_s_at	8.975113
201568_at	11.357073
201569_s_at	10.369849
201570_at	10.632786
201571_s_at	8.605439
201572_x_at	9.203219
201573_s_at	9.911387
201574_at	11.316896
201575_at	10.529689
201576_s_at	8.842343
201577_at	12.775292
201578_at	9.500312
201579_at	3.3917716
201580_s_at	7.7859206
201581_at	8.36788
201582_at	7.6557236
201583_s_at	10.10145
201584_s_at	11.194746
201585_s_at	10.905636
201586_s_at	11.818348
201587_s_at	10.715839
201588_at	11.58795
201589_at	10.659442
201590_x_at	4.485319
201591_s_at	9.243615
201592_at	12.899088
201593_s_at	11.415203
201594_s_at	9.277994
201595_s_at	10.854191
201596_x_at	5.1319485
201597_at	13.627866
201598_s_at	7.753128
201599_at	10.596366
201600_at	12.493231
201601_x_at	6.642856
201602_s_at	7.988212
201603_at	9.583393
201604_s_at	8.48318
201605_x_at	9.09622
201606_s_at	11.230667
201607_at	9.24936
201608_s_at	10.438702
201609_x_at	8.744793
201610_at	3.754688
201611_s_at	7.773465
201612_at	10.4159155
201613_s_at	8.583055
201614_s_at	10.65708
201615_x_at	5.3266077
201616_s_at	3.444164
201617_x_at	2.5839825
201618_x_at	8.316903
201619_at	11.96473
201620_at	7.9781094
201621_at	5.6272445
201622_at	10.081256
201623_s_at	11.162123
201624_at	10.204538
201625_s_at	10.6416
201626_at	11.868702
201627_s_at	11.688896
201628_s_at	10.077722
201629_s_at	9.696182
201630_s_at	10.139339
201631_s_at	4.8636904
201632_at	10.486045
201633_s_at	8.831483
201634_s_at	9.199132
201635_s_at	9.229208
201636_at	8.367942
201637_s_at	10.52965
201638_s_at	5.0873914
201639_s_at	8.256358
201640_x_at	7.718612
201641_at	9.80125
201642_at	10.348624
201643_x_at	9.946136
201644_at	8.441898
201645_at	3.420219
201646_at	4.715209
201647_s_at	3.1085925
201648_at	10.575608
201649_at	11.127263
201650_at	3.1986485
201651_s_at	9.713659
201652_at	11.2151165
201653_at	11.341063
201654_s_at	4.5379357
201655_s_at	6.199532
201656_at	8.237283
201657_at	7.4045234
201658_at	8.236315
201659_s_at	8.177023
201660_at	8.87982
201661_s_at	9.58304
201662_s_at	9.048252
201663_s_at	9.602301
201664_at	10.985181
201665_x_at	14.401205
201666_at	4.7760186
201667_at	3.3344812
201668_x_at	4.1178603
201669_s_at	5.8842163
201670_s_at	3.4195569
201671_x_at	10.349831
201672_s_at	10.954188
201673_s_at	7.999966
201674_s_at	9.753533
201675_at	10.24866
201676_x_at	12.117861
201677_at	8.733302
201678_s_at	9.658031
201679_at	5.7945466
201680_x_at	10.628047
201681_s_at	3.179732
201682_at	10.999692
201683_x_at	7.627097
201684_s_at	8.594288
201685_s_at	8.32571
201686_x_at	6.632396
201687_s_at	10.27752
201688_s_at	10.836189
201689_s_at	11.204181
201690_s_at	12.047782
201691_s_at	8.070411
201692_at	9.591308
201693_s_at	4.6170516
201694_s_at	6.5865846
201695_s_at	11.116064
201696_at	10.361906
201697_s_at	11.73743
201698_s_at	11.705344
201699_at	10.86654
201700_at	10.965471
201701_s_at	8.136187
201702_s_at	6.685185
201703_s_at	8.590661
201704_at	8.173755
201705_at	9.968109
201706_s_at	6.8987746
201707_at	7.4306154
201708_s_at	9.161188
201709_s_at	10.437231
201710_at	9.165593
201711_x_at	6.8520174
201712_s_at	7.700959
201713_s_at	9.5536375
201714_at	10.35066
201715_s_at	8.027507
201716_at	9.079479
201717_at	10.299778
201718_s_at	3.9555962
201719_s_at	3.1184025
201720_s_at	10.267239
201721_s_at	10.962851
201722_s_at	9.551794
201723_s_at	9.518581
201724_s_at	9.799179
201725_at	10.968334
201726_at	11.446535
201727_s_at	8.679119
201728_s_at	6.8190074
201729_s_at	9.68708
201730_s_at	10.202379
201731_s_at	10.124596
201732_s_at	7.33918
201733_at	6.3779325
201734_at	9.8963375
201735_s_at	8.542349
201736_s_at	8.000211
201737_s_at	8.343063
201738_at	10.91647
201739_at	10.450421
201740_at	10.672
201741_x_at	6.173483
201742_x_at	9.779383
201743_at	3.5918272
201744_s_at	2.732696
201745_at	9.306194
201746_at	8.824951
201747_s_at	6.9109893
201748_s_at	9.044434
201749_at	7.7841053
201750_s_at	5.8224263
201751_at	9.893972
201752_s_at	9.787056
201753_s_at	10.147753
201754_at	13.411462
201755_at	8.730857
201756_at	9.661318
201757_at	12.548178
201758_at	10.219973
201759_at	5.7401733
201760_s_at	3.004699
201761_at	11.90008
201762_s_at	12.7693405
201763_s_at	8.180115
201764_at	9.999057
201765_s_at	8.544877
201766_at	3.643433
201767_s_at	9.523603
201768_s_at	8.311531
201769_at	10.591753
201770_at	10.438311
201771_at	9.739502
201772_at	10.599311
201773_at	10.657703
201774_s_at	9.309389
201775_s_at	7.379684
201776_s_at	8.614325
201777_s_at	6.9740944
201778_s_at	9.857017
201779_s_at	9.4097185
201780_s_at	9.032526
201781_s_at	7.7629485
201782_s_at	9.072575
201783_s_at	8.470669
201784_s_at	11.352801
201785_at	5.6229258
201786_s_at	11.4981165
201787_at	4.331833
201788_at	9.58719
201789_at	2.9187875
201790_s_at	9.192192
201791_s_at	10.2262535
201792_at	6.302586
201793_x_at	6.053832
201794_s_at	9.551788
201795_at	11.899189
201796_s_at	6.9414525
201797_s_at	9.619488
201798_s_at	3.7739725
201799_s_at	7.4456334
201800_s_at	9.195249
201801_s_at	8.468325
201802_at	8.225315
201803_at	10.8955765
201804_x_at	10.998246
201805_at	9.360087
201806_s_at	6.093187
201807_at	10.273785
201808_s_at	5.052129
201809_s_at	5.6243386
201810_s_at	7.576153
201811_x_at	8.718239
201812_s_at	12.0829525
201813_s_at	8.968825
201814_at	9.118385
201815_s_at	6.467034
201816_s_at	10.763049
201817_at	8.960271
201818_at	9.900284
201819_at	7.989845
201820_at	4.362047
201821_s_at	11.005488
201822_at	5.841532
201823_s_at	8.50833
201824_at	8.653946
201825_s_at	9.343552
201826_s_at	6.2931256
201827_at	8.926165
201828_x_at	5.0129886
201829_at	7.6017785
201830_s_at	7.6228743
201831_s_at	8.667437
201832_s_at	10.468273
201833_at	11.355446
201834_at	8.073813
201835_s_at	6.147559
201836_s_at	5.9503746
201837_s_at	8.64936
201838_s_at	5.5418983
201839_s_at	2.9547424
201840_at	11.473983
201841_s_at	5.2224154
201842_s_at	3.1181307
201843_s_at	2.6041622
201844_s_at	8.211584
201845_s_at	8.789335
201846_s_at	8.389613
201847_at	10.386369
201848_s_at	5.9539924
201849_at	3.871951
201850_at	7.322577
201851_at	8.181435
201852_x_at	2.8754907
201853_s_at	8.792784
201854_s_at	8.346186
201855_s_at	8.358343
201856_s_at	7.7111835
201857_at	11.024338
201858_s_at	12.149848
201859_at	12.668474
201860_s_at	3.0431385
201861_s_at	10.618874
201862_s_at	10.978172
201863_at	9.037006
201864_at	7.81542
201865_x_at	9.712067
201866_s_at	7.1495237
201867_s_at	7.548716
201868_s_at	6.073157
201869_s_at	7.9968185
201870_at	9.537728
201871_s_at	10.023252
201872_s_at	10.675581
201873_s_at	10.989655
201874_at	7.7638197
201875_s_at	7.2829075
201876_at	3.4897017
201877_s_at	10.6477785
201878_at	7.2192717
201879_at	8.929561
201880_at	9.325268
201881_s_at	7.880965
201882_x_at	5.073962
201883_s_at	8.390121
201884_at	3.5195131
201885_s_at	10.805231
201886_at	7.6815653
201887_at	3.246584
201888_s_at	2.8930938
201889_at	11.189878
201890_at	11.105471
201891_s_at	13.782512
201892_s_at	12.399732
201893_x_at	4.0976186
201894_s_at	9.023519
201895_at	8.112012
201896_s_at	6.0160217
201897_s_at	10.585266
201898_s_at	10.503575
201899_s_at	10.441646
201900_s_at	11.31692
201901_s_at	11.623303
201902_s_at	5.5422287
201903_at	10.8438015
201904_s_at	3.7686896
201905_s_at	4.4731812
201906_s_at	4.063972
201907_x_at	6.0781956
201908_at	7.6463017
201909_at	13.019791
201910_at	4.544114
201911_s_at	3.9699812
201912_s_at	10.62728
201913_s_at	8.021533
201914_s_at	9.740512
201915_at	7.696372
201916_s_at	10.452774
201917_s_at	10.586312
201918_at	10.653133
201919_at	10.306123
201920_at	9.42846
201921_at	10.6322975
201922_at	12.812756
201923_at	11.170607
201924_at	6.9618
201925_s_at	9.327033
201926_s_at	8.016058
201927_s_at	6.9296412
201928_at	7.7474194
201929_s_at	6.91899
201930_at	11.043048
201931_at	11.195477
201932_at	8.159171
201933_at	8.094982
201934_at	10.5849495
201935_s_at	10.097635
201936_s_at	9.6222515
201937_s_at	8.939709
201938_at	3.5848243
201939_at	3.070116
201940_at	3.9465191
201941_at	5.9641614
201942_s_at	3.4750152
201943_s_at	3.8475704
201944_at	8.351296
201945_at	5.8794565
201946_s_at	11.7015705
201947_s_at	12.795649
201948_at	10.051751
201949_x_at	10.489457
201950_x_at	10.186963
201951_at	8.718985
201952_at	10.084404
201953_at	9.834931
201954_at	11.864164
201955_at	12.110899
201956_s_at	9.649033
201957_at	6.8409057
201958_s_at	4.2758965
201959_s_at	10.597237
201960_s_at	11.605598
201961_s_at	5.8158684
201962_s_at	6.774593
201963_at	10.287268
201964_at	8.109849
201965_s_at	7.622995
201966_at	10.600835
201967_at	9.821309
201968_s_at	10.239787
201969_at	9.878585
201970_s_at	11.89223
201971_s_at	8.6399975
201972_at	11.454597
201973_s_at	12.161617
201974_s_at	4.805099
201975_at	8.802767
201976_s_at	3.3111963
201977_s_at	7.7255826
201978_s_at	8.921028
201979_s_at	6.9908476
201980_s_at	10.067898
201981_at	3.094826
201982_s_at	4.4224553
201983_s_at	3.4026806
201984_s_at	3.8936083
201985_at	9.559532
201986_at	9.365589
201987_at	10.583382
201988_s_at	5.9307337
201989_s_at	7.639714
201990_s_at	6.917652
201991_s_at	10.994904
201992_s_at	7.168312
201993_x_at	11.702749
201994_at	12.285898
201995_at	6.334422
201996_s_at	8.965885
201997_s_at	9.442453
201998_at	11.236778
201999_s_at	11.153377
202000_at	7.966734
202001_s_at	11.313911
202002_at	5.3793917
202003_s_at	5.9872236
202004_x_at	8.287616
202005_at	8.680375
202006_at	7.895311
202007_at	2.9877057
202008_s_at	3.8204112
202009_at	8.086868
202010_s_at	8.235379
202011_at	3.3091261
202012_s_at	7.0982885
202013_s_at	6.108391
202014_at	6.258691
202015_x_at	2.7335985
202016_at	3.2063222
202017_at	3.738049
202018_s_at	4.595454
202019_s_at	6.1866326
202020_s_at	10.114172
202021_x_at	12.306897
202022_at	11.362924
202023_at	4.803017
202024_at	8.486239
202025_x_at	7.9008217
202026_at	11.399527
202027_at	7.5746417
202028_s_at	8.83836
202029_x_at	13.801232
202030_at	7.7599626
202031_s_at	9.231016
202032_s_at	6.8073273
202033_s_at	10.091206
202034_x_at	9.467913
202035_s_at	3.5380294
202036_s_at	3.755838
202037_s_at	4.0950694
202038_at	10.382532
202039_at	6.924805
202040_s_at	8.697878
202041_s_at	10.020181
202042_at	10.060262
202043_s_at	10.86087
202044_at	5.8459587
202045_s_at	5.9884467
202046_s_at	3.819965
202047_s_at	9.712132
202048_s_at	9.570275
202049_s_at	8.33724
202050_s_at	8.785673
202051_s_at	9.766746
202052_s_at	3.269337
202053_s_at	7.211626
202054_s_at	7.080248
202055_at	8.212321
202056_at	7.7122006
202057_at	6.171184
202058_s_at	6.901595
202059_s_at	8.419516
202060_at	9.552908
202061_s_at	8.834033
202062_s_at	6.358662
202063_s_at	4.228608
202064_s_at	5.3634887
202065_s_at	6.967682
202066_at	9.307449
202067_s_at	7.814243
202068_s_at	9.763811
202069_s_at	10.083463
202070_s_at	9.6885605
202071_at	4.1005235
202072_at	10.113299
202073_at	3.6328635
202074_s_at	5.919054
202075_s_at	5.158345
202076_at	9.949772
202077_at	12.680174
202078_at	10.210015
202079_s_at	7.507117
202080_s_at	8.922979
202081_at	9.646154
202082_s_at	8.748247
202083_s_at	6.6958733
202084_s_at	9.874283
202085_at	9.338697
202086_at	3.991733
202087_s_at	3.5611408
202088_at	10.895053
202089_s_at	8.95847
202090_s_at	12.220907
202091_at	3.3519478
202092_s_at	8.563824
202093_s_at	7.8246717
202094_at	7.297033
202095_s_at	9.888361
202096_s_at	9.026873
202097_at	10.60527
202098_s_at	7.616707
202099_s_at	6.274152
202100_at	4.7038713
202101_s_at	4.947608
202102_s_at	10.190878
202103_at	6.847027
202104_s_at	7.5260673
202105_at	9.401651
202106_at	8.512326
202107_s_at	10.361245
202108_at	6.72007
202109_at	9.01421
202110_at	12.78042
202111_at	6.3917956
202112_at	4.2884974
202113_s_at	11.107638
202114_at	10.146477
202115_s_at	8.259641
202116_at	8.764651
202117_at	8.988185
202118_s_at	6.330941
202119_s_at	8.9693775
202120_x_at	9.272307
202121_s_at	9.749996
202122_s_at	8.748691
202123_s_at	7.930707
202124_s_at	6.782289
202125_s_at	8.154046
202126_at	9.444694
202127_at	8.15395
202128_at	8.62274
202129_s_at	7.520275
202130_at	9.9707365
202131_s_at	9.188991
202132_at	3.5293596
202133_at	3.1774917
202134_s_at	4.5452065
202135_s_at	8.729406
202136_at	4.2838345
202137_s_at	3.261426
202138_x_at	10.780825
202139_at	9.681046
202140_s_at	8.364598
202141_s_at	10.744482
202142_at	9.4257345
202143_s_at	10.327175
202144_s_at	11.679697
202145_at	4.9133496
202146_at	8.970388
202147_s_at	8.1806755
202148_s_at	8.502356
202149_at	8.561527
202150_s_at	6.1932936
202151_s_at	8.465276
202152_x_at	8.745104
202153_s_at	10.706266
202154_x_at	10.438876
202155_s_at	8.239962
202156_s_at	3.5211732
202157_s_at	4.1468554
202158_s_at	3.352293
202159_at	8.854021
202160_at	8.556494
202161_at	8.121624
202162_s_at	8.063446
202163_s_at	8.737168
202164_s_at	8.77735
202165_at	7.9714303
202166_s_at	9.835077
202167_s_at	8.532515
202168_at	10.820131
202169_s_at	11.651468
202170_s_at	9.353855
202171_at	8.439799
202172_at	7.503146
202173_s_at	7.9173594
202174_s_at	8.703611
202175_at	5.787398
202176_at	7.2153134
202177_at	4.3027315
202178_at	7.4797506
202179_at	9.167397
202180_s_at	7.844341
202181_at	8.957439
202182_at	8.809981
202183_s_at	8.408884
202184_s_at	9.532682
202185_at	6.6155925
202186_x_at	3.8066561
202187_s_at	8.791805
202188_at	9.97131
202189_x_at	11.243966
202190_at	8.4547
202191_s_at	5.1618695
202192_s_at	6.183707
202193_at	7.255156
202194_at	10.784301
202195_s_at	6.291935
202196_s_at	2.5867682
202197_at	7.312313
202198_s_at	3.5739398
202199_s_at	7.4849105
202200_s_at	11.098094
202201_at	8.526013
202202_s_at	2.9538069
202203_s_at	10.28169
202204_s_at	9.226929
202205_at	9.032672
202206_at	3.6498685
202207_at	3.4956849
202208_s_at	5.644893
202209_at	10.949178
202210_x_at	6.209594
202211_at	9.184436
202212_at	9.729725
202213_s_at	7.672361
202214_s_at	9.020876
202215_s_at	9.197243
202216_x_at	8.359824
202217_at	11.206068
202218_s_at	5.0969915
202219_at	4.615778
202220_at	10.418102
202221_s_at	8.479771
202222_s_at	4.989481
202223_at	9.19152
202224_at	7.9847956
202225_at	8.463175
202226_s_at	7.9335155
202227_s_at	9.145421
202228_s_at	10.949795
202229_s_at	5.25619
202230_s_at	10.194419
202231_at	12.594766
202232_s_at	12.053942
202233_s_at	13.326675
202234_s_at	8.601963
202235_at	8.027969
202236_s_at	10.402785
202237_at	3.806333
202238_s_at	4.9081855
202239_at	9.304702
202240_at	6.929122
202241_at	9.229315
202242_at	3.408963
202243_s_at	12.007365
202244_at	12.345171
202245_at	11.819014
202246_s_at	10.926958
202247_s_at	5.538294
202248_at	7.1058702
202249_s_at	7.2126565
202250_s_at	8.078989
202251_at	8.7420635
202252_at	3.907146
202253_s_at	7.4726205
202254_at	6.979172
202255_s_at	7.591685
202256_at	8.205096
202257_s_at	8.540471
202258_s_at	9.738571
202259_s_at	7.5247955
202260_s_at	9.123577
202261_at	8.607298
202262_x_at	5.5754466
202263_at	7.6943836
202264_s_at	9.876645
202265_at	9.225017
202266_at	9.097943
202267_at	4.162571
202268_s_at	11.748656
202269_x_at	9.335655
202270_at	9.973842
202271_at	8.787236
202272_s_at	8.209923
202273_at	4.413189
202274_at	7.1230087
202275_at	7.41119
202276_at	10.255327
202277_at	9.884885
202278_s_at	7.1940737
202279_at	10.765837
202280_at	3.6131654
202281_at	7.976725
202282_at	10.576729
202283_at	3.8883014
202284_s_at	9.722916
202285_s_at	4.0570436
202286_s_at	3.049497
202287_s_at	3.8202543
202288_at	7.791527
202289_s_at	3.1598737
202290_at	8.4636965
202291_s_at	2.6052117
202292_x_at	8.862583
202293_at	7.1914506
202294_at	7.4613304
202295_s_at	12.036578
202296_s_at	9.998416
202297_s_at	9.16486
202298_at	12.168129
202299_s_at	11.65613
202300_at	11.355031
202301_s_at	9.12825
202302_s_at	10.69683
202303_x_at	9.846016
202304_at	8.4511795
202305_s_at	8.376156
202306_at	10.752085
202307_s_at	10.110704
202308_at	8.366302
202309_at	11.642873
202310_s_at	6.168796
202311_s_at	5.050748
202312_s_at	5.6195927
202313_at	8.93182
202314_at	9.606405
202315_s_at	6.1957636
202316_x_at	6.1913433
202317_s_at	8.689421
202318_s_at	11.17108
202319_at	8.986538
202320_at	7.4128284
202321_at	6.5417166
202322_s_at	8.817176
202323_s_at	7.7054358
202324_s_at	9.190753
202325_s_at	12.499331
202326_at	7.423028
202327_s_at	4.49705
202328_s_at	6.4814167
202329_at	11.258497
202330_s_at	9.122991
202331_at	9.001888
202332_at	8.113085
202333_s_at	10.672863
202334_s_at	9.871971
202335_s_at	4.07436
202336_s_at	8.463467
202337_at	7.672344
202338_at	8.344075
202339_at	6.795065
202340_x_at	6.5870805
202341_s_at	3.262147
202342_s_at	3.027242
202343_x_at	11.748295
202344_at	7.333208
202345_s_at	12.981123
202346_at	9.154253
202347_s_at	9.9512005
202348_s_at	8.38213
202349_at	7.913691
202350_s_at	2.8951762
202351_at	7.6020575
202352_s_at	10.1143265
202353_s_at	9.642012
202354_s_at	7.1832256
202355_s_at	8.102577
202356_s_at	8.042802
202357_s_at	3.7811446
202358_s_at	6.7027206
202359_s_at	6.046327
202360_at	8.378038
202361_at	8.846928
202362_at	11.486708
202363_at	5.61667
202364_at	10.330822
202365_at	9.821069
202366_at	5.8079395
202367_at	7.0507507
202368_s_at	5.963224
202369_s_at	7.1758194
202370_s_at	10.928145
202371_at	3.0496671
202372_at	10.499349
202373_s_at	10.794449
202374_s_at	9.216109
202375_at	6.0332313
202376_at	4.285246
202377_at	7.686766
202378_s_at	8.18806
202379_s_at	10.102091
202380_s_at	8.634804
202381_at	8.73119
202382_s_at	3.800767
202383_at	6.3427024
202384_s_at	7.975075
202385_s_at	7.8839264
202386_s_at	8.4436245
202387_at	9.91066
202388_at	7.244965
202389_s_at	8.151007
202390_s_at	6.80445
202391_at	12.433237
202392_s_at	7.900853
202393_s_at	9.820736
202394_s_at	7.682394
202395_at	10.852155
202396_at	11.149217
202397_at	11.889737
202398_at	5.1330614
202399_s_at	8.5816
202400_s_at	5.207682
202401_s_at	8.628108
202402_s_at	8.145245
202403_s_at	4.138294
202404_s_at	3.0890791
202405_at	7.6480517
202406_s_at	10.518536
202407_s_at	8.375278
202408_s_at	10.008444
202409_at	3.8816576
[truncated: 52,676 more rows]
