# Supplementary material for: Tyrosine phosphorylation of RNA polymerase II CTD is associated with antisense promoter transcription and active enhancers in mammalian cells
Source: eLife. 2014 May 9;3:e02105. doi: 10.7554/eLife.02105 (PMC4042876; doi:10.7554/eLife.02105)
Supplement: Source code 1. — Folder containing the different scripts used in this study. DOI: http://dx.doi.org/10.7554/eLife.02105.022 [file elife02105s001.tar.gz › SupplementaryData1/Tyrosine1_article/expression_data/GSM1139496_sample_table.txt]

ID_REF	VALUE
AFFX-BioB-5_at	9.2700205
AFFX-BioB-M_at	9.639238
AFFX-BioB-3_at	9.231942
AFFX-BioC-5_at	10.59263
AFFX-BioC-3_at	10.894939
AFFX-BioDn-5_at	11.812157
AFFX-BioDn-3_at	12.838134
AFFX-CreX-5_at	14.066843
AFFX-CreX-3_at	14.3459
AFFX-DapX-5_at	6.2223644
AFFX-DapX-M_at	8.015643
AFFX-DapX-3_at	8.572561
AFFX-LysX-5_at	3.597293
AFFX-LysX-M_at	3.7341554
AFFX-LysX-3_at	4.922307
AFFX-PheX-5_at	4.4069185
AFFX-PheX-M_at	5.5520115
AFFX-PheX-3_at	5.93988
AFFX-ThrX-5_at	5.1839685
AFFX-ThrX-M_at	5.199082
AFFX-ThrX-3_at	6.2851753
AFFX-TrpnX-5_at	3.4797661
AFFX-TrpnX-M_at	2.8936222
AFFX-TrpnX-3_at	2.8235412
AFFX-r2-Ec-bioB-5_at	9.554693
AFFX-r2-Ec-bioB-M_at	9.676848
AFFX-r2-Ec-bioB-3_at	9.853306
AFFX-r2-Ec-bioC-5_at	11.086985
AFFX-r2-Ec-bioC-3_at	11.281879
AFFX-r2-Ec-bioD-5_at	13.05921
AFFX-r2-Ec-bioD-3_at	13.495766
AFFX-r2-P1-cre-5_at	14.419698
AFFX-r2-P1-cre-3_at	14.6580925
AFFX-r2-Bs-dap-5_at	6.8928356
AFFX-r2-Bs-dap-M_at	7.958057
AFFX-r2-Bs-dap-3_at	8.61676
AFFX-r2-Bs-lys-5_at	3.6453254
AFFX-r2-Bs-lys-M_at	3.5757313
AFFX-r2-Bs-lys-3_at	4.5779815
AFFX-r2-Bs-phe-5_at	5.10769
AFFX-r2-Bs-phe-M_at	4.752528
AFFX-r2-Bs-phe-3_at	6.3560967
AFFX-r2-Bs-thr-3_s_at	6.7174973
AFFX-r2-Bs-thr-M_s_at	6.0643024
AFFX-r2-Bs-thr-5_s_at	4.253915
AFFX-HUMISGF3A/M97935_5_at	4.6153264
AFFX-HUMISGF3A/M97935_MA_at	7.42978
AFFX-HUMISGF3A/M97935_MB_at	7.853291
AFFX-HUMISGF3A/M97935_3_at	10.117959
AFFX-HUMRGE/M10098_5_at	12.564312
AFFX-HUMRGE/M10098_M_at	11.788807
AFFX-HUMRGE/M10098_3_at	11.880193
AFFX-HUMGAPDH/M33197_5_at	13.7722645
AFFX-HUMGAPDH/M33197_M_at	14.158626
AFFX-HUMGAPDH/M33197_3_at	14.250661
AFFX-HSAC07/X00351_5_at	13.351723
AFFX-HSAC07/X00351_M_at	13.955519
AFFX-HSAC07/X00351_3_at	14.262892
AFFX-M27830_5_at	11.436816
AFFX-M27830_M_at	10.474442
AFFX-M27830_3_at	5.4348917
AFFX-hum_alu_at	14.6312685
1007_s_at	8.350746
1053_at	8.306089
117_at	4.82935
121_at	7.611053
1255_g_at	3.1835048
1294_at	6.4575524
1316_at	5.1760435
1320_at	4.100963
1405_i_at	3.5873575
1431_at	6.9452925
1438_at	5.2402773
1487_at	9.26002
1494_f_at	5.5264707
1598_g_at	6.7189355
160020_at	6.081384
1729_at	8.2640915
1773_at	5.650281
177_at	3.9016128
179_at	8.003454
1861_at	6.438586
200000_s_at	10.710985
200001_at	9.948542
200002_at	13.653144
200003_s_at	14.252999
200004_at	12.660866
200005_at	11.942765
200006_at	13.191175
200007_at	12.53992
200008_s_at	10.933962
200009_at	12.605412
200010_at	13.808708
200011_s_at	10.2921095
200012_x_at	14.294812
200013_at	13.976194
200014_s_at	12.112086
200015_s_at	11.682524
200016_x_at	13.812922
200017_at	14.130477
200018_at	14.18966
200019_s_at	13.629409
200020_at	10.679326
200021_at	13.661947
200022_at	13.724673
200023_s_at	12.685018
200024_at	14.065226
200025_s_at	14.204146
200026_at	13.813991
200027_at	12.231142
200028_s_at	11.313244
200029_at	14.050324
200030_s_at	13.259909
200031_s_at	14.183738
200032_s_at	14.177284
200033_at	12.898451
200034_s_at	13.974911
200035_at	9.751288
200036_s_at	13.610774
200037_s_at	12.671699
200038_s_at	14.191451
200039_s_at	12.326416
200040_at	11.2058935
200041_s_at	11.338858
200042_at	10.185633
200043_at	13.011926
200044_at	11.7280855
200045_at	10.00808
200046_at	10.859358
200047_s_at	11.601932
200048_s_at	11.783759
200049_at	8.336914
200050_at	10.263598
200051_at	8.281356
200052_s_at	11.167417
200053_at	9.641947
200054_at	8.92338
200055_at	11.14398
200056_s_at	9.961639
200057_s_at	12.63999
200058_s_at	11.205874
200059_s_at	12.516845
200060_s_at	11.30072
200061_s_at	14.317037
200062_s_at	14.405987
200063_s_at	13.807445
200064_at	13.158901
200065_s_at	11.255644
200066_at	9.681421
200067_x_at	11.967992
200068_s_at	11.998467
200069_at	8.938578
200070_at	8.639555
200071_at	10.955413
200072_s_at	11.549417
200073_s_at	12.374744
200074_s_at	13.608028
200075_s_at	9.59323
200076_s_at	9.580799
200077_s_at	13.5415125
200078_s_at	11.160118
200079_s_at	11.702638
200080_s_at	13.635849
200081_s_at	14.096859
200082_s_at	14.058859
200083_at	10.477964
200084_at	11.3947525
200085_s_at	12.006617
200086_s_at	12.554782
200087_s_at	11.259802
200088_x_at	14.075711
200089_s_at	13.680576
200090_at	10.38317
200091_s_at	13.99976
200092_s_at	14.183436
200093_s_at	12.573106
200094_s_at	13.4225645
200095_x_at	14.298846
200096_s_at	10.635836
200097_s_at	12.269571
200098_s_at	11.310138
200099_s_at	14.38419
200593_s_at	11.113405
200594_x_at	12.767859
200595_s_at	11.838789
200596_s_at	10.686583
200597_at	8.752453
200598_s_at	9.808597
200599_s_at	10.708591
200600_at	11.151117
200601_at	8.41097
200602_at	2.696483
200603_at	11.047583
200604_s_at	7.5380654
200605_s_at	10.573446
200606_at	4.283587
200607_s_at	10.185805
200608_s_at	12.043148
200609_s_at	11.712848
200610_s_at	12.976126
200611_s_at	10.82151
200612_s_at	8.957348
200613_at	9.743065
200614_at	12.33555
200615_s_at	7.864373
200616_s_at	11.134666
200617_at	10.0637245
200618_at	10.363644
200619_at	10.345914
200620_at	11.178284
200621_at	10.194609
200622_x_at	8.78254
200623_s_at	8.521816
200624_s_at	11.166466
200625_s_at	12.567894
200626_s_at	11.790197
200627_at	13.136779
200628_s_at	8.848125
200629_at	10.219069
200630_x_at	13.118063
200631_s_at	12.859467
200632_s_at	5.187333
200633_at	13.133399
200634_at	13.018414
200635_s_at	5.027341
200636_s_at	5.290261
200637_s_at	3.5777788
200638_s_at	12.469508
200639_s_at	12.927476
200640_at	12.66368
200641_s_at	11.387995
200642_at	12.76625
200643_at	8.497774
200644_at	12.272745
200645_at	10.408137
200646_s_at	5.365493
200647_x_at	12.422134
200648_s_at	2.7954106
200649_at	6.7987237
200650_s_at	13.943119
200651_at	13.838177
200652_at	10.400858
200653_s_at	10.619491
200654_at	10.897683
200655_s_at	11.673515
200656_s_at	9.072639
200657_at	13.219371
200658_s_at	10.883206
200659_s_at	9.266782
200660_at	2.9725378
200661_at	8.997083
200662_s_at	12.513193
200663_at	9.503965
200664_s_at	7.675819
200665_s_at	3.6213975
200666_s_at	9.315195
200667_at	10.585442
200668_s_at	12.077605
200669_s_at	11.721296
200670_at	8.573639
200671_s_at	5.004074
200672_x_at	7.3067336
200673_at	9.934447
200674_s_at	14.327709
200675_at	11.550185
200676_s_at	7.676848
200677_at	9.447802
200678_x_at	11.142097
200679_x_at	12.51432
200680_x_at	13.538763
200681_at	12.19044
200682_s_at	11.430407
200683_s_at	9.552921
200684_s_at	8.377163
200685_at	9.465998
200686_s_at	11.701406
200687_s_at	10.222582
200688_at	6.7599645
200689_x_at	13.901203
200690_at	9.308828
200691_s_at	12.190586
200692_s_at	11.558182
200693_at	12.332427
200694_s_at	10.319483
200695_at	9.076829
200696_s_at	7.5136666
200697_at	9.62802
200698_at	9.321861
200699_at	8.497047
200700_s_at	9.75822
200701_at	9.676765
200702_s_at	9.375173
200703_at	11.950276
200704_at	8.069614
200705_s_at	13.509614
200706_s_at	7.434877
200707_at	7.17311
200708_at	10.924145
200709_at	11.39874
200710_at	9.958493
200711_s_at	9.84976
200712_s_at	9.532021
200713_s_at	12.28491
200714_x_at	9.039371
200715_x_at	13.0197
200716_x_at	14.132229
200717_x_at	14.550065
200718_s_at	12.941337
200719_at	7.6527166
200720_s_at	8.294611
200721_s_at	8.300723
200722_s_at	9.065411
200723_s_at	11.825439
200724_at	5.1678405
200725_x_at	13.521555
200726_at	12.68361
200727_s_at	8.686785
200728_at	12.591773
200729_s_at	11.904926
200730_s_at	8.0114565
200731_s_at	8.410707
200732_s_at	9.791645
200733_s_at	9.860264
200734_s_at	9.830715
200735_x_at	13.814097
200736_s_at	9.97895
200737_at	10.799312
200738_s_at	13.153642
200739_s_at	8.047875
200740_s_at	10.854478
200741_s_at	14.44188
200742_s_at	6.6653066
200743_s_at	8.817343
200744_s_at	9.312943
200745_s_at	10.851419
200746_s_at	11.067341
200747_s_at	8.138958
200748_s_at	12.608639
200749_at	10.900767
200750_s_at	12.941489
200751_s_at	12.470585
200752_s_at	6.9875813
200753_x_at	11.244497
200754_x_at	12.470101
200755_s_at	8.121546
200756_x_at	7.187868
200757_s_at	8.691354
200758_s_at	9.041654
200759_x_at	8.826784
200760_s_at	8.592087
200761_s_at	9.699241
200762_at	9.375353
200763_s_at	14.151278
200764_s_at	6.168062
200765_x_at	6.819764
200766_at	5.7614355
200767_s_at	7.9877133
200768_s_at	10.997686
200769_s_at	7.928464
200770_s_at	7.573526
200771_at	8.370649
200772_x_at	14.119736
200773_x_at	13.935181
200774_at	12.426502
200775_s_at	12.780283
200776_s_at	9.74483
200777_s_at	11.101895
200778_s_at	9.293466
200779_at	12.0987625
200780_x_at	13.525322
200781_s_at	14.305453
200782_at	9.596031
200783_s_at	10.017341
200784_s_at	6.649295
200785_s_at	5.0019255
200786_at	11.26271
200787_s_at	8.495452
200788_s_at	10.016716
200789_at	8.839881
200790_at	12.796554
200791_s_at	10.167416
200792_at	12.245308
200793_s_at	9.290873
200794_x_at	11.645169
200795_at	6.4890738
200796_s_at	5.0006375
200797_s_at	11.327897
200798_x_at	9.617574
200799_at	3.7583888
200800_s_at	9.403115
200801_x_at	14.477438
200802_at	10.526001
200803_s_at	9.614182
200804_at	10.646204
200805_at	9.326521
200806_s_at	13.264337
200807_s_at	14.098419
200808_s_at	6.179036
200809_x_at	13.882436
200810_s_at	10.250126
200811_at	9.197917
200812_at	11.816882
200813_s_at	8.105489
200814_at	12.120912
200815_s_at	8.683947
200816_s_at	10.150499
200817_x_at	14.29861
200818_at	12.549496
200819_s_at	14.143773
200820_at	10.779278
200821_at	9.821106
200822_x_at	12.869668
200823_x_at	13.535536
200824_at	5.928384
200825_s_at	9.703911
200826_at	13.268977
200827_at	7.907804
200828_s_at	11.233768
200829_x_at	11.284565
200830_at	10.237694
200831_s_at	10.200491
200832_s_at	12.096723
200833_s_at	11.995476
200834_s_at	14.37281
200835_s_at	8.178217
200836_s_at	8.320328
200837_at	9.388072
200838_at	4.339525
200839_s_at	3.956293
200840_at	12.9460945
200841_s_at	8.46236
200842_s_at	11.394297
200843_s_at	11.102563
200844_s_at	11.653432
200845_s_at	11.235818
200846_s_at	11.082203
200847_s_at	9.66629
200848_at	8.658594
200849_s_at	9.438803
200850_s_at	9.807261
200851_s_at	10.277346
200852_x_at	9.111415
200853_at	13.103862
200854_at	8.070501
200855_at	6.8792133
200856_x_at	6.4966164
200857_s_at	8.070282
200858_s_at	13.905523
200859_x_at	8.322075
200860_s_at	9.930793
200861_at	7.88915
200862_at	9.541415
200863_s_at	11.973625
200864_s_at	9.563337
200865_at	3.0101118
200866_s_at	9.012793
200867_at	9.323665
200868_s_at	8.9327
200869_at	13.704027
200870_at	12.170876
200871_s_at	10.710445
200872_at	10.495535
200873_s_at	12.975901
200874_s_at	9.299838
200875_s_at	12.253823
200876_s_at	12.717366
200877_at	12.48928
200878_at	3.259115
200879_s_at	3.1826975
200880_at	11.154259
200881_s_at	12.007778
200882_s_at	10.5650625
200883_at	11.285332
200884_at	5.8131704
200885_at	5.2651954
200886_s_at	13.032357
200887_s_at	11.333858
200888_s_at	13.7061
200889_s_at	8.033031
200890_s_at	8.494524
200891_s_at	10.890274
200892_s_at	11.057583
200893_at	12.361107
200894_s_at	9.102413
200895_s_at	9.322452
200896_x_at	11.182164
200897_s_at	9.13302
200898_s_at	7.2169776
200899_s_at	9.474143
200900_s_at	9.773792
200901_s_at	9.759982
200902_at	10.9625225
200903_s_at	11.983263
200904_at	8.569214
200905_x_at	11.304756
200906_s_at	8.099397
200907_s_at	8.478762
200908_s_at	6.83514
200909_s_at	14.043277
200910_at	12.464715
200911_s_at	9.558309
200912_s_at	12.73721
200913_at	10.12576
200914_x_at	11.266241
200915_x_at	11.610443
200916_at	11.927824
200917_s_at	6.0481825
200918_s_at	9.673656
200919_at	8.40735
200920_s_at	10.369668
200921_s_at	11.0778675
200922_at	7.115653
200923_at	8.2655115
200924_s_at	8.664461
200925_at	13.0731735
200926_at	14.503349
200927_s_at	9.9562
200928_s_at	5.1460567
200929_at	9.677002
200930_s_at	3.259573
200931_s_at	8.310783
200932_s_at	9.539664
200933_x_at	14.031387
200934_at	11.184927
200935_at	7.171225
200936_at	13.930134
200937_s_at	13.476753
200938_s_at	4.1835837
200939_s_at	4.044653
200940_s_at	9.28721
200941_at	9.930914
200942_s_at	10.948129
200943_at	13.152845
200944_s_at	13.069143
200945_s_at	10.610377
200946_x_at	10.030802
200947_s_at	11.142656
200948_at	9.411116
200949_x_at	14.426843
200950_at	10.550998
200951_s_at	4.1742597
200952_s_at	3.4203877
200953_s_at	3.5027397
200954_at	8.820204
200955_at	10.975608
200956_s_at	10.343809
200957_s_at	10.606412
200958_s_at	8.896826
200959_at	11.494696
200960_x_at	12.211305
200961_at	10.140047
200962_at	9.134432
200963_x_at	14.265612
200964_at	10.224561
200965_s_at	9.135097
200966_x_at	13.248461
200967_at	11.802986
200968_s_at	11.1649
200969_at	10.576752
200970_s_at	10.257416
200971_s_at	11.425197
200972_at	10.3077545
200973_s_at	8.6641245
200974_at	5.3683147
200975_at	11.328882
200976_s_at	10.309231
200977_s_at	10.36694
200978_at	12.173418
200979_at	9.627709
200980_s_at	11.15748
200981_x_at	13.107038
200982_s_at	9.6960945
200983_x_at	3.8406012
200984_s_at	3.944204
200985_s_at	3.5228026
200986_at	4.4049053
200987_x_at	9.576481
200988_s_at	8.626414
200989_at	12.265039
200990_at	10.282042
200991_s_at	9.718214
200992_at	10.685894
200993_at	11.206184
200994_at	11.484857
200995_at	10.310853
200996_at	11.855711
200997_at	10.591636
200998_s_at	4.9328475
200999_s_at	4.268425
201000_at	10.084695
201001_s_at	10.025547
201002_s_at	11.392976
201003_x_at	8.502392
201004_at	11.471537
201005_at	3.815914
201006_at	5.6677094
201007_at	10.014715
201008_s_at	7.014177
201009_s_at	8.294609
201010_s_at	8.869968
201011_at	10.244417
201012_at	3.0653625
201013_s_at	12.677343
201014_s_at	11.462068
201015_s_at	6.611593
201016_at	10.617559
201017_at	9.780693
201018_at	9.81968
201019_s_at	11.655121
201020_at	9.88206
201021_s_at	10.88135
201022_s_at	11.54825
201023_at	11.22938
201024_x_at	11.736506
201025_at	9.128572
201026_at	9.122861
201027_s_at	10.071432
201028_s_at	6.5635333
201029_s_at	8.369037
201030_x_at	13.577223
201031_s_at	12.317837
201032_at	10.05201
201033_x_at	14.218041
201034_at	10.7171135
201035_s_at	9.438998
201036_s_at	9.823898
201037_at	10.221589
201038_s_at	11.037609
201039_s_at	9.28708
201040_at	9.164277
201041_s_at	6.643427
201042_at	4.114948
201043_s_at	10.86968
201044_x_at	5.2651944
201045_s_at	5.23594
201046_s_at	9.592471
201047_x_at	9.632149
201048_x_at	4.827724
201049_s_at	14.556112
201050_at	6.58239
201051_at	12.448728
201052_s_at	9.209098
201053_s_at	9.649551
201054_at	11.286681
201055_s_at	9.492337
201056_at	6.7942715
201057_s_at	7.807714
201058_s_at	3.6884372
201059_at	5.612162
201060_x_at	4.5895405
201061_s_at	3.8499246
201062_at	3.1404755
201063_at	2.975428
201064_s_at	11.728529
201065_s_at	9.863803
201066_at	11.670846
201067_at	8.654915
201068_s_at	11.388535
201069_at	4.836045
201070_x_at	8.478795
201071_x_at	11.800482
201072_s_at	10.086354
201073_s_at	9.037135
201074_at	10.795977
201075_s_at	9.6761
201076_at	9.655651
201077_s_at	12.08364
201078_at	10.175457
201079_at	11.022364
201080_at	8.276769
201081_s_at	6.163609
201082_s_at	7.257518
201083_s_at	9.000845
201084_s_at	12.061951
201085_s_at	9.531628
201086_x_at	11.067825
201087_at	5.636427
201088_at	12.532918
201089_at	9.042128
201090_x_at	13.72495
201091_s_at	11.346455
201092_at	12.542071
201093_x_at	10.574257
201094_at	14.235419
201095_at	8.597279
201096_s_at	10.282751
201097_s_at	11.059431
201098_at	10.189822
201099_at	9.059722
201100_s_at	10.6334915
201101_s_at	9.869672
201102_s_at	7.876011
201103_x_at	10.642551
201104_x_at	9.337991
201105_at	5.0819025
201106_at	11.405534
201107_s_at	3.0897763
201108_s_at	3.6787367
201109_s_at	3.3602276
201110_s_at	2.6990285
201111_at	10.947256
201112_s_at	12.443957
201113_at	11.903487
201114_x_at	12.425397
201115_at	9.981104
201116_s_at	4.2410254
201117_s_at	2.568509
201118_at	10.804147
201119_s_at	12.147722
201120_s_at	7.7990756
201121_s_at	9.492756
201122_x_at	11.930219
201123_s_at	13.029949
201124_at	3.5731301
201125_s_at	5.464615
201126_s_at	7.63035
201127_s_at	9.581113
201128_s_at	11.825463
201129_at	10.0522
201130_s_at	3.4190688
201131_s_at	3.1927705
201132_at	10.426975
201133_s_at	9.390955
201134_x_at	13.400349
201135_at	10.292648
201136_at	9.623147
201137_s_at	13.181606
201138_s_at	11.490503
201139_s_at	11.082682
201140_s_at	8.620397
201141_at	6.576843
201142_at	9.8254385
201143_s_at	8.4287
201144_s_at	11.048166
201145_at	10.61783
201146_at	10.248815
201147_s_at	3.8050182
201148_s_at	6.537077
201149_s_at	4.0114403
201150_s_at	3.5519388
201151_s_at	9.632667
201152_s_at	11.856884
201153_s_at	11.919958
201154_x_at	14.000703
201155_s_at	9.179888
201156_s_at	8.547602
201157_s_at	9.660601
201158_at	8.102578
201159_s_at	6.240103
201160_s_at	12.631555
201161_s_at	11.799618
201162_at	6.183255
201163_s_at	3.009373
201164_s_at	8.751732
201165_s_at	9.546333
201166_s_at	10.280285
201167_x_at	6.7798457
201168_x_at	8.456243
201169_s_at	4.712373
201170_s_at	6.4743123
201171_at	5.127234
201172_x_at	10.366229
201173_x_at	10.276707
201174_s_at	10.147678
201175_at	10.503524
201176_s_at	9.997744
201177_s_at	12.096059
201178_at	9.573328
201179_s_at	8.059802
201180_s_at	10.634942
201181_at	6.923056
201182_s_at	9.289536
201183_s_at	9.68656
201184_s_at	10.216976
201185_at	4.845192
201186_at	7.89531
201187_s_at	4.738506
201188_s_at	7.499208
201189_s_at	9.362618
201190_s_at	9.400667
201191_at	8.454103
201192_s_at	8.663668
201193_at	10.697277
201194_at	7.2388215
201195_s_at	10.06364
201196_s_at	9.361943
201197_at	10.598097
201198_s_at	10.088409
201199_s_at	10.8997755
201200_at	10.349514
201201_at	12.2805805
201202_at	13.078807
201203_s_at	5.932951
201204_s_at	9.172576
201205_at	5.17981
201206_s_at	7.7428827
201207_at	6.840166
201208_s_at	6.2758927
201209_at	11.47733
201210_at	12.35415
201211_s_at	6.5266485
201212_at	8.635096
201213_at	6.490818
201214_s_at	9.354131
201215_at	3.32047
201216_at	10.875343
201217_x_at	14.083122
201218_at	2.9537485
201219_at	3.1735153
201220_x_at	5.1587105
201221_s_at	10.091777
201222_s_at	11.405221
201223_s_at	10.7928095
201224_s_at	10.208757
201225_s_at	11.603373
201226_at	11.131534
201227_s_at	11.598524
201228_s_at	6.883351
201229_s_at	8.701079
201230_s_at	9.134557
201231_s_at	13.249315
201232_s_at	10.559771
201233_at	8.658191
201234_at	9.101314
201235_s_at	7.455334
201236_s_at	10.691748
201237_at	9.982981
201238_s_at	11.060867
201239_s_at	10.619624
201240_s_at	11.017287
201241_at	11.644885
201242_s_at	6.4291973
201243_s_at	7.066668
201244_s_at	9.254471
201245_s_at	9.260476
201246_s_at	6.2536783
201247_at	8.291116
201248_s_at	7.639989
201249_at	4.948861
201250_s_at	8.0306015
201251_at	10.978678
201252_at	9.996084
201253_s_at	9.52142
201254_x_at	14.370819
201255_x_at	9.383471
201256_at	11.151595
201257_x_at	14.38923
201258_at	13.994686
201259_s_at	10.909728
201260_s_at	10.8262415
201261_x_at	4.362126
201262_s_at	4.7735295
201263_at	10.521194
201264_at	9.718072
201265_at	4.4558883
201266_at	10.717677
201267_s_at	9.657636
201268_at	12.872928
201269_s_at	4.985274
201270_x_at	8.60607
201271_s_at	9.550799
201272_at	10.621124
201273_s_at	12.757395
201274_at	11.32265
201275_at	11.226641
201276_at	8.054005
201277_s_at	12.541006
201278_at	3.363242
201279_s_at	3.7191317
201280_s_at	3.5924072
201281_at	9.790393
201282_at	8.467913
201283_s_at	4.840914
201284_s_at	9.278638
201285_at	9.328366
201286_at	4.0855165
201287_s_at	4.749281
201288_at	12.649115
201289_at	3.9180813
201290_at	10.648191
201291_s_at	11.197368
201292_at	10.922945
201293_x_at	14.219715
201294_s_at	6.5351214
201295_s_at	5.386437
201296_s_at	10.191888
201297_s_at	8.573254
201298_s_at	9.85329
201299_s_at	8.780002
201300_s_at	8.857654
201301_s_at	9.903843
201302_at	9.624081
201303_at	11.136627
201304_at	11.342674
201305_x_at	12.617392
201306_s_at	13.084268
201307_at	8.81463
201308_s_at	5.5671787
201309_x_at	7.311883
201310_s_at	9.961857
201311_s_at	9.600589
201312_s_at	11.596344
201313_at	4.0845923
201314_at	6.7933135
201315_x_at	6.560955
201316_at	9.607556
201317_s_at	12.04425
201318_s_at	11.834687
201319_at	10.826128
201320_at	8.179013
201321_s_at	8.403059
201322_at	12.780539
201323_at	11.395831
201324_at	3.1937385
201325_s_at	3.5924077
201326_at	11.187403
201327_s_at	12.031984
201328_at	6.364297
201329_s_at	6.300098
201330_at	10.50642
201331_s_at	10.69525
201332_s_at	7.264568
201333_s_at	5.559586
201334_s_at	7.6212177
201335_s_at	3.607439
201336_at	9.409389
201337_s_at	6.7438626
201338_x_at	12.391132
201339_s_at	10.108464
201340_s_at	3.2389581
201341_at	4.341678
201342_at	11.033591
201343_at	10.37437
201344_at	7.1657705
201345_s_at	10.380903
201346_at	9.297059
201347_x_at	12.169667
201348_at	3.4387007
201349_at	7.8445992
201350_at	8.591553
201351_s_at	10.81552
201352_at	11.503049
201353_s_at	6.6619573
201354_s_at	8.053417
201355_s_at	5.988045
201356_at	10.2181835
201357_s_at	8.049678
201358_s_at	11.382908
201359_at	10.083843
201360_at	5.267188
201361_at	9.5197525
201362_at	8.677629
201363_s_at	8.342344
201364_s_at	8.503155
201365_at	8.089217
201366_at	10.639637
201367_s_at	3.545395
201368_at	8.835319
201369_s_at	6.7795005
201370_s_at	8.564412
201371_s_at	11.248313
201372_s_at	5.1469345
201373_at	6.964273
201374_x_at	3.6242354
201375_s_at	9.116861
201376_s_at	9.822163
201377_at	9.547983
201378_s_at	9.249578
201379_s_at	9.74999
201380_at	7.0138717
201381_x_at	11.610755
201382_at	5.575332
201383_s_at	6.1503654
201384_s_at	7.9059143
201385_at	12.148154
201386_s_at	11.055394
201387_s_at	11.5830765
201388_at	9.922071
201389_at	5.7800493
201390_s_at	11.261011
201391_at	10.422056
201392_s_at	7.7640595
201393_s_at	8.330463
201394_s_at	8.331055
201395_at	9.704296
201396_s_at	8.25584
201397_at	9.400566
201398_s_at	11.579787
201399_s_at	9.461132
201400_at	12.033364
201401_s_at	6.2562866
201402_at	7.4267087
201403_s_at	7.8376145
201404_x_at	7.7192154
201405_s_at	9.577848
201406_at	13.73762
201407_s_at	9.11431
201408_at	8.817439
201409_s_at	9.158041
201410_at	9.321552
201411_s_at	8.294054
201412_at	8.807472
201413_at	9.470719
201414_s_at	9.202256
201415_at	9.156914
201416_at	4.336062
201417_at	4.513793
201418_s_at	5.859615
201419_at	8.200348
201420_s_at	9.946455
201421_s_at	9.889595
201422_at	12.750339
201423_s_at	9.662517
201424_s_at	9.600523
201425_at	4.2152615
201426_s_at	8.068831
201427_s_at	2.9694102
201428_at	4.7234488
201429_s_at	14.513087
201430_s_at	3.1078668
201431_s_at	4.9872155
201432_at	10.758002
201433_s_at	12.207759
201434_at	9.453185
201435_s_at	10.823605
201436_at	9.25252
201437_s_at	10.300351
201438_at	5.054412
201439_at	6.8724318
201440_at	7.926147
201441_at	12.053263
201442_s_at	3.9836018
201443_s_at	10.766159
201444_s_at	9.210057
201445_at	3.2853415
201446_s_at	7.73468
201447_at	7.7095385
201448_at	9.227173
201449_at	7.566523
201450_s_at	7.4869027
201451_x_at	4.291901
201452_at	5.257685
201453_x_at	11.190749
201454_s_at	9.904739
201455_s_at	9.416792
201456_s_at	10.301435
201457_x_at	11.216814
201458_s_at	10.713331
201459_at	11.017268
201460_at	8.964515
201461_s_at	5.1294613
201462_at	6.8722687
201463_s_at	12.050362
201464_x_at	6.882617
201465_s_at	5.406766
201466_s_at	3.632163
201467_s_at	5.109233
201468_s_at	5.813158
201469_s_at	6.3721056
201470_at	10.785453
201471_s_at	8.989099
201472_at	11.299956
201473_at	8.138789
201474_s_at	4.5708294
201475_x_at	10.109522
201476_s_at	8.6889
201477_s_at	11.09198
201478_s_at	11.126592
201479_at	11.773727
201480_s_at	8.481331
201481_s_at	7.988199
201482_at	6.63317
201483_s_at	9.167425
201484_at	7.9704766
201485_s_at	9.069092
201486_at	9.938473
201487_at	9.918451
201488_x_at	11.470773
201489_at	11.774857
201490_s_at	10.819392
201491_at	11.3538475
201492_s_at	14.6762
201493_s_at	9.715159
201494_at	9.59296
201495_x_at	3.8997517
201496_x_at	3.979323
201497_x_at	4.905305
201498_at	10.497431
201499_s_at	10.242176
201500_s_at	9.426117
201501_s_at	10.020869
201502_s_at	10.471029
201503_at	11.617936
201504_s_at	7.8697844
201505_at	3.0774524
201506_at	3.6913195
201507_at	8.988651
201508_at	4.421297
201509_at	9.88745
201510_at	5.155747
201511_at	9.635733
201512_s_at	9.501717
201513_at	7.662271
201514_s_at	9.327088
201515_s_at	10.151585
201516_at	11.501222
201517_at	9.48607
201518_at	10.280647
201519_at	10.897381
201520_s_at	10.90835
201521_s_at	8.441309
201522_x_at	10.247366
201523_x_at	10.276798
201524_x_at	11.697327
201525_at	4.2128754
201526_at	9.279228
201527_at	10.847479
201528_at	11.60614
201529_s_at	10.460921
201530_x_at	13.234745
201531_at	7.5024867
201532_at	11.952651
201533_at	11.416976
201534_s_at	7.9208517
201535_at	8.23185
201536_at	5.265195
201537_s_at	4.107711
201538_s_at	3.7474377
201539_s_at	4.681533
201540_at	3.536564
201541_s_at	9.056585
201542_at	9.726005
201543_s_at	8.387789
201544_x_at	11.824865
201545_s_at	9.355019
201546_at	10.044375
201547_at	3.5535054
201548_s_at	3.5166874
201549_x_at	3.8071945
201550_x_at	13.8788805
201551_s_at	6.5739083
201552_at	8.991979
201553_s_at	10.2218
201554_x_at	9.305884
201555_at	11.200999
201556_s_at	6.7274246
201557_at	6.165
201558_at	11.071715
201559_s_at	7.652001
201560_at	11.809569
201561_s_at	9.088562
201562_s_at	5.6899896
201563_at	7.1012344
201564_s_at	4.1642103
201565_s_at	7.6966715
201566_x_at	5.881156
201567_s_at	8.700623
201568_at	11.385891
201569_s_at	10.603527
201570_at	10.922098
201571_s_at	8.203577
201572_x_at	8.91804
201573_s_at	10.11543
201574_at	11.528549
201575_at	10.616952
201576_s_at	8.91223
201577_at	12.936839
201578_at	9.444186
201579_at	3.1907256
201580_s_at	7.8727913
201581_at	8.246456
201582_at	7.584243
201583_s_at	10.027129
201584_s_at	11.44339
201585_s_at	10.985899
201586_s_at	11.980197
201587_s_at	10.862603
201588_at	11.701428
201589_at	10.656464
201590_x_at	4.571961
201591_s_at	9.1150675
201592_at	12.900847
201593_s_at	11.501707
201594_s_at	9.331427
201595_s_at	10.939432
201596_x_at	5.2619867
201597_at	13.655461
201598_s_at	7.5867977
201599_at	10.663138
201600_at	12.530301
201601_x_at	5.8477106
201602_s_at	8.140695
201603_at	9.345031
201604_s_at	8.341171
201605_x_at	9.276735
201606_s_at	11.273665
201607_at	9.386284
201608_s_at	10.681382
201609_x_at	8.886452
201610_at	3.6075346
201611_s_at	7.876625
201612_at	10.402713
201613_s_at	8.345571
201614_s_at	10.779492
201615_x_at	5.461115
201616_s_at	3.4452176
201617_x_at	2.711028
201618_x_at	8.324129
201619_at	12.007553
201620_at	8.010464
201621_at	5.6485205
201622_at	10.054256
201623_s_at	11.2534075
201624_at	10.005818
201625_s_at	10.010175
201626_at	11.389405
201627_s_at	11.326355
201628_s_at	10.152994
201629_s_at	9.837145
201630_s_at	10.193611
201631_s_at	4.779732
201632_at	10.720725
201633_s_at	8.649079
201634_s_at	9.1237955
201635_s_at	9.192066
201636_at	8.295034
201637_s_at	10.608749
201638_s_at	4.9705477
201639_s_at	8.565571
201640_x_at	7.946523
201641_at	9.687583
201642_at	10.064844
201643_x_at	9.830421
201644_at	8.605619
201645_at	2.8554103
201646_at	4.01001
201647_s_at	3.2578642
201648_at	10.493959
201649_at	11.196924
201650_at	3.2431495
201651_s_at	9.640767
201652_at	11.168514
201653_at	11.29389
201654_s_at	4.9011273
201655_s_at	6.18108
201656_at	8.419075
201657_at	7.4306426
201658_at	8.283223
201659_s_at	8.252119
201660_at	8.850702
201661_s_at	9.391239
201662_s_at	8.951281
201663_s_at	9.885635
201664_at	11.26421
201665_x_at	14.363215
201666_at	3.9391322
201667_at	3.1088953
201668_x_at	4.3578935
201669_s_at	4.6327767
201670_s_at	3.4222956
201671_x_at	10.375278
201672_s_at	11.120453
201673_s_at	7.934883
201674_s_at	9.98598
201675_at	10.341402
201676_x_at	12.001233
201677_at	9.084116
201678_s_at	10.212123
201679_at	5.9493318
201680_x_at	10.714287
201681_s_at	3.077788
201682_at	10.966537
201683_x_at	7.6097565
201684_s_at	8.858229
201685_s_at	8.087505
201686_x_at	6.754981
201687_s_at	10.2412
201688_s_at	10.805815
201689_s_at	11.323667
201690_s_at	12.26524
201691_s_at	8.037576
201692_at	9.7916
201693_s_at	5.075795
201694_s_at	6.9522314
201695_s_at	11.306171
201696_at	10.313084
201697_s_at	12.072021
201698_s_at	11.841493
201699_at	10.812458
201700_at	10.8464985
201701_s_at	8.148103
201702_s_at	6.6279817
201703_s_at	8.501431
201704_at	8.155409
201705_at	10.143777
201706_s_at	7.1437864
201707_at	7.339831
201708_s_at	8.87212
201709_s_at	10.269347
201710_at	9.60926
201711_x_at	6.8049545
201712_s_at	7.693928
201713_s_at	9.463931
201714_at	10.5554905
201715_s_at	8.158594
201716_at	9.177824
201717_at	10.402672
201718_s_at	4.017854
201719_s_at	3.135293
201720_s_at	10.250395
201721_s_at	11.154852
201722_s_at	9.6743355
201723_s_at	9.619183
201724_s_at	9.711157
201725_at	11.053625
201726_at	11.688792
201727_s_at	8.636012
201728_s_at	6.9047785
201729_s_at	9.683456
201730_s_at	10.063494
201731_s_at	9.973932
201732_s_at	7.5805426
201733_at	6.2931876
201734_at	9.912465
201735_s_at	8.580465
201736_s_at	7.7868686
201737_s_at	7.935374
201738_at	10.912095
201739_at	10.2562065
201740_at	10.747434
201741_x_at	6.4925337
201742_x_at	9.689451
201743_at	3.423827
201744_s_at	2.738878
201745_at	9.256028
201746_at	9.005043
201747_s_at	7.2355013
201748_s_at	9.017673
201749_at	7.6141
201750_s_at	5.9973116
201751_at	9.853991
201752_s_at	9.709934
201753_s_at	10.033038
201754_at	13.3955555
201755_at	9.040044
201756_at	9.616768
201757_at	12.609814
201758_at	10.251579
201759_at	5.8381414
201760_s_at	2.7310722
201761_at	11.817779
201762_s_at	12.695638
201763_s_at	8.336732
201764_at	10.046807
201765_s_at	8.521012
201766_at	3.6156776
201767_s_at	9.652706
201768_s_at	8.410361
201769_at	10.62632
201770_at	10.670821
201771_at	9.672817
201772_at	10.475417
201773_at	10.610769
201774_s_at	9.546183
201775_s_at	7.450408
201776_s_at	8.582308
201777_s_at	7.175737
201778_s_at	9.863091
201779_s_at	9.401737
201780_s_at	9.040648
201781_s_at	7.8423076
201782_s_at	9.165892
201783_s_at	8.562097
201784_s_at	11.238316
201785_at	5.4657345
201786_s_at	11.51399
201787_at	4.6481357
201788_at	9.67088
201789_at	2.9933007
201790_s_at	9.050036
201791_s_at	10.242368
201792_at	6.3446946
201793_x_at	6.354202
201794_s_at	9.7454405
201795_at	12.0871525
201796_s_at	6.8776655
201797_s_at	9.741943
201798_s_at	3.5619073
201799_s_at	7.4894896
201800_s_at	9.174173
201801_s_at	8.51444
201802_at	8.089337
201803_at	10.939421
201804_x_at	10.908485
201805_at	9.239042
201806_s_at	6.20278
201807_at	10.284067
201808_s_at	5.1143417
201809_s_at	5.8167667
201810_s_at	7.493184
201811_x_at	8.702861
201812_s_at	12.079461
201813_s_at	8.986836
201814_at	9.094182
201815_s_at	6.354805
201816_s_at	10.473438
201817_at	8.866498
201818_at	10.002676
201819_at	8.316459
201820_at	4.421561
201821_s_at	10.99747
201822_at	5.5651183
201823_s_at	8.290444
201824_at	8.611383
201825_s_at	9.348885
201826_s_at	6.425972
201827_at	9.091958
201828_x_at	5.042043
201829_at	7.788495
201830_s_at	8.127316
201831_s_at	8.675752
201832_s_at	10.342119
201833_at	11.421058
201834_at	7.9476566
201835_s_at	6.264806
201836_s_at	6.0651264
201837_s_at	8.554675
201838_s_at	5.5807233
201839_s_at	3.2699704
201840_at	11.593412
201841_s_at	5.067164
201842_s_at	3.3209379
201843_s_at	2.738954
201844_s_at	8.196477
201845_s_at	8.592563
201846_s_at	8.404023
201847_at	10.315054
201848_s_at	6.3556595
201849_at	3.7676077
201850_at	6.588553
201851_at	8.380421
201852_x_at	2.880543
201853_s_at	9.306129
201854_s_at	8.590579
201855_s_at	8.493446
201856_s_at	7.791658
201857_at	11.029652
201858_s_at	10.636583
201859_at	11.534906
201860_s_at	3.0969346
201861_s_at	10.683979
201862_s_at	11.062719
201863_at	9.034223
201864_at	7.7434344
201865_x_at	9.628601
201866_s_at	7.4409537
201867_s_at	7.547899
201868_s_at	6.0548267
201869_s_at	7.820691
201870_at	9.599223
201871_s_at	9.8518505
201872_s_at	10.767791
201873_s_at	11.0524235
201874_at	7.8746276
201875_s_at	7.2214203
201876_at	3.4302397
201877_s_at	10.556674
201878_at	7.0557175
201879_at	8.958307
201880_at	9.288052
201881_s_at	7.9821806
201882_x_at	5.140992
201883_s_at	8.190294
201884_at	3.8333876
201885_s_at	10.788438
201886_at	7.8180356
201887_at	3.3002353
201888_s_at	2.9422042
201889_at	10.916241
201890_at	11.03029
201891_s_at	13.685668
201892_s_at	12.342848
201893_x_at	4.1771584
201894_s_at	9.248173
201895_at	8.159487
201896_s_at	6.5388484
201897_s_at	10.911647
201898_s_at	10.483142
201899_s_at	10.509972
201900_s_at	11.27624
201901_s_at	11.716956
201902_s_at	5.515238
201903_at	10.879148
201904_s_at	3.9980938
201905_s_at	4.7555113
201906_s_at	4.2101703
201907_x_at	6.31866
201908_at	7.9052367
201909_at	12.953836
201910_at	4.4304028
201911_s_at	4.0337553
201912_s_at	10.95841
201913_s_at	8.321688
201914_s_at	9.819111
201915_at	7.4970984
201916_s_at	10.458234
201917_s_at	10.416355
201918_at	10.5471525
201919_at	10.273017
201920_at	9.297041
201921_at	10.372896
201922_at	12.797964
201923_at	11.239005
201924_at	6.4814615
201925_s_at	9.127759
201926_s_at	7.7700515
201927_s_at	7.093398
201928_at	7.886727
201929_s_at	6.97821
201930_at	11.349491
201931_at	11.113308
201932_at	8.123989
201933_at	8.284385
201934_at	10.715813
201935_s_at	9.89179
201936_s_at	9.413243
201937_s_at	9.006145
201938_at	4.089066
201939_at	3.0388117
201940_at	4.0212035
201941_at	6.450964
201942_s_at	3.392603
201943_s_at	4.311976
201944_at	7.949782
201945_at	5.7132783
201946_s_at	11.619427
201947_s_at	12.941547
201948_at	10.0725
201949_x_at	10.367907
201950_x_at	10.0453415
201951_at	8.435951
201952_at	9.7084465
201953_at	10.181382
201954_at	11.843427
201955_at	12.167883
201956_s_at	9.781797
201957_at	7.0602193
201958_s_at	4.3028736
201959_s_at	10.460386
201960_s_at	11.429705
201961_s_at	5.8870783
201962_s_at	6.7706623
201963_at	9.715151
201964_at	7.9839306
201965_s_at	7.780744
201966_at	10.627435
201967_at	9.547091
201968_s_at	10.1291275
201969_at	9.950224
201970_s_at	12.027974
201971_s_at	8.738335
201972_at	11.543652
201973_s_at	12.082294
201974_s_at	4.882006
201975_at	8.398481
201976_s_at	3.2047198
201977_s_at	7.4801097
201978_s_at	8.906791
201979_s_at	7.370669
201980_s_at	10.0225315
201981_at	2.9971328
201982_s_at	5.0248737
201983_s_at	3.435319
201984_s_at	3.7625191
201985_at	9.5679035
201986_at	9.32491
201987_at	10.389474
201988_s_at	5.8394785
201989_s_at	7.6672072
201990_s_at	6.661749
201991_s_at	11.043453
201992_s_at	7.388576
201993_x_at	11.636765
201994_at	12.274618
201995_at	6.3339243
201996_s_at	8.825716
201997_s_at	9.42482
201998_at	11.129174
201999_s_at	11.081575
202000_at	8.122121
202001_s_at	11.252125
202002_at	5.6721044
202003_s_at	5.892393
202004_x_at	8.26966
202005_at	8.7511635
202006_at	7.727854
202007_at	2.9249165
202008_s_at	3.4857392
202009_at	8.204581
202010_s_at	8.37973
202011_at	3.2902231
202012_s_at	7.1519585
202013_s_at	6.2473207
202014_at	5.6542788
202015_x_at	2.5267303
202016_at	3.499994
202017_at	3.812308
202018_s_at	4.231288
202019_s_at	6.188236
202020_s_at	10.020571
202021_x_at	12.2536335
202022_at	10.344231
202023_at	5.2709875
202024_at	8.622096
202025_x_at	7.826659
202026_at	11.327503
202027_at	7.54955
202028_s_at	9.944613
202029_x_at	13.809276
202030_at	7.9683876
202031_s_at	9.325254
202032_s_at	6.458212
202033_s_at	10.011854
202034_x_at	9.259687
202035_s_at	3.5426102
202036_s_at	4.2087893
202037_s_at	4.2548575
202038_at	10.433611
202039_at	6.8094068
202040_s_at	8.662484
202041_s_at	10.011057
202042_at	10.184149
202043_s_at	10.8886795
202044_at	6.4070926
202045_s_at	5.972458
202046_s_at	4.293837
202047_s_at	9.612292
202048_s_at	9.6415415
202049_s_at	8.449114
202050_s_at	8.947384
202051_s_at	9.639315
202052_s_at	3.44157
202053_s_at	7.7267685
202054_s_at	7.434498
202055_at	8.368871
202056_at	7.9169707
202057_at	6.1456904
202058_s_at	7.0909715
202059_s_at	8.72114
202060_at	9.464317
202061_s_at	8.859024
202062_s_at	6.2776875
202063_s_at	4.4775186
202064_s_at	5.091164
202065_s_at	6.944244
202066_at	9.2625
202067_s_at	7.7093935
202068_s_at	9.398969
202069_s_at	10.089812
202070_s_at	9.803366
202071_at	3.9334803
202072_at	10.364309
202073_at	3.4030077
202074_s_at	5.9159055
202075_s_at	4.886216
202076_at	9.841657
202077_at	12.782854
202078_at	10.468018
202079_s_at	7.434425
202080_s_at	8.979334
202081_at	9.671793
202082_s_at	8.790445
202083_s_at	7.1199765
202084_s_at	9.9067335
202085_at	9.266366
202086_at	4.0701447
202087_s_at	3.569595
202088_at	10.862067
202089_s_at	8.808397
202090_s_at	12.247322
202091_at	3.6666195
202092_s_at	8.655821
202093_s_at	8.047115
202094_at	8.203486
202095_s_at	10.534945
202096_s_at	9.0466385
202097_at	10.394608
202098_s_at	7.3605876
202099_s_at	6.774761
202100_at	4.859201
202101_s_at	5.552973
202102_s_at	10.244299
202103_at	6.999886
202104_s_at	7.4037037
202105_at	9.347463
202106_at	8.67434
202107_s_at	10.726408
202108_at	7.0227733
202109_at	9.065925
202110_at	12.82355
202111_at	6.2854605
202112_at	4.133127
202113_s_at	10.952752
202114_at	10.158439
202115_s_at	8.466231
202116_at	8.8167095
202117_at	9.043363
202118_s_at	6.1480536
202119_s_at	9.128648
202120_x_at	9.351182
202121_s_at	9.22432
202122_s_at	8.695362
202123_s_at	7.786686
202124_s_at	6.8872356
202125_s_at	8.310984
202126_at	9.5823765
202127_at	7.757644
202128_at	8.481733
202129_s_at	7.328255
202130_at	9.668355
202131_s_at	8.81949
202132_at	3.7918324
202133_at	2.94773
202134_s_at	4.207792
202135_s_at	8.583196
202136_at	4.655072
202137_s_at	3.3268335
202138_x_at	10.843186
202139_at	9.523231
202140_s_at	8.654787
202141_s_at	10.872065
202142_at	9.461003
202143_s_at	10.389489
202144_s_at	11.802013
202145_at	4.9333277
202146_at	8.508781
202147_s_at	7.7537594
202148_s_at	8.546471
202149_at	8.07637
202150_s_at	6.2245407
202151_s_at	8.534693
202152_x_at	8.840106
202153_s_at	10.5576515
202154_x_at	10.805339
202155_s_at	8.391074
202156_s_at	3.4665823
202157_s_at	3.9326684
202158_s_at	3.3050337
202159_at	8.846674
202160_at	8.431837
202161_at	8.024342
202162_s_at	8.03681
202163_s_at	8.606741
202164_s_at	8.828764
202165_at	7.5624423
202166_s_at	9.655629
202167_s_at	8.692309
202168_at	10.98963
202169_s_at	11.674437
202170_s_at	9.457321
202171_at	8.533718
202172_at	7.585187
202173_s_at	7.976621
202174_s_at	8.754572
202175_at	6.1286273
202176_at	7.005659
202177_at	4.3150063
202178_at	7.69869
202179_at	9.372586
202180_s_at	7.235818
202181_at	8.8229685
202182_at	8.619906
202183_s_at	8.684884
202184_s_at	9.650602
202185_at	6.423798
202186_x_at	3.5035806
202187_s_at	8.719044
202188_at	10.200153
202189_x_at	11.494653
202190_at	8.621439
202191_s_at	4.860169
202192_s_at	6.2859006
202193_at	7.192247
202194_at	10.74841
202195_s_at	6.1577234
202196_s_at	2.7389233
202197_at	7.186371
202198_s_at	3.8982093
202199_s_at	7.451934
202200_s_at	11.18704
202201_at	8.57665
202202_s_at	2.960977
202203_s_at	10.338868
202204_s_at	9.372259
202205_at	8.929992
202206_at	3.758359
202207_at	3.616641
202208_s_at	5.6711106
202209_at	11.189467
202210_x_at	6.1954823
202211_at	8.674639
202212_at	9.939943
202213_s_at	7.588052
202214_s_at	9.1243105
202215_s_at	9.215707
202216_x_at	8.493227
202217_at	11.043276
202218_s_at	4.9369707
202219_at	4.8307476
202220_at	9.799526
202221_s_at	8.209024
202222_s_at	5.3635335
202223_at	9.141744
202224_at	8.1465025
202225_at	8.465363
202226_s_at	7.9640474
202227_s_at	9.246106
202228_s_at	10.81856
202229_s_at	5.912217
202230_s_at	10.169055
202231_at	12.503587
202232_s_at	11.931685
202233_s_at	13.299792
202234_s_at	8.885833
202235_at	8.141957
202236_s_at	10.703023
202237_at	3.9081059
202238_s_at	4.8857937
202239_at	9.121795
202240_at	7.8340964
202241_at	9.322707
202242_at	3.5145016
202243_s_at	11.941011
202244_at	12.338285
202245_at	11.061959
202246_s_at	11.123447
202247_s_at	5.9586425
202248_at	7.1539745
202249_s_at	6.9615765
202250_s_at	7.6523137
202251_at	8.668437
202252_at	4.0351157
202253_s_at	7.4304357
202254_at	6.7368684
202255_s_at	7.695898
202256_at	8.293526
202257_s_at	8.584762
202258_s_at	9.435953
202259_s_at	7.4006596
202260_s_at	9.123037
202261_at	8.557401
202262_x_at	5.862912
202263_at	7.6599016
202264_s_at	9.951754
202265_at	8.894273
202266_at	9.261737
202267_at	3.7657042
202268_s_at	11.816834
202269_x_at	9.189281
202270_at	9.577407
202271_at	8.680877
202272_s_at	8.386508
202273_at	5.212299
202274_at	7.147636
202275_at	7.3908176
202276_at	10.354449
202277_at	9.793398
202278_s_at	7.292998
202279_at	10.990702
202280_at	3.745117
202281_at	7.909406
202282_at	10.703063
202283_at	3.9837458
202284_s_at	9.340958
202285_s_at	3.8684714
202286_s_at	3.611004
202287_s_at	4.033567
202288_at	7.7880044
202289_s_at	3.4825213
202290_at	8.745972
202291_s_at	2.75928
202292_x_at	8.9000845
202293_at	7.4635773
202294_at	7.8296404
202295_s_at	11.698824
202296_s_at	9.996576
202297_s_at	9.241562
202298_at	12.077066
202299_s_at	11.622114
202300_at	11.416013
202301_s_at	9.138852
202302_s_at	10.558927
202303_x_at	9.915932
202304_at	8.233376
202305_s_at	8.344338
202306_at	10.777871
202307_s_at	10.018356
202308_at	8.343815
202309_at	11.831357
202310_s_at	4.5720844
202311_s_at	4.3727465
202312_s_at	5.5589085
202313_at	8.996572
202314_at	9.3008375
202315_s_at	6.582241
202316_x_at	6.263884
202317_s_at	8.676237
202318_s_at	11.014914
202319_at	8.908741
202320_at	7.707175
202321_at	6.2813554
202322_s_at	8.70607
202323_s_at	7.7222233
202324_s_at	9.275066
202325_s_at	12.508781
202326_at	7.5558248
202327_s_at	4.4161983
202328_s_at	6.157175
202329_at	11.273509
202330_s_at	9.275036
202331_at	9.022103
202332_at	8.180808
202333_s_at	10.684925
202334_s_at	9.750554
202335_s_at	4.247404
202336_s_at	7.8287354
202337_at	7.984262
202338_at	9.170107
202339_at	6.822371
202340_x_at	6.6833677
202341_s_at	3.3779032
202342_s_at	2.8049846
202343_x_at	11.684608
202344_at	7.6641793
202345_s_at	13.242826
202346_at	9.235445
202347_s_at	9.9902935
202348_s_at	8.494585
202349_at	7.926055
202350_s_at	2.959521
202351_at	7.366425
202352_s_at	10.232209
202353_s_at	9.770676
202354_s_at	7.4328265
202355_s_at	8.23019
202356_s_at	8.084708
202357_s_at	3.7783327
202358_s_at	6.879364
202359_s_at	6.1399617
202360_at	8.39016
202361_at	8.883884
202362_at	11.489267
202363_at	5.7169147
202364_at	10.03766
202365_at	9.843156
202366_at	5.581678
202367_at	7.1330996
202368_s_at	6.030126
202369_s_at	7.184238
202370_s_at	11.205198
202371_at	2.7486851
202372_at	10.093744
202373_s_at	10.507584
202374_s_at	8.934632
202375_at	6.1910205
202376_at	3.906738
202377_at	7.767125
202378_s_at	8.2086315
202379_s_at	9.596251
202380_s_at	8.153413
202381_at	8.624204
202382_s_at	3.5621424
202383_at	6.3914337
202384_s_at	8.245661
202385_s_at	8.086299
202386_s_at	8.093185
202387_at	10.174158
202388_at	7.437511
202389_s_at	8.18919
202390_s_at	6.9965515
202391_at	12.433669
202392_s_at	7.7614737
202393_s_at	9.751506
202394_s_at	7.722003
202395_at	10.889248
202396_at	10.874786
202397_at	12.026386
202398_at	5.260386
202399_s_at	8.650192
202400_s_at	5.3181787
202401_s_at	8.799274
202402_s_at	8.026003
202403_s_at	3.9825985
202404_s_at	3.5727768
202405_at	7.650423
202406_s_at	10.511635
202407_s_at	8.461345
202408_s_at	10.122097
202409_at	4.099847
[truncated: 52,676 more rows]
