# Supplementary material for: Tyrosine phosphorylation of RNA polymerase II CTD is associated with antisense promoter transcription and active enhancers in mammalian cells
Source: eLife. 2014 May 9;3:e02105. doi: 10.7554/eLife.02105 (PMC4042876; doi:10.7554/eLife.02105)
Supplement: Source code 1. — Folder containing the different scripts used in this study. DOI: http://dx.doi.org/10.7554/eLife.02105.022 [file elife02105s001.tar.gz › SupplementaryData1/Tyrosine1_article/expression_data/GSM1139498_sample_table.txt]

ID_REF	VALUE
AFFX-BioB-5_at	8.928378
AFFX-BioB-M_at	9.192109
AFFX-BioB-3_at	8.851913
AFFX-BioC-5_at	10.248648
AFFX-BioC-3_at	10.576683
AFFX-BioDn-5_at	11.591713
AFFX-BioDn-3_at	12.6383505
AFFX-CreX-5_at	13.885623
AFFX-CreX-3_at	14.2004385
AFFX-DapX-5_at	6.059054
AFFX-DapX-M_at	7.9397097
AFFX-DapX-3_at	8.577587
AFFX-LysX-5_at	3.6154454
AFFX-LysX-M_at	3.785119
AFFX-LysX-3_at	4.7785835
AFFX-PheX-5_at	4.3439
AFFX-PheX-M_at	5.1251307
AFFX-PheX-3_at	5.858967
AFFX-ThrX-5_at	4.832691
AFFX-ThrX-M_at	5.012401
AFFX-ThrX-3_at	5.8993173
AFFX-TrpnX-5_at	3.2857788
AFFX-TrpnX-M_at	2.9014628
AFFX-TrpnX-3_at	2.8457754
AFFX-r2-Ec-bioB-5_at	8.984649
AFFX-r2-Ec-bioB-M_at	9.303681
AFFX-r2-Ec-bioB-3_at	9.501352
AFFX-r2-Ec-bioC-5_at	10.662963
AFFX-r2-Ec-bioC-3_at	10.930037
AFFX-r2-Ec-bioD-5_at	12.836451
AFFX-r2-Ec-bioD-3_at	13.282949
AFFX-r2-P1-cre-5_at	14.29037
AFFX-r2-P1-cre-3_at	14.509882
AFFX-r2-Bs-dap-5_at	6.8999124
AFFX-r2-Bs-dap-M_at	7.7557564
AFFX-r2-Bs-dap-3_at	8.658445
AFFX-r2-Bs-lys-5_at	3.7537367
AFFX-r2-Bs-lys-M_at	3.552409
AFFX-r2-Bs-lys-3_at	4.4194365
AFFX-r2-Bs-phe-5_at	5.434783
AFFX-r2-Bs-phe-M_at	4.864258
AFFX-r2-Bs-phe-3_at	6.2066
AFFX-r2-Bs-thr-3_s_at	6.4273453
AFFX-r2-Bs-thr-M_s_at	5.4450645
AFFX-r2-Bs-thr-5_s_at	4.2364426
AFFX-HUMISGF3A/M97935_5_at	5.0061054
AFFX-HUMISGF3A/M97935_MA_at	7.8583784
AFFX-HUMISGF3A/M97935_MB_at	8.47109
AFFX-HUMISGF3A/M97935_3_at	10.7146635
AFFX-HUMRGE/M10098_5_at	11.776484
AFFX-HUMRGE/M10098_M_at	10.864475
AFFX-HUMRGE/M10098_3_at	11.104264
AFFX-HUMGAPDH/M33197_5_at	13.8197365
AFFX-HUMGAPDH/M33197_M_at	14.150234
AFFX-HUMGAPDH/M33197_3_at	14.208849
AFFX-HSAC07/X00351_5_at	13.394328
AFFX-HSAC07/X00351_M_at	13.989387
AFFX-HSAC07/X00351_3_at	14.298392
AFFX-M27830_5_at	11.074877
AFFX-M27830_M_at	9.757568
AFFX-M27830_3_at	5.5113854
AFFX-hum_alu_at	14.662469
1007_s_at	8.729627
1053_at	8.107044
117_at	5.452692
121_at	7.628021
1255_g_at	3.1368477
1294_at	6.6623116
1316_at	4.7717233
1320_at	3.9841568
1405_i_at	4.322371
1431_at	7.4561243
1438_at	5.182914
1487_at	9.353714
1494_f_at	5.455036
1598_g_at	6.785443
160020_at	6.0761304
1729_at	8.478113
1773_at	5.377115
177_at	3.6943173
179_at	8.014021
1861_at	6.234494
200000_s_at	10.581696
200001_at	10.095163
200002_at	13.687651
200003_s_at	14.268353
200004_at	12.574009
200005_at	12.006703
200006_at	13.153039
200007_at	12.481945
200008_s_at	10.816553
200009_at	12.4806
200010_at	13.832977
200011_s_at	10.080813
200012_x_at	14.293965
200013_at	13.990145
200014_s_at	12.027136
200015_s_at	11.644865
200016_x_at	13.777626
200017_at	14.161945
200018_at	14.118927
200019_s_at	13.531193
200020_at	10.485994
200021_at	13.5450945
200022_at	13.836499
200023_s_at	12.73643
200024_at	14.06709
200025_s_at	14.216764
200026_at	13.825256
200027_at	12.196488
200028_s_at	11.2884445
200029_at	14.083078
200030_s_at	13.243656
200031_s_at	14.21715
200032_s_at	14.213024
200033_at	12.883853
200034_s_at	13.962081
200035_at	9.49876
200036_s_at	13.679293
200037_s_at	12.411971
200038_s_at	14.24731
200039_s_at	12.153385
200040_at	11.068148
200041_s_at	11.160536
200042_at	10.173939
200043_at	12.799949
200044_at	11.675187
200045_at	9.881419
200046_at	10.869635
200047_s_at	11.517517
200048_s_at	11.596731
200049_at	8.363789
200050_at	10.2576065
200051_at	8.24921
200052_s_at	11.085155
200053_at	9.791359
200054_at	8.895932
200055_at	11.164997
200056_s_at	9.896128
200057_s_at	12.655452
200058_s_at	11.1139765
200059_s_at	12.404719
200060_s_at	11.131105
200061_s_at	14.313937
200062_s_at	14.376398
200063_s_at	13.686256
200064_at	13.047762
200065_s_at	11.175553
200066_at	9.735803
200067_x_at	11.9916
200068_s_at	11.853555
200069_at	8.706777
200070_at	8.659691
200071_at	10.927346
200072_s_at	11.32179
200073_s_at	12.293858
200074_s_at	13.706029
200075_s_at	9.635511
200076_s_at	9.552666
200077_s_at	13.500623
200078_s_at	11.084611
200079_s_at	11.625128
200080_s_at	13.546623
200081_s_at	14.134477
200082_s_at	14.084505
200083_at	10.191649
200084_at	11.297574
200085_s_at	11.916724
200086_s_at	12.652133
200087_s_at	11.148702
200088_x_at	14.161926
200089_s_at	13.764329
200090_at	10.488758
200091_s_at	14.017784
200092_s_at	14.17248
200093_s_at	12.497368
200094_s_at	13.473646
200095_x_at	14.319335
200096_s_at	10.90456
200097_s_at	12.206541
200098_s_at	11.295037
200099_s_at	14.412588
200593_s_at	10.992689
200594_x_at	12.65141
200595_s_at	11.771959
200596_s_at	10.720298
200597_at	8.624771
200598_s_at	10.189325
200599_s_at	11.09267
200600_at	11.24992
200601_at	8.324326
200602_at	2.7184236
200603_at	11.186038
200604_s_at	7.102798
200605_s_at	10.536918
200606_at	3.9664502
200607_s_at	10.246738
200608_s_at	12.022366
200609_s_at	11.728238
200610_s_at	12.789161
200611_s_at	10.731249
200612_s_at	8.614154
200613_at	9.342884
200614_at	12.222567
200615_s_at	8.040156
200616_s_at	11.180216
200617_at	9.998285
200618_at	10.244164
200619_at	10.271953
200620_at	11.322485
200621_at	9.859092
200622_x_at	8.886348
200623_s_at	8.359307
200624_s_at	11.115577
200625_s_at	12.475596
200626_s_at	11.77851
200627_at	13.011581
200628_s_at	9.133141
200629_at	10.599524
200630_x_at	12.8592615
200631_s_at	12.761216
200632_s_at	4.9003296
200633_at	13.1533375
200634_at	12.964831
200635_s_at	4.7295485
200636_s_at	4.8719883
200637_s_at	3.2397141
200638_s_at	12.380179
200639_s_at	12.961268
200640_at	12.551271
200641_s_at	11.308803
200642_at	12.593502
200643_at	8.346737
200644_at	12.486108
200645_at	10.4755535
200646_s_at	5.1835117
200647_x_at	12.278377
200648_s_at	3.049566
200649_at	6.644845
200650_s_at	13.96811
200651_at	13.90662
200652_at	10.482068
200653_s_at	10.508453
200654_at	10.776528
200655_s_at	11.535191
200656_s_at	9.032822
200657_at	13.219984
200658_s_at	10.798429
200659_s_at	9.2314205
200660_at	3.5951622
200661_at	9.0247135
200662_s_at	12.495751
200663_at	9.561006
200664_s_at	7.578121
200665_s_at	3.4517715
200666_s_at	9.091139
200667_at	10.544803
200668_s_at	11.921941
200669_s_at	11.699159
200670_at	8.4807415
200671_s_at	4.624039
200672_x_at	7.3719378
200673_at	9.917618
200674_s_at	14.369923
200675_at	11.373263
200676_s_at	7.1931033
200677_at	9.5112915
200678_x_at	11.426566
200679_x_at	12.200496
200680_x_at	13.159363
200681_at	12.126813
200682_s_at	11.4109745
200683_s_at	9.145096
200684_s_at	7.925999
200685_at	9.780993
200686_s_at	11.990739
200687_s_at	9.9993515
200688_at	6.685338
200689_x_at	13.976533
200690_at	9.488673
200691_s_at	12.221703
200692_s_at	11.537605
200693_at	12.153184
200694_s_at	10.135602
200695_at	8.885167
200696_s_at	7.4746323
200697_at	9.893289
200698_at	9.18622
200699_at	8.203108
200700_s_at	9.592686
200701_at	10.262701
200702_s_at	9.273934
200703_at	11.894346
200704_at	8.570083
200705_s_at	13.543806
200706_s_at	7.575156
200707_at	7.212184
200708_at	10.898347
200709_at	10.982992
200710_at	10.3462
200711_s_at	9.756416
200712_s_at	9.489225
200713_s_at	12.264859
200714_x_at	9.116553
200715_x_at	13.040582
200716_x_at	14.254129
200717_x_at	14.521425
200718_s_at	12.861162
200719_at	7.585961
200720_s_at	8.053246
200721_s_at	8.1853285
200722_s_at	8.944706
200723_s_at	11.750676
200724_at	4.8432593
200725_x_at	13.597562
200726_at	12.516127
200727_s_at	8.378093
200728_at	12.613919
200729_s_at	12.059631
200730_s_at	7.2774477
200731_s_at	8.200562
200732_s_at	9.612582
200733_s_at	9.845469
200734_s_at	9.769026
200735_x_at	13.888112
200736_s_at	9.959416
200737_at	11.012471
200738_s_at	13.172503
200739_s_at	8.136538
200740_s_at	10.780317
200741_s_at	14.471883
200742_s_at	6.915476
200743_s_at	9.162502
200744_s_at	9.146039
200745_s_at	10.860744
200746_s_at	10.934662
200747_s_at	7.9991612
200748_s_at	13.135214
200749_at	10.882523
200750_s_at	12.792157
200751_s_at	12.459022
200752_s_at	6.68835
200753_x_at	11.178086
200754_x_at	12.37361
200755_s_at	8.175028
200756_x_at	7.1124845
200757_s_at	8.705102
200758_s_at	9.397634
200759_x_at	9.266781
200760_s_at	9.160606
200761_s_at	10.285173
200762_at	9.459758
200763_s_at	14.190674
200764_s_at	6.1800656
200765_x_at	6.545285
200766_at	5.7076573
200767_s_at	7.6381073
200768_s_at	11.109992
200769_s_at	7.790225
200770_s_at	7.435305
200771_at	8.661148
200772_x_at	13.951219
200773_x_at	13.730065
200774_at	12.4146595
200775_s_at	12.646712
200776_s_at	9.57339
200777_s_at	11.123497
200778_s_at	9.282891
200779_at	12.005383
200780_x_at	13.620803
200781_s_at	14.338617
200782_at	9.62986
200783_s_at	9.630212
200784_s_at	6.685488
200785_s_at	5.081097
200786_at	11.19044
200787_s_at	8.513277
200788_s_at	10.180142
200789_at	8.864568
200790_at	12.568584
200791_s_at	10.195685
200792_at	12.085416
200793_s_at	9.243831
200794_x_at	11.644048
200795_at	6.1269264
200796_s_at	4.860244
200797_s_at	11.513068
200798_x_at	9.525373
200799_at	3.5742288
200800_s_at	9.1021595
200801_x_at	14.550581
200802_at	10.398653
200803_s_at	9.51066
200804_at	10.674656
200805_at	9.079256
200806_s_at	13.1636715
200807_s_at	13.932142
200808_s_at	5.9859147
200809_x_at	14.057966
200810_s_at	10.349538
200811_at	9.117612
200812_at	11.64378
200813_s_at	8.076492
200814_at	12.358769
200815_s_at	8.411226
200816_s_at	10.253469
200817_x_at	14.346371
200818_at	12.587536
200819_s_at	14.189769
200820_at	10.779967
200821_at	9.730452
200822_x_at	12.791573
200823_x_at	13.629159
200824_at	5.859443
200825_s_at	9.808442
200826_at	13.226374
200827_at	7.7514577
200828_s_at	11.096439
200829_x_at	11.1880665
200830_at	10.047735
200831_s_at	10.14209
200832_s_at	12.169376
200833_s_at	12.001082
200834_s_at	14.376541
200835_s_at	8.113739
200836_s_at	8.33418
200837_at	9.1416645
200838_at	4.4689455
200839_s_at	4.014021
200840_at	12.795125
200841_s_at	8.224014
200842_s_at	11.203434
200843_s_at	10.94282
200844_s_at	11.562874
200845_s_at	10.955025
200846_s_at	10.869111
200847_s_at	9.720385
200848_at	8.850073
200849_s_at	9.543009
200850_s_at	9.945528
200851_s_at	10.314293
200852_x_at	8.937622
200853_at	12.826857
200854_at	8.167286
200855_at	6.37649
200856_x_at	6.4211454
200857_s_at	7.9431014
200858_s_at	13.898427
200859_x_at	8.513916
200860_s_at	9.8993
200861_at	7.8686686
200862_at	9.577151
200863_s_at	12.004857
200864_s_at	9.48514
200865_at	3.0172884
200866_s_at	9.021213
200867_at	9.394531
200868_s_at	8.868842
200869_at	13.746556
200870_at	12.0863
200871_s_at	10.754207
200872_at	10.606985
200873_s_at	12.989536
200874_s_at	9.20312
200875_s_at	12.140297
200876_s_at	12.672249
200877_at	12.417819
200878_at	3.3623679
200879_s_at	3.1139963
200880_at	11.203761
200881_s_at	12.020371
200882_s_at	10.523561
200883_at	11.5204525
200884_at	5.687229
200885_at	5.0937037
200886_s_at	13.002455
200887_s_at	11.954155
200888_s_at	13.7493925
200889_s_at	7.9213324
200890_s_at	8.250679
200891_s_at	10.779421
200892_s_at	10.8996315
200893_at	12.286969
200894_s_at	8.773848
200895_s_at	9.207333
200896_x_at	10.868254
200897_s_at	9.130355
200898_s_at	7.701186
200899_s_at	9.891119
200900_s_at	9.835637
200901_s_at	9.892221
200902_at	11.117541
200903_s_at	11.901404
200904_at	9.031478
200905_x_at	11.70856
200906_s_at	8.126264
200907_s_at	8.546223
200908_s_at	5.6409454
200909_s_at	14.110775
200910_at	12.348466
200911_s_at	9.693483
200912_s_at	12.985605
200913_at	9.8287945
200914_x_at	11.360027
200915_x_at	11.685565
200916_at	11.938077
200917_s_at	6.3764315
200918_s_at	9.847641
200919_at	8.047812
200920_s_at	10.806002
200921_s_at	11.402966
200922_at	6.991946
200923_at	8.464736
200924_s_at	8.682364
200925_at	12.988171
200926_at	14.493963
200927_s_at	9.676541
200928_s_at	4.934978
200929_at	9.395173
200930_s_at	3.2007148
200931_s_at	8.634722
200932_s_at	9.656659
200933_x_at	14.052051
200934_at	10.999699
200935_at	6.8386354
200936_at	13.965667
200937_s_at	13.45401
200938_s_at	4.158788
200939_s_at	3.6215072
200940_s_at	9.263069
200941_at	9.689206
200942_s_at	11.046545
200943_at	12.97699
200944_s_at	12.922926
200945_s_at	10.660478
200946_x_at	9.912628
200947_s_at	11.2490425
200948_at	9.3462925
200949_x_at	14.462164
200950_at	10.4455185
200951_s_at	3.8246727
200952_s_at	3.396103
200953_s_at	3.5178366
200954_at	8.474852
200955_at	11.002631
200956_s_at	9.961069
200957_s_at	10.383602
200958_s_at	9.29335
200959_at	11.425214
200960_x_at	12.173075
200961_at	10.084327
200962_at	9.736225
200963_x_at	14.372727
200964_at	10.165794
200965_s_at	9.327129
200966_x_at	13.378838
200967_at	11.799921
200968_s_at	11.128258
200969_at	10.624413
200970_s_at	10.134519
200971_s_at	11.44502
200972_at	10.390914
200973_s_at	8.797911
200974_at	5.385425
200975_at	11.140152
200976_s_at	10.377733
200977_s_at	10.522161
200978_at	12.292134
200979_at	9.649851
200980_s_at	11.174425
200981_x_at	13.203972
200982_s_at	10.136047
200983_x_at	3.645137
200984_s_at	3.6165595
200985_s_at	3.4759488
200986_at	3.9769554
200987_x_at	9.517625
200988_s_at	8.455399
200989_at	12.339208
200990_at	9.998859
200991_s_at	9.880757
200992_at	10.862242
200993_at	11.316771
200994_at	11.515818
200995_at	10.357386
200996_at	11.907319
200997_at	10.468377
200998_s_at	4.670453
200999_s_at	4.3285193
201000_at	10.162494
201001_s_at	10.138545
201002_s_at	11.43072
201003_x_at	8.361618
201004_at	11.64212
201005_at	3.6377635
201006_at	5.59354
201007_at	10.005058
201008_s_at	7.5798283
201009_s_at	8.571095
201010_s_at	9.517515
201011_at	10.085597
201012_at	2.8716204
201013_s_at	12.547691
201014_s_at	11.333061
201015_s_at	6.5451
201016_at	10.343777
201017_at	9.535759
201018_at	9.66959
201019_s_at	11.29583
201020_at	9.558856
201021_s_at	11.060379
201022_s_at	11.607408
201023_at	11.190078
201024_x_at	11.609986
201025_at	8.993345
201026_at	8.597298
201027_s_at	9.927192
201028_s_at	6.8808527
201029_s_at	8.457593
201030_x_at	13.521959
201031_s_at	12.36516
201032_at	10.053928
201033_x_at	14.267182
201034_at	10.808039
201035_s_at	9.199833
201036_s_at	9.724873
201037_at	10.143489
201038_s_at	11.122127
201039_s_at	9.179252
201040_at	8.934994
201041_s_at	6.6371202
201042_at	3.884807
201043_s_at	10.807688
201044_x_at	5.227407
201045_s_at	5.4847145
201046_s_at	9.655913
201047_x_at	9.783032
201048_x_at	5.071176
201049_s_at	14.564583
201050_at	6.389065
201051_at	12.407483
201052_s_at	8.981562
201053_s_at	9.437352
201054_at	11.2364855
201055_s_at	8.947224
201056_at	6.980019
201057_s_at	8.147226
201058_s_at	3.8694873
201059_at	5.905062
201060_x_at	4.165062
201061_s_at	3.6930203
201062_at	3.0777695
201063_at	2.9499342
201064_s_at	11.7397175
201065_s_at	9.843998
201066_at	11.672776
201067_at	8.573639
201068_s_at	11.262308
201069_at	4.7358294
201070_x_at	8.371338
201071_x_at	11.697367
201072_s_at	10.013775
201073_s_at	8.843836
201074_at	10.654627
201075_s_at	9.526471
201076_at	9.639282
201077_s_at	11.912522
201078_at	10.11536
201079_at	11.249703
201080_at	8.24823
201081_s_at	5.828875
201082_s_at	6.825837
201083_s_at	8.968718
201084_s_at	12.07004
201085_s_at	9.505807
201086_x_at	10.889992
201087_at	5.4775143
201088_at	12.239435
201089_at	9.012992
201090_x_at	13.600677
201091_s_at	11.265173
201092_at	12.350949
201093_x_at	10.420841
201094_at	14.259835
201095_at	8.473358
201096_s_at	10.371707
201097_s_at	10.949352
201098_at	10.201768
201099_at	9.0878525
201100_s_at	10.6671095
201101_s_at	9.7137985
201102_s_at	7.768337
201103_x_at	11.107991
201104_x_at	9.824557
201105_at	5.742166
201106_at	11.6454525
201107_s_at	3.5673435
201108_s_at	3.9945116
201109_s_at	3.3753958
201110_s_at	2.467801
201111_at	10.738364
201112_s_at	12.256226
201113_at	11.741748
201114_x_at	12.223384
201115_at	9.809081
201116_s_at	3.6273305
201117_s_at	2.8481057
201118_at	10.777321
201119_s_at	12.0676
201120_s_at	7.789653
201121_s_at	9.431506
201122_x_at	11.618869
201123_s_at	12.880291
201124_at	3.9630885
201125_s_at	5.2315645
201126_s_at	7.5341635
201127_s_at	9.712731
201128_s_at	12.011856
201129_at	10.112011
201130_s_at	3.439311
201131_s_at	3.0548556
201132_at	10.56287
201133_s_at	9.467356
201134_x_at	13.439396
201135_at	10.285707
201136_at	9.646736
201137_s_at	13.316906
201138_s_at	11.449905
201139_s_at	11.082258
201140_s_at	8.634382
201141_at	7.24758
201142_at	9.819401
201143_s_at	7.689157
201144_s_at	11.00025
201145_at	10.59774
201146_at	10.241271
201147_s_at	3.2932434
201148_s_at	6.3155437
201149_s_at	3.9375489
201150_s_at	3.516572
201151_s_at	9.683709
201152_s_at	11.660377
201153_s_at	11.771406
201154_x_at	14.123055
201155_s_at	9.126603
201156_s_at	8.755341
201157_s_at	9.679108
201158_at	8.161961
201159_s_at	6.258138
201160_s_at	12.61975
201161_s_at	11.67272
201162_at	6.232542
201163_s_at	2.7562602
201164_s_at	8.600636
201165_s_at	9.758199
201166_s_at	10.206424
201167_x_at	6.652192
201168_x_at	8.274025
201169_s_at	4.716855
201170_s_at	7.301976
201171_at	4.67167
201172_x_at	10.552393
201173_x_at	10.28682
201174_s_at	10.061116
201175_at	10.394918
201176_s_at	9.912456
201177_s_at	12.012723
201178_at	9.438585
201179_s_at	8.038038
201180_s_at	10.505892
201181_at	6.741255
201182_s_at	9.3308525
201183_s_at	9.603857
201184_s_at	10.107999
201185_at	4.520232
201186_at	7.666011
201187_s_at	5.0001554
201188_s_at	7.4124875
201189_s_at	9.367961
201190_s_at	9.437054
201191_at	8.509914
201192_s_at	8.391249
201193_at	10.8026285
201194_at	7.1998777
201195_s_at	9.763901
201196_s_at	9.071203
201197_at	10.471682
201198_s_at	9.881887
201199_s_at	10.651636
201200_at	10.450481
201201_at	12.527221
201202_at	12.981523
201203_s_at	5.7018757
201204_s_at	9.103002
201205_at	4.96371
201206_s_at	7.5681515
201207_at	6.8769097
201208_s_at	6.0698314
201209_at	11.49847
201210_at	12.2523
201211_s_at	6.1784306
201212_at	9.008104
201213_at	6.354803
201214_s_at	9.278396
201215_at	2.8030262
201216_at	10.829325
201217_x_at	14.160701
201218_at	2.898057
201219_at	2.8999543
201220_x_at	4.9934936
201221_s_at	9.894159
201222_s_at	11.010935
201223_s_at	10.573003
201224_s_at	10.079058
201225_s_at	11.579306
201226_at	11.053028
201227_s_at	11.651724
201228_s_at	6.3116527
201229_s_at	8.478672
201230_s_at	9.015362
201231_s_at	13.245453
201232_s_at	10.387321
201233_at	8.448473
201234_at	9.002414
201235_s_at	7.2820754
201236_s_at	10.672463
201237_at	9.960257
201238_s_at	11.159387
201239_s_at	10.633611
201240_s_at	10.865023
201241_at	11.519511
201242_s_at	7.378065
201243_s_at	7.600525
201244_s_at	9.257674
201245_s_at	9.341578
201246_s_at	6.13933
201247_at	8.352033
201248_s_at	7.603393
201249_at	5.2198677
201250_s_at	7.9389586
201251_at	10.929189
201252_at	9.940267
201253_s_at	9.5785265
201254_x_at	14.382548
201255_x_at	9.361892
201256_at	11.288655
201257_x_at	14.400716
201258_at	14.003323
201259_s_at	10.867457
201260_s_at	10.754724
201261_x_at	4.70027
201262_s_at	4.59928
201263_at	10.863462
201264_at	9.5549345
201265_at	4.195332
201266_at	10.395067
201267_s_at	9.463938
201268_at	12.85481
201269_s_at	5.040623
201270_x_at	8.574477
201271_s_at	9.2120285
201272_at	10.303478
201273_s_at	12.781856
201274_at	11.396046
201275_at	11.541638
201276_at	8.161226
201277_s_at	12.321078
201278_at	3.6077037
201279_s_at	3.5354085
201280_s_at	3.2594981
201281_at	9.535025
201282_at	8.303873
201283_s_at	5.0078044
201284_s_at	9.168065
201285_at	9.263495
201286_at	3.7634778
201287_s_at	4.8884907
201288_at	12.583238
201289_at	3.708995
201290_at	10.72251
201291_s_at	10.858476
201292_at	10.541337
201293_x_at	14.172083
201294_s_at	6.784011
201295_s_at	5.9708986
201296_s_at	10.588385
201297_s_at	8.571012
201298_s_at	9.919521
201299_s_at	8.646315
201300_s_at	9.094961
201301_s_at	10.105972
201302_at	9.902737
201303_at	11.119425
201304_at	11.390039
201305_x_at	12.502731
201306_s_at	12.981745
201307_at	9.047773
201308_s_at	5.4575496
201309_x_at	6.9651327
201310_s_at	9.91818
201311_s_at	9.771538
201312_s_at	11.814868
201313_at	4.315668
201314_at	6.8567915
201315_x_at	6.534819
201316_at	9.615602
201317_s_at	11.970591
201318_s_at	11.869576
201319_at	10.722876
201320_at	7.903347
201321_s_at	8.543441
201322_at	12.785358
201323_at	11.038058
201324_at	3.1552513
201325_s_at	3.5364883
201326_at	11.144621
201327_s_at	11.971521
201328_at	6.348215
201329_s_at	6.118373
201330_at	10.495378
201331_s_at	10.881429
201332_s_at	6.9608183
201333_s_at	5.5951023
201334_s_at	8.043184
201335_s_at	3.1918721
201336_at	9.39559
201337_s_at	6.874399
201338_x_at	12.212814
201339_s_at	10.192202
201340_s_at	3.3276176
201341_at	4.1995316
201342_at	10.872516
201343_at	10.2995205
201344_at	7.0599084
201345_s_at	10.335449
201346_at	9.3982
201347_x_at	12.50569
201348_at	3.5724995
201349_at	7.5475206
201350_at	8.984739
201351_s_at	10.743865
201352_at	11.634831
201353_s_at	6.735536
201354_s_at	8.224911
201355_s_at	6.464867
201356_at	10.1615305
201357_s_at	7.96742
201358_s_at	11.53353
201359_at	10.236429
201360_at	4.9904404
201361_at	9.3826275
201362_at	9.319924
201363_s_at	9.088242
201364_s_at	8.327872
201365_at	8.043355
201366_at	10.807152
201367_s_at	3.2625256
201368_at	8.693703
201369_s_at	6.2738123
201370_s_at	8.365544
201371_s_at	11.030977
201372_s_at	4.930882
201373_at	6.7673025
201374_x_at	3.9160976
201375_s_at	9.283805
201376_s_at	9.7086525
201377_at	9.330513
201378_s_at	9.047044
201379_s_at	9.612391
201380_at	7.0273004
201381_x_at	11.286531
201382_at	5.4007792
201383_s_at	6.190701
201384_s_at	8.050678
201385_at	12.041939
201386_s_at	10.9987755
201387_s_at	11.567916
201388_at	9.675131
201389_at	5.535425
201390_s_at	11.10713
201391_at	10.325329
201392_s_at	8.048446
201393_s_at	8.598395
201394_s_at	8.610456
201395_at	9.892362
201396_s_at	8.18602
201397_at	9.037703
201398_s_at	11.514714
201399_s_at	9.40773
201400_at	11.912053
201401_s_at	6.087182
201402_at	7.2463427
201403_s_at	8.213123
201404_x_at	7.465724
201405_s_at	9.371601
201406_at	13.857819
201407_s_at	9.060271
201408_at	8.839421
201409_s_at	9.116135
201410_at	9.467516
201411_s_at	8.327168
201412_at	8.81659
201413_at	9.554984
201414_s_at	9.094077
201415_at	9.10918
201416_at	3.9215412
201417_at	4.411902
201418_s_at	6.0459704
201419_at	8.062935
201420_s_at	9.691616
201421_s_at	9.718165
201422_at	13.058057
201423_s_at	9.615663
201424_s_at	9.749987
201425_at	4.034453
201426_s_at	8.902554
201427_s_at	3.3121524
201428_at	4.9625278
201429_s_at	14.544856
201430_s_at	2.9810977
201431_s_at	4.1245756
201432_at	10.767923
201433_s_at	11.977856
201434_at	9.261084
201435_s_at	10.667528
201436_at	8.997017
201437_s_at	10.2982235
201438_at	5.8477087
201439_at	6.9459877
201440_at	7.6190004
201441_at	12.012355
201442_s_at	3.7419324
201443_s_at	10.796604
201444_s_at	9.260199
201445_at	3.3132708
201446_s_at	8.076136
201447_at	7.8517356
201448_at	9.294661
201449_at	7.876921
201450_s_at	7.6841626
201451_x_at	4.3395247
201452_at	5.468167
201453_x_at	11.230538
201454_s_at	10.101946
201455_s_at	9.50037
201456_s_at	10.363899
201457_x_at	11.0329485
201458_s_at	10.779823
201459_at	10.757881
201460_at	8.9912615
201461_s_at	5.171598
201462_at	6.9686084
201463_s_at	12.036388
201464_x_at	7.49246
201465_s_at	5.7396164
201466_s_at	4.1772113
201467_s_at	4.628416
201468_s_at	5.4163027
201469_s_at	6.02849
201470_at	10.6545725
201471_s_at	9.415867
201472_at	11.323172
201473_at	8.521598
201474_s_at	4.399936
201475_x_at	9.975494
201476_s_at	8.503074
201477_s_at	10.759069
201478_s_at	11.108142
201479_at	11.765149
201480_s_at	8.394737
201481_s_at	7.7307954
201482_at	6.690698
201483_s_at	8.765824
201484_at	7.5223217
201485_s_at	9.08139
201486_at	10.058287
201487_at	9.89299
201488_x_at	11.287904
201489_at	11.668173
201490_s_at	10.87724
201491_at	10.998606
201492_s_at	14.659603
201493_s_at	9.622834
201494_at	9.748031
201495_x_at	3.9156718
201496_x_at	4.135581
201497_x_at	5.0752707
201498_at	10.094406
201499_s_at	9.9574585
201500_s_at	9.223504
201501_s_at	9.946546
201502_s_at	11.424991
201503_at	11.463783
201504_s_at	7.4606714
201505_at	3.0208488
201506_at	3.6955914
201507_at	9.074267
201508_at	4.82909
201509_at	9.771275
201510_at	4.8767405
201511_at	9.492086
201512_s_at	9.396225
201513_at	7.1951046
201514_s_at	9.163765
201515_s_at	9.910347
201516_at	11.238459
201517_at	9.548634
201518_at	10.405164
201519_at	10.92091
201520_s_at	10.820595
201521_s_at	8.348892
201522_x_at	10.238316
201523_x_at	10.309736
201524_x_at	11.498365
201525_at	4.4112797
201526_at	9.225521
201527_at	10.907721
201528_at	11.440542
201529_s_at	10.19908
201530_x_at	13.211794
201531_at	7.855468
201532_at	11.950759
201533_at	11.372801
201534_s_at	8.003271
201535_at	8.488066
201536_at	5.1951137
201537_s_at	3.6383364
201538_s_at	3.94398
201539_s_at	4.6679387
201540_at	3.9130085
201541_s_at	9.107361
201542_at	9.699135
201543_s_at	8.289199
201544_x_at	11.8451395
201545_s_at	9.327669
201546_at	10.145495
201547_at	3.2332807
201548_s_at	3.3121843
201549_x_at	3.654972
201550_x_at	13.888127
201551_s_at	5.9158826
201552_at	9.257898
201553_s_at	10.280943
201554_x_at	9.195246
201555_at	11.206805
201556_s_at	6.245118
201557_at	6.004528
201558_at	10.881069
201559_s_at	7.266485
201560_at	11.695762
201561_s_at	9.160763
201562_s_at	5.7129254
201563_at	6.704892
201564_s_at	4.2352085
201565_s_at	7.9821796
201566_x_at	5.669326
201567_s_at	9.010838
201568_at	11.394968
201569_s_at	10.204544
201570_at	10.679937
201571_s_at	8.485444
201572_x_at	9.177904
201573_s_at	10.05678
201574_at	11.3824215
201575_at	10.496742
201576_s_at	8.847389
201577_at	12.7516
201578_at	9.37626
201579_at	3.2223928
201580_s_at	7.790735
201581_at	8.17212
201582_at	7.765189
201583_s_at	10.044277
201584_s_at	11.214412
201585_s_at	10.86974
201586_s_at	11.754856
201587_s_at	10.708998
201588_at	11.621259
201589_at	10.5941725
201590_x_at	4.507898
201591_s_at	9.265327
201592_at	12.961927
201593_s_at	11.433708
201594_s_at	9.298015
201595_s_at	10.802665
201596_x_at	5.2816267
201597_at	13.555029
201598_s_at	7.6741776
201599_at	10.656699
201600_at	12.510547
201601_x_at	6.698154
201602_s_at	8.227015
201603_at	9.354096
201604_s_at	8.39109
201605_x_at	9.056134
201606_s_at	11.259342
201607_at	9.265605
201608_s_at	10.495319
201609_x_at	8.726899
201610_at	3.8346891
201611_s_at	7.6747665
201612_at	10.405127
201613_s_at	8.448288
201614_s_at	10.707659
201615_x_at	5.7447114
201616_s_at	3.5637417
201617_x_at	2.8145652
201618_x_at	8.3440895
201619_at	12.029172
201620_at	8.070154
201621_at	5.36804
201622_at	10.087149
201623_s_at	11.278102
201624_at	10.156038
201625_s_at	10.636943
201626_at	11.843678
201627_s_at	11.754477
201628_s_at	10.125733
201629_s_at	9.8106575
201630_s_at	10.2053995
201631_s_at	5.2478027
201632_at	10.485968
201633_s_at	8.719667
201634_s_at	9.176236
201635_s_at	9.276339
201636_at	8.366678
201637_s_at	10.586525
201638_s_at	4.942688
201639_s_at	8.161114
201640_x_at	7.671047
201641_at	9.8322935
201642_at	10.336611
201643_x_at	10.060953
201644_at	8.465498
201645_at	3.2038236
201646_at	4.051884
201647_s_at	3.2155528
201648_at	10.610397
201649_at	11.190404
201650_at	3.4534512
201651_s_at	9.74173
201652_at	11.227312
201653_at	11.369092
201654_s_at	4.6360784
201655_s_at	6.047209
201656_at	8.016458
201657_at	7.115167
201658_at	8.217756
201659_s_at	8.083361
201660_at	8.9547205
201661_s_at	9.542006
201662_s_at	9.061195
201663_s_at	9.502298
201664_at	10.992168
201665_x_at	14.408036
201666_at	4.977351
201667_at	3.0388057
201668_x_at	3.924437
201669_s_at	5.5981913
201670_s_at	3.323084
201671_x_at	10.343718
201672_s_at	10.900056
201673_s_at	8.089975
201674_s_at	9.688584
201675_at	10.214982
201676_x_at	12.213934
201677_at	8.844549
201678_s_at	9.754374
201679_at	5.7740545
201680_x_at	10.708288
201681_s_at	3.0177922
201682_at	11.086753
201683_x_at	7.642647
201684_s_at	8.574946
201685_s_at	8.31531
201686_x_at	6.564372
201687_s_at	10.225548
201688_s_at	10.827549
201689_s_at	11.116983
201690_s_at	12.050752
201691_s_at	8.046765
201692_at	9.436878
201693_s_at	5.0255427
201694_s_at	6.7380633
201695_s_at	11.088984
201696_at	10.386759
201697_s_at	11.713468
201698_s_at	11.671024
201699_at	10.775574
201700_at	10.967714
201701_s_at	8.075644
201702_s_at	6.768903
201703_s_at	8.477431
201704_at	8.237353
201705_at	10.002579
201706_s_at	6.7753024
201707_at	7.463222
201708_s_at	9.163203
201709_s_at	10.453456
201710_at	9.038241
201711_x_at	6.666511
201712_s_at	7.6673727
201713_s_at	9.472767
201714_at	10.345818
201715_s_at	8.04475
201716_at	8.99811
201717_at	10.331675
201718_s_at	3.8052382
201719_s_at	3.1626883
201720_s_at	10.244818
201721_s_at	10.952242
201722_s_at	9.60928
201723_s_at	9.499675
201724_s_at	9.841445
201725_at	10.986737
201726_at	11.458832
201727_s_at	8.677549
201728_s_at	6.823318
201729_s_at	9.541528
201730_s_at	10.237716
201731_s_at	10.154688
201732_s_at	7.3288665
201733_at	6.2496567
201734_at	9.896041
201735_s_at	8.537634
201736_s_at	8.133429
201737_s_at	8.242771
201738_at	10.937799
201739_at	10.368888
201740_at	10.7134
201741_x_at	5.985707
201742_x_at	9.733101
201743_at	3.4703386
201744_s_at	2.581458
201745_at	9.167147
201746_at	8.772858
201747_s_at	7.1023917
201748_s_at	8.993207
201749_at	7.7784815
201750_s_at	5.6485195
201751_at	9.830479
201752_s_at	9.865485
201753_s_at	10.254913
201754_at	13.392741
201755_at	8.652478
201756_at	9.549171
201757_at	12.544616
201758_at	10.263046
201759_at	5.7894135
201760_s_at	3.2498577
201761_at	11.817396
201762_s_at	12.8436165
201763_s_at	8.154807
201764_at	10.012948
201765_s_at	8.4228
201766_at	3.7956276
201767_s_at	9.588379
201768_s_at	8.270436
201769_at	10.648955
201770_at	10.401582
201771_at	9.607678
201772_at	10.487161
201773_at	10.545868
201774_s_at	9.236582
201775_s_at	7.4741707
201776_s_at	8.649448
201777_s_at	6.6846256
201778_s_at	9.970582
201779_s_at	9.617026
201780_s_at	9.117016
201781_s_at	7.897107
201782_s_at	9.199092
201783_s_at	8.498208
201784_s_at	11.341408
201785_at	5.5312138
201786_s_at	11.498173
201787_at	4.5232663
201788_at	9.600266
201789_at	3.02928
201790_s_at	9.136317
201791_s_at	10.29022
201792_at	6.3787594
201793_x_at	5.8688965
201794_s_at	9.536741
201795_at	11.807828
201796_s_at	6.974592
201797_s_at	9.516418
201798_s_at	3.5360847
201799_s_at	7.530537
201800_s_at	9.149106
201801_s_at	8.378205
201802_at	8.134995
201803_at	10.964344
201804_x_at	10.939427
201805_at	9.31092
201806_s_at	6.4649873
201807_at	10.340145
201808_s_at	5.2671986
201809_s_at	6.090518
201810_s_at	7.627387
201811_x_at	8.669876
201812_s_at	12.07324
201813_s_at	8.920347
201814_at	9.161229
201815_s_at	6.3354135
201816_s_at	10.622902
201817_at	8.964357
201818_at	9.833204
201819_at	8.046036
201820_at	4.632304
201821_s_at	11.022682
201822_at	5.584851
201823_s_at	8.427936
201824_at	8.497468
201825_s_at	9.355963
201826_s_at	6.480774
201827_at	8.865044
201828_x_at	4.913358
201829_at	7.5346107
201830_s_at	7.554604
201831_s_at	8.705088
201832_s_at	10.477494
201833_at	11.400506
201834_at	8.051451
201835_s_at	6.151976
201836_s_at	6.027845
201837_s_at	8.63871
201838_s_at	5.778444
201839_s_at	3.0849948
201840_at	11.492881
201841_s_at	5.53718
201842_s_at	3.0850756
201843_s_at	2.3833554
201844_s_at	8.36947
201845_s_at	8.749744
201846_s_at	8.477736
201847_at	10.4583
201848_s_at	6.1240087
201849_at	3.8184175
201850_at	7.225177
201851_at	8.169466
201852_x_at	3.0169535
201853_s_at	8.878211
201854_s_at	8.399246
201855_s_at	8.442174
201856_s_at	7.642821
201857_at	11.075168
201858_s_at	12.179234
201859_at	12.638007
201860_s_at	3.140841
201861_s_at	10.643329
201862_s_at	10.885978
201863_at	9.001509
201864_at	7.992098
201865_x_at	9.662061
201866_s_at	7.2131987
201867_s_at	7.437163
201868_s_at	6.028876
201869_s_at	8.035752
201870_at	9.453446
201871_s_at	10.008972
201872_s_at	10.661502
201873_s_at	11.055813
201874_at	7.848882
201875_s_at	7.2653494
201876_at	3.2560835
201877_s_at	10.586599
201878_at	7.3345556
201879_at	9.102759
201880_at	9.374042
201881_s_at	7.782387
201882_x_at	5.0718365
201883_s_at	8.326681
201884_at	3.7122848
201885_s_at	10.863108
201886_at	7.80796
201887_at	3.6040144
201888_s_at	3.2007143
201889_at	11.246996
201890_at	11.094124
201891_s_at	13.765688
201892_s_at	12.398568
201893_x_at	4.069604
201894_s_at	9.040595
201895_at	8.091537
201896_s_at	5.6775336
201897_s_at	10.611661
201898_s_at	10.547323
201899_s_at	10.404112
201900_s_at	11.389509
201901_s_at	11.662557
201902_s_at	5.3899875
201903_at	10.83688
201904_s_at	4.199881
201905_s_at	4.4462337
201906_s_at	4.6597166
201907_x_at	5.9832377
201908_at	7.7958536
201909_at	13.003081
201910_at	4.4784966
201911_s_at	3.9221792
201912_s_at	10.740865
201913_s_at	8.086126
201914_s_at	9.780263
201915_at	7.600203
201916_s_at	10.408905
201917_s_at	10.561366
201918_at	10.544728
201919_at	10.302923
201920_at	9.353299
201921_at	10.5531845
201922_at	12.878217
201923_at	11.145099
201924_at	6.931938
201925_s_at	9.301817
201926_s_at	7.9186077
201927_s_at	6.997155
201928_at	7.5749626
201929_s_at	6.84588
201930_at	11.150216
201931_at	11.168175
201932_at	8.265596
201933_at	8.227023
201934_at	10.660247
201935_s_at	10.119406
201936_s_at	9.562042
201937_s_at	8.897223
201938_at	3.4952862
201939_at	3.139751
201940_at	4.054363
201941_at	5.989154
201942_s_at	3.5159128
201943_s_at	4.1975436
201944_at	8.31362
201945_at	6.09335
201946_s_at	11.619767
201947_s_at	12.78867
201948_at	10.02071
201949_x_at	10.36621
201950_x_at	10.135365
201951_at	8.816618
201952_at	10.127092
201953_at	9.826556
201954_at	11.799002
201955_at	12.152868
201956_s_at	9.755742
201957_at	6.8299546
201958_s_at	4.1975985
201959_s_at	10.635938
201960_s_at	11.555441
201961_s_at	5.5220566
201962_s_at	6.625533
201963_at	10.190088
201964_at	8.0620165
201965_s_at	7.762171
201966_at	10.609715
201967_at	9.778211
201968_s_at	10.201504
201969_at	9.801172
201970_s_at	11.8663
201971_s_at	8.711882
201972_at	11.576897
201973_s_at	12.167961
201974_s_at	4.970697
201975_at	8.839618
201976_s_at	3.5399902
201977_s_at	7.683553
201978_s_at	8.923099
201979_s_at	6.924787
201980_s_at	10.088783
201981_at	3.0163608
201982_s_at	5.150484
201983_s_at	3.419843
201984_s_at	4.0672197
201985_at	9.588409
201986_at	9.487192
201987_at	10.601789
201988_s_at	6.021748
201989_s_at	7.7009864
201990_s_at	6.92722
201991_s_at	11.039025
201992_s_at	6.9268737
201993_x_at	11.748223
201994_at	12.293161
201995_at	6.053403
201996_s_at	9.051728
201997_s_at	9.4300785
201998_at	11.25474
201999_s_at	11.193352
202000_at	8.248313
202001_s_at	11.290698
202002_at	5.3775034
202003_s_at	6.0644593
202004_x_at	8.313942
202005_at	8.750928
202006_at	7.8238115
202007_at	2.7123952
202008_s_at	3.7598395
202009_at	7.920411
202010_s_at	8.33644
202011_at	3.3295212
202012_s_at	6.9348507
202013_s_at	6.112124
202014_at	6.0792503
202015_x_at	2.8153825
202016_at	3.3040497
202017_at	4.050786
202018_s_at	4.4496546
202019_s_at	6.1133175
202020_s_at	10.12339
202021_x_at	12.354052
202022_at	11.455597
202023_at	4.9388165
202024_at	8.485358
202025_x_at	7.9404807
202026_at	11.405998
202027_at	7.5092945
202028_s_at	8.620477
202029_x_at	13.865235
202030_at	7.8789973
202031_s_at	9.285142
202032_s_at	7.0489173
202033_s_at	10.130776
202034_x_at	9.2569895
202035_s_at	3.4806821
202036_s_at	4.0987034
202037_s_at	3.9888341
202038_at	10.443168
202039_at	7.0060444
202040_s_at	8.743358
202041_s_at	10.018807
202042_at	10.028494
202043_s_at	10.768725
202044_at	6.0350637
202045_s_at	5.8523626
202046_s_at	3.7603426
202047_s_at	9.811071
202048_s_at	9.692225
202049_s_at	8.298749
202050_s_at	8.759507
202051_s_at	9.872265
202052_s_at	3.1512895
202053_s_at	7.440674
202054_s_at	7.1674376
202055_at	8.3206
202056_at	7.8659477
202057_at	6.089662
202058_s_at	6.526798
202059_s_at	8.5416
202060_at	9.52421
202061_s_at	8.980478
202062_s_at	6.364877
202063_s_at	3.8749084
202064_s_at	5.312639
202065_s_at	6.711924
202066_at	9.309566
202067_s_at	7.9313865
202068_s_at	9.747846
202069_s_at	9.994482
202070_s_at	9.763799
202071_at	3.9804327
202072_at	10.212446
202073_at	3.662511
202074_s_at	5.904475
202075_s_at	5.387153
202076_at	9.951889
202077_at	12.698576
202078_at	10.26563
202079_s_at	7.5281386
202080_s_at	8.91388
202081_at	9.694487
202082_s_at	8.735572
202083_s_at	6.7835164
202084_s_at	9.934454
202085_at	9.375772
202086_at	3.8300643
202087_s_at	3.7443323
202088_at	10.798456
202089_s_at	9.011742
202090_s_at	12.225772
202091_at	3.2852535
202092_s_at	8.4294815
202093_s_at	7.7788887
202094_at	7.244212
202095_s_at	9.836032
202096_s_at	8.998805
202097_at	10.54464
202098_s_at	7.5342464
202099_s_at	6.2242765
202100_at	4.4126277
202101_s_at	5.1926217
202102_s_at	10.192577
202103_at	6.6991234
202104_s_at	7.498675
202105_at	9.459474
202106_at	8.45501
202107_s_at	10.266287
202108_at	6.9732895
202109_at	8.953378
202110_at	12.795406
202111_at	6.264971
202112_at	4.1367207
202113_s_at	10.998227
202114_at	10.195486
202115_s_at	8.280156
202116_at	8.684211
202117_at	8.994775
202118_s_at	5.953798
202119_s_at	9.106315
202120_x_at	9.217709
202121_s_at	9.755928
202122_s_at	8.680209
202123_s_at	8.037587
202124_s_at	6.882617
202125_s_at	8.152056
202126_at	9.38895
202127_at	7.970806
202128_at	8.620212
202129_s_at	7.297521
202130_at	9.987985
202131_s_at	9.09095
202132_at	3.5905168
202133_at	2.7098582
202134_s_at	3.9724135
202135_s_at	8.635408
202136_at	4.46863
202137_s_at	3.1637378
202138_x_at	10.927159
202139_at	9.498821
202140_s_at	8.399246
202141_s_at	10.800157
202142_at	9.409344
202143_s_at	10.26978
202144_s_at	11.666222
202145_at	5.1544037
202146_at	8.86134
202147_s_at	7.9866877
202148_s_at	8.466059
202149_at	8.597692
202150_s_at	6.2595296
202151_s_at	8.581212
202152_x_at	8.9503355
202153_s_at	10.6239805
202154_x_at	10.389161
202155_s_at	8.288561
202156_s_at	3.4978144
202157_s_at	4.2303596
202158_s_at	3.2294374
202159_at	8.789599
202160_at	8.557038
202161_at	8.017738
202162_s_at	8.032669
202163_s_at	8.682709
202164_s_at	8.734973
202165_at	7.931567
202166_s_at	9.792034
202167_s_at	8.539718
202168_at	10.827932
202169_s_at	11.669425
202170_s_at	9.151669
202171_at	8.311155
202172_at	7.6134124
202173_s_at	7.977788
202174_s_at	8.798414
202175_at	5.7393785
202176_at	6.978597
202177_at	4.376302
202178_at	7.569216
202179_at	9.143375
202180_s_at	7.8944693
202181_at	9.042817
202182_at	8.646839
202183_s_at	8.291161
202184_s_at	9.506638
202185_at	6.768775
202186_x_at	3.6824994
202187_s_at	8.723774
202188_at	9.90398
202189_x_at	11.290233
202190_at	8.45288
202191_s_at	4.9905505
202192_s_at	6.375042
202193_at	7.157328
202194_at	10.797585
202195_s_at	6.310868
202196_s_at	2.8673556
202197_at	7.1865053
202198_s_at	3.7955346
202199_s_at	7.3038106
202200_s_at	11.139042
202201_at	8.513616
202202_s_at	3.063638
202203_s_at	10.226941
202204_s_at	9.19355
202205_at	8.892127
202206_at	3.5966523
202207_at	3.4053488
202208_s_at	5.549327
202209_at	10.995147
202210_x_at	6.1409354
202211_at	8.986123
202212_at	9.664147
202213_s_at	7.513053
202214_s_at	9.090804
202215_s_at	9.08868
202216_x_at	8.414946
202217_at	11.1389885
202218_s_at	5.107108
202219_at	4.63503
202220_at	10.38608
202221_s_at	8.357633
202222_s_at	5.2246666
202223_at	9.174921
202224_at	7.921965
202225_at	8.444107
202226_s_at	7.966733
202227_s_at	9.053618
202228_s_at	10.942486
202229_s_at	5.502977
202230_s_at	10.186111
202231_at	12.502224
202232_s_at	12.034539
202233_s_at	13.334511
202234_s_at	8.723898
202235_at	8.028786
202236_s_at	10.522716
202237_at	3.9054222
202238_s_at	4.81896
202239_at	9.359779
202240_at	6.9508357
202241_at	9.26549
202242_at	3.655424
202243_s_at	11.982169
202244_at	12.327759
202245_at	11.7694845
202246_s_at	10.976076
202247_s_at	5.5204763
202248_at	7.182785
202249_s_at	7.2546635
202250_s_at	7.943151
202251_at	8.637319
202252_at	3.919401
202253_s_at	7.40725
202254_at	6.7323227
202255_s_at	7.771798
202256_at	8.208362
202257_s_at	8.552481
202258_s_at	9.76919
202259_s_at	7.5995493
202260_s_at	9.044513
202261_at	8.539298
202262_x_at	5.606169
202263_at	7.7596354
202264_s_at	9.895546
202265_at	9.271042
202266_at	9.060416
202267_at	4.0114822
202268_s_at	11.782063
202269_x_at	9.415046
202270_at	9.864178
202271_at	8.73551
202272_s_at	8.243799
202273_at	4.7332215
202274_at	7.0065994
202275_at	7.292098
202276_at	10.23961
202277_at	9.892556
202278_s_at	6.981792
202279_at	10.811136
202280_at	3.688292
202281_at	7.9580574
202282_at	10.609901
202283_at	3.9278474
202284_s_at	9.680403
202285_s_at	4.1084075
202286_s_at	3.3136125
202287_s_at	4.032628
202288_at	7.738162
202289_s_at	3.3644936
202290_at	8.238115
202291_s_at	2.779002
202292_x_at	8.869104
202293_at	7.259723
202294_at	7.5542226
202295_s_at	12.093632
202296_s_at	10.044326
202297_s_at	9.123696
202298_at	12.147257
202299_s_at	11.591358
202300_at	11.375
202301_s_at	9.031098
202302_s_at	10.690689
202303_x_at	9.840948
202304_at	8.564256
202305_s_at	8.369225
202306_at	10.793277
202307_s_at	10.180873
202308_at	8.266625
202309_at	11.680823
202310_s_at	6.0806756
202311_s_at	4.951471
202312_s_at	5.5614767
202313_at	8.928028
202314_at	9.647208
202315_s_at	6.269939
202316_x_at	5.925559
202317_s_at	8.712199
202318_s_at	11.103005
202319_at	8.907839
202320_at	7.553277
202321_at	6.5899343
202322_s_at	8.984608
202323_s_at	7.52751
202324_s_at	9.229994
202325_s_at	12.47585
202326_at	7.2775593
202327_s_at	4.2283936
202328_s_at	6.610021
202329_at	11.220093
202330_s_at	9.020954
202331_at	8.996685
202332_at	7.994136
202333_s_at	10.621899
202334_s_at	9.788778
202335_s_at	3.9744341
202336_s_at	8.352991
202337_at	7.709366
202338_at	8.379776
202339_at	6.7905045
202340_x_at	6.652865
202341_s_at	3.2743146
202342_s_at	2.8371878
202343_x_at	11.795809
202344_at	7.3953648
202345_s_at	12.952914
202346_at	9.068557
202347_s_at	9.905485
202348_s_at	8.299274
202349_at	8.020652
202350_s_at	2.8111804
202351_at	7.4545836
202352_s_at	10.140359
202353_s_at	9.510272
202354_s_at	7.2303996
202355_s_at	7.975948
202356_s_at	7.8950047
202357_s_at	4.0184903
202358_s_at	6.770175
202359_s_at	6.16252
202360_at	8.426605
202361_at	8.871995
202362_at	11.526987
202363_at	5.322157
202364_at	10.367863
202365_at	9.667729
202366_at	5.8452888
202367_at	6.974248
202368_s_at	5.554939
202369_s_at	7.075512
202370_s_at	10.955727
202371_at	2.7370064
202372_at	10.5055
202373_s_at	10.783501
202374_s_at	9.136917
202375_at	6.0169106
202376_at	3.86806
202377_at	7.6794744
202378_s_at	8.1692
202379_s_at	10.120856
202380_s_at	8.706778
202381_at	8.714448
202382_s_at	3.8176923
202383_at	6.082453
202384_s_at	7.88212
202385_s_at	7.8450184
202386_s_at	8.416689
202387_at	9.969584
202388_at	7.3601604
202389_s_at	8.041212
202390_s_at	6.8309255
202391_at	12.50946
202392_s_at	8.0290985
202393_s_at	9.825167
202394_s_at	7.599897
202395_at	10.856377
202396_at	10.974417
202397_at	11.857924
202398_at	5.080637
202399_s_at	8.688501
202400_s_at	5.3317547
202401_s_at	8.654267
202402_s_at	8.073956
202403_s_at	4.1333427
202404_s_at	3.0272193
202405_at	7.5615573
202406_s_at	10.513979
202407_s_at	8.1501465
202408_s_at	9.949366
202409_at	3.7206516
[truncated: 52,676 more rows]
