# Supplementary material for: Tyrosine phosphorylation of RNA polymerase II CTD is associated with antisense promoter transcription and active enhancers in mammalian cells
Source: eLife. 2014 May 9;3:e02105. doi: 10.7554/eLife.02105 (PMC4042876; doi:10.7554/eLife.02105)
Supplement: Source code 1. — Folder containing the different scripts used in this study. DOI: http://dx.doi.org/10.7554/eLife.02105.022 [file elife02105s001.tar.gz › SupplementaryData1/Tyrosine1_article/expression_data/GSM1139499_sample_table.txt]

ID_REF	VALUE
AFFX-BioB-5_at	8.234576
AFFX-BioB-M_at	8.417482
AFFX-BioB-3_at	8.031983
AFFX-BioC-5_at	9.416565
AFFX-BioC-3_at	9.867419
AFFX-BioDn-5_at	10.854838
AFFX-BioDn-3_at	12.0625725
AFFX-CreX-5_at	13.48557
AFFX-CreX-3_at	13.900954
AFFX-DapX-5_at	5.388003
AFFX-DapX-M_at	6.7050133
AFFX-DapX-3_at	7.5916996
AFFX-LysX-5_at	3.2583313
AFFX-LysX-M_at	3.5311873
AFFX-LysX-3_at	4.1409864
AFFX-PheX-5_at	3.9986854
AFFX-PheX-M_at	4.795556
AFFX-PheX-3_at	5.2748594
AFFX-ThrX-5_at	4.6705947
AFFX-ThrX-M_at	4.3921175
AFFX-ThrX-3_at	5.3575554
AFFX-TrpnX-5_at	3.368493
AFFX-TrpnX-M_at	2.9808946
AFFX-TrpnX-3_at	2.8060637
AFFX-r2-Ec-bioB-5_at	8.458876
AFFX-r2-Ec-bioB-M_at	8.546675
AFFX-r2-Ec-bioB-3_at	8.878335
AFFX-r2-Ec-bioC-5_at	9.869814
AFFX-r2-Ec-bioC-3_at	10.418032
AFFX-r2-Ec-bioD-5_at	12.263974
AFFX-r2-Ec-bioD-3_at	12.836541
AFFX-r2-P1-cre-5_at	13.975425
AFFX-r2-P1-cre-3_at	14.269431
AFFX-r2-Bs-dap-5_at	5.6606545
AFFX-r2-Bs-dap-M_at	6.909412
AFFX-r2-Bs-dap-3_at	7.6997204
AFFX-r2-Bs-lys-5_at	3.1030827
AFFX-r2-Bs-lys-M_at	3.3961635
AFFX-r2-Bs-lys-3_at	4.201975
AFFX-r2-Bs-phe-5_at	5.0253086
AFFX-r2-Bs-phe-M_at	4.2100034
AFFX-r2-Bs-phe-3_at	5.595735
AFFX-r2-Bs-thr-3_s_at	5.727918
AFFX-r2-Bs-thr-M_s_at	4.4502997
AFFX-r2-Bs-thr-5_s_at	4.0446315
AFFX-HUMISGF3A/M97935_5_at	4.9010224
AFFX-HUMISGF3A/M97935_MA_at	7.688737
AFFX-HUMISGF3A/M97935_MB_at	8.42566
AFFX-HUMISGF3A/M97935_3_at	10.63358
AFFX-HUMRGE/M10098_5_at	11.48942
AFFX-HUMRGE/M10098_M_at	10.671999
AFFX-HUMRGE/M10098_3_at	11.69429
AFFX-HUMGAPDH/M33197_5_at	13.801926
AFFX-HUMGAPDH/M33197_M_at	14.171006
AFFX-HUMGAPDH/M33197_3_at	14.1713915
AFFX-HSAC07/X00351_5_at	13.594638
AFFX-HSAC07/X00351_M_at	14.072191
AFFX-HSAC07/X00351_3_at	14.278762
AFFX-M27830_5_at	11.415632
AFFX-M27830_M_at	10.093945
AFFX-M27830_3_at	5.4557934
AFFX-hum_alu_at	14.678817
1007_s_at	8.681841
1053_at	8.180136
117_at	5.2125173
121_at	7.5593843
1255_g_at	3.1658735
1294_at	6.611818
1316_at	5.045374
1320_at	4.0986285
1405_i_at	4.5025916
1431_at	7.5310307
1438_at	5.171924
1487_at	9.359685
1494_f_at	5.493773
1598_g_at	6.5429354
160020_at	6.1965775
1729_at	8.499918
1773_at	5.480357
177_at	3.9478369
179_at	7.8912683
1861_at	6.4418178
200000_s_at	10.609868
200001_at	10.185389
200002_at	13.629695
200003_s_at	14.317402
200004_at	12.550237
200005_at	11.86727
200006_at	13.199498
200007_at	12.341603
200008_s_at	10.895184
200009_at	12.564337
200010_at	13.86011
200011_s_at	10.220766
200012_x_at	14.292761
200013_at	13.974776
200014_s_at	11.976508
200015_s_at	11.583087
200016_x_at	13.762772
200017_at	14.094996
200018_at	14.174963
200019_s_at	13.5761175
200020_at	10.518078
200021_at	13.544187
200022_at	13.8335495
200023_s_at	12.706816
200024_at	14.02563
200025_s_at	14.107292
200026_at	13.750657
200027_at	12.109715
200028_s_at	11.24529
200029_at	14.08571
200030_s_at	13.294968
200031_s_at	14.188191
200032_s_at	14.201043
200033_at	12.842336
200034_s_at	13.92569
200035_at	9.683306
200036_s_at	13.564356
200037_s_at	12.391862
200038_s_at	14.216457
200039_s_at	12.303517
200040_at	11.067497
200041_s_at	11.101226
200042_at	10.179747
200043_at	12.9008465
200044_at	11.6913
200045_at	9.940456
200046_at	11.057405
200047_s_at	11.555621
200048_s_at	11.656958
200049_at	8.289432
200050_at	10.1444235
200051_at	8.195784
200052_s_at	11.111973
200053_at	9.820248
200054_at	8.834921
200055_at	11.243091
200056_s_at	10.030059
200057_s_at	12.623683
200058_s_at	10.929627
200059_s_at	12.500662
200060_s_at	10.938974
200061_s_at	14.334925
200062_s_at	14.36928
200063_s_at	13.688154
200064_at	13.123499
200065_s_at	11.211642
200066_at	9.659094
200067_x_at	12.08841
200068_s_at	11.84162
200069_at	8.89341
200070_at	8.587368
200071_at	10.892085
200072_s_at	11.384233
200073_s_at	12.159495
200074_s_at	13.691274
200075_s_at	9.515886
200076_s_at	9.60586
200077_s_at	13.507922
200078_s_at	11.168968
200079_s_at	11.737726
200080_s_at	13.4113245
200081_s_at	14.122754
200082_s_at	14.094766
200083_at	10.287295
200084_at	11.3235655
200085_s_at	11.944736
200086_s_at	12.525639
200087_s_at	11.179064
200088_x_at	14.198646
200089_s_at	13.64371
200090_at	10.284475
200091_s_at	13.905351
200092_s_at	14.08945
200093_s_at	12.412973
200094_s_at	13.505133
200095_x_at	14.324285
200096_s_at	10.924688
200097_s_at	12.045516
200098_s_at	11.290476
200099_s_at	14.425201
200593_s_at	10.822531
200594_x_at	12.569002
200595_s_at	11.615744
200596_s_at	10.653184
200597_at	8.706835
200598_s_at	9.968891
200599_s_at	10.931615
200600_at	11.360993
200601_at	8.138261
200602_at	2.696872
200603_at	10.993847
200604_s_at	7.188408
200605_s_at	10.277143
200606_at	4.103239
200607_s_at	9.940481
200608_s_at	11.81222
200609_s_at	11.726505
200610_s_at	12.710737
200611_s_at	10.869632
200612_s_at	8.480575
200613_at	9.488203
200614_at	12.2743635
200615_s_at	8.157655
200616_s_at	11.254299
200617_at	10.07784
200618_at	10.216808
200619_at	10.296723
200620_at	11.312746
200621_at	9.794767
200622_x_at	9.022716
200623_s_at	8.2582855
200624_s_at	10.976591
200625_s_at	12.528851
200626_s_at	11.691247
200627_at	13.0303545
200628_s_at	9.117874
200629_at	10.55163
200630_x_at	13.018161
200631_s_at	12.783122
200632_s_at	5.2428775
200633_at	13.247267
200634_at	12.94536
200635_s_at	4.5105686
200636_s_at	5.074819
200637_s_at	3.3993614
200638_s_at	12.297886
200639_s_at	12.904163
200640_at	12.368271
200641_s_at	11.266847
200642_at	12.743347
200643_at	8.394237
200644_at	12.337716
200645_at	10.458211
200646_s_at	5.16247
200647_x_at	12.405182
200648_s_at	2.7969456
200649_at	6.604763
200650_s_at	13.89893
200651_at	13.83624
200652_at	10.407797
200653_s_at	10.64556
200654_at	10.795622
200655_s_at	11.581487
200656_s_at	9.083761
200657_at	13.242674
200658_s_at	10.821162
200659_s_at	9.144596
200660_at	3.34265
200661_at	8.89061
200662_s_at	12.277289
200663_at	9.804011
200664_s_at	7.9330945
200665_s_at	3.3449636
200666_s_at	9.1635
200667_at	10.458662
200668_s_at	11.92006
200669_s_at	11.747556
200670_at	8.379196
200671_s_at	4.7961783
200672_x_at	7.408204
200673_at	9.853566
200674_s_at	14.384792
200675_at	11.314487
200676_s_at	6.9873605
200677_at	9.395111
200678_x_at	11.310344
200679_x_at	12.22134
200680_x_at	13.239168
200681_at	12.066845
200682_s_at	11.416022
200683_s_at	9.249319
200684_s_at	8.0952635
200685_at	9.602076
200686_s_at	11.900229
200687_s_at	10.026353
200688_at	6.723347
200689_x_at	14.038396
200690_at	9.41022
200691_s_at	12.18559
200692_s_at	11.467193
200693_at	12.3037615
200694_s_at	10.108718
200695_at	8.804199
200696_s_at	7.473142
200697_at	9.884319
200698_at	9.130486
200699_at	8.320848
200700_s_at	9.547106
200701_at	10.184809
200702_s_at	9.231046
200703_at	11.969789
200704_at	8.525076
200705_s_at	13.530677
200706_s_at	7.643275
200707_at	7.128214
200708_at	10.898176
200709_at	10.858462
200710_at	10.205927
200711_s_at	9.838077
200712_s_at	9.530239
200713_s_at	12.294455
200714_x_at	9.23645
200715_x_at	13.028247
200716_x_at	14.296494
200717_x_at	14.515835
200718_s_at	12.864634
200719_at	7.4158993
200720_s_at	8.393614
200721_s_at	8.273597
200722_s_at	8.996319
200723_s_at	11.679299
200724_at	4.8807487
200725_x_at	13.585528
200726_at	12.482062
200727_s_at	8.319389
200728_at	12.565023
200729_s_at	12.109033
200730_s_at	7.064513
200731_s_at	8.148394
200732_s_at	9.536613
200733_s_at	9.750025
200734_s_at	9.886684
200735_x_at	13.890838
200736_s_at	9.961876
200737_at	10.8887415
200738_s_at	13.042682
200739_s_at	8.027858
200740_s_at	10.822784
200741_s_at	14.446872
200742_s_at	6.8642597
200743_s_at	9.041374
200744_s_at	9.030376
200745_s_at	10.705637
200746_s_at	11.007076
200747_s_at	7.8627205
200748_s_at	13.085593
200749_at	10.766807
200750_s_at	12.83407
200751_s_at	12.433111
200752_s_at	6.998501
200753_x_at	11.22498
200754_x_at	12.406073
200755_s_at	8.131805
200756_x_at	7.1486063
200757_s_at	8.794778
200758_s_at	9.414567
200759_x_at	9.521032
200760_s_at	9.329979
200761_s_at	10.153143
200762_at	9.469977
200763_s_at	14.181353
200764_s_at	6.1442847
200765_x_at	6.6991
200766_at	5.855914
200767_s_at	7.6173563
200768_s_at	11.04433
200769_s_at	7.8971725
200770_s_at	7.493802
200771_at	8.685509
200772_x_at	13.933934
200773_x_at	13.721946
200774_at	12.441507
200775_s_at	12.723179
200776_s_at	9.455101
200777_s_at	11.031576
200778_s_at	9.156396
200779_at	12.013881
200780_x_at	13.625765
200781_s_at	14.332247
200782_at	9.699339
200783_s_at	9.5968075
200784_s_at	6.6353865
200785_s_at	5.29654
200786_at	11.147921
200787_s_at	8.532127
200788_s_at	10.141815
200789_at	8.903788
200790_at	12.634858
200791_s_at	10.290976
200792_at	12.220119
200793_s_at	9.184293
200794_x_at	11.680517
200795_at	6.2776427
200796_s_at	5.16243
200797_s_at	11.461252
200798_x_at	9.612514
200799_at	3.523444
200800_s_at	8.975669
200801_x_at	14.60077
200802_at	10.508717
200803_s_at	9.524448
200804_at	10.711735
200805_at	9.20439
200806_s_at	13.227575
200807_s_at	14.020942
200808_s_at	6.0969443
200809_x_at	14.0428705
200810_s_at	10.173146
200811_at	9.053578
200812_at	11.682678
200813_s_at	8.213096
200814_at	12.484748
200815_s_at	8.37471
200816_s_at	10.3353
200817_x_at	14.337686
200818_at	12.410949
200819_s_at	14.283517
200820_at	10.840127
200821_at	9.735378
200822_x_at	12.872669
200823_x_at	13.702568
200824_at	6.023205
200825_s_at	9.913917
200826_at	13.263537
200827_at	7.7177854
200828_s_at	11.2425
200829_x_at	11.069183
200830_at	10.000698
200831_s_at	10.264978
200832_s_at	12.16527
200833_s_at	11.930626
200834_s_at	14.370476
200835_s_at	7.8951483
200836_s_at	8.443489
200837_at	9.292759
200838_at	4.282195
200839_s_at	3.8577216
200840_at	12.83802
200841_s_at	7.87087
200842_s_at	10.963976
200843_s_at	10.964771
200844_s_at	11.584829
200845_s_at	10.994287
200846_s_at	10.833843
200847_s_at	9.752844
200848_at	8.926777
200849_s_at	9.4526
200850_s_at	9.948671
200851_s_at	10.264456
200852_x_at	8.863849
200853_at	12.862287
200854_at	8.252478
200855_at	6.749404
200856_x_at	6.421574
200857_s_at	7.877357
200858_s_at	13.735485
200859_x_at	8.500896
200860_s_at	9.998117
200861_at	7.698156
200862_at	9.551715
200863_s_at	12.001387
200864_s_at	9.468517
200865_at	3.0164657
200866_s_at	8.960477
200867_at	9.354735
200868_s_at	8.926631
200869_at	13.697805
200870_at	12.079346
200871_s_at	10.707068
200872_at	10.550967
200873_s_at	12.954821
200874_s_at	9.141217
200875_s_at	12.255228
200876_s_at	12.769321
200877_at	12.488326
200878_at	3.5570247
200879_s_at	3.5239365
200880_at	11.162875
200881_s_at	12.077835
200882_s_at	10.48146
200883_at	11.472077
200884_at	5.926687
200885_at	5.470855
200886_s_at	12.961007
200887_s_at	12.014986
200888_s_at	13.757181
200889_s_at	7.766796
200890_s_at	8.273849
200891_s_at	10.695129
200892_s_at	11.038273
200893_at	12.295132
200894_s_at	9.02212
200895_s_at	9.349315
200896_x_at	10.967079
200897_s_at	9.280573
200898_s_at	7.4803452
200899_s_at	9.887026
200900_s_at	9.818704
200901_s_at	9.969691
200902_at	10.98111
200903_s_at	11.9106245
200904_at	8.810383
200905_x_at	11.556213
200906_s_at	7.9957557
200907_s_at	8.456691
200908_s_at	5.3543625
200909_s_at	14.040336
200910_at	12.442851
200911_s_at	9.6782
200912_s_at	12.869104
200913_at	9.860809
200914_x_at	11.191267
200915_x_at	11.623777
200916_at	11.993241
200917_s_at	6.363813
200918_s_at	9.925427
200919_at	8.160996
200920_s_at	10.641071
200921_s_at	11.242006
200922_at	6.982018
200923_at	8.426119
200924_s_at	8.680775
200925_at	12.988376
200926_at	14.516919
200927_s_at	9.595297
200928_s_at	4.9264407
200929_at	9.448197
200930_s_at	3.1249144
200931_s_at	8.600973
200932_s_at	9.727245
200933_x_at	14.030496
200934_at	10.930446
200935_at	6.742711
200936_at	13.981851
200937_s_at	13.417544
200938_s_at	3.9963794
200939_s_at	3.7662501
200940_s_at	9.209448
200941_at	9.694556
200942_s_at	11.071067
200943_at	12.991425
200944_s_at	12.897132
200945_s_at	10.610733
200946_x_at	9.805423
200947_s_at	11.202011
200948_at	9.0486355
200949_x_at	14.42922
200950_at	10.470318
200951_s_at	4.2206545
200952_s_at	3.4078503
200953_s_at	3.4537916
200954_at	8.502186
200955_at	11.083177
200956_s_at	9.931693
200957_s_at	10.4373455
200958_s_at	9.159019
200959_at	11.4569845
200960_x_at	12.13861
200961_at	10.000583
200962_at	9.541092
200963_x_at	14.354369
200964_at	10.177976
200965_s_at	9.152844
200966_x_at	13.345254
200967_at	11.689873
200968_s_at	11.159979
200969_at	10.463072
200970_s_at	10.016903
200971_s_at	11.446873
200972_at	10.39395
200973_s_at	8.791542
200974_at	5.480413
200975_at	11.164806
200976_s_at	10.36358
200977_s_at	10.447929
200978_at	12.379874
200979_at	9.721803
200980_s_at	11.18217
200981_x_at	13.235041
200982_s_at	10.257396
200983_x_at	4.3071337
200984_s_at	3.7923589
200985_s_at	3.204638
200986_at	3.963941
200987_x_at	9.653687
200988_s_at	8.449241
200989_at	12.338534
200990_at	9.94553
200991_s_at	9.884313
200992_at	10.890378
200993_at	11.379917
200994_at	11.573692
200995_at	10.346956
200996_at	11.830852
200997_at	10.36825
200998_s_at	4.877539
200999_s_at	3.9263327
201000_at	10.292334
201001_s_at	10.0159
201002_s_at	11.349345
201003_x_at	8.445531
201004_at	11.721491
201005_at	3.8745828
201006_at	5.1964064
201007_at	9.996318
201008_s_at	7.1729865
201009_s_at	8.460069
201010_s_at	9.241451
201011_at	9.9935255
201012_at	2.9299538
201013_s_at	12.5601
201014_s_at	11.53578
201015_s_at	6.640037
201016_at	10.1194725
201017_at	9.429579
201018_at	9.642206
201019_s_at	11.3162
201020_at	9.807536
201021_s_at	11.093136
201022_s_at	11.604915
201023_at	11.043806
201024_x_at	11.568891
201025_at	9.088564
201026_at	8.492047
201027_s_at	10.073317
201028_s_at	6.7990756
201029_s_at	8.2808895
201030_x_at	13.578091
201031_s_at	12.182088
201032_at	10.028684
201033_x_at	14.244573
201034_at	10.860594
201035_s_at	9.287516
201036_s_at	9.6308975
201037_at	10.375852
201038_s_at	10.958659
201039_s_at	9.216258
201040_at	8.986466
201041_s_at	6.8721213
201042_at	3.7871375
201043_s_at	10.78157
201044_x_at	5.3683896
201045_s_at	5.488555
201046_s_at	9.488379
201047_x_at	9.694043
201048_x_at	4.73714
201049_s_at	14.546861
201050_at	6.435641
201051_at	12.437918
201052_s_at	8.988442
201053_s_at	9.344996
201054_at	11.1671715
201055_s_at	9.065634
201056_at	7.1085057
201057_s_at	7.8200355
201058_s_at	4.098964
201059_at	6.0004983
201060_x_at	4.2102757
201061_s_at	3.994492
201062_at	3.117017
201063_at	2.865012
201064_s_at	11.570881
201065_s_at	9.668881
201066_at	11.746362
201067_at	8.603391
201068_s_at	11.337836
201069_at	4.6931963
201070_x_at	8.294992
201071_x_at	11.748547
201072_s_at	10.062718
201073_s_at	8.610728
201074_at	10.687681
201075_s_at	9.541304
201076_at	9.767904
201077_s_at	11.972063
201078_at	9.989209
201079_at	11.111561
201080_at	8.323097
201081_s_at	6.0638394
201082_s_at	7.0577607
201083_s_at	8.645079
201084_s_at	12.017999
201085_s_at	9.046208
201086_x_at	10.910632
201087_at	5.815102
201088_at	12.291467
201089_at	8.839785
201090_x_at	13.701047
201091_s_at	11.042452
201092_at	12.436587
201093_x_at	10.398899
201094_at	14.2873955
201095_at	8.506834
201096_s_at	10.444786
201097_s_at	11.010426
201098_at	10.146562
201099_at	9.136573
201100_s_at	10.507733
201101_s_at	9.58559
201102_s_at	7.9588156
201103_x_at	11.121642
201104_x_at	9.912203
201105_at	5.2564335
201106_at	11.630251
201107_s_at	3.6294675
201108_s_at	3.8365495
201109_s_at	3.5462313
201110_s_at	2.709805
201111_at	10.687516
201112_s_at	12.275894
201113_at	11.682998
201114_x_at	12.236271
201115_at	9.665219
201116_s_at	3.621374
201117_s_at	2.8544097
201118_at	11.043478
201119_s_at	12.071144
201120_s_at	7.834918
201121_s_at	9.468098
201122_x_at	11.368703
201123_s_at	13.054694
201124_at	3.9970095
201125_s_at	5.6801972
201126_s_at	7.487153
201127_s_at	9.74623
201128_s_at	11.954569
201129_at	10.103707
201130_s_at	3.4726915
201131_s_at	3.1113014
201132_at	10.55012
201133_s_at	9.387182
201134_x_at	13.4133215
201135_at	10.303707
201136_at	9.560099
201137_s_at	13.142768
201138_s_at	11.370287
201139_s_at	10.901589
201140_s_at	8.64615
201141_at	7.1497254
201142_at	9.850918
201143_s_at	7.4506955
201144_s_at	10.993734
201145_at	10.600666
201146_at	10.061266
201147_s_at	3.286757
201148_s_at	6.732747
201149_s_at	4.049798
201150_s_at	3.512525
201151_s_at	9.472107
201152_s_at	11.626068
201153_s_at	11.877735
201154_x_at	14.106325
201155_s_at	9.093824
201156_s_at	8.63361
201157_s_at	9.7764435
201158_at	8.094386
201159_s_at	6.4918313
201160_s_at	12.490766
201161_s_at	11.68852
201162_at	6.0870714
201163_s_at	2.9698627
201164_s_at	8.710903
201165_s_at	9.600839
201166_s_at	10.342125
201167_x_at	6.467971
201168_x_at	8.391421
201169_s_at	4.945815
201170_s_at	7.350002
201171_at	4.5115995
201172_x_at	10.505206
201173_x_at	10.274345
201174_s_at	10.044052
201175_at	10.406477
201176_s_at	9.826139
201177_s_at	11.85897
201178_at	9.578873
201179_s_at	7.8083982
201180_s_at	10.519943
201181_at	6.995038
201182_s_at	9.127668
201183_s_at	9.706755
201184_s_at	10.134785
201185_at	4.592366
201186_at	7.8573465
201187_s_at	4.633196
201188_s_at	7.647774
201189_s_at	9.411058
201190_s_at	9.441542
201191_at	8.253664
201192_s_at	8.500332
201193_at	10.730773
201194_at	7.145713
201195_s_at	9.904563
201196_s_at	8.940308
201197_at	10.221878
201198_s_at	9.6878605
201199_s_at	10.701385
201200_at	10.4133625
201201_at	12.569405
201202_at	12.854978
201203_s_at	5.5899496
201204_s_at	9.025297
201205_at	4.8838716
201206_s_at	7.5903387
201207_at	6.7903223
201208_s_at	6.12102
201209_at	11.394059
201210_at	11.989171
201211_s_at	6.065822
201212_at	8.652994
201213_at	6.269314
201214_s_at	9.341137
201215_at	2.806191
201216_at	10.756884
201217_x_at	14.248662
201218_at	3.2936933
201219_at	3.1474857
201220_x_at	5.0163507
201221_s_at	10.068661
201222_s_at	10.921377
201223_s_at	10.701133
201224_s_at	10.122717
201225_s_at	11.416381
201226_at	11.2435
201227_s_at	11.678951
201228_s_at	6.464866
201229_s_at	8.422478
201230_s_at	9.025179
201231_s_at	13.241586
201232_s_at	10.453571
201233_at	8.370568
201234_at	8.990141
201235_s_at	7.059255
201236_s_at	10.694806
201237_at	9.962368
201238_s_at	11.047341
201239_s_at	10.812397
201240_s_at	11.042421
201241_at	11.616645
201242_s_at	7.260427
201243_s_at	7.5454087
201244_s_at	9.032727
201245_s_at	9.304907
201246_s_at	6.3360972
201247_at	8.307582
201248_s_at	7.8754807
201249_at	5.0544114
201250_s_at	7.90888
201251_at	10.779512
201252_at	9.837242
201253_s_at	9.494861
201254_x_at	14.403083
201255_x_at	9.384786
201256_at	11.323936
201257_x_at	14.3901005
201258_at	13.901216
201259_s_at	10.9139
201260_s_at	10.556744
201261_x_at	4.7384987
201262_s_at	4.544001
201263_at	10.652306
201264_at	9.57318
201265_at	4.2929153
201266_at	10.4648
201267_s_at	9.666894
201268_at	12.916128
201269_s_at	5.0558834
201270_x_at	8.538853
201271_s_at	9.184032
201272_at	10.333697
201273_s_at	12.769598
201274_at	11.374042
201275_at	11.538154
201276_at	8.036549
201277_s_at	12.350506
201278_at	3.8816092
201279_s_at	3.810779
201280_s_at	3.328323
201281_at	9.666642
201282_at	8.116661
201283_s_at	4.970178
201284_s_at	9.24937
201285_at	9.266949
201286_at	3.943927
201287_s_at	4.7405643
201288_at	12.55552
201289_at	3.6526845
201290_at	10.713797
201291_s_at	10.77459
201292_at	10.5886345
201293_x_at	14.306423
201294_s_at	6.5795274
201295_s_at	5.284087
201296_s_at	10.54663
201297_s_at	8.492177
201298_s_at	9.962594
201299_s_at	8.479773
201300_s_at	8.899761
201301_s_at	10.05864
201302_at	9.889288
201303_at	11.08157
201304_at	11.267008
201305_x_at	12.275867
201306_s_at	13.110203
201307_at	9.031694
201308_s_at	5.4575496
201309_x_at	7.1540623
201310_s_at	9.89897
201311_s_at	9.8585825
201312_s_at	11.854273
201313_at	4.226423
201314_at	6.8078527
201315_x_at	6.7170863
201316_at	9.721619
201317_s_at	12.05078
201318_s_at	11.870409
201319_at	10.652037
201320_at	8.19232
201321_s_at	8.351137
201322_at	12.879518
201323_at	11.110695
201324_at	3.125029
201325_s_at	3.330383
201326_at	11.043873
201327_s_at	11.771229
201328_at	6.363723
201329_s_at	5.9795914
201330_at	10.527678
201331_s_at	10.825294
201332_s_at	7.362844
201333_s_at	5.6531262
201334_s_at	7.910556
201335_s_at	3.0837314
201336_at	9.327038
201337_s_at	6.9024453
201338_x_at	12.266861
201339_s_at	10.187703
201340_s_at	3.1690528
201341_at	4.4301305
201342_at	11.133653
201343_at	10.224466
201344_at	7.026389
201345_s_at	10.430981
201346_at	9.365207
201347_x_at	12.469151
201348_at	3.6536248
201349_at	7.6163163
201350_at	8.888655
201351_s_at	10.7335
201352_at	11.717462
201353_s_at	6.7086434
201354_s_at	8.20863
201355_s_at	6.459187
201356_at	10.121794
201357_s_at	8.001396
201358_s_at	11.489056
201359_at	10.13891
201360_at	5.195536
201361_at	9.545409
201362_at	9.193607
201363_s_at	8.974725
201364_s_at	8.657039
201365_at	8.195259
201366_at	10.780433
201367_s_at	2.8984613
201368_at	8.823082
201369_s_at	6.209594
201370_s_at	8.240607
201371_s_at	10.945044
201372_s_at	5.4106264
201373_at	6.7036686
201374_x_at	3.7087576
201375_s_at	9.375166
201376_s_at	9.612772
201377_at	9.4229355
201378_s_at	9.0041895
201379_s_at	9.591741
201380_at	7.103698
201381_x_at	11.316551
201382_at	5.3573184
201383_s_at	6.166431
201384_s_at	7.7392273
201385_at	12.047079
201386_s_at	10.971376
201387_s_at	11.738822
201388_at	9.818504
201389_at	5.6623163
201390_s_at	11.289871
201391_at	10.279177
201392_s_at	8.053088
201393_s_at	8.8167095
201394_s_at	8.740543
201395_at	9.947354
201396_s_at	8.057392
201397_at	9.162468
201398_s_at	11.36796
201399_s_at	9.06073
201400_at	11.981078
201401_s_at	6.1608925
201402_at	7.315256
201403_s_at	8.014131
201404_x_at	7.363386
201405_s_at	9.351431
201406_at	13.824071
201407_s_at	8.832351
201408_at	8.329028
201409_s_at	9.052006
201410_at	9.293238
201411_s_at	8.340763
201412_at	8.888498
201413_at	9.442361
201414_s_at	9.108182
201415_at	9.157219
201416_at	4.453479
201417_at	4.577849
201418_s_at	6.0089264
201419_at	8.133446
201420_s_at	9.887867
201421_s_at	9.765203
201422_at	13.088648
201423_s_at	9.494328
201424_s_at	9.584598
201425_at	4.563631
201426_s_at	8.960861
201427_s_at	2.8455107
201428_at	4.84345
201429_s_at	14.525869
201430_s_at	3.289545
201431_s_at	3.979523
201432_at	10.673422
201433_s_at	12.001384
201434_at	9.323729
201435_s_at	10.7758045
201436_at	8.893548
201437_s_at	10.175945
201438_at	5.8400536
201439_at	6.944085
201440_at	7.402064
201441_at	12.094999
201442_s_at	3.7676518
201443_s_at	10.598438
201444_s_at	9.49164
201445_at	3.3567343
201446_s_at	7.7887673
201447_at	7.594309
201448_at	9.248587
201449_at	7.66933
201450_s_at	7.482994
201451_x_at	4.2682567
201452_at	5.144826
201453_x_at	11.231536
201454_s_at	9.977098
201455_s_at	9.445203
201456_s_at	10.113101
201457_x_at	11.154866
201458_s_at	10.793587
201459_at	10.957315
201460_at	8.819205
201461_s_at	5.2183456
201462_at	7.0889444
201463_s_at	12.160229
201464_x_at	7.495838
201465_s_at	5.9678397
201466_s_at	4.104322
201467_s_at	5.135619
201468_s_at	5.534477
201469_s_at	5.759301
201470_at	10.720138
201471_s_at	9.416988
201472_at	11.276418
201473_at	8.359008
201474_s_at	4.3686266
201475_x_at	10.023093
201476_s_at	8.683516
201477_s_at	10.870884
201478_s_at	11.03911
201479_at	11.850721
201480_s_at	8.6177635
201481_s_at	7.683248
201482_at	6.9368987
201483_s_at	8.912883
201484_at	7.758398
201485_s_at	8.984408
201486_at	9.940987
201487_at	9.816923
201488_x_at	11.354092
201489_at	11.634936
201490_s_at	11.040041
201491_at	11.071101
201492_s_at	14.659703
201493_s_at	9.404568
201494_at	9.668737
201495_x_at	3.6257703
201496_x_at	3.995398
201497_x_at	4.9633236
201498_at	10.105327
201499_s_at	10.096367
201500_s_at	9.280913
201501_s_at	9.847283
201502_s_at	11.25981
201503_at	11.461223
201504_s_at	7.5320144
201505_at	2.7910714
201506_at	4.025836
201507_at	9.137741
201508_at	4.670459
201509_at	9.875765
201510_at	4.7373977
201511_at	9.538227
201512_s_at	9.47809
201513_at	7.263205
201514_s_at	9.092146
201515_s_at	9.959803
201516_at	11.253786
201517_at	9.375286
201518_at	10.384789
201519_at	10.988033
201520_s_at	10.892878
201521_s_at	8.436686
201522_x_at	10.374584
201523_x_at	10.428811
201524_x_at	11.580731
201525_at	4.4667892
201526_at	9.357481
201527_at	10.902946
201528_at	11.477449
201529_s_at	10.245075
201530_x_at	13.290256
201531_at	7.668418
201532_at	12.048024
201533_at	11.331102
201534_s_at	7.8215747
201535_at	8.404748
201536_at	5.4333663
201537_s_at	3.7176929
201538_s_at	4.315549
201539_s_at	4.7131553
201540_at	3.35429
201541_s_at	9.02997
201542_at	9.721577
201543_s_at	8.402018
201544_x_at	11.930065
201545_s_at	9.294422
201546_at	10.093403
201547_at	3.2975998
201548_s_at	3.6524258
201549_x_at	3.693769
201550_x_at	13.960079
201551_s_at	6.1118016
201552_at	9.232015
201553_s_at	10.173557
201554_x_at	9.263423
201555_at	11.147015
201556_s_at	6.2447333
201557_at	6.3146324
201558_at	10.910748
201559_s_at	7.0999336
201560_at	11.538169
201561_s_at	9.077054
201562_s_at	5.7273555
201563_at	6.690854
201564_s_at	4.4040613
201565_s_at	7.7234373
201566_x_at	5.5608177
201567_s_at	9.058783
201568_at	11.246833
201569_s_at	10.182838
201570_at	10.5404215
201571_s_at	8.556877
201572_x_at	9.004754
201573_s_at	9.9069605
201574_at	11.398864
201575_at	10.459832
201576_s_at	8.797087
201577_at	12.852913
201578_at	9.547372
201579_at	3.190211
201580_s_at	7.7882094
201581_at	8.134482
201582_at	7.7411723
201583_s_at	10.140567
201584_s_at	11.227758
201585_s_at	10.7962675
201586_s_at	11.892553
201587_s_at	10.817433
201588_at	11.597238
201589_at	10.720391
201590_x_at	4.508764
201591_s_at	9.298027
201592_at	12.93309
201593_s_at	11.430938
201594_s_at	9.307785
201595_s_at	10.774296
201596_x_at	5.2986374
201597_at	13.479088
201598_s_at	7.728455
201599_at	10.462439
201600_at	12.515654
201601_x_at	7.1722617
201602_s_at	8.130272
201603_at	9.264242
201604_s_at	8.079807
201605_x_at	9.111584
201606_s_at	11.329675
201607_at	9.377916
201608_s_at	10.608265
201609_x_at	8.6029415
201610_at	3.8684645
201611_s_at	7.9327574
201612_at	10.469626
201613_s_at	8.374092
201614_s_at	10.818555
201615_x_at	5.7297945
201616_s_at	3.786056
201617_x_at	2.6524177
201618_x_at	8.193515
201619_at	12.097263
201620_at	7.93134
201621_at	5.7945466
201622_at	10.114163
201623_s_at	11.316762
201624_at	9.9217205
201625_s_at	10.523082
201626_at	11.643683
201627_s_at	11.506148
201628_s_at	10.268892
201629_s_at	9.970612
201630_s_at	10.279398
201631_s_at	5.091689
201632_at	10.664865
201633_s_at	8.864594
201634_s_at	9.047891
201635_s_at	9.180031
201636_at	8.281865
201637_s_at	10.527457
201638_s_at	4.9526777
201639_s_at	8.187045
201640_x_at	7.56794
201641_at	9.946471
201642_at	10.453055
201643_x_at	10.064634
201644_at	8.473658
201645_at	3.2940092
201646_at	3.9531825
201647_s_at	3.521875
201648_at	10.621429
201649_at	11.226261
201650_at	3.5035422
201651_s_at	9.714952
201652_at	11.323305
201653_at	11.21634
201654_s_at	5.0072284
201655_s_at	5.9985504
201656_at	8.279036
201657_at	7.417834
201658_at	8.185553
201659_s_at	8.277626
201660_at	8.822625
201661_s_at	9.650057
201662_s_at	9.026979
201663_s_at	9.251696
201664_at	10.945245
201665_x_at	14.373302
201666_at	4.9645686
201667_at	2.957155
201668_x_at	3.9506786
201669_s_at	5.5029774
201670_s_at	3.404679
201671_x_at	10.334664
201672_s_at	10.927406
201673_s_at	8.055585
201674_s_at	9.82919
201675_at	10.368079
201676_x_at	12.308574
201677_at	8.777197
201678_s_at	9.737458
201679_at	5.9936023
201680_x_at	10.820189
201681_s_at	3.0617023
201682_at	11.086522
201683_x_at	7.5215154
201684_s_at	8.595687
201685_s_at	8.28462
201686_x_at	6.8410335
201687_s_at	10.221135
201688_s_at	10.806959
201689_s_at	11.075971
201690_s_at	11.97754
201691_s_at	7.90457
201692_at	9.437424
201693_s_at	4.7503605
201694_s_at	6.424376
201695_s_at	11.18985
201696_at	10.324009
201697_s_at	11.822064
201698_s_at	11.839728
201699_at	10.886397
201700_at	10.990358
201701_s_at	7.745683
201702_s_at	6.6292562
201703_s_at	8.699211
201704_at	8.32995
201705_at	10.101296
201706_s_at	7.040995
201707_at	7.257661
201708_s_at	9.189861
201709_s_at	10.494438
201710_at	9.018638
201711_x_at	6.5181527
201712_s_at	7.666337
201713_s_at	9.483101
201714_at	10.399067
201715_s_at	8.10773
201716_at	9.1091
201717_at	10.374154
201718_s_at	3.7852304
201719_s_at	2.8117313
201720_s_at	10.239059
201721_s_at	10.935118
201722_s_at	9.384259
201723_s_at	9.485153
201724_s_at	9.7883415
201725_at	11.059285
201726_at	11.481983
201727_s_at	8.628811
201728_s_at	6.5994654
201729_s_at	9.675816
201730_s_at	10.1435
201731_s_at	10.1938
201732_s_at	7.1873302
201733_at	5.9233747
201734_at	9.969354
201735_s_at	8.563061
201736_s_at	7.99467
201737_s_at	8.1313095
201738_at	10.831749
201739_at	10.37338
201740_at	10.7106
201741_x_at	6.237217
201742_x_at	9.678404
201743_at	3.9690142
201744_s_at	2.6499104
201745_at	9.07192
201746_at	8.698698
201747_s_at	7.193137
201748_s_at	9.002247
201749_at	7.751073
201750_s_at	5.909674
201751_at	10.009471
201752_s_at	9.874289
201753_s_at	10.168202
201754_at	13.388718
201755_at	8.80525
201756_at	9.581812
201757_at	12.688054
201758_at	10.3006115
201759_at	5.6070757
201760_s_at	2.964874
201761_at	11.759295
201762_s_at	12.853708
201763_s_at	8.219726
201764_at	10.1462145
201765_s_at	8.58716
201766_at	3.6879213
201767_s_at	9.460239
201768_s_at	8.108318
201769_at	10.65504
201770_at	10.389019
201771_at	9.563537
201772_at	10.4014635
201773_at	10.510483
201774_s_at	9.108654
201775_s_at	7.194477
201776_s_at	8.518366
201777_s_at	6.8014407
201778_s_at	9.97547
201779_s_at	9.522909
201780_s_at	8.951685
201781_s_at	8.030173
201782_s_at	9.2253
201783_s_at	8.416779
201784_s_at	11.363045
201785_at	5.612983
201786_s_at	11.437362
201787_at	4.948919
201788_at	9.661228
201789_at	3.0749824
201790_s_at	9.248564
201791_s_at	10.211906
201792_at	6.1701508
201793_x_at	5.650567
201794_s_at	9.597657
201795_at	11.791669
201796_s_at	7.1240993
201797_s_at	9.581479
201798_s_at	3.5076954
201799_s_at	7.5374527
201800_s_at	9.271049
201801_s_at	8.556764
201802_at	8.187596
201803_at	10.938491
201804_x_at	11.131288
201805_at	9.462052
201806_s_at	6.0766726
201807_at	10.219529
201808_s_at	5.1673326
201809_s_at	6.1168394
201810_s_at	7.2380495
201811_x_at	8.646606
201812_s_at	11.997411
201813_s_at	9.003512
201814_at	9.060597
201815_s_at	6.3983884
201816_s_at	10.436137
201817_at	8.832384
201818_at	9.697054
201819_at	7.8907127
201820_at	4.537147
201821_s_at	10.953435
201822_at	6.019637
201823_s_at	8.388119
201824_at	8.676497
201825_s_at	9.213283
201826_s_at	6.431834
201827_at	8.938348
201828_x_at	5.230553
201829_at	7.4031124
201830_s_at	7.562862
201831_s_at	8.270006
201832_s_at	10.248493
201833_at	11.201932
201834_at	7.996796
201835_s_at	6.2374964
201836_s_at	6.104098
201837_s_at	8.672432
201838_s_at	5.4911237
201839_s_at	2.9445307
201840_at	11.311011
201841_s_at	5.626688
201842_s_at	3.465087
201843_s_at	2.969459
201844_s_at	8.164971
201845_s_at	8.708984
201846_s_at	8.2989025
201847_at	10.304712
201848_s_at	6.3912535
201849_at	3.7700462
201850_at	7.387996
201851_at	8.26767
201852_x_at	3.0394409
201853_s_at	9.080417
201854_s_at	8.2492695
201855_s_at	8.359392
201856_s_at	7.287292
201857_at	10.829175
201858_s_at	12.090642
201859_at	12.571326
201860_s_at	3.1636794
201861_s_at	10.595729
201862_s_at	10.917896
201863_at	9.017672
201864_at	7.96815
201865_x_at	9.84246
201866_s_at	6.972375
201867_s_at	7.531524
201868_s_at	5.654402
201869_s_at	8.1125
201870_at	9.551921
201871_s_at	10.162306
201872_s_at	10.449906
201873_s_at	10.890779
201874_at	7.9467897
201875_s_at	7.1305246
201876_at	3.0953083
201877_s_at	10.631672
201878_at	7.3048363
201879_at	8.960963
201880_at	9.294653
201881_s_at	7.884914
201882_x_at	5.098898
201883_s_at	8.236041
201884_at	3.6517813
201885_s_at	10.892603
201886_at	7.7173715
201887_at	3.4945734
201888_s_at	3.0412521
201889_at	11.124153
201890_at	11.173418
201891_s_at	13.71332
201892_s_at	12.392693
201893_x_at	4.1003103
201894_s_at	9.037474
201895_at	8.1425085
201896_s_at	5.7920275
201897_s_at	10.72282
201898_s_at	10.537945
201899_s_at	10.356138
201900_s_at	11.412293
201901_s_at	11.601074
201902_s_at	5.296262
201903_at	10.813686
201904_s_at	4.1714106
201905_s_at	4.3160553
201906_s_at	4.305132
201907_x_at	6.004321
201908_at	7.748922
201909_at	13.049266
201910_at	4.581405
201911_s_at	3.862929
201912_s_at	10.6741905
201913_s_at	7.9282594
201914_s_at	9.829519
201915_at	7.5463977
201916_s_at	10.407266
201917_s_at	10.469858
201918_at	10.596134
201919_at	10.299779
201920_at	9.314993
201921_at	10.508411
201922_at	12.85642
201923_at	11.1727085
201924_at	7.042255
201925_s_at	8.894056
201926_s_at	7.8852882
201927_s_at	6.524954
201928_at	7.7550898
201929_s_at	6.9322968
201930_at	11.155484
201931_at	10.965191
201932_at	8.149077
201933_at	8.058138
201934_at	10.740491
201935_s_at	10.051652
201936_s_at	9.390217
201937_s_at	9.033997
201938_at	3.529844
201939_at	2.8246102
201940_at	3.5754104
201941_at	5.7404757
201942_s_at	3.341411
201943_s_at	4.032608
201944_at	8.263519
201945_at	5.891878
201946_s_at	11.819524
201947_s_at	12.768462
201948_at	9.94235
201949_x_at	10.403966
201950_x_at	10.319634
201951_at	8.62497
201952_at	10.062311
201953_at	9.894969
201954_at	11.82154
201955_at	12.064535
201956_s_at	9.686737
201957_at	6.8294907
201958_s_at	4.0308137
201959_s_at	10.648162
201960_s_at	11.63045
201961_s_at	5.7540455
201962_s_at	6.685191
201963_at	10.053047
201964_at	8.174498
201965_s_at	7.4086657
201966_at	10.577381
201967_at	9.781064
201968_s_at	10.137521
201969_at	9.808195
201970_s_at	11.931209
201971_s_at	8.617284
201972_at	11.5254755
201973_s_at	12.274584
201974_s_at	5.05825
201975_at	8.62495
201976_s_at	3.6413374
201977_s_at	7.4482446
201978_s_at	8.906703
201979_s_at	7.161123
201980_s_at	10.055737
201981_at	2.9276497
201982_s_at	4.705263
201983_s_at	3.3790143
201984_s_at	3.9315658
201985_at	9.560001
201986_at	9.270557
201987_at	10.596118
201988_s_at	5.6005917
201989_s_at	7.774494
201990_s_at	7.016787
201991_s_at	11.024738
201992_s_at	7.074118
201993_x_at	11.862715
201994_at	12.42624
201995_at	6.2637315
201996_s_at	8.803577
201997_s_at	9.471032
201998_at	11.261673
201999_s_at	11.218852
202000_at	8.297209
202001_s_at	11.350259
202002_at	5.2880316
202003_s_at	5.9918933
202004_x_at	8.463713
202005_at	8.539009
202006_at	7.451194
202007_at	2.7633688
202008_s_at	3.4338775
202009_at	7.929609
202010_s_at	8.337242
202011_at	3.233419
202012_s_at	6.9869967
202013_s_at	6.183402
202014_at	5.903818
202015_x_at	2.676184
202016_at	3.4017282
202017_at	4.2382975
202018_s_at	4.5763855
202019_s_at	6.343463
202020_s_at	10.088578
202021_x_at	12.2644415
202022_at	11.149987
202023_at	5.0588064
202024_at	8.60408
202025_x_at	7.792138
202026_at	11.304326
202027_at	7.5563936
202028_s_at	8.535295
202029_x_at	13.924195
202030_at	7.519835
202031_s_at	9.348072
202032_s_at	6.6856713
202033_s_at	9.947718
202034_x_at	9.1622095
202035_s_at	3.4031844
202036_s_at	4.1609755
202037_s_at	3.619018
202038_at	10.333809
202039_at	7.0207534
202040_s_at	8.679495
202041_s_at	9.991912
202042_at	9.98635
202043_s_at	10.737012
202044_at	6.0964746
202045_s_at	5.99136
202046_s_at	3.9406667
202047_s_at	9.753265
202048_s_at	9.771513
202049_s_at	8.429784
202050_s_at	8.884463
202051_s_at	9.884317
202052_s_at	3.3091257
202053_s_at	7.468284
202054_s_at	7.1512427
202055_at	8.130277
202056_at	7.7267327
202057_at	6.21267
202058_s_at	6.814839
202059_s_at	8.53818
202060_at	9.6050825
202061_s_at	8.898092
202062_s_at	6.30074
202063_s_at	4.34581
202064_s_at	5.0758276
202065_s_at	6.5269732
202066_at	9.299889
202067_s_at	7.723555
202068_s_at	9.720075
202069_s_at	9.874393
202070_s_at	9.607282
202071_at	3.7855234
202072_at	10.123978
202073_at	3.5738459
202074_s_at	5.7133036
202075_s_at	5.4854655
202076_at	9.876936
202077_at	12.715462
202078_at	10.308315
202079_s_at	7.4532533
202080_s_at	8.94013
202081_at	9.78576
202082_s_at	8.487932
202083_s_at	6.621405
202084_s_at	10.027716
202085_at	9.261282
202086_at	3.943174
202087_s_at	3.6190348
202088_at	10.982889
202089_s_at	8.935131
202090_s_at	12.200295
202091_at	3.1263208
202092_s_at	8.5901
202093_s_at	7.8418794
202094_at	7.5339622
202095_s_at	10.031929
202096_s_at	9.0483265
202097_at	10.512426
202098_s_at	7.579747
202099_s_at	6.0954113
202100_at	4.5649886
202101_s_at	5.4074807
202102_s_at	10.099306
202103_at	6.682184
202104_s_at	7.3972993
202105_at	9.374256
202106_at	8.454106
202107_s_at	10.515536
202108_at	6.91725
202109_at	9.134277
202110_at	12.912357
202111_at	6.287665
202112_at	4.0545473
202113_s_at	11.082814
202114_at	10.104095
202115_s_at	8.2354555
202116_at	8.750972
202117_at	8.902372
202118_s_at	5.663063
202119_s_at	8.951731
202120_x_at	9.32882
202121_s_at	9.680876
202122_s_at	8.664847
202123_s_at	7.9937954
202124_s_at	6.5754156
202125_s_at	8.331799
202126_at	9.431493
202127_at	7.930362
202128_at	8.659597
202129_s_at	7.2349186
202130_at	9.907513
202131_s_at	8.862045
202132_at	3.7072449
202133_at	2.7817633
202134_s_at	4.287901
202135_s_at	8.4845085
202136_at	4.34429
202137_s_at	3.1705916
202138_x_at	10.866118
202139_at	9.57759
202140_s_at	8.49424
202141_s_at	10.860099
202142_at	9.48246
202143_s_at	10.467785
202144_s_at	11.761204
202145_at	4.7595944
202146_at	8.743135
202147_s_at	7.842559
202148_s_at	8.62453
202149_at	8.407395
202150_s_at	6.2108216
202151_s_at	8.480782
202152_x_at	8.865387
202153_s_at	10.610914
202154_x_at	10.472265
202155_s_at	8.357849
202156_s_at	3.4803734
202157_s_at	4.4325523
202158_s_at	3.1122704
202159_at	8.862371
202160_at	8.508386
202161_at	7.953488
202162_s_at	7.9924326
202163_s_at	8.465857
202164_s_at	8.778288
202165_at	7.6772957
202166_s_at	9.818731
202167_s_at	8.572246
202168_at	10.728743
202169_s_at	11.58597
202170_s_at	9.14332
202171_at	8.192824
202172_at	7.654396
202173_s_at	7.662993
202174_s_at	8.746787
202175_at	5.8891773
202176_at	7.0587397
202177_at	4.795506
202178_at	7.608834
202179_at	9.168247
202180_s_at	7.808063
202181_at	8.86488
202182_at	8.831708
202183_s_at	8.399527
202184_s_at	9.526882
202185_at	6.786119
202186_x_at	4.312219
202187_s_at	8.54697
202188_at	10.06443
202189_x_at	11.309722
202190_at	8.617949
202191_s_at	4.965394
202192_s_at	6.4086094
202193_at	7.263766
202194_at	10.7799225
202195_s_at	6.309062
202196_s_at	2.7254074
202197_at	7.178749
202198_s_at	3.7144954
202199_s_at	7.6085477
202200_s_at	11.054111
202201_at	8.417845
202202_s_at	2.9165254
202203_s_at	10.262108
202204_s_at	9.181167
202205_at	8.749582
202206_at	3.370699
202207_at	3.5906317
202208_s_at	5.6581182
202209_at	11.019342
202210_x_at	6.5141544
202211_at	8.986359
202212_at	9.784701
202213_s_at	7.2008076
202214_s_at	9.104374
202215_s_at	9.252556
202216_x_at	8.554043
202217_at	11.033838
202218_s_at	5.140362
202219_at	4.410538
202220_at	10.2520275
202221_s_at	8.2619295
202222_s_at	4.9374785
202223_at	9.191325
202224_at	7.8710585
202225_at	8.575201
202226_s_at	7.9647613
202227_s_at	9.175894
202228_s_at	10.956733
202229_s_at	5.408185
202230_s_at	10.191406
202231_at	12.387097
202232_s_at	11.953584
202233_s_at	13.366787
202234_s_at	8.562695
202235_at	7.897942
202236_s_at	10.265924
202237_at	3.7759957
202238_s_at	4.9250684
202239_at	9.338726
202240_at	6.895985
202241_at	9.243962
202242_at	3.3024883
202243_s_at	12.055561
202244_at	12.415129
202245_at	11.643202
202246_s_at	10.969206
202247_s_at	5.4705505
202248_at	7.218565
202249_s_at	7.2493396
202250_s_at	7.7833905
202251_at	8.65449
202252_at	4.1986046
202253_s_at	7.511904
202254_at	6.6526093
202255_s_at	7.7473965
202256_at	8.128603
202257_s_at	8.376026
202258_s_at	9.785164
202259_s_at	7.6263156
202260_s_at	9.153545
202261_at	8.604809
202262_x_at	5.7752495
202263_at	7.739678
202264_s_at	10.041022
202265_at	9.191756
202266_at	9.129164
202267_at	4.446891
202268_s_at	11.76725
202269_x_at	9.3027725
202270_at	9.868682
202271_at	8.822849
202272_s_at	8.183211
202273_at	4.773529
202274_at	6.9512596
202275_at	7.341323
202276_at	10.296054
202277_at	9.918873
202278_s_at	7.1821356
202279_at	10.839643
202280_at	3.825274
202281_at	7.980153
202282_at	10.670944
202283_at	3.7722096
202284_s_at	9.651866
202285_s_at	3.6598277
202286_s_at	3.4053142
202287_s_at	3.8586364
202288_at	7.7906857
202289_s_at	3.2481039
202290_at	8.340277
202291_s_at	2.9628208
202292_x_at	9.066241
202293_at	7.0352345
202294_at	7.4669714
202295_s_at	12.086754
202296_s_at	10.226334
202297_s_at	9.16001
202298_at	12.28751
202299_s_at	11.5622425
202300_at	11.39562
202301_s_at	9.069464
202302_s_at	10.630831
202303_x_at	9.79069
202304_at	8.2961645
202305_s_at	8.277784
202306_at	10.739734
202307_s_at	10.140821
202308_at	8.154636
202309_at	11.672058
202310_s_at	5.9432225
202311_s_at	4.7966585
202312_s_at	5.6140995
202313_at	8.772581
202314_at	9.233813
202315_s_at	6.444809
202316_x_at	5.838292
202317_s_at	8.678593
202318_s_at	10.871295
202319_at	8.74
202320_at	7.5093617
202321_at	6.8548183
202322_s_at	8.818801
202323_s_at	7.447065
202324_s_at	9.259165
202325_s_at	12.50161
202326_at	7.5905023
202327_s_at	4.551527
202328_s_at	6.463939
202329_at	10.992301
202330_s_at	9.095113
202331_at	8.998048
202332_at	7.798188
202333_s_at	10.643295
202334_s_at	9.740773
202335_s_at	3.947369
202336_s_at	8.320951
202337_at	7.5342016
202338_at	8.410353
202339_at	6.6605606
202340_x_at	6.85629
202341_s_at	3.3477385
202342_s_at	2.8475041
202343_x_at	11.8640585
202344_at	7.3735967
202345_s_at	13.017909
202346_at	9.075261
202347_s_at	9.978381
202348_s_at	8.373004
202349_at	7.970986
202350_s_at	2.7988322
202351_at	7.503082
202352_s_at	10.243316
202353_s_at	9.644556
202354_s_at	7.2649865
202355_s_at	7.906393
202356_s_at	7.9487996
202357_s_at	4.040574
202358_s_at	6.6457205
202359_s_at	5.684763
202360_at	8.4133625
202361_at	8.730538
202362_at	11.528807
202363_at	5.3547487
202364_at	10.264175
202365_at	9.902576
202366_at	5.7906475
202367_at	6.8523426
202368_s_at	5.5104227
202369_s_at	7.170925
202370_s_at	10.964876
202371_at	2.7648976
202372_at	10.427764
202373_s_at	10.634134
202374_s_at	9.166131
202375_at	5.9707556
202376_at	4.2088614
202377_at	7.7116394
202378_s_at	8.154427
202379_s_at	10.018473
202380_s_at	8.645872
202381_at	8.53777
202382_s_at	4.0631533
202383_at	6.0363226
202384_s_at	7.9181843
202385_s_at	8.081014
202386_s_at	8.34735
202387_at	10.012667
202388_at	7.3434825
202389_s_at	8.251874
202390_s_at	6.9401336
202391_at	12.495542
202392_s_at	8.020792
202393_s_at	9.707199
202394_s_at	7.759458
202395_at	10.718164
202396_at	11.007652
202397_at	11.818018
202398_at	5.1731205
202399_s_at	8.656118
202400_s_at	5.3493733
202401_s_at	8.630969
202402_s_at	8.02453
202403_s_at	4.6244006
202404_s_at	3.0863938
202405_at	7.6539936
202406_s_at	10.510823
202407_s_at	8.249331
202408_s_at	9.983092
202409_at	4.036521
[truncated: 52,676 more rows]
