# Supplementary material for: Tyrosine phosphorylation of RNA polymerase II CTD is associated with antisense promoter transcription and active enhancers in mammalian cells
Source: eLife. 2014 May 9;3:e02105. doi: 10.7554/eLife.02105 (PMC4042876; doi:10.7554/eLife.02105)
Supplement: Source code 1. — Folder containing the different scripts used in this study. DOI: http://dx.doi.org/10.7554/eLife.02105.022 [file elife02105s001.tar.gz › SupplementaryData1/Tyrosine1_article/scripts/enhancers/putativePromoters_removeShortRNAOutliers_step5.R]

############################################################################################
# This script aims to remove the promoters that present ShortRNA+ or # ShortRNA- outlier signal. Means are computed along the provided location (in GFF)
# extended upstream and downstream with the given outliers_extension. 
# Two computation modes exists: 'means' and 'values'. 
# - Means: The mean of the signal is computed on the chosen locus and then compared to the threshold
# - Values: The bins values are directly compared to the treshold
# contact: spinelli@ciml.univ-mrs.fr
############################################################################################

library(IRanges)
library(GenomicRanges)


# ##################################
# Define some parameters
# ##################################


binSize <- ; 					# The binSize of the wig folder that was used for creating the object. If several objects are used, they should have been built with wig files having equal bining. The binSize argument is unique
outliers_extension <- ; 		# Size of the extension to compute mean of signal on for outliers removal
upper_asinh_threshold <- ; 		# ShortRNA mean asinh upper threshold (the two values are linked). For outliers_extension = 500, upper_asinh_threshold = 2 is good. For outliers_extension = 2000, upper_asinh_threshold = 1 is good
filter_extension <- ; 			# Extension used during the H3K4me3/H3K4me1 filtering
locus_extension <- ; 			# Extension that should be applied on the reference experiment interval in the output. Typically 0
remove_mode <- ""; 				# Outliers can be detected using either 'means' or 'values'
outputFolder <- ""; 			# Folder in which the result will be written in
outputFile <- ""; 				# Name of the output file.
shortRNAplus_object <- ""; 		# Object containing expression signal of positive short RNA. The object must be generated using the last promoters file produced
shortRNAminus_object <- ""; 	# Object containing expression signal of negative short RNA. The object must be generated using the last promoters file produced


# ##################################
# Load source files
# ##################################

# Load sense RNA

cat("\nLoading sense RNA...")
load( shortRNAplus_object)
shortRNAplus_TSS = lapply(genesSelected, "[[", "probe.valueTSS")
shortRNAplus_chr = unlist(lapply(genesSelected, "[[", "chr"))
shortRNAplus_begin = as.numeric(unlist(lapply(genesSelected, "[[", "gene.begin")))
shortRNAplus_end = as.numeric(unlist(lapply(genesSelected, "[[", "gene.end")))
shortRNAplus_strand = unlist(lapply(genesSelected, "[[", "gene.strand"))
rm( genesSelected)

# Select signal in the zone where the mean must be done

TSS_index = round( length( shortRNAplus_TSS[[1]]) / 2)
shortRNAplus_TSS_mean = as.numeric( unlist( lapply( shortRNAplus_TSS, function(x){
							return(mean(x[(TSS_index - round( outliers_extension/binSize)):(TSS_index + round( outliers_extension/binSize))]))
						})))
shortRNAplus_TSS_locus = lapply( shortRNAplus_TSS, function(x){
			return((x[(TSS_index - round( outliers_extension/binSize)):(TSS_index + round( outliers_extension/binSize))]))
		})

if( length( na.omit( shortRNAplus_TSS_mean)) != length( shortRNAplus_TSS_mean)){
	cat("\nWARNING : There is some NA value in the RNA+ means")
	warning("\nThere is some NA value in the RNA+ means")
}


# Load anti-sense RNA

cat("\nLoading anti-sense RNA...")
load( shortRNAminus_object)
shortRNAminus_TSS = lapply(genesSelected, "[[", "probe.valueTSS");
shortRNAminus_chr = unlist(lapply(genesSelected, "[[", "chr"))
shortRNAminus_begin = as.numeric(unlist(lapply(genesSelected, "[[", "gene.begin")))
shortRNAminus_end = as.numeric(unlist(lapply(genesSelected, "[[", "gene.end")))
shortRNAminus_strand = unlist(lapply(genesSelected, "[[", "strand"))
rm( genesSelected)

# Select signal in the zone where the mean must be done

TSS_index = round( length( shortRNAminus_TSS[[1]]) / 2)
shortRNAminus_TSS_mean = as.numeric( unlist( lapply( shortRNAminus_TSS, function(x){
							return(mean(x[(TSS_index - round( outliers_extension/binSize)):(TSS_index + round( outliers_extension/binSize))]))
						})))

shortRNAminus_TSS_locus = lapply( shortRNAminus_TSS, function(x){
			return((x[(TSS_index - round( outliers_extension/binSize)):(TSS_index + round( outliers_extension/binSize))]))
		})

if( length( na.omit( shortRNAminus_TSS_mean)) != length( shortRNAminus_TSS_mean)){
	cat("\nWARNING : There is some NA value in the RNA- means")
	warning("\nThere is some NA value in the RNA- means")
}


# ######################################
# Plot the ShortRNA distributions
# ######################################

plot_outputfolder = paste( outputFolder, "/ShortRNAMeansDistribution", sep="")
if(!file.exists(plot_outputfolder)){
	dir.create( plot_outputfolder)
}

# Plot the ShortRNA distributions

cairo_ps( filename=paste( plot_outputfolder, "/", outputFile, "_values.ps", sep=""))
colors_tab = c("red", "blue")
type_name_tab = c("RNA+", "RNA-")
density_ShortRNAplus = density(  asinh( as.numeric( unlist( shortRNAplus_TSS_locus))))
density_ShortRNAminus = density( asinh( as.numeric( unlist( shortRNAminus_TSS_locus))))
y_max = max( density_ShortRNAplus$y, density_ShortRNAminus$y)
plot( density_ShortRNAplus, col = colors_tab[1], main= paste("Distribution of RNA +/- for putative promoters\n with extension", outliers_extension),
		xlab = " RNA+/- signal asinh", ylab="density", ylim=c(0,y_max))
lines( density_ShortRNAminus, col = colors_tab[2]);
abline( v = upper_asinh_threshold, col="green")
legend("topleft", type_name_tab, cex = 0.8, col = colors_tab, lwd = 2, bty="n");
dev.off()

# Plot the ShortRNA means distributions

cairo_ps( filename=paste( plot_outputfolder, "/", outputFile, "_means.ps", sep=""))
colors_tab = c("red", "blue")
type_name_tab = c("RNA+", "RNA-")
density_ShortRNAplus = density(  asinh( shortRNAplus_TSS_mean))
density_ShortRNAminus = density( asinh( shortRNAminus_TSS_mean))
y_max = max( density_ShortRNAplus$y, density_ShortRNAminus$y)
plot( density_ShortRNAplus, col = colors_tab[1], main= paste("Distribution of RNA +/- means for putative promoters\n with extension", outliers_extension),
		xlab = " RNA+/- signal mean asinh", ylab="density", ylim=c(0,y_max))
lines( density_ShortRNAminus, col = colors_tab[2]);
abline( v = upper_asinh_threshold, col="green")
legend("topleft", type_name_tab, cex = 0.8, col = colors_tab, lwd = 2, bty="n");
dev.off()

# ######################################
# Removing the outliers
# ######################################

# Detecting outliers
shortRNAplus_TSS_mean_nooutliers_indexes = which( shortRNAplus_TSS_mean <= sinh( upper_asinh_threshold))
shortRNAminus_TSS_mean_nooutliers_indexes = which( shortRNAminus_TSS_mean <= sinh( upper_asinh_threshold))

kept_indexes_mean = intersect( shortRNAplus_TSS_mean_nooutliers_indexes, shortRNAminus_TSS_mean_nooutliers_indexes)

shortRNAplus_TSS_values_nooutliers_indexes = setdiff(c(1:length(shortRNAplus_TSS_locus)), which( lapply( shortRNAplus_TSS_locus, max) > sinh(upper_asinh_threshold)))
shortRNAminus_TSS_values_nooutliers_indexes = setdiff(c(1:length(shortRNAminus_TSS_locus)), which( lapply( shortRNAminus_TSS_locus, max) > sinh(upper_asinh_threshold)))

kept_indexes_values = intersect( shortRNAplus_TSS_values_nooutliers_indexes, shortRNAminus_TSS_values_nooutliers_indexes)

# Reporting
output_stats = vector()
trace1 = paste("\nWith mean, keeping on ShortRNA+", length( shortRNAplus_TSS_mean_nooutliers_indexes), " putative promoters on ", length( shortRNAplus_TSS_mean), "(", round(100*length( shortRNAplus_TSS_mean_nooutliers_indexes)/length(shortRNAplus_TSS_mean)),"%)")
trace2 = paste("\nWith mean, keeping on ShortRNA-", length( shortRNAminus_TSS_mean_nooutliers_indexes), " putative promoters on ", length( shortRNAminus_TSS_mean), "(", round(100*length( shortRNAminus_TSS_mean_nooutliers_indexes)/length(shortRNAminus_TSS_mean)),"%)")
trace3 = paste("\nWith mean, keeping globally", length( kept_indexes_mean), " putative promoters on ", length( shortRNAminus_TSS_mean), "(", round(100*length( kept_indexes_mean)/length(shortRNAminus_TSS_mean)),"%)")
output_stats = append( output_stats, trace1)
output_stats = append( output_stats, trace2)
output_stats = append( output_stats, trace3)
trace4 = paste("\n\nWith values, keeping on ShortRNA+", length( shortRNAplus_TSS_values_nooutliers_indexes), " putative promoters on ", length( shortRNAplus_TSS_mean), "(", round(100*length( shortRNAplus_TSS_values_nooutliers_indexes)/length(shortRNAplus_TSS_mean)),"%)")
trace5 = paste("\nWith values, keeping on ShortRNA-", length( shortRNAminus_TSS_values_nooutliers_indexes), " putative promoters on ", length( shortRNAminus_TSS_mean), "(", round(100*length( shortRNAminus_TSS_values_nooutliers_indexes)/length(shortRNAminus_TSS_mean)),"%)")
trace6 = paste("\nWith values, keeping globally", length( kept_indexes_values), " putative promoters on ", length( shortRNAminus_TSS_mean), "(", round(100*length( kept_indexes_values)/length(shortRNAminus_TSS_mean)),"%)")
output_stats = append( output_stats, trace4)
output_stats = append( output_stats, trace5)
output_stats = append( output_stats, trace6)
write.table( output_stats, file = paste(plot_outputfolder, "/", outputFile, ".txt", sep=""), row.names=F, col.names=F, quote=F, sep="\t")

cat(trace1)
cat(trace2)
cat(trace3)
cat(trace4)
cat(trace5)
cat(trace6)

# Writting output
filtered_gff = vector()
if( remove_mode == "means"){
	cat("\nRemoving with means method")
	for( index in 1:length( kept_indexes_mean)){
		enhancer_index = kept_indexes_mean[index]
		filtered_gff[index] = paste( shortRNAplus_chr[enhancer_index], "putative_promoters_removeShortRNAOutliers.R", paste( outputFile, "MeanThr", upper_asinh_threshold, sep=""), shortRNAplus_begin[enhancer_index], shortRNAplus_end[enhancer_index], "0", shortRNAplus_strand[enhancer_index], ".", ".", sep="\t")
	}
}else if( remove_mode == "values"){
	cat("\nRemoving with values method")
	for( index in 1:length( kept_indexes_values)){
		enhancer_index = kept_indexes_values[index]
		filtered_gff[index] = paste( shortRNAplus_chr[enhancer_index], "putative_promoters_removeShortRNAOutliers.R", paste( outputFile, "ValueThr", upper_asinh_threshold, sep=""), shortRNAplus_begin[enhancer_index], shortRNAplus_end[enhancer_index], "0", shortRNAplus_strand[enhancer_index], ".", ".", sep="\t")
	}
}else{
	stop("\nERROR : Selection method is not correct. Should be 'means' or 'values'.")
}

cat("\nWritting output files...")
write.table( filtered_gff, file = paste(outputFolder, "/", outputFile, ".gff", sep=""), row.names=F, col.names=F, quote=F, sep="\t");
