# Supplementary material for: Tyrosine phosphorylation of RNA polymerase II CTD is associated with antisense promoter transcription and active enhancers in mammalian cells
Source: eLife. 2014 May 9;3:e02105. doi: 10.7554/eLife.02105 (PMC4042876; doi:10.7554/eLife.02105)
Supplement: Source code 1. — Folder containing the different scripts used in this study. DOI: http://dx.doi.org/10.7554/eLife.02105.022 [file elife02105s001.tar.gz › SupplementaryData1/Tyrosine1_article/scripts/enhancers/tissue_specificity.R]

#############
#This script enables to assess the tissue specificity of genes adjacent to enhancers.
# contact: romain.fenouil@free.fr/nicolas.descostes@gmail.com
#############


library(hgu133a2.db);

# Define the required options

library_name <- "";  		# Name of the library to load to assess the tissue specificity. ex: for human, hgu133a2.db. It only indicates the name of the library used.
SYMBOLmap <- ""; 			#  Will allow to convert genes IDs to and from affymetrix IDs. ex: for human, hgu133a2SYMBOL. It only indicates the name of the library used. It should be also entered directly in the script line 32
REFSEQmap <- ""; 			# Will allow to convert genes IDs to and from affymetrix IDs. ex: for human, hgu133a2REFSEQ.It only indicates the name of the library used. It should be also entered directly in the script line 33
outputFolder <- ""; 		# The path to the folder the figures should be written in
gene_atlas_file <- ""; 		# File containing the data of expression. ex: for human, U133AGNF1B.gcrma.avg.csv
closest_genes_file <- ""; 	# File containing the list of annotations closest to enhancers


##################
# MAIN
##################


cat("\n\n !!!!!!!!!!!! Loading library ------->", library_name, " (Change it regarding species) \n");
cat("\n\n !!!!!!!!!!!! Use of SYMBOLmap ------->", SYMBOLmap, " (Change it regarding species) \n");
cat("\n\n !!!!!!!!!!!! Use of REFSEQmap ------->", REFSEQmap, " (Change it regarding species) \n");

# Loading affymetrix library. This chip was used for experiments in geneAtlas will allow to convert genes IDs to and from affymetrix IDs

SYMBOLmap = hgu133a2SYMBOL;
REFSEQmap = hgu133a2REFSEQ; 


figuresFolder= outputFolder;

dir.create(figuresFolder, recursive=T)

#### READING FILES

geneAtlasRawFile= gene_atlas_file;

## Reading gene atlas data file
cat("\nReading gene atlas data file... ")
geneAtlasRawData=read.csv(geneAtlasRawFile,row.names=1);
cat("done.")

availableprobes=mappedkeys(SYMBOLmap)
geneAtlasProbesInAnno=rownames(geneAtlasRawData) %in% availableprobes;

cat("\nNumber of probes in bioGPS matrix:", nrow(geneAtlasRawData));
cat("\nNumber of bioGPS probe IDs available in HGU133A annotations:", sum(geneAtlasProbesInAnno));


# Filter bioGPS matrix for genes available for conversion.
geneAtlasRawData=geneAtlasRawData[geneAtlasProbesInAnno,];

## Converting probes names to genes symbols
cat("\nConverting probes names to genes symbols... ")
# getting the probes names and converting to genes symbol

geneAtlasRawDataRows=rownames(geneAtlasRawData)
geneAtlasRawDataSymbols=as.character(SYMBOLmap[geneAtlasRawDataRows])

# removing the untranslated rows
geneAtlasRawData=geneAtlasRawData[names(geneAtlasRawDataSymbols),]
cat("done.")

## Merging probes associated to same genes (maximum value taken)
cat("\nMerging probes associated to same genes (average value taken)...\n ")
# results data frame (no way to convert output of "by" to a data frame...)
geneAtlasData=matrix(ncol=ncol(geneAtlasRawData), nrow=length(unique(geneAtlasRawDataSymbols)))
i=0;
# using genes symbols as factor and filling the results data frame
resBY=by(geneAtlasRawData,geneAtlasRawDataSymbols, function(x){i<<-i+1;cat("\r",i);geneAtlasData[i,]<<-apply(x,2,mean)})
# putting names in the data frame
colnames(geneAtlasData)=colnames(geneAtlasRawData);
rownames(geneAtlasData)=names(resBY); # don't use the factor cause "by" tend not to use it in the original order (alphabetic order ?)...
cat(" Done.")


## refseq names of platforms isolated genes
platformsAnnoFile= closest_genes_file

cat("\nReading annotations files...")


platformsAnnoNames=readLines(platformsAnnoFile);
cat("\n    platforms genes :", length(platformsAnnoNames)); # this is refseq name (has to be converted to gene symbol)
platformsAnnoNames=unique(platformsAnnoNames)
cat("\n    unique platforms genes :", length(platformsAnnoNames)); # this is refseq name (has to be converted to gene symbol)


## Converting platforms refseq names to gene symbols
cat("\n    Converting platforms refseq names to gene symbols... ")
revREFSEQ=revmap(REFSEQmap)
# removing the ones that will not be able to be converted
platformsAnnoNames=platformsAnnoNames[platformsAnnoNames %in% keys(revREFSEQ)]
platformsAnnoNames=as.character(revREFSEQ[platformsAnnoNames]) # careful here we have multiple representation of genes (multi probes names for one gene)
platformsAnnoNames=platformsAnnoNames[unique(names(platformsAnnoNames))] # this is used to only take te first probe name

# converting probe names to gene symbols
platformsAnnoNames=as.character(SYMBOLmap[platformsAnnoNames])
cat("done.")


#### GETTING VALUES FOR EACH GENE'a

cat("\n\nGetting Values for each gene...")


## platforms

cat("\n\n    platforms genes (nb affy probes)... ")
platformsAnnoNames=platformsAnnoNames[platformsAnnoNames %in% rownames(geneAtlasData)];
geneAtlasplatforms=geneAtlasData[platformsAnnoNames,]

cat("done. Nb genes retrieved :", nrow(geneAtlasplatforms))


#### GETTING RANDOM VALUES AND GENOME VALUES AND PLOTTING DENSITIES

cat("\n\n    removing selected genes from genome matrix (nb of genes before removal : ",nrow(geneAtlasData),")...",sep="")
# Remove the genes from the selection in the genome matrix (necessary for statistical test wilcoxon)
geneAtlasData=geneAtlasData[-(which(rownames(geneAtlasData) %in% rownames(geneAtlasplatforms))),]

cat("done. Nb genes after removal :", nrow(geneAtlasData))

# Let's sort it at the same so it will be ready for first plot
expressionByTissueForALL=sort(apply(geneAtlasData,2,mean), decreasing=TRUE)


#### Plotting densities of expression values for genome and selection in each tissue

# Function that pliots several densities stored in a list, the additional parameters '...' are for the window only (title, axes, etc...), not the curves
plotDensityList=function(densityList, ...)
{
	xValues=unlist(lapply(densityList,"[", "x"));
	yValues=unlist(lapply(densityList,"[", "y"));
	
	plot(NULL, xlim=c(min(xValues), 300), ylim=c(min(yValues), max(yValues)), ...);
	
	myColors=rainbow(length(densityList));
	
	resNULL=mapply(points, densityList, col=myColors, type='l', lwd=1);
	
}

## Doing it for genome
cairo_ps(filename =paste(figuresFolder,"DensitiesExpression_GENOME.ps",sep=""), width=7, height=7);
densitiesGenome=apply(geneAtlasData,2,density);
plotDensityList(densitiesGenome, main="DensitiesExpression_GENOME");
dev.off();

## Doing it for selection
cairo_ps(filename =paste(figuresFolder,"DensitiesExpression_SELECTION.ps",sep=""), width=7, height=7);
densitiesSelection=apply(geneAtlasplatforms,2,density);
plotDensityList(densitiesSelection, main="DensitiesExpression_SELECTION");
dev.off();


#### Plotting barplots


cat("\n\n PLOTTING... ")


## platforms

cairo_ps(filename =paste(figuresFolder,"platforms_ordered_average_expression.ps",sep=""), width=17, height=7)
#x11(width=17)
par(mai=c(3,1,1,1));
# Getting mean values for all tissues for the gene list and sort it
expressionByTissueForplatforms=sort(apply(geneAtlasplatforms,2,mean), decreasing=TRUE)

# Apply the same sorting for values of all tissues for all genes (same length cause same number of tissues)
orderedExpressionByTissueForALL=expressionByTissueForALL[names(expressionByTissueForplatforms)]

# Taking a random sample with the same number of genes than the dataset
geneAtlasplatforms_RANDOMSAMPLE=geneAtlasData[sample(nrow(geneAtlasData),nrow(geneAtlasplatforms)),]
# Getting mean values for all tissues for the random gene list
expressionByTissueForRandom=sort(apply(geneAtlasplatforms_RANDOMSAMPLE,2,mean), decreasing=TRUE)
# Sort it according to the genes list of interest scores
orderedExpressionByTissueForRandom=expressionByTissueForRandom[names(expressionByTissueForplatforms)];


# Creating a matrix with these values for the plot
matrixBars=rbind(expressionByTissueForplatforms, orderedExpressionByTissueForALL)
#matrixBars=rbind(matrixBars,orderedExpressionByTissueForRandom)

# Plotting and legend
barplot(matrixBars, las=2, main="platforms Genes", col=c("#FF5555","#5555FF"), beside=T, space=c(0,0.8), horiz=F)
legend(x=length(matrixBars)-20,y=max(matrixBars), legend=c("platforms genes", "Total genome", "Random sample"), col=c("#FF5555","#5555FF", "#55FF55"), lty=1, lwd=5)

dev.off();

# Plotting top10 tissues
cairo_ps(filename =paste(figuresFolder,"platforms_top10_ordered_average_expression.ps",sep=""), width=7, height=7)
par(mai=c(1,3,1,1));

barplot(matrixBars[,10:1], las=2, main="platforms Genes", col=c("#FF5555","#5555FF"), beside=T, space=c(0,0.8), horiz=T)

dev.off();


# Ploting ordered by ratio of genes over genome
cairo_ps(filename =paste(figuresFolder,"platforms_ordered_ratio_list_genome.ps",sep=""), width=17, height=7)
#x11(width=17)
par(mai=c(3,1,1,1));

ratio=expressionByTissueForplatforms/orderedExpressionByTissueForALL;

ratioOrder=order(ratio, decreasing=TRUE)


matrixBars=rbind(expressionByTissueForplatforms[ratioOrder], orderedExpressionByTissueForALL[ratioOrder])
#matrixBars=rbind(matrixBars,orderedExpressionByTissueForRandom[ratioOrder])

colnames(matrixBars)=paste(colnames(matrixBars)," (",format(ratio[ratioOrder], digit=3, scientific=F),")",sep="")


barplot(matrixBars, las=2, main="platforms Genes by ratio", col=c("#FF5555","#5555FF"), beside=T, space=c(0,0.8), horiz=F)

dev.off()

# Plotting top10 tissues
cairo_ps(filename =paste(figuresFolder,"platforms_top10_ordered_ratio_list_genome.ps",sep=""), width=7, height=7)
par(mai=c(1,3,1,1));

barplot(matrixBars[,10:1], las=2, main="platforms Genes by ratio", col=c("#FF5555","#5555FF"), beside=T, space=c(0,0.8), horiz=T)

dev.off();


# Plotting ordered by p-values of t-test (see : about statistical test end of file)

cairo_ps(filename =paste(figuresFolder,"platforms_ordered_pvalue_list_genome.ps",sep=""), width=17, height=7)
#x11(width=17)
par(mai=c(4,1,1,1));

# doing t-test comparing genes list and total genome for every tissue
# retrieving p-value
pValuesplatforms=vector();
for(tissue in colnames(geneAtlasData))
{
	pValuesplatforms[[tissue]]=wilcox.test(geneAtlasplatforms[,tissue],geneAtlasData[,tissue])$p.value;
}

pValuesplatformsOrdered=sort(pValuesplatforms);


matrixBars=rbind(expressionByTissueForplatforms[names(pValuesplatformsOrdered)], orderedExpressionByTissueForALL[names(pValuesplatformsOrdered)])
#matrixBars=rbind(matrixBars,orderedExpressionByTissueForRandom[names(pValuesplatformsOrdered)])

colnames(matrixBars)=paste(colnames(matrixBars)," (",format(pValuesplatformsOrdered, digit=3, scientific=T),")",sep="")

barplot(matrixBars, las=2, main="platforms Genes by p-values", col=c("#FF5555","#5555FF"), beside=T, space=c(0,0.8), horiz=F)

dev.off();

# Plotting top10 tissues
cairo_ps(filename =paste(figuresFolder,"platforms_top10_ordered_pvalue_list_genome.ps",sep=""), width=7, height=7)
par(mai=c(1,3.5,1,1));

barplot(matrixBars[,10:1], las=2, main="platforms Genes by p-values", col=c("#FF5555","#5555FF"), beside=T, space=c(0,0.8), horiz=T)

dev.off();


cat("DONE ! \n\n")
