# Supplementary material for: Tyrosine phosphorylation of RNA polymerase II CTD is associated with antisense promoter transcription and active enhancers in mammalian cells
Source: eLife. 2014 May 9;3:e02105. doi: 10.7554/eLife.02105 (PMC4042876; doi:10.7554/eLife.02105)
Supplement: Source code 1. — Folder containing the different scripts used in this study. DOI: http://dx.doi.org/10.7554/eLife.02105.022 [file elife02105s001.tar.gz › SupplementaryData1/Tyrosine1_article/scripts/enhancers/enhancers_detection_twoMarks_step1.R]

################
# This script is an adaptation of enhancers_detection_step1.R with only two marks (H3K4me1 and H3K4me3).
# contact: nicolas.descostes@gmail.com
################

library(multicore);
library(IRanges);


###########
# PARAMETERS
###########


# Required arguments
peaks_files <- c(); 				# File pathes to the two peak detection files used.
expName_tab <- c(); 				# Vector giving the names of the experiments used
referenceAnnotations <- ""; 		# GFF file of the reference annotations for the promoters.
outputFolder <- ""; 				# Folder in which all results of the detection will be written in		 
lengthUpstreamPromoters <- ; 		# When outputting the coordinates, length upstream promoters annotations. Typically 0
lengthDownstreamPromoters <- ; 		# When outputting the coordinates, length downstream promoters annotations. Typically 0


logString <- vector();


##############
# FUNCTIONS
##############


rangedData_to_gff <- function(rangedData_struct, name_exp)
{
	return(file_output_matrix <- cbind(seqName = as.character(rangedData_struct[["space"]]), source = name_exp, feature = name_exp, start = start(rangedData_struct), end = end(rangedData_struct), 
					score = 0, strand = if(unique(as.numeric(ncol(values(rangedData_struct)))) == 1){ as.character(rangedData_struct[["values"]]) }else '+', frame = ".", group = make.unique(rep("group", length(start(rangedData_struct))), sep="-")));
}


orientationNonCoding <- function(start_non_coding, end_non_coding, chr_non_coding, start_peak_K36, end_peak_K36, chr_peak_K36)
{
	
	#For sake of security, check that the chromosomes are the same
	if(chr_non_coding != chr_peak_K36) stop("\n ERROR<orientationNonCoding>: Problem in the code, the chromosomes are different\n\n");
	
	#There can be different cases of location of the peak regarding the non-coding
	# 1) The peak is upstream the annotation at a distance less than 2kb -> antisens
	# 2) The peak is downstream the annotation at a distance less than 2kb -> sens
	# 3) The peak is overlapping the start of the annotation -> antisens
	# 4) The peak is overlapping the end of the annotation -> sens
	# 5) The peak is inside the annotation -> included (additional code needed to solve the problem)
	# 6) The annotation is inside the peak -> cover (additional code needed to solve the problem)
	
	if(start_peak_K36 < start_non_coding && end_peak_K36 <= start_non_coding) #case 1
	{
		#verify that the peak is less than 2kb from the annotation
		if((start_non_coding - end_peak_K36) > 2000) stop("\n ERROR<orientationNonCoding>: The peak detected is more than 2kb from the annotation\n\n Non-coding: ", start_non_coding, "/", end_non_coding, "\n Peak: ", start_peak_K36, "/", end_peak_K36, "\n\n" ); 
		
		orientation <- "antisens"; 
	}
	else if(start_peak_K36 >= end_non_coding && end_peak_K36 > end_non_coding) #case 2
	{
		#verify that the peak is less than 2kb from the annotation
		if((start_peak_K36 - end_non_coding) > 2000) stop("\n ERROR<orientationNonCoding>: The peak detected is more than 2kb from the annotation\n\n Non-coding: ", start_non_coding, "/", end_non_coding, "\n Peak: ", start_peak_K36, "/", end_peak_K36, "\n\n" );
		
		orientation <- "sens";
	}
	else if(start_peak_K36 < start_non_coding && end_peak_K36 > start_non_coding && end_peak_K36 <= end_non_coding) #case 3
	{
		orientation <- "antisens"
	}
	else if(start_peak_K36 >= start_non_coding && start_peak_K36 < end_non_coding && end_peak_K36 > end_non_coding) #case 4
	{
		orientation <- "sens"
	}
	else if(start_peak_K36 >= start_non_coding && end_peak_K36 <= end_non_coding) #case 5
	{
		length_non_coding <- end_non_coding - start_non_coding;
		middle_non_coding <- start_non_coding + round(length_non_coding/2);
		
		distance_start_middle <- middle_non_coding - start_peak_K36;
		distance_end_middle <- middle_non_coding - end_peak_K36;
		
		if(distance_start_middle > 0 && distance_end_middle >= 0)  #if peak is upstream the middle of anno
		{ 
			orientation <- "antisens";
		}
		else if(distance_start_middle <= 0 && distance_end_middle < 0)  #if peak is downstream middle anno
		{
			orientation <- "sens";
		}
		else if(distance_start_middle > 0 && distance_end_middle < 0)  #if peak is overlapping the middle, the farest extremity of the peak defines the orientation
		{
			if(abs(distance_start_middle) > distance_end_middle) orientation <- "antisens" else orientation <- "sens";
		}
		else
		{
			stop("\n ERROR<orientationNonCoding>: The peak is included in the annotation, but its location is not supported and the orientation cannot be defined\n\n ")
		}
	}
	else if(start_peak_K36 < start_non_coding && end_peak_K36 > end_non_coding) #case 6
	{
		orientation <- "cover"
	}
	else
	{
		stop("ERROR<orientationNonCoding>: There is a case not taken into account, check program\n\n")
	}
	
	
	result <- c(chr_peak_K36, start_peak_K36, end_peak_K36, chr_non_coding, start_non_coding, end_non_coding, orientation);
	
	return(result);
}

##############
# MAIN
##############


if(!file.exists(outputFolder))
{
	dir.create(outputFolder, recursive = TRUE);
}


if(length(peaks_files) > 3 || length(expName_tab) > 3)
{
	stop("\n\n This script takes only two experiments as input and H3K36me3 to filter. Check peaks files and exp names\n\n");
}


#Reading the bed files containing peaks detected
cat("Reading peaks files...\n");
list_peaks_files <- mclapply(peaks_files, read.table);

#Reading file of reference annotations used for defining promoters
referenceAnno <- read.table(referenceAnnotations);


#### convert each peaks list and referenceAnno to ranged data (This enables to perform intersections with IRanges)

list_rangedData_peaks <- mclapply(list_peaks_files, function(x){ vector_start <- x[,2];
			vector_end <- x[,3];
			vector_seqname <- x[,1];
			
			return(RangedData(IRanges(start = vector_start, end = vector_end), space = vector_seqname))});


referenceAnno_rangedData <- RangedData(IRanges(start = referenceAnno$V4, end = referenceAnno$V5), space = referenceAnno$V1);


logString <- c(logString, paste(expName_tab, "has", as.numeric(unlist(lapply(list_rangedData_peaks,nrow))), "elements",sep=" "));
logString <- c(logString, paste("referenceAnno annotations: ", nrow(referenceAnno_rangedData), sep=""))


#### Now compute the overlap of H3K4me1 and H3K4me3

cat("\n Computing the overlap between H3K4me1 and H3K4me3\n")

index_H3K4me1 <- which(expName_tab == "H3K4me1");
index_H3K4me3 <- which(expName_tab == "H3K4me3");

if(length(index_H3K4me1) == 0 || length(index_H3K4me3) == 0)
{
	stop("\n The exp as input should be named H3K4me1 and H3K4me3\n");
}

hits_result <- findOverlaps(list_rangedData_peaks[[index_H3K4me1]], list_rangedData_peaks[[index_H3K4me3]]);
list_rangedData_peaks_temp1 <- list_rangedData_peaks[[index_H3K4me1]][unique(queryHits(hits_result)),];    #keep only the overlapping intervals
list_rangedData_peaks_temp2 <- list_rangedData_peaks[[index_H3K4me3]][unique(subjectHits(hits_result)), ];            #keep only the overlapping intervals
potential_areas <- reduce(rbind(list_rangedData_peaks_temp1, list_rangedData_peaks_temp2)); #Potential areas ie without exclusion of non coding promoters neither enhancers that could be non annotated promoters

gffTableTemp <- rangedData_to_gff(potential_areas, "H3K4me1_vs_H3K4me3");
logString <- c(logString, paste("H3K4me1 overlaps H3K4me3 :", nrow(gffTableTemp),sep=" " ))
cat("\t Writting gff file H3K4me1 overlaps H3K4me3\n")
write.table(gffTableTemp, file = paste(outputFolder, "H3K4me1_vs_H3K4me3.gff", sep=""), row.names=F, col.names=F, quote=F, sep="\t");

rm(list_rangedData_peaks_temp1);
rm(list_rangedData_peaks_temp2);
rm(hits_result);
rm(gffTableTemp);


logString <- c(logString, paste("potential areas-H3K4me1+H3K4me3):", nrow(potential_areas),sep=" " ))

cat("\t Writting gff file of potential areas (including non coding promoters\n")
gffTableTemp <- rangedData_to_gff(potential_areas, "potential-Areas")
write.table(gffTableTemp, file = paste(outputFolder, "potentialAreas-includingNonCoding.gff", sep=""), row.names=F, col.names=F, quote=F, sep="\t");
rm(gffTableTemp);


########## DETECTION OF INTERGENIC POTENTIAL AREAS

## First computes the overlap of potential areas with referenceAnno annotations and retrieve intergenic areas

hits_result <- findOverlaps(potential_areas, referenceAnno_rangedData);

potential_intergenic <- potential_areas[-unique(queryHits(hits_result)),];
potential_intragenic <- potential_areas[unique(queryHits(hits_result)),];


## secondly, computes the distance to the nearest annotation

potential_intergenic_GFF <- rangedData_to_gff(potential_intergenic, "potential_intergenic");

distanceNearestAnno <- vector();

distanceNearestAnno <- apply(potential_intergenic_GFF, MARGIN=1, function(x,referenceAnno){
			
			indexSameChromosomes <- which(as.character(referenceAnno$V1) == as.character(x[1]));
			startVector <- as.numeric(referenceAnno[indexSameChromosomes,4]);
			endVector <- as.numeric(referenceAnno[indexSameChromosomes,5]);
			
			#compute the distance of the end of potential areas to start of annotation (and start to end)
			endPotential_to_startAnno <- startVector - as.numeric(x[5]);
			endAnno_to_startPotential <- as.numeric(x[4]) - endVector; 
			
			distance <- min(c(endPotential_to_startAnno[which(endPotential_to_startAnno > 0)],
							endAnno_to_startPotential[which(endAnno_to_startPotential > 0)]
					));
			
			if(length(distance) != 1 || distance < 0)
			{
				stop("\n The distance was not found or is negative\n\n")
			}
			
			return(distance)
			
		}, referenceAnno)

logString <- c(logString, paste("potential intergenic > 5kb from nearest anno:", sum(distanceNearestAnno > 5000), "/", nrow(potential_intergenic), sep= " "));

infoDistance <- summary(distanceNearestAnno);
logString <- c(logString, paste("Summary Distance -> Min. ", infoDistance[[1]], " 1st Qu. ", infoDistance[[2]], " Median ", infoDistance[[3]], " 3rd Qu. ", infoDistance[[4]], " Max. ", infoDistance[[5]], sep=""));

cairo_ps(filename=paste(outputFolder, "distrib-distance-less1Million.ps",sep=""), width = 7, height = 7, bg = "transparent")
hist(distanceNearestAnno,breaks=1000, xlim=c(0,1000000), main="Distance to nearest annotation");
dev.off()

# Filter intergenic areas which are less than 5 kb from nearest annotations
potential_intergenic <- potential_intergenic[which(as.numeric(distanceNearestAnno) > 5000), ]; 
potential_intergenic_GFF <- rangedData_to_gff(potential_intergenic, "potential_intergenic");
logString <- c(logString, paste("potential intergenic", nrow(potential_intergenic), sep=" "));


write.table(potential_intergenic_GFF, file = paste(outputFolder, "potentialIntergenic-includingNonCoding.gff",sep=""), row.names=F, col.names=F, quote=F, sep="\t");

## Third, look for intergenic potential areas near to H3K36me3 peaks. Those regions will be considered as non-coding promoters
## and excluded from potential enhancers

index_H3K36me3 <- which(expName_tab == "H3K36me3")

if( index_H3K36me3 > 0)
{
	## Defining non coding promoters and enhancers
	hits_result = findOverlaps(potential_intergenic, subject = list_rangedData_peaks[[index_H3K36me3]], maxgap = 2000)
	potential_ncpromoters <- potential_intergenic[unique(queryHits(hits_result)),];
	
	potential_enhancers <- potential_intergenic[-unique(queryHits(hits_result)),];
	
	potential_enhancers_GFF <- rangedData_to_gff(potential_enhancers, "potential_intergenic_enhancers");
	write.table(potential_enhancers_GFF, file = paste(outputFolder, "potentialIntergenicEnhancers.gff",sep=""), row.names=F, col.names=F, quote=F, sep="\t");
	logString <- c(logString, paste("potential Intergenic Enhancers", nrow(potential_enhancers), sep=" "));
	
	## Orienting non coding promoters: Comparison of each peak of H3K36me3 with potential intergenic using hits_result
	coordH3K36me3_rangedData <- list_rangedData_peaks[[index_H3K36me3]];
	index_non_codingVec <- queryHits(hits_result);  #this index have to be used in "potential_intergenic"
	index_H3K36me3PeaksVec <- subjectHits(hits_result);
	
	if(length(index_non_codingVec) != length(index_H3K36me3PeaksVec)) #Verify that we retrieved the corresponding indexes
	{
		stop("\n The number of index differs, nc promoters cannot be oriented, pb in the program\n\n");
	}
	
	#creation of a data.frame with all information and orientation in the last column
	
	preOrientationMatrix <- matrix();
	
	cat("Orienting ", length(index_non_codingVec), " annotations\n");
	
	for(i in 1:length(index_non_codingVec))
	{
		countLoop <- i/100;
		
		if(countLoop%%1 == 0)
		{
			cat(i,"/", length(index_non_codingVec), "\n")
		}
		
		index_non_coding <- index_non_codingVec[i];
		index_H3K36me3Peak <- index_H3K36me3PeaksVec[i];
		
		#Retrieving chr, start and end for potential intergenic detected as non coding promoters and peak of H3K36me3
		start_non_coding <- start(potential_intergenic[index_non_coding,]);
		end_non_coding <- end(potential_intergenic[index_non_coding,]);
		chr_non_coding <- as.character(space(potential_intergenic[index_non_coding,]));
		
		start_peak_K36 <- start(coordH3K36me3_rangedData[index_H3K36me3Peak,]);
		end_peak_K36 <- end(coordH3K36me3_rangedData[index_H3K36me3Peak,]);
		chr_peak_K36 <- as.character(space(coordH3K36me3_rangedData[index_H3K36me3Peak,]));
		
		result <- orientationNonCoding(start_non_coding, end_non_coding, chr_non_coding, start_peak_K36, end_peak_K36, chr_peak_K36)
		
		if(i == 1)
		{
			preOrientationMatrix <- result
		}
		else
		{
			preOrientationMatrix <- rbind(preOrientationMatrix, result);
		}
	}
	
	colnames(preOrientationMatrix) <- c("chr_peak_K36", "start_peak_K36", "end_peak_K36", "chr_non_coding", "start_non_coding", "end_non_coding", "orientation");
	
	
	
	############### A non coding promoter can be attributed several orientations by the code above. The next piece of code is dealing with this "problematic" non coding by performing additional computation
	
	cat("Determining the different orientation for each non coding promoters\n");
	
	#defining a unique key by non coding promoters
	key_non_codingVec <- paste(preOrientationMatrix[,"chr_non_coding"], preOrientationMatrix[,"start_non_coding"], preOrientationMatrix[,"end_non_coding"], sep=":");
	key_non_codingVec_unique <- unique(key_non_codingVec);
	
	key_vs_orientation_matrix <- matrix();  #Matrix containing all the orientations for a particular key
	
	#Retrieving the different orientation corrresponding to each key
	for(i in 1:length(key_non_codingVec_unique))
	{
		key <- key_non_codingVec_unique[i];
		
		#Retrieving the index of preOrientationMatrix at which the key is present
		index_key_vec <- which(key_non_codingVec == key);
		
		if(length(index_key_vec) == 0)
		{
			stop("ERROR: The key was not found in the orientation matrix, problem in the code\n");
		}
		
		#Retrieving the orientation for this key
		orientationVec <- unique(as.character(preOrientationMatrix[index_key_vec, "orientation"]));
		
		if(length(orientationVec) > 1)
		{
			orientationVec <- paste(sort(orientationVec), collapse=":");
		}
		
		#if the orientation vec is antisens:sens, determine the orientation by taking the maximum length of peaks in each kind of orientation
		if(orientationVec == "antisens:sens")
		{
			antisens_peak_total_length <- 0;   #retrieve the total length made by the concatenation of antisens peaks
			sens_peak_total_length <- 0;       #retrieve the total length made by the concatenation of sens peaks
			
			for(j in index_key_vec)
			{
				#retrieve the orientation and length of peak for the index j
				speOrientation <- preOrientationMatrix[j, "orientation"];
				peakLength <- as.numeric(preOrientationMatrix[j, "end_peak_K36"]) - as.numeric(preOrientationMatrix[j, "start_peak_K36"]);
				
				#add the length to the corresponding sens or antisens vector
				if(speOrientation == "antisens") antisens_peak_total_length <- antisens_peak_total_length + peakLength else sens_peak_total_length <- sens_peak_total_length + peakLength;
			}
			
			#Compare the length of antisens vs sens peak. The max length defines the orientation
			if(antisens_peak_total_length > sens_peak_total_length) orientationVec <- "antisens" else orientationVec <- "sens";
		}
		
		#Recording the result in key_vs_orientation_matrix
		if(i == 1) key_vs_orientation_matrix <- c(key, orientationVec) else key_vs_orientation_matrix <- rbind(key_vs_orientation_matrix, c(key, orientationVec));
	} 
	
	#Printing the proportion of each catagory and writting bed files
	
	outputFolder_nonCodingDetails <- paste(outputFolder, "detailedOrientationNonCoding/", sep="");
	
	if(!file.exists(outputFolder_nonCodingDetails))
	{
		dir.create(outputFolder_nonCodingDetails, recursive=TRUE);
	}
	
	for(possibleOrientation in unique(key_vs_orientation_matrix[,2]))
	{
		indexTemp <- which(key_vs_orientation_matrix[,2] == possibleOrientation);
		
		cat(possibleOrientation, ": ", length(indexTemp), "\n");
		logString <- c(logString, paste(possibleOrientation, "->", length(indexTemp), sep= " "));
		
		tempListSpecificOrientation <- strsplit(key_vs_orientation_matrix[indexTemp,1], ":");
		
		tempMatrixSpecificOrientation <- matrix(unlist(tempListSpecificOrientation), byrow=TRUE, ncol=3)
		
		filename <- gsub(':', '_', possibleOrientation);  #change ':' by '_' for having a valid file name
		
		write.table(tempMatrixSpecificOrientation, file = paste(outputFolder_nonCodingDetails, filename, ".bed",sep=""), row.names=F, col.names=F, quote=F, sep="\t");
	}
	
	#Constructing the bed file of non coding promoters by taking into account the orientation and eliminating those classified as 'cover'
	
	#filtering non coding promoters identified as 'cover'
	key_vs_orientation_matrix <- key_vs_orientation_matrix[-which(as.character(key_vs_orientation_matrix[,2]) == "cover"),]
	
	bed_oriented <- vector();
	bed_oriented <- apply(key_vs_orientation_matrix, MARGIN = 1, function(x){
				
				if(x[2] == "antisens") strand <- '-' else strand <- '+';
				
				chrStartEndVec <- as.character(unlist(strsplit(x,":")));
				chromosome <- chrStartEndVec[1];
				start <- chrStartEndVec[2];
				end <- chrStartEndVec[3];
				
				stringBed <- c(chromosome, start, end, "NC-oriented", 0, strand, 0, 0, 0, 0, 0, 0);
				
				return(stringBed)
			})
	
	bed_oriented <- t(bed_oriented);
	write.table(bed_oriented, file = paste(outputFolder, "potentialIntergenicNonCodingPromoters-Oriented.bed",sep=""), row.names=F, col.names=F, quote=F, sep="\t");
	
	logString <- c(logString, paste("Intergenic Non-Coding Promoters", nrow(bed_oriented), sep=" "));	
}


########## Defining the reference promoters and find overlapping potential areas


#Defining the coordinates around the TSS. Taking into account if the annotations is on the negative or positive strand

cat("Defining the interval around the TSS in respect to the strand...\n")
referencePromoters <- referenceAnno;

for(i in 1:nrow(referencePromoters))
{
	count <- i/1000;
	if(count%%1 == 0)
	{
		cat(i,"/", nrow(referencePromoters),"\n")
	}
	
	if(as.character(referencePromoters[i,7]) == '-')
	{
		temp <- referencePromoters[i,5];
		
		referencePromoters[i,5] <- temp + lengthUpstreamPromoters;
		referencePromoters[i,4] <- temp - lengthDownstreamPromoters;	
	}
	else
	{
		temp <- referencePromoters[i,4];
		referencePromoters[i,4] <- temp - lengthUpstreamPromoters;
		referencePromoters[i,5] <- temp + lengthDownstreamPromoters;
	}
}


referencePromoters_rangedData <- RangedData(IRanges(start = referencePromoters[,4], end = referencePromoters[,5]), space = referencePromoters[,1], values = referencePromoters[,7]);

hits_result <- findOverlaps(potential_intragenic, referencePromoters_rangedData);
strandReference_promoters <- as.character(unlist(values(referencePromoters_rangedData))[[1]])
potential_promoters <- RangedData(IRanges(start = start(potential_intragenic[unique(queryHits(hits_result)),]), end = end(potential_intragenic[unique(queryHits(hits_result)),])), space = space(potential_intragenic[unique(queryHits(hits_result)),]), values = strandReference_promoters[unique(queryHits(hits_result))]);  
referencePromoters_rangedData <- referencePromoters_rangedData[unique(subjectHits(hits_result)),];


potential_promoters_GFF <- rangedData_to_gff(potential_promoters, "potential_intragenic");
logString <- c(logString, paste("areas overlapping promoters:", nrow(potential_promoters), sep=""));
write.table(potential_promoters_GFF, file = paste(outputFolder, "H3K4me1-3-areas-promoters.gff", sep=""), row.names=F, col.names=F, quote=F, sep="\t");


referencePromoters_GFF <- rangedData_to_gff(referencePromoters_rangedData, "reference_promoters");

######## Filtering the promoters by eliminating those overlapping

beginVec <- as.numeric(referencePromoters_GFF[,4]);
endVec <- as.numeric(referencePromoters_GFF[,5]);
chrVec <- as.character(referencePromoters_GFF[,1]);

indexRPexclusion <- vector()

for(i in 1:nrow(referencePromoters_GFF))
{
	countLoop <- i/10000;
	
	if(countLoop%%1 == 0)
	{
		cat(i,"/", nrow(referencePromoters_GFF), "\n")
	}
	currentBegin <- as.numeric(referencePromoters_GFF[i,"start"]);
	currentEnd <- as.numeric(referencePromoters_GFF[i,"end"]);
	chromosome <- as.character(referencePromoters_GFF[i,"seqName"])
	
	overlapIND.same		= ((currentBegin==as.numeric(referencePromoters_GFF[,"start"]) | currentEnd==as.numeric(referencePromoters_GFF[,"end"])) & chromosome== referencePromoters_GFF[,"seqName"]);
	overlapIND.begin.inside	= ((currentBegin < as.numeric(referencePromoters_GFF[,"start"]) & currentEnd > as.numeric(referencePromoters_GFF[,"start"])) & chromosome==referencePromoters_GFF[,"seqName"]);
	overlapIND.end.inside	= ((currentBegin < as.numeric(referencePromoters_GFF[,"end"]) & currentEnd > as.numeric(referencePromoters_GFF[,"end"]))& chromosome==referencePromoters_GFF[,"seqName"]);
	overlap.included	= ((currentBegin > as.numeric(referencePromoters_GFF[,"start"]) & currentEnd < as.numeric(referencePromoters_GFF[,"end"]))& chromosome== referencePromoters_GFF[,"seqName"]);
	overlapIND = (overlapIND.same | overlapIND.begin.inside | overlapIND.end.inside | overlap.included);
	
	if(sum(overlapIND) != 1)
	{
		indexRPexclusion <- c(indexRPexclusion, i);
	}
}


referencePromoters_GFF[-indexRPexclusion,];

write.table(referencePromoters_GFF, file = paste(outputFolder, "reference_promoters-Minus", lengthUpstreamPromoters, "Plus", lengthDownstreamPromoters,".gff",sep=""), row.names=F, col.names=F, quote=F, sep="\t");


#Writting the logString to retrieve statistics about the different categories
write(logString, file = paste(outputFolder, "statistics.txt",sep=""), ncolumns=1)


######################################
