# Supplementary material for: Tyrosine phosphorylation of RNA polymerase II CTD is associated with antisense promoter transcription and active enhancers in mammalian cells
Source: eLife. 2014 May 9;3:e02105. doi: 10.7554/eLife.02105 (PMC4042876; doi:10.7554/eLife.02105)
Supplement: Source code 1. — Folder containing the different scripts used in this study. DOI: http://dx.doi.org/10.7554/eLife.02105.022 [file elife02105s001.tar.gz › SupplementaryData1/Tyrosine1_article/scripts/enhancers/putativePromoters_centerOnmax_step4.R]

############################################################################################
# After having retrieved the loci of the mark of interest on the putative promoters at step 3, this script will center the coordinates of the putative promoters on the maximal values of the retrieved loci.
# contact: spinelli@ciml.univ-mrs.fr
############################################################################################


library(IRanges);


#########################################
# Get source file anbd define constants
#########################################


filter_extension <- ; 		# Size of the area used for computing the ratio of H3K4me1/H3K4me3
locus_extension <- ; 		# Length before and after the max peak  of ref experiment that should be output in gff file
binsize <- ; 				# Size of the binning of the reference objet used
output_folder <- ""; 		# Folder to write results in
ref_robj_file <- ""; 		# R object of the reference experiment
exp_name <- ; 				# Name of the reference experiment


##############
# FUNCTIONS
##############

rangedData_to_gff <- function(rangedData_struct, name_exp)
{
	return(file_output_matrix <- cbind(seqName = as.character(rangedData_struct[["space"]]), source = "localize_max_peak.R", feature = name_exp, start = start(rangedData_struct), end = end(rangedData_struct), 
					score = 0, strand = if(unique(as.numeric(ncol(values(rangedData_struct)))) == 1){ as.character(rangedData_struct[["values"]]) }else '+', frame = ".", group = make.unique(rep("group", length(start(rangedData_struct))), sep="-")));
}


##############
# MAIN
##############


# Load the RObject
cat("\nLoading RObject : ", ref_robj_file, "\n")
load( ref_robj_file)

# Compute max position
cat("Computing position of max value...\n")
values = lapply( genesSelected, "[[", "probe.valueINSIDE")
index_max_values = lapply( values, function(x){
			index=which( x == max(x))
			return( index)
		})

# Retrieve location begins and ends
begins = sapply( genesSelected, "[[", "gene.begin")
chrs = sapply( genesSelected, "[[", "chr")
strands = as.character(unlist(lapply(genesSelected,"[[", "gene.strand")))

# Compute new start and end of locations
cat("Computing new locations...\n")
loc_starts = rep(NA, length(index_max_values))
loc_ends = rep(NA, length(index_max_values))
loc_strands = rep(NA,length(index_max_values))

for( i in 1:length(index_max_values)){
	index_max = index_max_values[[i]]
	loc_starts[i] = as.numeric(begins[[i]]) + ((index_max-1)*binsize) - locus_extension
	loc_ends[i] = as.numeric(begins[[i]]) + ((index_max-1)*binsize) + locus_extension
	loc_strands[i] = strands[i];
}

# Export result to GFF file
cat("Exporting result...\n")
loc_rangedData <- RangedData(IRanges(start = loc_starts, end = loc_ends), space = chrs, values = loc_strands);
loc_rangedData_GFF = rangedData_to_gff(loc_rangedData, paste( paste(exp_name, "H3K4me1-3-areas-promoters-Filter", sep=""),filter_extension, paste("-", exp_name, "Locus-On", exp_name, "MaxSizedAt", sep=""), 2*locus_extension, ".gff", sep=""))
write.table(loc_rangedData_GFF, file = paste( output_folder, paste("/", exp_name, "H3K4me1-3-areas-promoters-Filter", sep=""),filter_extension,paste("-", exp_name, "Locus-On", exp_name, "MaxSizedAt", sep=""), 2*locus_extension, ".gff", sep=""), row.names=F, col.names=F, quote=F, sep="\t");

cat("Finished.\n")
