# Supplementary material for: Tyrosine phosphorylation of RNA polymerase II CTD is associated with antisense promoter transcription and active enhancers in mammalian cells
Source: eLife. 2014 May 9;3:e02105. doi: 10.7554/eLife.02105 (PMC4042876; doi:10.7554/eLife.02105)
Supplement: Source code 1. — Folder containing the different scripts used in this study. DOI: http://dx.doi.org/10.7554/eLife.02105.022 [file elife02105s001.tar.gz › SupplementaryData1/Tyrosine1_article/scripts/enhancers/enhancers_filtration_by_ratio_step2.R]

########################################################################################
# This script aims to filter the potential enhancers according the ratio H3K4me3/H3K4me1
# The script plot the distribution of this ratio on a reference promoter population and
# on the population of putative enhancer, helping decide of a ratio threshold.
# When the threshold is chosen, the script creates a GFF file contaning the annotations
# identified as promoters (those for which the asinh(ratio) is below the threshold)
# Several extension for the mean computations are proposed
# contact: spinelli@ciml.univ-mrs.fr
########################################################################################


# ##################################
# Define some parameters
# ##################################


# Required arguments
outputFolder <- ""; 									# Single file path to the output folder
object_ratio_proLength <- ; 							# Single numeric indicating the profile length of the objects used. For the ratio, all profiles length must be equal
bin_size_ratio <- ; 									# Single numeric indicating the binsize of the objects used for the ratio
asinh_threshold <- ; 									# Threshold value of asinh of ratio
extend_length_tab <- c(); 								# Vector giving the length to extend the region around the max value of signals
normalization_for_plotting <- c(); 						# The normalization functions. ex: c('asinh', 'log', 'no_normalization')
output_format <- ; 										# The output format for plot images which can be ps or png.
H3K4me1_object_for_ratio_reference_promoters <- ; 		# Path to the object giving the signal of H3K4me1 on the reference promoters
H3K4me3_object_for_ratio_reference_promoters <- ; 		# Path to the object giving the signal of H3K4me3 on the reference promoters
H3K4me1_object_for_ratio_enhancers <- ; 				# Path to the object giving the signal of H3K4me1 on enhancers
H3K4me3_object_for_ratio_enhancers <- ; 				# Path to the object giving the signal of H3K4me3 on enhancers


# Statistics output
statistics_output = vector()


# #################################
# Defining useful functions
# #################################


# This function takes two objects that were built with the pipeline. 
#It retrieves the index in object 1 that corresponds to a particular element in object2. 
#It will perform this search for each element of object2.
corresponding_index_two_object <- function(object1, object2)
{
	chr_object1 <- as.character(lapply(object1, "[[", "chr"));
	geneName_object1 <- as.character(lapply(object1, "[[", "gene.name"));
	geneBegin_object1 <- as.numeric(lapply(object1, "[[", "gene.begin"));
	geneEnd_object1 <- as.numeric(lapply(object1, "[[", "gene.end"));
	
	
	index_classic_enhancers <- lapply(object2, function(x){
				index_corres <- which(chr_object1 == as.character(x[["chr"]]) & geneName_object1 == as.character(x["gene.name"]) 
								& geneBegin_object1 == as.numeric(x[["gene.begin"]]) 
								& geneEnd_object1 == as.numeric(x[["gene.end"]]));
				
				if(length(index_corres) == 0 || length(index_corres) > 1)
				{
					stop("The objects for object2 and object1 should have exactly the same annotations, check your objects... end of the program\n\n");
				}
				return(index_corres);
			});	
};

# This function extract from the given objects the bin values corresponding to the annotation body
# If the annotation if of 0 size, the returned values correspond to an extension around the initial position
# 1) retrieve the values exactly on the annotation.
# 2) Retrieves the index of the maximum values on the annotation.
# 3) Retrieves the index of the maximum values on "probe.valueTOTAL"
# 4) Compute how many bins the values should be extended (length_for_extension)
# 5) Retrieve the values on the defined interval (centered at the maximum at extended on each side)
# 6) Replace negative values by 0
extract_annotation_interval_values <- function(object_data, bin_size, object_proLength, extend_length){
	
	length_for_extension <- round(extend_length/bin_size);
	valuesTotal_H3K4me1_ratio <- lapply(object_data, function(x){
				length_annotation_binned <- round((as.numeric(x[["gene.end"]]) - as.numeric(x[["gene.begin"]]))/bin_size);
				value_begin_annotation_binned <- round(object_proLength/bin_size);  #This gives the index of the beginning of the annotation given the profile length and the binning used
				
				if( length_annotation_binned > 0){
					value_just_on_annotation <- x[["probe.valueTOTAL"]][value_begin_annotation_binned:(value_begin_annotation_binned+ length_annotation_binned)];
				}else{
					value_just_on_annotation = x[["probe.valueTOTAL"]][(value_begin_annotation_binned - length_for_extension):(value_begin_annotation_binned + length_for_extension)]
				}
				index_maximum_value <- which(value_just_on_annotation == max(value_just_on_annotation));
				
				if(length(index_maximum_value) > 1)   #in case there are several maximum values
				{
					index_maximum_value <- index_maximum_value[1];
				}
				
				if( length_annotation_binned > 0){
					index_to_extend_from <-  (value_begin_annotation_binned + index_maximum_value) - 1;
				} else{
					index_to_extend_from <-  (value_begin_annotation_binned - length_for_extension + index_maximum_value) - 1;
				}
				probe.valueTotal_on_annotations <- x[["probe.valueTOTAL"]][(index_to_extend_from-length_for_extension):(index_to_extend_from+ length_for_extension)];
				negative_indexes = which(probe.valueTotal_on_annotations < 0)
				if( length(negative_indexes) == length( probe.valueTotal_on_annotations)){
					cat("\nWARNING : Found locus with all null or negative values : ", x[["chr"]], " : ", x[["gene.begin"]], " - ", x[["gene.end"]],"\n\n")
				}
				probe.valueTotal_on_annotations[ negative_indexes] <- 0;
				return(probe.valueTotal_on_annotations);});
	
	
	return(valuesTotal_H3K4me1_ratio);
};

# This function compute the mean values of the H3K4me3/H3K4me1 ratio from the provided RObjects
retrieve_vector_of_ratio <- function(object_H3K4me1_ratio, object_H3K4me3_ratio, name_promo_or_enhancers, outputFolder, extend_length)
{
	
	## 1) Since the two objects are supposed to be built on the same annotations, check if their length are equal
	
	if(length(object_H3K4me1_ratio) != length(object_H3K4me3_ratio))
	{
		stop("\n\n The length of the object of H3K4me1 and H3K4me3 should be equal, there is a problem in the design of the analysis...\n\n");
	}
	
	
	## 2) This step is more for security, it retrieves the corresponding indexes of one object in the other. As mentionned above, normally it is not necessary since they were built with the same annotations.
	
	cat("\t Retrieving corresponding indexes in each objects ...\n")
	index_corresponding_H3K4me3 <- corresponding_index_two_object(object_H3K4me3_ratio, object_H3K4me1_ratio);  # Retrieve the corresponding index of an element of object 1 in object2.
	object_H3K4me3_ratio <- object_H3K4me3_ratio[as.numeric(index_corresponding_H3K4me3)];
	
	rm(index_corresponding_H3K4me3);
	gc();
	
	
	## 3) Now we are sure each element of the two objects are equal, we retrieve the mean value of each element 
	
	#Retrieve the values of binding for each mark on the annotations.
	
	valuesTotal_H3K4me1_ratio <- extract_annotation_interval_values(object_H3K4me1_ratio, bin_size_ratio, object_ratio_proLength, extend_length);
	valuesTotal_H3K4me3_ratio <- extract_annotation_interval_values(object_H3K4me3_ratio, bin_size_ratio, object_ratio_proLength, extend_length);
	
	
	## 4) This is an additional security test, it checks that the number of values retrieved for each element is equal and that the lengths of objects are still equal 
	
	cat("\t Checking the number of elements for the two objects H3K4me1 and H3K4me3 used to compute the ratio...\n");
	if(length(valuesTotal_H3K4me1_ratio) != length(valuesTotal_H3K4me3_ratio))
	{
		stop("The number of elements for the two objects H3K4me1 and H3K4me3 must have the same number of elements, see doc for more details\n\n");
	}
	
	for(i in 1:length(valuesTotal_H3K4me1_ratio))
	{
		if(length(valuesTotal_H3K4me1_ratio[[i]]) != length(valuesTotal_H3K4me3_ratio[[i]]))
		{
			stop(paste("There is a problem in the construction of the values for the ratio H3K4me3/H3K4me1, the elements ", i, "do not have the same number of values\n\n", sep=""));
		}
	}
	
	
	## 5) Compute the ratio + plot
	
	cat(paste("\t Retrieving the list of ratio for ", name_promo_or_enhancers, "\n", sep=""));
	
	mean_values_H3K4me1 <- as.numeric(as.character(unlist(lapply(valuesTotal_H3K4me1_ratio, mean))));
	mean_values_H3K4me3 <- as.numeric(as.character(unlist(lapply(valuesTotal_H3K4me3_ratio, mean))));
	
	H3K4me1_zero_mean_indexes = which(mean_values_H3K4me1 == 0)
	H3K4me3_zero_mean_indexes = which(mean_values_H3K4me3 == 0)
	
	all_zero_mean_indexes = unique(c(H3K4me1_zero_mean_indexes, H3K4me3_zero_mean_indexes))
	if(length(all_zero_mean_indexes) != 0)
	{
		warning("\nThere are mean values equal to zero (for H3K4me1 or H3K4me3) where the ratio will not be computed.\n");
		cat("\nWARNING : There are mean values equal to zero (for H3K4me1 or H3K4me3) where the ratio will not be computed:");
		cat("\n #Loci for H3K4me1 : ", length( H3K4me1_zero_mean_indexes))
		cat("\n #Loci for H3K4me3 : ", length( H3K4me3_zero_mean_indexes),"\n\n")
		ratio_total <- round(mean_values_H3K4me3[-all_zero_mean_indexes]/mean_values_H3K4me1[-all_zero_mean_indexes], digits = 1);
	}else{
		ratio_total <- round(mean_values_H3K4me3/mean_values_H3K4me1, digits = 1);
	}
	
	cat("\t End retrieving ratios for ", name_promo_or_enhancers, "...\n");
	
	return(ratio_total);
}

# This function convert the given value according to the requested normalization
compute_values_regarding_normalization <- function(data_ratio, normalization_technique)
{
	if(normalization_technique == "asinh")
	{
		return(asinh(data_ratio));
	}
	else if(normalization_technique == "log")
	{
		return(log(data_ratio));
	}
	else
	{
		return(data_ratio);
	}
}

# This function plots the two distributions of the ratios (promoters and enhancers) 
plot_distribution_two_categories <- function(enhancers_ratio, promoters_ratio, output_format, outputFolder, extend_length, type_name_tab, colors_tab, normalization_technique, number_kept)
{
	
	output_for_distribution <- paste(outputFolder, "/filter_ratio_distribution/", normalization_technique, "/", sep="");
	
	if(!file.exists(output_for_distribution))
	{
		dir.create(output_for_distribution, recursive = TRUE);
	}
	
	if(output_format == "png")
	{
		png(filename=paste(output_for_distribution, "enhancers-promoters_",extend_length,"_distribution.png",sep=""), width = 600, height = 600, bg = "transparent")
	}
	else if(output_format == "ps")
	{
		cairo_ps(filename=paste(output_for_distribution, "enhancers-promoters_",extend_length,"_distribution.ps",sep=""), width = 7, height = 7, bg = "transparent")
	}
	else
	{
		stop("\n The format of output image should be 'ps' or 'png', end of program...\n\n");
	}
	
	values_to_plot_enhancers <- compute_values_regarding_normalization(enhancers_ratio, normalization_technique);
	values_to_plot_promoters <- compute_values_regarding_normalization(promoters_ratio, normalization_technique);
	
	limit_y <- max(density(values_to_plot_enhancers)$y, density(values_to_plot_promoters)$y);
	
	plot(density(values_to_plot_enhancers), col = colors_tab[1], main = paste("Distribution of ratio ", normalization_technique, " for enhancers and promoters\n extension length =", extend_length,
					"#promoters: ", length(values_to_plot_promoters), "\n#enhancers: ", length(values_to_plot_enhancers), " #enhancers kept = ", number_kept, sep=""), xlab = "value of the ratio", ylab = "density(value of ratio)", ylim = c(0, limit_y));
	lines(density(values_to_plot_promoters), col = colors_tab[2]);
	threshold_value = compute_values_regarding_normalization( sinh( asinh_threshold), normalization_technique);
	abline( v = threshold_value, col="green")
	legend("topleft", type_name_tab, cex = 0.8, col = colors_tab, lwd = 2, bty="n");
	dev.off()
}


#############
# MAIN
#############


if(!file.exists(outputFolder))
{
	dir.create(outputFolder, recursive = TRUE);
}


type_name_tab <- c("enhancers", "promoters");
colors_tab <- c("red", "blue")

###### Retrieve the different categories of ratio and plot their distribution


if(!file.exists(H3K4me3_object_for_ratio_enhancers) || !file.exists(H3K4me1_object_for_ratio_enhancers)) #Check that the objects for computing the ratio of H3K4me3/H3K4me1 are defined
{
	stop("\n The objects used for computing the ratio H3K4me3/H3K4me1 at enhancers should be defined, end of the program");
}

if(!file.exists(H3K4me3_object_for_ratio_reference_promoters) || !file.exists(H3K4me1_object_for_ratio_reference_promoters)) #Check that the objects for computing the ratio of H3K4me3/H3K4me1 are defined
{
	stop("\n The objects used for computing the ratio H3K4me3/H3K4me1 at reference promoters should be defined, end of the program");
}

# Loading of the Robjects

cat("\t Loading the object corresponding to H3K4me1 for enhancers...\n");
load(H3K4me1_object_for_ratio_enhancers);
object_H3K4me1_enhancers <- genesSelected;
rm(genesSelected);
gc();

cat("\t Loading the object corresponding to H3K4me3 for enhancers...\n");
load(H3K4me3_object_for_ratio_enhancers);
object_H3K4me3_enhancers <- genesSelected;
rm(genesSelected);
gc();

cat("\t Loading the object corresponding to H3K4me1 for promoters...\n");
load(H3K4me1_object_for_ratio_reference_promoters);
object_H3K4me1_promoters <- genesSelected;
rm(genesSelected);
gc();

cat("\t Loading the object corresponding to H3K4me3 for promoters...\n");
load(H3K4me3_object_for_ratio_reference_promoters);
object_H3K4me3_promoters <- genesSelected;
rm(genesSelected);
gc();

# Compute the ratios distributions for the various extensions
statistics_output = append( statistics_output, paste("\nAsinh Threshold value = ", asinh_threshold, sep=""))
for(extend_length in extend_length_tab)
{
	cat(paste("\n\n ------------ For an extension of ", extend_length, "--------------\n\n", sep=""));
	statistics_output = append( statistics_output, paste("\n\n * For an extension of ", extend_length, sep=""))
	
	# Compute the ratios
	cat("Retrieving ratio for enhancers category:\n");
	list_ratios_by_category_enhancers <- retrieve_vector_of_ratio(object_H3K4me1_enhancers, object_H3K4me3_enhancers, "enhancers", outputFolder, extend_length);
	
	cat("Retrieving ratio for promoters category:\n");
	list_ratios_by_category_reference_promoters <- retrieve_vector_of_ratio(object_H3K4me1_promoters, object_H3K4me3_promoters, "reference_promoters", outputFolder, extend_length);
	
	if( !is.null(list_ratios_by_category_enhancers) & !is.null(list_ratios_by_category_reference_promoters)){
		# Remove enhancers that does not have the right 
		kept_enhancers_indexes = which(asinh(list_ratios_by_category_enhancers) <= asinh_threshold)
		cat("\nKeeping ", length(kept_enhancers_indexes), "/", length( list_ratios_by_category_enhancers), " potential enhancers (", round(100*length(kept_enhancers_indexes)/length( list_ratios_by_category_enhancers)), "%)")
		statistics_output = append( statistics_output, paste("\n  Keeping ", length(kept_enhancers_indexes), "/", length( list_ratios_by_category_enhancers), " potential enhancers (", round(100*length(kept_enhancers_indexes)/length( list_ratios_by_category_enhancers)), "%)"))
		
		filtered_gff = vector()
		for( index in 1:length( kept_enhancers_indexes)){
			enhancer_index = kept_enhancers_indexes[index]
			filtered_gff[index] = paste( object_H3K4me1_enhancers[[enhancer_index]][["chr"]], "enhancer_filtration.R", paste("potentialIntergenicEnhancers-Filter", extend_length,"Thr", asinh_threshold,sep=""), object_H3K4me1_enhancers[[enhancer_index]][["gene.begin"]], object_H3K4me1_enhancers[[enhancer_index]][["gene.end"]], "0", object_H3K4me1_enhancers[[enhancer_index]][["gene.strand"]], ".", ".", sep="\t")
		}
		
		cat("\nWritting output files...")
		write.table( filtered_gff, file = paste(outputFolder, "/", "potentialIntergenicEnhancers-Filter", extend_length, ".gff", sep=""), row.names=F, col.names=F, quote=F, sep="\t");
		
		
		# Plot the normalized distribution
		for(normalization_technique in normalization_for_plotting)
		{
			cat(paste("Plotting distribution for extension ", extend_length, "with normalization ", normalization_technique, sep=""));
			plot_distribution_two_categories(list_ratios_by_category_enhancers, list_ratios_by_category_reference_promoters, output_format, outputFolder, extend_length, type_name_tab, colors_tab, normalization_technique, length(kept_enhancers_indexes));
		}
	}
	
	write.table( statistics_output, file = paste(outputFolder, "/filter_ratio_distribution/kept_enhancers_statistics.txt", sep=""), row.names=F, col.names=F, quote=F, sep="\t")
	
}
