# Supplementary material for: Tyrosine phosphorylation of RNA polymerase II CTD is associated with antisense promoter transcription and active enhancers in mammalian cells
Source: eLife. 2014 May 9;3:e02105. doi: 10.7554/eLife.02105 (PMC4042876; doi:10.7554/eLife.02105)
Supplement: Source code 1. — Folder containing the different scripts used in this study. DOI: http://dx.doi.org/10.7554/eLife.02105.022 [file elife02105s001.tar.gz › SupplementaryData1/Tyrosine1_article/scripts/enhancers/enhancers_locusExtraction_step3.R]

############################################################################################
# This script aims to extract a specific mark loci from the list of putative enhancer loci by
# a direct GFF/BED intersection between the GFF of putative enhancer and the GFF/BED of the specific mark
# peaks location.
# contact: spinelli@ciml.univ-mrs.fr
############################################################################################

library(GenomicRanges)


# ##################################
# Define source files
# ##################################


# Required arguments
filter_extension <- ; 				# Size of the area used for the filtering by ratio
putative_enhancers_file <- ""; 		# GFF File containing enhancers that were filtered by ratio
peaks_ref_file <- ""; 				# File containing peaks detected for the experiment used as reference. ex: PolII
exp_name <- "";	 					# Name of the experiment to centre the enhancers on. ex: PolII
outputFolder <- ""; 				# Path to the folder results shoud be written in


# #################################
# Define useful function
# #################################

# Load a GFF or BED formatted file
getGRanges_from_GFF_or_BED = function( filename, has_header=FALSE){
	
	data <- read.table( filename,header=has_header)
	
	if( length(colnames(data)) == 3 ){
		colnames(data) <- c('chr','start','end')
		id = paste( rep("loc",nrow(data)), seq(1,nrow(data),1), sep="")
		data["strand"] = rep( "+", nrow(data))
		data["score"] = rep( 0, nrow(data))
		data["frame"] = frame=rep( ".", nrow(data))
		data["group"] = group=rep( ".", nrow(data))
	} else if( length(colnames(data)) == 4 ){
		colnames(data) <- c('chr','start','end', 'strand')
		id = paste( rep("loc",nrow(data)), seq(1,nrow(data),1), sep="")
		data["score"] = rep( 0, nrow(data))
		data["frame"] = frame=rep( ".", nrow(data))
		data["group"] = group=rep( ".", nrow(data))
	} else if( length(colnames(data)) == 6 ){
		colnames(data) <- c('chr','start','end','id','score','strand')
		data["frame"] = rep( ".", nrow(data))
		data["group"] = rep( ".", nrow(data))
	} else if( length(colnames(data)) == 9 ){
		colnames(data) <- c('chr','source', 'id', 'start','end','score','strand','frame','group')
	} else{
		stop( paste("ERROR : Unrecognized file format for file :", file_name))
	}
	granges <- with(data, GRanges(chr, IRanges(start, end), strand, score=score, id=id, frame=frame, group=group))
	return(granges)
}

# ######################################
# Load data and execute the intersection
# ######################################


# Get the data
putative_enhancers = getGRanges_from_GFF_or_BED( putative_enhancers_file)
refPeaks = getGRanges_from_GFF_or_BED( peaks_ref_file)

# Remove the orientation to execute the intersection (since peaks are not oriented) 
putative_enhancers_non_oriented = putative_enhancers
strand( putative_enhancers_non_oriented) = "+"

# Make the intersection between the two loci sets
intersection= intersect( refPeaks, putative_enhancers_non_oriented)

cat("\n metadata = ")
print( elementMetadata(putative_enhancers))

# Output the intersection to GFF, restoring the orientation of loci
oriented_gff = vector()
for( index in 1:length(intersection)){
	current_start = start(intersection[index])
	corresponding_index = which( start(putative_enhancers) <= current_start & end(putative_enhancers) >= current_start)
	if( corresponding_index <=0 ){
		stop( paste( "ERROR :Abnormal corresponding index : ", corresponding_index))
	}
	oriented_gff[index] = paste( seqnames(intersection[index]), paste("enhancer_", exp_name, "LocusExtraction.R", sep=""), elementMetadata(putative_enhancers)$id[corresponding_index], start(intersection[index]), end(intersection[index]), elementMetadata(putative_enhancers)$score[corresponding_index], strand(putative_enhancers[corresponding_index]), elementMetadata(putative_enhancers)$frame[corresponding_index], elementMetadata(putative_enhancers)$group[corresponding_index], sep="\t")
}

write.table( oriented_gff, file = paste(outputFolder, "/potentialIntergenicEnhancers-Filter", filter_extension, "-", exp_name, "Locus.gff", sep=""), row.names=F, col.names=F, quote=F, sep="\t")
