# Supplementary material for: Tyrosine phosphorylation of RNA polymerase II CTD is associated with antisense promoter transcription and active enhancers in mammalian cells
Source: eLife. 2014 May 9;3:e02105. doi: 10.7554/eLife.02105 (PMC4042876; doi:10.7554/eLife.02105)
Supplement: Source code 1. — Folder containing the different scripts used in this study. DOI: http://dx.doi.org/10.7554/eLife.02105.022 [file elife02105s001.tar.gz › SupplementaryData1/Tyrosine1_article/scripts/enhancers/GFF_shifter_step6.R]

############################################################################################
# Input GFF file coordinates shifting of a user defined number of base pairs.
# contact: spinelli@ciml.univ-mrs.fr
############################################################################################


library(GenomicRanges)


# Required arguments

input_folder <- ""; 		# The folder containing the GFF to shift
input_file <- ""; 			# The name of the GFF file
shift_value <- ; 			# The value of the shift to apply


# Retrieve the name of the input file without extension 
last_dot_index <- regexpr("\\.[^\\.]*$", input_file)
if( last_dot_index > 1){
	input_file_base_name = substr( input_file, 1, last_dot_index-1)
}else{
	input_file_base_name = input_file
}


# #################################
# Define useful function
# #################################

# Load a GFF or BED formatted file
getGRanges_from_GFF_or_BED = function( filename, has_header=FALSE){
	
	data <- read.table( filename,header=has_header)
	
	if( length(colnames(data)) == 3 ){
		colnames(data) <- c('chr','start','end')
		id = paste( rep("loc",nrow(data)), seq(1,nrow(data),1), sep="")
		data["strand"] = rep( "+", nrow(data))
		data["score"] = rep( 0, nrow(data))
		data["frame"] = frame=rep( ".", nrow(data))
		data["group"] = group=rep( ".", nrow(data))
	} else if( length(colnames(data)) == 4 ){
		colnames(data) <- c('chr','start','end', 'strand')
		id = paste( rep("loc",nrow(data)), seq(1,nrow(data),1), sep="")
		data["score"] = rep( 0, nrow(data))
		data["frame"] = frame=rep( ".", nrow(data))
		data["group"] = group=rep( ".", nrow(data))
	} else if( length(colnames(data)) == 6 ){
		colnames(data) <- c('chr','start','end','id','score','strand')
		data["frame"] = rep( ".", nrow(data))
		data["group"] = rep( ".", nrow(data))
	} else if( length(colnames(data)) == 9 ){
		colnames(data) <- c('chr','source', 'id', 'start','end','score','strand','frame','group')
	} else{
		stop( paste("ERROR : Unrecognized file format for file :", file_name))
	}
	granges <- with(data, GRanges(chr, IRanges(start, end), strand, score=score, id=id, frame=frame, group=group))
	return(granges)
}

# ######################################
# Load data and execute the intersection
# ######################################

# read the provided annotation file
annotation_list = getGRanges_from_GFF_or_BED( paste( input_folder, "/", input_file, sep=""))

# Output the shifted annotations to GFF
shifted_gff = vector()
for( index in 1:length(annotation_list)){
	shifted_gff[index] = paste( seqnames(annotation_list[index]), "GFF_shifter.R", paste(elementMetadata(annotation_list)$id[index],"-Shifted", shift_value,sep=""), start(annotation_list[index]) + shift_value, end(annotation_list[index]) + shift_value, elementMetadata(annotation_list)$score[index], strand(annotation_list[index]), elementMetadata(annotation_list)$frame[index], elementMetadata(annotation_list)$group[index], sep="\t")
}

write.table( shifted_gff, file = paste(input_folder, "/", input_file_base_name, "-Shifted", shift_value, ".gff", sep=""), row.names=F, col.names=F, quote=F, sep="\t")
