# Supplementary material for: Tyrosine phosphorylation of RNA polymerase II CTD is associated with antisense promoter transcription and active enhancers in mammalian cells
Source: eLife. 2014 May 9;3:e02105. doi: 10.7554/eLife.02105 (PMC4042876; doi:10.7554/eLife.02105)
Supplement: Source code 1. — Folder containing the different scripts used in this study. DOI: http://dx.doi.org/10.7554/eLife.02105.022 [file elife02105s001.tar.gz › SupplementaryData1/Tyrosine1_article/scripts/make_union/union_objects.R]

########################
# This script considers several objects as input, makes the union of all of them, makes a gff file with all the annotations, and filter an other list of objects with this gff.
# Nicolas Descostes (nicolas.descostes@gmail.com)
########################


#################
# PARAMETERS
################

# Required parameters

objectsForUnionVec <- c(); 				# Vector of file pathes to the R objects used to make the union
objectsToFilter <- c(); 				# Vector of file pathes to the R objects that should be filtered by the union of genes
outputFileVec <- c(); 					# Vector of output folder with file name
spaceSizeValue <- ; 					# The distance that should separate two annotations when creating the object. This will be used only for creating the file name and should be unique. This implies that all objects used were built with the same spaceSize


#Optional parameters
annoMaxSize <- NA; 						# Unique numeric value of the maximum length of annotation to consider
annotationFileToExcludeVector <- NA; 	# Vector of annotations to remove from the object built from union
annoMinSize <- NA; 						# Unique numeric value of the minimum length of annotation to consider 


##################
# FUNCTIONS
##################


####
#removeAnnotationsFromObject
####
# This function enables to filter a genomicList object according to a vector of annotations in gff format.
# CALL:
#	removeAnnotationsFromObject(genomicList, annotationFileToExcludeVector)
# ARGUMENTS:
#	genomicList -> result of the loading of the R object constructed from the wig file with the tool object_generation.
#   annotationFileToExcludeVector -> vector of string containing object pathes of annotation to exclude. They must be in gff format.	 
#Return:
#			The filtered genomic list object.


removeAnnotationsFromObject <- function(genomicList, annotationFileToExcludeVector)
{
	
	for(i in 1:length(annotationFileToExcludeVector))
	{
		annoToRemove <- annotationFileToExcludeVector[i];
		annoToRemoveGff <- read.table(annoToRemove, sep="\t", header=F, quote="");
		
		selectionTemp <- vector(length=length(genomicList));
		
		anno.chr <- as.character(sapply(genomicList, "[[", "chr")); 
		anno.start <- as.numeric(sapply(genomicList,"[[","gene.begin"));  
		anno.end <- as.numeric(sapply(genomicList,"[[","gene.end"));
		
		selectionTemp <- apply(annoToRemoveGff, MARGIN=1, function(x){	
					#Retrieves the index if the annotation is included or in overlap with the annotation to exclude
					indexSelection <- which(anno.chr == as.character(x[[1]]) & ((anno.start < as.numeric(x[[4]]) & anno.end > as.numeric(x[[4]]) | 
											(anno.start == as.numeric(x[[4]]) & anno.end == as.numeric(x[[4]])) | 
											(anno.start > as.numeric(x[[4]]) & anno.end < as.numeric(x[[5]])) |
											(anno.start < as.numeric(x[[5]]) & anno.end > as.numeric(x[[5]])))));
					return(indexSelection);
				});
		
		if(length(selectionTemp) != 0)
		{
			selectionTemp <- as.numeric(unlist(selectionTemp));
			genomicList <- genomicList[-selectionTemp];
			cat(paste("\nannotations nb after removing annotations list ", annoToRemove, ":", length(genomicList),"\n", sep=""));
		}
		else
		{
			cat(paste("\nno annotations removed", annoToRemove, ": 0\n", sep=""));
		}
	}
	
	return(genomicList);
	
}


####
#genomicListSizeFiltering 
####
# This function takes a list containing different genomic information (generated from the wig file with the object_generation tool), a minimal and maximal size for annotation (max can be NA), and return 
# the same list with size selected elements.
# CALL:
#       	genomicListSizeFiltering(genomicList, annoMinSize, annoMaxSize)
#ARGUMENTS:
#          	genomicList -> result of the loading of the R object constructed from the wig file with the tool object_generation. This is a list containing several information per annotation (begin, end, etc).
#          	annoMinSize -> a numeric, minimum length for annotation
#          	annoMaxSize -> a numeric, maximum length for annotation (can be NA if no limit of size is required)
# RETURN:
#			The filtered object

genomicListSizeFiltering <- function(genomicList, annoMinSize, annoMaxSize)
{
	annoBeginList <- as.numeric(lapply(genomicList, "[[", "gene.begin"));  # the list has a "gene.begin" section, but this field is valid for any kind of annotation
	annoEndList <- as.numeric(lapply(genomicList, "[[", "gene.end"));		 # the list has a "gene.end" section, but this field is valid for any kind of annotation
	annoSizeList <- annoEndList - annoBeginList;
	
	if(!is.na(annoMaxSize))
	{
		annoSelectionIndex <- which(annoSizeList > annoMinSize & annoSizeList < annoMaxSize);
	}
	else
	{
		annoSelectionIndex <- which(annoSizeList > annoMinSize);
	}
	
	annoSelection <- genomicList[annoSelectionIndex];
	
	return(annoSelection);
};


#################
# groupAnnotationSemicolon
################
#
# This function format the elements of "annoSelected", which contains different genomic information. annoSelected is a list containing different genomic information retrieved from a wig file. This list is the result of the 
# loading of the object created from the wig file with the script object_generation_multitasks. This script enables to provide a unique key for each element by concatenating all the information describing a single element.
# Each information will be separated by a ":".
# CALL:
#		groupAnnotationSemicolon(annoSelected)
# ARGUMENTS:
#		annoSelected -> result of the loading of the R object constructed from the wig file with the tool object_generation.
# RETURN:
#		A character vector of unique key made of semicolon separated information such as chromosome, begin of the annotation, etc.


groupAnnotationSemicolon <- function(annoSelected)
{
	
	annoFormated <- paste(sapply(annoSelected, "[[", "chr"),
			sapply(annoSelected, "[[", "gene.begin"),
			sapply(annoSelected, "[[", "gene.end"),
			sapply(annoSelected, "[[", "gene.name"),
			sapply(annoSelected, "[[", "gene.strand"),
			sep=":");
	
	return(annoFormated);
};


####
#semicolonToGFF
####
# This function enables convert a .txt file where data are formated as follow in gff format: chromosome:begin:end:name:strand
# CALL:
#	semicolonToGFF <- function(semiColonFile, fileName, outputFolder)
# ARGUMENTS:
#		semiColonFile -> a .txt file having genomic information semi-colon separated: chromosome:begin:end:name:strand or a character vector containing this information
#       outputFolder -> path to the folder in which the gff file will be written.
#		fileName -> the name of the gff file (without extension). 
#Return:
#			Write the  gff file in the output folder or return the data frame if no outputFolder and file name are defined


semicolonToGFF <- function(semiColonFile, fileName = NA, outputFolder = NA)
{
	if(unique(file.exists(semiColonFile)))
	{
		annoDataFrame <- read.table(semiColonFile, sep=":");
		
		annoDataFrame <- data.frame(seqname = annoDataFrame$V1, source = "conversionSemiColonToGFF", feature = annoDataFrame$V4, start = annoDataFrame$V2, end = annoDataFrame$V3, score = 0, strand = annoDataFrame$V5, frame = '.', 
				group = make.unique(rep("group", length(annoDataFrame$V4)), sep="-"));
	}
	else if(is.character(semiColonFile))
	{
		splitList <- strsplit(semiColonFile,":");
		
		annoDataFrame <- data.frame(seqname = as.character(unlist(lapply(splitList, "[",1))),
				source = "conversionSemiColonToGFF",
				feature = as.character(unlist(lapply(splitList, "[",4))),
				start = as.numeric(unlist(lapply(splitList, "[",2))),
				end = as.numeric(unlist(lapply(splitList, "[",3))),
				score = 0,
				strand = as.character(unlist(lapply(splitList, "[",5))),
				frame = '.',
				group = make.unique(rep("group", length(as.character(unlist(lapply(splitList, "[",4))))), sep="-"));
	}
	else
	{
		stop("\n\n The parameter semiColonFile should be a file path or a vector of character containing the semi colon separated lines\n\n")
	}
	
	
	if(!is.na(outputFolder))
	{
		write.table(annoDataFrame, file=paste(outputFolder, fileName, ".gff", sep=""), sep="\t", quote=FALSE, row.names = FALSE, col.names = FALSE);
	}
	else
	{
		return(annoDataFrame);
	}
}


####
#genomicListgffFiltering
####
# This function enables to filter a genomic list by using a gff file.  This genomic list is the result of the loading of the R object constructed from the wig file with the tool object_generation (annoSelected variable).
# Hence, this function will return only the elements of the genomic list that were found in the gff file provided.
#
# NOTE: if you have a list of peaks, use the function annotationsFromPeaks before to provide a table of annotation overlapping with your peaks.
#
# CALL:
#	genomicListgffFiltering(genomicList, gffDataFrame, spaceSize_value)
# ARGUMENTS:
#		genomicList -> result of the loading of the R object constructed from the wig file with the tool object_generation.
#       gffDataFrame -> a data.frame of annotation in the gff format.
#		spaceSizeValue -> The distance that should separate two annotations when creating the object from the wig file with the tool object_generation. If two annotations are closer than spaceSize_value, they are removed from the object created.
#       strandInformation -> logical defining if the strand should  be taken into account to retrieve the annotation. default value is TRUE
# Therefore, if spaceSize != NA, there is a great chance that some annotations will not be found in the object. 
#Return:
#			a list of index representing the annotations to keep in the genomicList.

genomicListgffFiltering <- function(genomicList, gffDataFrame, spaceSizeValue, strandInformation = TRUE)
{
	
	chrList <- as.character(sapply(genomicList, "[[", "chr"));
	nameList <- as.character(sapply(genomicList, "[[", "gene.name"));
	startList <- as.numeric(sapply(genomicList, "[[", "gene.begin"));
	endList <- as.numeric(sapply(genomicList, "[[", "gene.end"));
	strandList <- as.character(sapply(genomicList, "[[", "gene.strand"));
	
	indexAnnoToRetrieve <- vector();
	indexAnnoToRetrieve <- apply(gffDataFrame, MARGIN=1, function(x) { 
				
				indexSource <- which(chrList == as.character(x[[1]]) & nameList ==  as.character(x[[3]]) & startList == as.numeric(x[[4]])  &  endList == as.numeric(x[[5]])  & if(strandInformation) strandList == as.character(x[[7]]) else TRUE);
				
				if(length(indexSource) == 0 & is.na(spaceSizeValue))
				{
					stop(paste("\n ERROR <correspondingGffSourceInRObject>: annotation ", x[1], " ", x[3], " ", x[4], " ", x[5], " ", x[7], " not found. Problem in your object since no spaceSize was used, normally if you used the same gff file for computing your object, you should find those annotations back\n", sep=""));
				}
				else if(length(indexSource) == 0 & !is.na(spaceSizeValue))
				{
					warning(paste("\n WARNING <correspondingGffSourceInRObject>: annotation not found due to spaceSize: ", x[1], " ", x[3], " ", x[4], " ", x[5], " ", x[7], "\n", sep=""));
				}
				else if(length(indexSource) > 1) 
				{
					stop(paste("\n ERROR <correspondingGffSourceInRObject>: Several annotations found in your object for a same annotation: ", x[1], " ", x[3], " ", x[4], " ", x[5], " ", x[7], " The values in your object should be unique\n", sep=""));
				}
				else
				{
					return(indexSource);
				}
				
			});
	
	indexAnnoToRetrieve <- as.numeric(unlist(indexAnnoToRetrieve))
	return(indexAnnoToRetrieve);
};


#################
# MAIN
#################


semiColonList <- list()

#Read the object and constitute the semi colon separated list

for(i in 1:length(objectsForUnionVec))
{
	cat("Loading object ", i, "/", length(objectsForUnionVec), "\n");
	load(objectsForUnionVec[i]);
	
	if(!is.na(annotationFileToExcludeVector))
	{
		genesSelected <- removeAnnotationsFromObject(genesSelected, annotationFileToExcludeVector);
	}
	
	if(!is.na(annoMinSize))
	{
		genesSelected <- genomicListSizeFiltering(genesSelected, annoMinSize, annoMaxSize)
	}
	
	semiColonList[[i]] <- groupAnnotationSemicolon(genesSelected)
	rm(genesSelected)
}

semiColonVector <- unlist(semiColonList);

#remove duplicated annotations

cat("Computing the union of annotations\n");

indexDuplicated <- which(duplicated(semiColonVector));

if(length(indexDuplicated) != 0)
{
	unionSemiColon <- semiColonVector[-indexDuplicated];
}else
{
	unionSemiColon <- semiColonVector;
}

unionObjectGFF <- semicolonToGFF(unionSemiColon)

cat("\n Number of elements for the union: ", nrow(unionObjectGFF), "\n\n")

######## Filtering the objects with unionObjectGFF

for(i in 1:length(objectsToFilter))
{
	cat("Loading object to filter ", i, "/", length(objectsToFilter),"\n");
	load(objectsToFilter[i]);
	
	cat("\t Filtering and saving object.. \n");
	
	indexToRetrieve <- genomicListgffFiltering(genesSelected, unionObjectGFF, spaceSizeValue);
	
	if(length(indexToRetrieve) == 0)
	{
		stop("Some elements were missed during the filtering... end\n\n")
	}
	
	genesSelected <- genesSelected[indexToRetrieve];
	
	cat("\t index = ", length(indexToRetrieve), "\n")
	Sys.sleep(3)
	
	if(!file.exists(dirname(outputFileVec[i])))
	{
		dir.create(dirname(outputFileVec[i]), recursive=TRUE);
	}
	
	save(genesSelected, file = outputFileVec[i]);
	rm(genesSelected)	
}
