# Supplementary material for: Tyrosine phosphorylation of RNA polymerase II CTD is associated with antisense promoter transcription and active enhancers in mammalian cells
Source: eLife. 2014 May 9;3:e02105. doi: 10.7554/eLife.02105 (PMC4042876; doi:10.7554/eLife.02105)
Supplement: Source code 1. — Folder containing the different scripts used in this study. DOI: http://dx.doi.org/10.7554/eLife.02105.022 [file elife02105s001.tar.gz › SupplementaryData1/Tyrosine1_article/scripts/density_map/extractFromallPattern.R]

#########
# This script extract and separate each motif coordinates from results of rsat motif search.
# contact: nicolas.descostes@gmail.com
#########


workingDir_vec <- c("/");


#########
#MAIN
#########

for(workingDir in workingDir_vec)
{
	cat("\n\n Analyzing ", workingDir, "\n\n");
	
	listFiles <- list.files(workingDir, recursive=TRUE, full.names=TRUE);
	
	listFiles <- listFiles[grep(listFiles, pattern="allpattern.save")];
	count <- 1;
	
	for(filepattern in listFiles)
	{
		cat("Reading pattern.save ", count, "/", length(listFiles), "\n");
		count <- count+1;
		
		filedata <- read.table(filepattern);
		motifVec <- as.character(unique(filedata$V1));
		outputfolder <- paste(dirname(filepattern),"/",sep="");
		
		countm <- 1;
		
		for(motif in motifVec)
		{
			cat("\t Reading motif", countm, "/", length(motifVec), "\n");
			countm <- countm + 1;
			
			filedatafiltered <- filedata[which(filedata$V1 == motif),];
			write.table(filedatafiltered, file=paste(outputfolder, motif, ".txt", sep=""), quote=F, row.names=F, col.names=F)
		}
	}
}
