# Supplementary material for: Tyrosine phosphorylation of RNA polymerase II CTD is associated with antisense promoter transcription and active enhancers in mammalian cells
Source: eLife. 2014 May 9;3:e02105. doi: 10.7554/eLife.02105 (PMC4042876; doi:10.7554/eLife.02105)
Supplement: Source code 1. — Folder containing the different scripts used in this study. DOI: http://dx.doi.org/10.7554/eLife.02105.022 [file elife02105s001.tar.gz › SupplementaryData1/Tyrosine1_article/scripts/density_map/colorGFF.R]

##############
# This script takes a file with genomic information semicolon separated as input. This file should be of the form: chromosome:start:end:name:strand
# The script should be run in two steps:
# 1) Generate the fasta file by setting the parameter to NA
# 2) Enter the fasta file as parameter and a file in treeview format will be generated according to the sequence parameter entered
# The output of the function is a treeview formated file of density.
# contact: nicolas.descostes@gmail.com
###############


library(BSgenome.Hsapiens.UCSC.hg19);
library(ChIPpeakAnno);
library(Biostrings);


# Required arguments
annoFile <- ""; # File of semi column separated annotations generated during the peak sorting
outputFolder <- ""; # Folder in which the treeview file will be written
profileLengthBefore <- ; # Number of base pairs before the "location" parameter defined
profileLengthAfter <- ""; # Number of base pairs after the "location" parameter defined
totalProfileLength <- ;  # profileLengthBefore + profileLengthAfter
nameExp <- ; # Name of the experiment, generally the name of the gff file used


##optional argument

fastaFile <- NA; # Fasta file of the sequences. Sould be NA if the file was not generated yet
coordinatesForColoring <- NA; # Gff file containing the intervals to color
location <- "TSS"; # Should be TSS or TES
dnaProperty <- "colorWithGFF"; # Should be GC, AT, G,C,A,T, colorWithGFF
externalAnno <- FALSE; # Tell if the gff file was not constructed with Rsat
plottingType <- "treeview"; #type of plotting, possibilities are "treeview" or "averageProfile"


##################
# FUNCTIONS
##################


####
#retrieveFastaFromGff
####
# This function returns the fasta sequences associated to annotations provided in gff format.
# CALL:
#		retrieveFastaFromGff(annoToUse, outputFolder, namePeak, widthFasta)
# ARGUMENTS:
#		annoToUse -> a data.frame of annotations in gff format.
#		outputFolder -> a string giving the folder in which the fasta file will be written in.
#		nameExp -> a string containing the name of the exp from which the peaks were detected
#		widthFasta -> the length of the sequence written per line in the fasta file
#		BSgenomeObject -> object retrieve with BSgenome package. You need to install this package and use "installed.genomes()" to see genomes available on your computer, "available.genomes()" which will return a character
# vector of all genomes available, then use the string you chose to download and install the genome by using source("http://bioconductor.org/biocLite.R") -> biocLite(<string_chosen>). To know the name of the object to 
# provide, just load the library by doing library(<name_of_library>).
#		upstreamNB -> number of nucleotides to retrieve upstream the peak annotation.
#		downstreamNB -> number of nucleotides to retrieve downstream the peak annotation.
# RETURN:
#		nothing and write the fasta file of sequences to outputFolder.

retrieveFastaFromGff <- function(annoToUse, outputFolder, nameExp, widthFasta, BSgenomeObject, upstreamNB = 0, downstreamNB = 0)
{
	cat("conversion to Ranged data\n");
	peakList <- GFF2RangedData(annoToUse);
	cat("Retrieving sequences\n");
	peaksWithSequences <- getAllPeakSequence(peakList, upstream = upstreamNB, downstream = downstreamNB, genome = BSgenomeObject);
	cat("Writting fasta sequences to output file\n")
	write2FASTA(peaksWithSequences, file=paste(outputFolder,nameExp,".fa", sep=""), width = widthFasta);
}; 


##########
#MAIN
##########


DNApropertyDensityMap <- function(annoFile, profileLengthBefore, profileLengthAfter, totalProfileLength, location, fastaFile, dnaProperty, nameExp, outputFolder, coordinatesForColoring = NA, plottingType)
{
	# Read the semicolon separated file and convert it to a gff format dataframe
	annoDataFrame <- read.table(annoFile, sep=":");
	annoDataFrame <- data.frame(seqname = annoDataFrame$V1, source = annoDataFrame$V4, feature = "conversion", start = annoDataFrame$V2, end = annoDataFrame$V3, score = 0, strand = annoDataFrame$V5, frame = '.', 
			group = make.unique(rep("group", length(annoDataFrame$V4)), sep="-"));
	
	#Restricting the annoDataFrame to the interval defined by the profileLength parameter
	
	for(i in 1:nrow(annoDataFrame))
	{
		if((as.character(annoDataFrame[i,"strand"]) == '-' && location == "TSS") || (as.character(annoDataFrame[i,"strand"]) == '+' && location == "TES"))
		{
			annoDataFrame[i,"start"] <- annoDataFrame[i,"end"];
		}
		else if((as.character(annoDataFrame[i,"strand"]) == '-' && location == "TES") || (as.character(annoDataFrame[i,"strand"]) == '+' && location == "TSS"))
		{
			annoDataFrame[i,"end"] <- annoDataFrame[i,"start"];
		}
		else
		{
			stop("\n Conditions are not respected for orientations, contact the developper\n")
		}
		
		annoDataFrame[i,"start"] <- annoDataFrame[i,"start"] - profileLengthBefore;
		annoDataFrame[i,"end"] <- annoDataFrame[i,"end"] + profileLengthAfter;
	}
	
	
	#Retrieve the fasta sequences and write it to a file
	if(is.na(fastaFile))
	{
		retrieveFastaFromGff(annoDataFrame, outputFolder, nameExp, 400, Hsapiens);	
	}
	else
	{
		#Verification of the dnaProperty parameter
		
		if(dnaProperty != "A" & dnaProperty != "T" & dnaProperty != "G" & dnaProperty != "C" & dnaProperty != "AT" & dnaProperty != "GC" & dnaProperty != "colorWithGFF")
		{
			stop("\n\n ERROR <DNApropertyDensityMap>: The dna property is not valid, it should be A, T, G, C, AT, GC, colorWithGFF\n\n");
		}
		
		if(dnaProperty == "colorWithGFF" && is.na(coordinatesForColoring))
		{
			stop("\n\n ERROR <DNApropertyDensityMap>: if the dna property is colorWithGFF, a gff file of the coordinates of zones to coloring should be given as input \n\n"); 
		}
		
		if(dnaProperty == "colorWithGFF")
		{
			cat("Read the file containing coordinates to color\n");
			coordinatesForColoring <- read.table(coordinatesForColoring);
			
			#keep only the annotations of coordinatesForColoring which are included in annotations of annoDataFrame
			indexanno <- vector();
			indexForColoring <- vector();
			
			cat("Retrieving annotations overlapping the coordinates given in the gff file\n");
			for(i in 1:nrow(coordinatesForColoring))
			{
				# There are several possibilities:
				# 1) Only the start of the interval to color is within the annotation (and the end is after the end of the annotation)
				# 2) Only the end of the interval to color is within the annotation (and the start is before the start of the annotation)
				# 3) The interval to color is included within the annotation
				# 4) The annotation is included within the interval to color
				
				nbLoop <- i/100000;
				if(nbLoop%%1 == 0)
				{
					cat(i,"/", nrow(coordinatesForColoring),"\n");
				}
				
				
				if(!externalAnno)
				{
					indextemp <- which(((as.character(annoDataFrame$seqname) == as.character(coordinatesForColoring$V1[i])) & (as.character(annoDataFrame$source) == as.character(coordinatesForColoring$V2[i]))) &   #The interval to color and annotation should have the same chromosome 
									(
										(((as.numeric(annoDataFrame$start) <= as.numeric(coordinatesForColoring$V4[i])) & (as.numeric(coordinatesForColoring$V4[i]) < as.numeric(annoDataFrame$end))) & (as.numeric(annoDataFrame$end) < as.numeric(coordinatesForColoring$V5[i]))) |  # case 1 
										(((as.numeric(annoDataFrame$start) < as.numeric(coordinatesForColoring$V5[i])) & (as.numeric(coordinatesForColoring$V5[i]) <= as.numeric(annoDataFrame$end))) & (as.numeric(annoDataFrame$start) > as.numeric(coordinatesForColoring$V4[i]))) | #case 2
										((as.numeric(annoDataFrame$start) <= as.numeric(coordinatesForColoring$V4[i])) & (as.numeric(annoDataFrame$end) >= as.numeric(coordinatesForColoring$V5[i]))) | #case 3
										((as.numeric(coordinatesForColoring$V4[i]) < as.numeric(annoDataFrame$start)) & (as.numeric(coordinatesForColoring$V5[i]) > as.numeric(annoDataFrame$end))) #case 4
										));
				}
				else
				{
					indextemp <- which(((as.character(annoDataFrame$seqname) == as.character(coordinatesForColoring$V1[i]))) &   #The interval to color and annotation should have the same chromosome 
									(
										(((as.numeric(annoDataFrame$start) <= as.numeric(coordinatesForColoring$V4[i])) & (as.numeric(coordinatesForColoring$V4[i]) < as.numeric(annoDataFrame$end))) & (as.numeric(annoDataFrame$end) < as.numeric(coordinatesForColoring$V5[i]))) |  # case 1 
										(((as.numeric(annoDataFrame$start) < as.numeric(coordinatesForColoring$V5[i])) & (as.numeric(coordinatesForColoring$V5[i]) <= as.numeric(annoDataFrame$end))) & (as.numeric(annoDataFrame$start) > as.numeric(coordinatesForColoring$V4[i]))) | #case 2
										((as.numeric(annoDataFrame$start) <= as.numeric(coordinatesForColoring$V4[i])) & (as.numeric(annoDataFrame$end) >= as.numeric(coordinatesForColoring$V5[i]))) | #case 3
										((as.numeric(coordinatesForColoring$V4[i]) < as.numeric(annoDataFrame$start)) & (as.numeric(coordinatesForColoring$V5[i]) > as.numeric(annoDataFrame$end))) #case 4
										));
				}
				
				
				if(length(indextemp) > 1)
				{
					stop("\n\n ERROR <DNApropertyDensityMap>: The coordinates retrieved for intervals to color are not unique, problem in the structure of your data\n\n");
				}
				
				if(length(indextemp) > 0)
				{
					indexanno[i] <- indextemp;
					indexForColoring[i] <- i;
				}
				
				if(length(indextemp) == 0 && !externalAnno)
				{
					stop("\n\n The corresponding annotation was not found, use the same annotation file of your motif detection\n");
				}
			}
		}
		
		cat("Reading fasta file\n");
		fastaFile <- readDNAStringSet(fastaFile, format="fasta", nrec=-1L, skip=0L, use.names=TRUE)
		
		#Verify if all annotations were retrieved
		if(length(fastaFile) != nrow(annoDataFrame)) 
		{
			stop("\n\n ERROR <DNApropertyDensityMap>: Your fasta file should contain the corresponding sequences of the file with semicolon separated annotations.\n\n");
		}
		
		#Reorder the fasta file to be in accordance with the semicolon separated file provided
		names <- names(fastaFile);
		orderIndex <- order(names);
		fastaFile <- fastaFile[orderIndex];
		
		# Restricting the sequences to the profile length
		cat("\nRetrieve the sequences\n");
		seqonly <- as.list(as.character(fastaFile));
		cat("Splitting the sequences\n");
		resultsplit <- lapply(seqonly,function(x){return(strsplit(x,split=""))})
		resultseqProfileLength <- lapply(resultsplit, function(x){return(x[[1]])});
		
		#Creation of a matrix for plotting the nucleotidic composition and formatting the data to treeview format
		numericNucleotides <- list();
		
		cat("Retrieving the property -> ", nameExp, "\n");
		
		if(dnaProperty == "colorWithGFF")
		{
			#First set all the list to 0
			resultseqProfileLength <- lapply(resultseqProfileLength, function(x){
						x <- rep(0, length(x));
						return(x);
					})
			cat("Setting the intervals to color to 1 in the sequences, regions outside the intervals to color will have value 0\n");
			count <- 0;
			for(i in which(!is.na(indexanno)))
			{
				count <- count + 1;
				nbLoop <- count/100000;
				if(nbLoop%%1 == 0)
				{
					cat(count,"/", length(which(!is.na(indexanno))),"\n");
				}
				
				#### Case 1: Only the start of the interval to color is within the annotation (and the end is after the end of the annotation) 
				if((annoDataFrame[indexanno[i],]$start <= coordinatesForColoring[indexForColoring[i],]$V4) & (coordinatesForColoring[indexForColoring[i],]$V4 < annoDataFrame[indexanno[i],]$end) & (annoDataFrame[indexanno[i],]$end < coordinatesForColoring[indexForColoring[i],]$V5))
				{
					if((coordinatesForColoring[indexForColoring[i],]$V4 - annoDataFrame[indexanno[i],]$start) == 0)
					{
						startintervalToColor <- 1;
					}
					else
					{
						startintervalToColor <- coordinatesForColoring[indexForColoring[i],]$V4 - annoDataFrame[indexanno[i],]$start + 1;
					}
					
					endintervalToColor <- totalProfileLength;
				}
				
				#### Case 2: Only the end of the intervalToColor is within the annotation (and the start is before the start of the annotation) 
				if((annoDataFrame[indexanno[i],]$start < coordinatesForColoring[indexForColoring[i],]$V5) & (coordinatesForColoring[indexForColoring[i],]$V5 <= annoDataFrame[indexanno[i],]$end) & (annoDataFrame[indexanno[i],]$start > coordinatesForColoring[indexForColoring[i],]$V4)) 
				{
					startintervalToColor <- 1;
					
					if((annoDataFrame[indexanno[i],]$end - coordinatesForColoring[indexForColoring[i],]$V5) == 0)
					{
						endintervalToColor <- totalProfileLength;	
					}
					else
					{
						endintervalToColor <- startintervalToColor + (coordinatesForColoring[indexForColoring[i],]$V5-annoDataFrame[indexanno[i],]$start);
					}
				}
				
				#### Case 3: The intervalToColor is included within the annotation
				if((annoDataFrame[indexanno[i],]$start <= coordinatesForColoring[indexForColoring[i],]$V4) & (annoDataFrame[indexanno[i],]$end >= coordinatesForColoring[indexForColoring[i],]$V5)) 
				{
					startintervalToColor <- coordinatesForColoring[indexForColoring[i],]$V4 - annoDataFrame[indexanno[i],]$start + 1; #if annotation has same start and end, must add 1 because an array start at 1 in R
					endintervalToColor <- startintervalToColor + (coordinatesForColoring[indexForColoring[i],]$V5 - coordinatesForColoring[indexForColoring[i],]$V4);
				}
				
				#### Case 4: The annotation is included within the intervalToColor 
				if((coordinatesForColoring[indexForColoring[i],]$V4 < annoDataFrame[indexanno[i],]$start) & (coordinatesForColoring[indexForColoring[i],]$V5 > annoDataFrame[indexanno[i],]$end)) 
				{
					startintervalToColor <- 1;
					endintervalToColor <- totalProfileLength;
				}
				
				#Setting the values in the intervalToColor to 1
				resultseqProfileLength[[indexanno[i]]][startintervalToColor:endintervalToColor] <- 1;
				
			}
			
			numericNucleotides <- resultseqProfileLength;
		}
		else
		{
			numericNucleotides <- lapply(resultseqProfileLength, function(x, dnaProperty){
						
						if(dnaProperty == "G" || dnaProperty == "GC")
						{
							x[which(x == "G")] <- 1;
						}
						else if(dnaProperty == "C" || dnaProperty == "GC")
						{
							x[which(x == "C")] <- 1;
						}
						else if(dnaProperty == "A" || dnaProperty == "AT")
						{
							x[which(x == "A")] <- 1;
						}
						else if(dnaProperty == "T" || dnaProperty == "AT")
						{
							x[which(x == "T")] <- 1;
						}
						
						x[which(x != 1)] <- 0;  #set all nucleotides to 0
						
						return(x);
					}, dnaProperty);
		}
		
		#Transforming the list to a numeric matrix
		numericNucleotides <- matrix(unlist(numericNucleotides), byrow=TRUE, ncol= length(resultseqProfileLength[[1]]));
		numericNucleotides <- apply(numericNucleotides, MARGIN=2, as.numeric);
		
		cat("Writting the matrix of values\n")
		write.table(numericNucleotides, file=paste(outputFolder, "matrix-",nameExp,".txt",sep=""), col.names=F, row.names=F, quote=F);
		
		#Writting the matrix to a file that can be read by treeview
		cat("Writting the files for visualization in treeview...");
		interpolatedCoordinates <- 1:ncol(numericNucleotides);
		annoNames <- read.table(annoFile); #Read the semicolon separated file and use each line as row name for the treeview file
		
		
		if(plottingType == "treeview")
		{
			writeTreeviewCluster(paste(outputFolder, nameExp, sep=""), numericNucleotides, interpolatedCoordinates, annoNames, compress=FALSE);	
		}
		else if(plottingType == "averageProfile")
		{
			meanValues <- apply(numericNucleotides, MARGIN=2, mean);
			xcoord <- 1:ncol(numericNucleotides);
		}
		else
		{
			stop(paste("\n\n ERROR: The plotting type allowed are treeview or averageProfile, your input is: ", plottingType, "\n\n", sep=""));
		}
	}
}


if(!file.exists(outputFolder))
{
	dir.create(outputFolder, recursive=TRUE);
}

DNApropertyDensityMap(annoFile, profileLengthBefore, profileLengthAfter, totalProfileLength, location, fastaFile, dnaProperty, nameExp, outputFolder, coordinatesForColoring, plottingType);
