# Supplementary material for: Tyrosine phosphorylation of RNA polymerase II CTD is associated with antisense promoter transcription and active enhancers in mammalian cells
Source: eLife. 2014 May 9;3:e02105. doi: 10.7554/eLife.02105 (PMC4042876; doi:10.7554/eLife.02105)
Supplement: Source code 1. — Folder containing the different scripts used in this study. DOI: http://dx.doi.org/10.7554/eLife.02105.022 [file elife02105s001.tar.gz › SupplementaryData1/Tyrosine1_article/scripts/object_generation/object_generation_launcher.R]

####################################
# This script retrieves scores contained in wig files. It will organized those scores according to specific annotations (RefSeq hg19/detected enhancers and promoters for the article) provided by the user. Typically, 
# wig files scores will be organized in list of list. Each element of the main list will contain the following information:
# "chr": annotation chromosome 
# "gene.name": Name of the annotation (ex for RefSeq: NM_001166005)       
# "gene.strand": strand containing the annotation ('+' or '-')      
# "gene.begin": position in base pairs of the start of the annotation.        
# "gene.end": position in base pairs of the end of the annotation.          
# "probe.locTSS": not used in the article.    
# "probe.locTES": not used in the article.     
# "probe.locINSIDE": not used in the article.
# "probe.locTOTAL": not used in the article.  
# "probe.valueTSS": wig files scores around TSS. The number of scores is defined by the "annotationExtensions" parameter.   
# "probe.valueTES": wig files scores around TES. The number of scores is defined by the "annotationExtensions" parameter.   
# "probe.valueINSIDE": wig files scores between TSS and TES.
# "probe.valueTOTAL": wig files scores before TSS, between TSS and TES, and after TES. The number of scores is defined by the "annotationExtensions" parameter.  
# "exprs.value": not used in the article. 
# "nbExons": not used in the article.
# "startExons": not used in the article.        
# "sizeExons":  not used in the article.      
# "exprs": not used in the article.
#
# Contact: Nicolas Descostes (nicolas.descostes@gmail.com) and Romain Fenouil (romain.fenouil@free.fr)
##############################

source("path/selection_from_wig.R")


#################
# PARAMETERS
################


#firstly, definition of mandatory parameters that have to be given by the user in the command line

annotationFolder <- ""; 							#Folder containing the annotations file.
annotationFile <- ""; 								#Name of the annotations file (in the annotationFolder
annotationComment <- "";  							#Comment on the type of annotation described in the annotationFile
annotationFormat <- ""; 							#Format of the annotationFile ('bed', 'bedShort', 'gff')
wigFolderTab <- c(""); 								#Folders containing WIG files to treat
wigFileTab <- c(""); 								#WIG file names. The names are treated as regular expressions
expNames_vector <- c(""); 							#Experiment names. This vector must be in the same order as wig folders
annotationExtensions_vector <- c(); 				# Extensions applied at 5' and 3' of each (extended) annotation. Must be in the same order as wig folders
spaceSizes_vector <- c(); 							# Exclusion zones applied at 5' and 3' of each annotation.  Must be in the same order as wig folders
outputFolders_vector <- c(); 						# Folders where results will be output.  Must be in the same order as wig folders
binSize_value <- ; 									# Value of the bin size of the wig files used
nbCPU_value <- ; 									# Number of CPU to use to generate the objects

# optional arguments

annotationFoldersExclude <- NA; 					# Vector of folder containing annotation files to exclude
annotationFilesExclude <- NA; 						# Vector of annotation file names.
annotationCommentExclude <- NA; 					# Vector of comments on the type of annotation to exclude
annotationFormatExclude <- NA; 						# Vector of format of the annotation files
strands_vector <- "."; 								# Vector of strands to generate objects on. Possible values are '+', '-' or '.'
RNAseqFileList <- list(); 							# Vector of files containing expression (rna-seq). Not used in the article.


######################
# MAIN
######################


if(is.na(RNAseqFileList)){
	RNAseqFileList = list()
}


# Compose the annotation list
annotationsDescription = list(folder=c(annotationFolder),
		file=c(annotationFile),
		annoType=c(annotationComment),
		fileType=c(annotationFormat))

# Compose the annotation to excludelist
annotationsToExclude <- list(folder= c(annotationFoldersExclude),
		file= c(annotationFilesExclude),
		annoType= c(annotationCommentExclude),	 
		fileType=c(annotationFormatExclude));


# Execute the Object generation on each entry
for(annotationExtensions in annotationExtensions_vector)
{
	
	for(i in 1:length(wigFolderTab))
	{
		expNames=expNames_vector[i];
		wigFile=wigFileTab[i];
		wigFolder = wigFolderTab[i];
		selectionFolder = outputFolders_vector[i];
		
		for(spaceSizes in spaceSizes_vector)
		{
			for(strands in strands_vector)
			{
				selectionFile=paste("GenesSelect_", expNames, "_spaceSizes_", spaceSizes, "_ProLength_", annotationExtensions, sep="");
				
				cat( paste("\n Selection File", selectionFile,sep=" = "))
				cat( paste("\n SpaceSize", spaceSizes,sep=" = "))
				
				generate_genomic_information_object(expName=expNames,
						wigFolder=wigFolder, 
						wigFile=wigFile, 
						annotationsDescription=annotationsDescription,
						annotationsToExclude=annotationsToExclude,
						exprsFiles=RNAseqFileList, 
						spaceSize=spaceSizes, 
						profileLength=annotationExtensions,
						binSize=binSize_value,
						selectionOutputFolder=selectionFolder,
						selectionOutputFile=selectionFile,
						nbCPUs = nbCPU_value);
			}
		}
		
	}
	
}
