# Supplementary material for: Tyrosine phosphorylation of RNA polymerase II CTD is associated with antisense promoter transcription and active enhancers in mammalian cells
Source: eLife. 2014 May 9;3:e02105. doi: 10.7554/eLife.02105 (PMC4042876; doi:10.7554/eLife.02105)
Supplement: Source code 1. — Folder containing the different scripts used in this study. DOI: http://dx.doi.org/10.7554/eLife.02105.022 [file elife02105s001.tar.gz › SupplementaryData1/Tyrosine1_article/scripts/object_generation/selection_from_wig.R]

###############################
# romain.fenouil@free.fr and nicolas.descostes@gmail.com 
###############################


##################################################
# CUSTOM FUNCTIONS (Sliding window and profiles interpolation)
##################################################


readWIG = function(fileName){
	
	df <- read.table(fileName,sep="^",header=F,quote=""); 					#Return the wig File as a dataFrame object
	charData <- as.character(df$V1);  								#Converts the dataFrame into a vector of characters/strings
	
	indexTrack <- grep("chr",charData);								#Retrieves the index of each  line containing the informations about a chromosome 
	lines <- charData[indexTrack];                          					#Retrieves each line containing the name of a chromosome
	indexTrack <- c(indexTrack,length(charData)+2);							# add the last index of the last chromosome data. +2 is added regarding the line 23 of the script
	chromNames <- gsub("fixedStep chrom=chr(\\w+) start=\\d+ step=\\d+","\\1",lines,perl=T);      #Retrieves the names of the chromosomes, "\\1" is retrieving what is between the parenthesis of the regular expression
	
	
	wigList <- list(); 										#For each chromosome, retrieves the probe values; the levels of the list are the names of the chromosomes.
	num <- 0;
	
	for(i in 1:length(chromNames)){
		num <- num + 1;
		startOfChromi <- (indexTrack[i]+1);								#The beginning of a chromosome list of data is the first line after the chromosome declaration
		endOfChromi <- (indexTrack[i+1]-2);	   							#The end of a chromosome is the beginning of the next one minus the track line declaration (therefore, the last data is two lines above the next chromosome declaration)
		wigList[[chromNames[i]]] <- as.numeric(charData[startOfChromi:endOfChromi]);               #Puts the data of a chromosome in a list which level will be the name of the chromosome
		print(paste(num,") chromosome",chromNames[i]," :",startOfChromi," -> ",endOfChromi,sep=""));
	}
	return(wigList);
}


readAnno=function(annotations, ignoreChrPattern="random", getExons=T, excludeFlag=FALSE)
{
	
	mergedAnno=data.frame();	
	
	for(index in 1:length(annotations[[1]]))
	{
		
		currentAnnoRaw	= read.table(paste(annotations$folder[[index]], annotations$file[[index]], sep=""), sep="\t", header=FALSE, quote = "^");
		
		
		cat("\n- "); cat(annotations$annoType[[index]], length(currentAnnoRaw[[1]]));
		
		
		if(annotations$fileType[[index]]=="bed")
		{
			if(getExons)
			{
				currentAnno= data.frame(type=annotations$annoType[[index]], chr=currentAnnoRaw$V1, begin=as.numeric(currentAnnoRaw$V2), end=as.numeric(currentAnnoRaw$V3), strand=currentAnnoRaw$V6, name=currentAnnoRaw$V4, nbExons=currentAnnoRaw$V10, startExons=currentAnnoRaw$V12, sizeExons=currentAnnoRaw$V11, excludeFlag=excludeFlag);
			}
			else
			{
				currentAnno	= data.frame(type=annotations$annoType[[index]], chr=currentAnnoRaw$V1, begin=as.numeric(currentAnnoRaw$V2), end=as.numeric(currentAnnoRaw$V3), strand=currentAnnoRaw$V6, name=currentAnnoRaw$V4, nbExons=NA, startExons=NA, sizeExons=NA, excludeFlag=excludeFlag);
			}
		}
		else
		if(annotations$fileType[[index]]=="gff")
		{
			
			currentAnno	= data.frame(type=annotations$annoType[[index]], chr=currentAnnoRaw$V1, begin=as.numeric(currentAnnoRaw$V4), end=as.numeric(currentAnnoRaw$V5), strand=currentAnnoRaw$V7, name=currentAnnoRaw$V3, nbExons=NA, startExons=NA, sizeExons=NA, excludeFlag=excludeFlag);
			
			
		}
		else if(annotations$fileType[[index]]=="JC")
		{
			strandVector=vector(length=length(currentAnnoRaw$V4));
			strandVector[currentAnnoRaw$V4==(-1)]= "-";
			strandVector[currentAnnoRaw$V4==(1) ] = "+";
			
			
			currentAnno	= data.frame(type=annotations$annoType[[index]], chr=currentAnnoRaw$V1, begin=as.numeric(currentAnnoRaw$V2), end=as.numeric(currentAnnoRaw$V3), strand=strandVector, name=currentAnnoRaw$V4, nbExons=NA, startExons=NA, sizeExons=NA, excludeFlag=excludeFlag);
			
		}
		else if(annotations$fileType[[index]]=="gffFRED")
		{
			
			currentAnno	= data.frame(type=annotations$annoType[[index]], chr=currentAnnoRaw$V1, begin=as.numeric(currentAnnoRaw$V4), end=as.numeric(currentAnnoRaw$V5), strand=currentAnnoRaw$V7, name="test", nbExons=NA, startExons=NA, sizeExons=NA, excludeFlag=excludeFlag);
		}
		else if(annotations$fileType[[index]]=="bedShort")
		{
			
			currentAnno	= data.frame(type=annotations$annoType[[index]], chr=currentAnnoRaw$V1, begin=as.numeric(currentAnnoRaw$V2), end=as.numeric(currentAnnoRaw$V3), strand="+", name=paste(annotations$annoType[[index]],1:nrow(currentAnnoRaw),sep="_"), nbExons=NA, startExons=NA, sizeExons=NA, excludeFlag=excludeFlag);
		}
		else
		{
			stop("\n ERROR: The annotation file format is not valid.\n\n")
		}
		
		mergedAnno=rbind(mergedAnno,currentAnno);
	}
	
	if(any(!is.na(ignoreChrPattern) & !is.null(ignoreChrPattern))) 
	{
		for(currentDesignation in ignoreChrPattern)
		{
			indToRemove=grep(currentDesignation,mergedAnno$chr);
			if(length(indToRemove)>0)
			{
				mergedAnno=mergedAnno[-indToRemove,] #removing random chromosomes
				cat("\n- removed chr named",currentDesignation,":",length(indToRemove))
			}
		}
	}
	
	cat("\n");
	
	return(mergedAnno);
	
}


# Duplication of wig for all processes might take too much memory, think about putting it as a global variable
extractData=function(currentAnno, wig, annotations, spaceSize=0, binSize=50, profileLength=4000, exprsDataList = NA)
{
	
	currentAnno=unlist(currentAnno);
	cat("\n\n--------- annotation :", currentAnno["chr"],"--",currentAnno["name"]);
	
	
	if(currentAnno["excludeFlag"]==FALSE)
	{
		
		currentBegin=as.numeric(currentAnno["begin"])-spaceSize;
		currentEnd=as.numeric(currentAnno["end"])+spaceSize;
		
		cat("\nChecking for overlapping annotations...\n")
		
		chromosome=currentAnno["chr"];
		overlapIND.same		= ((currentBegin==as.numeric(annotations[,"begin"]) | currentEnd==as.numeric(annotations[,"end"]))& chromosome==annotations[,"chr"]);
		overlapIND.begin.inside	= ((currentBegin<as.numeric(annotations[,"begin"]) & currentEnd>as.numeric(annotations[,"begin"]))& chromosome==annotations[,"chr"]);
		overlapIND.end.inside	= ((currentBegin<as.numeric(annotations[,"end"]) & currentEnd>as.numeric(annotations[,"end"]))& chromosome==annotations[,"chr"]);
		overlap.included	= ((currentBegin>as.numeric(annotations[,"begin"]) & currentEnd<as.numeric(annotations[,"end"]))& chromosome==annotations[,"chr"]);
		overlapIND = (overlapIND.same | overlapIND.begin.inside | overlapIND.end.inside | overlap.included);
		
		if(sum(overlapIND)==1 | is.na(spaceSize))
		{
			# Annotation retrieving
			
			cat("\nRetrieving chipseq values...")		
			indProbes=vector();
			
			## retrieving also probes for the other parts of the gene
			## (to check wether there is neg or NA values on the rest of the gene)
			indProbesTSS=vector();
			indProbesINSIDE=vector();
			indProbesTES=vector();
			
			if(currentAnno["strand"]=="+")
			{
				indProbesTSS=trunc(((as.numeric(currentAnno["begin"])-profileLength)/binSize)+1):trunc(((as.numeric(currentAnno["begin"])+profileLength)/binSize)+1);
			}
			else if(currentAnno["strand"]=="-")
			{
				indProbesTSS=trunc(((as.numeric(currentAnno["end"])-profileLength)/binSize)+1):trunc(((as.numeric(currentAnno["end"])+profileLength)/binSize)+1);
			}
			
			if(currentAnno["strand"]=="+")
			{
				indProbesTES=trunc(((as.numeric(currentAnno["end"])-profileLength)/binSize)+1):trunc(((as.numeric(currentAnno["end"])+profileLength)/binSize)+1);
			}
			else if(currentAnno["strand"]=="-")
			{
				indProbesTES=trunc(((as.numeric(currentAnno["begin"])-profileLength)/binSize)+1):trunc(((as.numeric(currentAnno["begin"])+profileLength)/binSize)+1);
			}
			
			indProbesINSIDE=trunc((as.numeric(currentAnno["begin"])/binSize)+1):trunc((as.numeric(currentAnno["end"])/binSize)+1);
			chrName=substr(chromosome,4,100);
			cat("\nDone.\n");	
			indProbesTOTAL=c(indProbesTSS, indProbesINSIDE, indProbesTES);
			indProbesTOTAL=sort(unique(indProbesTOTAL))
			
			cat("\nRetrieving expression value...\n")
			
			# Checking if the gene is far away enough from begin of the chromosome
			if((length(indProbesTOTAL)!=0))# & (!any(indProbesTOTAL<1))) 
			{
				exprs=list();
				
				if(!is.na(exprsDataList))
				{
					for (exprsCurrentName in names(exprsDataList))
					{
						currentExprsEXP=exprsDataList[[exprsCurrentName]];
						exprs[[exprsCurrentName]]=currentExprsEXP[[intersect(intersect((which(unlist(lapply(currentExprsEXP,"[[","gene.name"))==currentAnno["name"])) , (which(unlist(lapply(currentExprsEXP,"[[","gene.begin"))==as.numeric(currentAnno["begin"])))), (which(unlist(lapply(currentExprsEXP,"[[","chr"))==chromosome)))]];
					}
				}
				else
				{
					exprs <- list();
				}
				
				# Get the values from the wig and replace negative indexes by 0s values
				valueTSS=c(rep(0,sum(indProbesTSS<1)),wig[[chrName]][indProbesTSS[indProbesTSS>0]]);
				valueTES=c(rep(0,sum(indProbesTES<1)),wig[[chrName]][indProbesTES[indProbesTES>0]]);
				valueINSIDE=c(rep(0,sum(indProbesINSIDE<1)),wig[[chrName]][indProbesINSIDE[indProbesINSIDE>0]]);
				valueTOTAL=c(rep(0,sum(indProbesTOTAL<1)),wig[[chrName]][indProbesTOTAL[indProbesTOTAL>0]]);
				
				# Replace NAs coming from indexes outside of the chromosome by 0
				valueTSS[is.na(valueTSS)]=0;
				valueTES[is.na(valueTES)]=0;
				valueINSIDE[is.na(valueINSIDE)]=0;
				valueTOTAL[is.na(valueTOTAL)]=0;
				
				r=list(	chr=chromosome, 
						gene.name=currentAnno["name"], 
						gene.strand=currentAnno["strand"],
						gene.begin=as.numeric(currentAnno["begin"]), 
						gene.end=as.numeric(currentAnno["end"]), 
						probe.locTSS=trunc((indProbesTSS*binSize)+1-(binSize/2)), 
						probe.locTES=trunc((indProbesTES*binSize)+1-(binSize/2)),
						probe.locINSIDE=trunc((indProbesINSIDE*binSize)+1-(binSize/2)), 
						probe.locTOTAL=trunc((indProbesTOTAL*binSize)+1-(binSize/2)), 
						probe.valueTSS=valueTSS,
						probe.valueTES=valueTES,  
						probe.valueINSIDE=valueINSIDE, 
						probe.valueTOTAL=valueTOTAL,
						exprs.value=NA, 
						exprs.probeName=NA, 
						nbExons=as.numeric(currentAnno["nbExons"]), 
						startExons=currentAnno["startExons"], 
						sizeExons=currentAnno["sizeExons"],
						exprs=exprs
				);
				
				return(r);
			}
			else
			{
				return(NULL)
			}
			
			cat("\nDone.\n");
		}
		else
		{
			cat("Gene overlapped with another one (extended by spaceSize)...\n");
			return(NULL);
		}
	}
	else
	{
		
		cat("Excluded annotation...\n");
		return(NULL)
	}
}


##################################################
# GENE SELECTION AND VALUES RETRIEVING
##################################################

# spaceSize is the number of bp that has to separate genes for them to be selected in the analysis (non overlapping genes selection)
# profileLocation is to select the region that has to be taken in account for the progfiling (either "TSS", "TES", "INSIDE")
# profileLength is the number of bp before or after TSS or TES that will be used for the figures (not used for INSIDE)

genesSelection = function(wigFolder, wigFile, annotations, annotationsToExclude, ignoreChrPattern, exprsFiles, nbCPUs, spaceSize=0, binSize=50, profileLength=4000, getBedExons=TRUE)
{
	
	# WARNING IF SPACESIZE < PROFILELENGTH
	
	dateBegin=date();
	cat("\n",dateBegin,"\n");
	
	# ANNOTATIONS FILES READING
	cat("\nReading annotations ... ");
	mergedAnno=readAnno(annotations, ignoreChrPattern=ignoreChrPattern, getExons=F, excludeFlag=FALSE)
	cat("\nDone.\n");
	
	if(!is.na(annotationsToExclude[[1]]))
	{
		cat("\nReading annotations to exclude from selection... ");
		mergedAnnoToExclude=readAnno(annotationsToExclude, ignoreChrPattern=ignoreChrPattern, getExons=FALSE, excludeFlag=TRUE)
		cat("\nDone.\n");
		totalAnno=rbind(mergedAnno,mergedAnnoToExclude)
	}
	else
	{
		totalAnno=mergedAnno;
	}
	
	# Converting genome annotations to list (for mclapply)
	totalAnnoLIST=apply(totalAnno,1,as.list);
	
	# WIG FILE READING
	cat("\nReading WIG file ... ");
	wigData=readWIG(fileName=paste(wigFolder, wigFile, sep=""));
	cat("Done.\n")
	
	
	# EXPRESSION FILE READING
	if( is.list(exprsFiles) && length(exprsFiles)>0)
	{
		cat("\nReading expression file ... ");
		exprsDataList <- list();
		
		#exprsTab=read.table(paste(exprsFolder,exprsFile,sep=""),header=T,quote="",sep="\t");
		
		for(exprsCurrentName in names(exprsFiles))
		{
			cat(exprsCurrentName," ... ");
			load(exprsFiles[[exprsCurrentName]]);
			exprsDataList[[exprsCurrentName]]=result;
		}
		exprsTab=Expression;
		exprsTab=exprsTab[exprsTab,]
		cat("\nDone.\n");
	}
	
	# preparing affymetrix annotation for reverse mapping interrogation
	#refseqToProbes=as.list(revmap(mouse4302REFSEQ))
	
	cat("\n\n-------- START --------\n");
	
	if( is.list(exprsFiles) && length(exprsFiles)>0)
	{
		result=mclapply(totalAnnoLIST, extractData, wigData, totalAnno, spaceSize, binSize, profileLength, exprsDataList,  mc.cores=nbCPUs);
	}
	else
	{
		result=mclapply(totalAnnoLIST, extractData, wigData, totalAnno, spaceSize, binSize, profileLength, mc.cores=nbCPUs);
	}
	result=result[!sapply(result, is.null)] # removing NULL values from list
	
	cat("\nResulting number of genes : ", length(result),"\n")
	dateEnd=date();
	cat("\n\n", "Begin : ", dateBegin, " --- End : ", dateEnd, "\n\n");
	return(result);
}


########
# MAIN FUNCTION
###########

generate_genomic_information_object <- function(expName, wigFolder, wigFile, annotationsDescription,annotationsToExclude, exprsFiles, spaceSize=0, profileLength=4000, binSize=50, ignoreChrPattern=c("random", "hap"), selectionOutputFolder="./", selectionOutputFile=paste("GenesSelect_", expName, "_SpaceSize_", spaceSize, "_ProLength_", profileLength, sep=""), nbCPUs=6)
{
	genesSelected=list();
	
	genesSelected=genesSelection(wigFolder=wigFolder, wigFile=wigFile, annotations=annotationsDescription,annotationsToExclude=annotationsToExclude, ignoreChrPattern=ignoreChrPattern, exprsFiles=exprsFiles, spaceSize=spaceSize, binSize=binSize, profileLength=profileLength, nbCPUs);
	
	dir.create(selectionOutputFolder, recursive=TRUE, showWarnings=FALSE)
	
	cat("\n Saving result to ", paste(selectionOutputFolder,selectionOutputFile,sep="/"),"\n")
	cat("   # selected genes = ", length(genesSelected), "\n")
	save(genesSelected,file=paste(selectionOutputFolder,selectionOutputFile,sep="/"))
}
