# Supplementary material for: Tyrosine phosphorylation of RNA polymerase II CTD is associated with antisense promoter transcription and active enhancers in mammalian cells
Source: eLife. 2014 May 9;3:e02105. doi: 10.7554/eLife.02105 (PMC4042876; doi:10.7554/eLife.02105)
Supplement: Source code 1. — Folder containing the different scripts used in this study. DOI: http://dx.doi.org/10.7554/eLife.02105.022 [file elife02105s001.tar.gz › SupplementaryData1/Tyrosine1_article/scripts/correlation/compare_RObjects.R]

#
# This script aims to compare the values of bins on two RObjects
# The RObjects must have been produced using the same annotations and the same parameters (extensions, spaces, bin size...)
#
# contact: spinelli@ciml.univ-mrs.fr/nicolas.descostes@gmail.com


# Define the required options
input_pathes <- c(); 					# The pathes to the RObjects to compare
selection <- ""; # The region on that was used for the genes seleciton (informative). Choices are 'TSS', 'INSIDE', 'TES' or 'TOTAL'
region <- ""; # The region on which you want the comparison to be done. Choices are 'TSS', 'INSIDE', 'TES' or 'TOTAL'
output_path <- ""; # The path to the output folder
targets <- c(); # Vector of the targets of the RObjects experiments
binsize <- ; # The size of the bins of the WIG used to generate the objects

# Define optional arguments
input_files <- NA; # Vector of the names of the RObjects. If not indicated, the RObjects will be searched into the respected inputPathes."
extension_up <- 0; # Upstream extension applied to each annotation during RObject generation
extension_down <- 0; # Downstream extension applied to each annotation during RObject generation
improve_plot <- FALSE; # Indicates if the plot must be modified to be as suit as possible
semiColonFilter <- NA; # Indicates a file containing genes to filter the input objects with. this file is semicolon separated
spaceSize <- NA; # Interval separating two annotations used when creating the objects
object_filter <- NA; # File path to the R object used for filtering the input objects


# --------------------------------------------------------
# --------------------------------------------------------
# DEFINITION OF FUNCTIONS
# --------------------------------------------------------
# --------------------------------------------------------


# -----------------------------------------------------------------------
# DEFINE THE function that filter the RObject to get the desired regions
# -----------------------------------------------------------------------
filter_with_intervals = function(values_binding, interval_filter, binsize, profile_length, location, valTSSforCoord = NA, valINSIDEforCoord=NA)
{
	values_binding_temp <- list();
	
	if(location == "TSS" || location == "TES"){
		values_binding_temp <- lapply(values_binding, function(x, interval_filter, binsize, profile_length)
				{
					start <- interval_filter[1];
					end <- interval_filter[2];
					x_filtered <- x[((profile_length/binsize) + (start/binsize)):((profile_length/binsize) + (end/binsize))]; #profile_length/binsize gives the coord of TSS. start or end should be negative (before/after TSS)
					return(x_filtered);
				}, interval_filter, binsize, profile_length)
	}
	else if(location == "TOTAL"){
		values_binding_temp <- list();
		start <- interval_filter[1];
		end <- interval_filter[2];
		for(i in 1:length(values_binding)){
			x <- values_binding[[i]];
			locationTSS <- length(valTSSforCoord[[i]])/2;
			locationTES <- locationTSS + length(valINSIDEforCoord[[i]]);
			values_binding_temp[[i]] <- x[(locationTSS + (start/binsize)):(locationTES + (end/binsize))]
		}
	}
	else if(location == "INSIDE"){
		values_binding_temp <- lapply(values_binding, function(x, interval_filter, binsize, profile_length)
				{
					start <- interval_filter[1];
					end <- interval_filter[2];
					gene.size <- length(x)
					if(gene.size > (start/binsize)){
						x_filtered <- x[(start/binsize):(length(x) + (end/binsize))]; #profile_length/binsize gives the coord of TSS. start or end should be negative (before/after TSS)
						return(x_filtered);
					} else{
						return(NA)
					}
				}, interval_filter, binsize, profile_length)
		#because some values of the list can be 'NA', these values should be removed from the list
		values_binding_temp <- values_binding_temp[as.numeric(which(!is.na(values_binding_temp)))];
	}
	else{
		stop( paste("Unrecognized region :",location))
	}
	
	return(values_binding_temp);
}

# -------------------------------------------------------------------
# DEFINE THE function that execute the RObjects comparison.
# -------------------------------------------------------------------
compareRObjects = function(input_path1, input_path2, region, extension_up, extension_down, binsize, output_path, output_file, target1, target2, input_file1=NA, input_file2=NA, improve_plot=FALSE, semiColonFilter = NA, spaceSize=NA, object_filter=NA){
	
	# Define some variables that will be used
	interval_filter = c( extension_up, extension_down)
	
	#Search the first RObject
	if( is.na( input_file1)){
		cat( paste( "\nSearching input RObject files in ", input_path1), "\n")
		robject_file_list=list.files( path=input_path1, pattern="GenesSelect.*")
		cat( "|--RObject File(s) found : \n")
		cat( "|-- ", robject_file_list, "\n")
		if( length(robject_file_list)!=1){
			warning( "|--Could not locate unique file with regex : 'GenesSelect.*'")
			stop()
		}
		input_robject1 = paste( input_path1, "/", robject_file_list[[1]], sep="")
	}else{
		input_robject1 = paste( input_path1, "/", input_file1, sep="")
	}
	
	#if not NA, load the object used to filter the input objects
	if(!is.na(object_filter))
	{
		cat("Loading the object used for filtering\n")
		object_filter <- load(object_filter);
		object_filter <- genesSelected;
		rm(genesSelected);
	}
	
	# Load the first RObject
	cat("\nLoading first RObject : ", input_robject1, "\n")
	load( input_robject1)
	
	#Filter by semicolon file if defined
	if(!is.na(semiColonFilter))
	{
		gffFilterObjects <- semicolonToGFF(semiColonFilter);
		indexTemp <- genomicListgffFiltering(genesSelected, gffFilterObjects, spaceSize, strandInformation = TRUE);
		genesSelected <- genesSelected[indexTemp];
	}
	
	#Filter with object if not NA
	if(!is.na(object_filter))
	{
		index_to_keep <- genomicListElementsInCommon(object_filter, genesSelected);
		genesSelected <- genesSelected[index_to_keep];
	}
	
	cat("Computing first group of bins.\n")
	# Retrieve the list of genes begin and end
	begins1 = sapply( genesSelected, "[[", "gene.begin")
	ends1 = sapply( genesSelected, "[[", "gene.end")
	chrs1 = sapply( genesSelected, "[[", "chr")
	# Retrieve the list of bins values in the selected region and filter on the desired region with provided extensions
	values = lapply( genesSelected, "[[", paste("probe.value", region, sep=""))
	values_TSS = lapply( genesSelected, "[[", "probe.valueTSS")
	values_INSIDE = lapply( genesSelected, "[[", "probe.valueINSIDE")
	profile_length = (length(values_TSS[[1]])*binsize)/2
	values1= filter_with_intervals( values, interval_filter, binsize, profile_length, region, valTSSforCoord=values_TSS, valINSIDEforCoord=values_INSIDE)
	cat("Number of genes : ", length( values1),"\n")
	means1=sapply(values1, mean)
	cat("Number of means : ", length( means1),"\n")
	
	# Remove the unused objects
	rm( values1)
	rm( genesSelected)
	
	#Search the second RObject
	if( is.na( input_file1)){
		cat( paste( "\n\nSearching input RObject files in ", input_path2), "\n")
		robject_file_list=list.files( path=input_path2, pattern="GenesSelect.*")
		cat( "|--RObject File(s) found : \n")
		cat( "|-- ", robject_file_list, "\n")
		if( length(robject_file_list)!=1){
			warning( "|--Could not locate unique file with regex : GenesSelect.*")
			stop()
		}
		input_robject2 = paste( input_path2, "/", robject_file_list[[1]], sep="")
	}else{
		input_robject2 = paste( input_path2, "/", input_file2, sep="")
	}
	
	# Load the second RObject
	cat("\nLoading second RObject :", input_robject2, "\n")
	load( input_robject2)
	
	#Filter by semicolon file if defined
	if(!is.na(semiColonFilter))
	{
		gffFilterObjects <- semicolonToGFF(semiColonFilter);
		indexTemp <- genomicListgffFiltering(genesSelected, gffFilterObjects, spaceSize, strandInformation = TRUE);
		genesSelected <- genesSelected[indexTemp];
	}
	
	#Filter with object if not NA
	if(!is.na(object_filter))
	{
		index_to_keep <- genomicListElementsInCommon(object_filter, genesSelected);
		genesSelected <- genesSelected[index_to_keep];
	}
	
	cat("Computing second group of bins.\n")
	# Retrieve the list of genes begin and end
	begins2 = sapply( genesSelected, "[[", "gene.begin")
	ends2 = sapply( genesSelected, "[[", "gene.end")
	chrs2 = sapply( genesSelected, "[[", "chr")
	# Retrieve the list of bins values in the selected region and filter on the desired region with provided extensions
	values = lapply( genesSelected, "[[", paste("probe.value", region, sep=""))
	values_TSS = lapply( genesSelected, "[[", "probe.valueTSS")
	values_INSIDE = lapply( genesSelected, "[[", "probe.valueINSIDE")
	profile_length = length(values_TSS[[1]])*binsize/2
	values2= filter_with_intervals( values, interval_filter, binsize, profile_length, region, valTSSforCoord=values_TSS, valINSIDEforCoord=values_INSIDE)
	cat("Number of genes : ", length( values2),"\n")
	means2=sapply(values2, mean)
	cat("Number of means : ", length( means2),"\n")
	
	# Remove the unused objects
	rm( values2)
	rm( genesSelected)
	
	# Test if the two populations of regions are correctly ordered
	# If not, stop the analysis since correlation will not be accurate
	test_order_begin = all( begins1 == begins2)
	test_order_end = all( ends1 == ends2)
	test_order_chr = all( chrs1 == chrs2)
	cat( "Ordering test (begins)= ", test_order_begin, "\n")
	cat( "Ordering test (ends)= ", test_order_end, "\n")
	cat( "Ordering test (chrs)= ", test_order_chr, "\n")
	if( test_order_begin != TRUE || test_order_end != TRUE || test_order_chr != TRUE)
	{
		stop( "RObjects regions are not identical.")
	}
	
	# Compute the spearman correlation of the two enriched bins populations
	cat("Computing correlation.\n")
	cor.test(means1, means2, method = "spearman")
	spearman_cor = cor(means1, means2, method = "spearman")
	cat( "Spearman correlation =", spearman_cor, "\n")
	
	# Compute linear regression
	regression = lm(means1~means2);
	
	# Plot the correlation graph of the two enriched bins populations
	cat("Plotting correlation graph.\n")
	if( improve_plot == TRUE){
		sort1 = sort(means1)
		sort2 = sort(means2)
		my_xlim=c(sort1[10],sort1[length(means1)-100])
		my_ylim=c(sort2[10],sort2[length(means2)-100])
	}else{
		my_xlim=c(min(means1),max(means1))
		my_ylim=c(min(means2),max(means2))
	}
	if( region == "TOTAL"){
		title_region = "on genes"
	}else if( region == "TSS"){
		title_region = "around TSS"
	}else if( region == "TES"){
		title_region = "around TES"
	}else if( region == "INSIDE"){
		title_region = "on gene body"
	}
	if( target1 == target2){
		title = paste("Correlation plot of",target1, title_region)
		myxlab = "Replicate 1"
		myylab = "Replicate 2"
	}
	else{
		title = paste("Correlation plot of",target1, "vs", target2, title_region)
		myxlab = target1
		myylab = target2
	}
	cairo_ps( paste( output_path, "/", output_file, ".ps", sep=""),  width = 10, height = 10);
	plot( means1, means2, xlim = my_xlim, ylim=my_ylim, type="p", pch=".", main=title, xlab=myxlab, ylab=myylab, las=1)
	text( my_xlim[1], my_ylim[2]*0.95, paste("r (spearman) =", signif(spearman_cor,2)), pos=4)
	#abline(a=regression$coef[1],b=regression$coef[2],col="red");
	dev.off()
	return( list( means1, means2))
}


# -------------------------------------------------------------------
# DEFINE THE function that plot the upper part of the scatterplot
# -------------------------------------------------------------------
panelCorText=function(x,y,...)
{
	#xZeroRemoved=x[(x>0 & y>0)]
	#yZeroRemoved=y[(x>0 & y>0)]
	xZeroRemoved = x
	yZeroRemoved = y
	
	corValue=cor((xZeroRemoved),(yZeroRemoved), method="spearman");
	
	par(usr = c(0, 1, 0, 1));
	usr <- par("usr")
	names(usr) <- c("xleft", "xright", "ybottom", "ytop")
	#bgcolor <- colorScale[(((corValue)^2)*100)+101] #doesn't work for negative
	bgcolor <- colorScale[(abs(corValue)*100)]
	do.call(rect, c(col = bgcolor, as.list(usr)))
	
	text(0.5,0.5,format(corValue,digits=3),srt=45,cex=6);
}

# -------------------------------------------------------------------
# DEFINE THE function that plot the diagonal part of the scatterplot
# -------------------------------------------------------------------
textPanel=function(cex,...)
{
	text(..., cex=4,srt=45);
}

# -------------------------------------------------------------------
# DEFINE THE function that plot the lower part of the scatterplot
# -------------------------------------------------------------------
panelScatter=function(x,y,...)
{
	#xZeroRemoved=x[(x>0 & y>0)]
	#yZeroRemoved=y[(x>0 & y>0)]
	xZeroRemoved = x
	yZeroRemoved = y
	
	corValue=cor((xZeroRemoved),(yZeroRemoved), method="spearman");
	
	par(usr = c(min((xZeroRemoved))-1, max((xZeroRemoved))+1, min((yZeroRemoved))-1, max((yZeroRemoved))+1));
	
	usr <- par("usr")
	names(usr) <- c("xleft", "xright", "ybottom", "ytop")
	
	#bgcolor <- colorScale[(((corValue)^2)*100)+101] #doesn't work for negative
	bgcolor <- colorScale[(abs(corValue)*100)]
	
	do.call(rect, c(col = bgcolor, as.list(usr)))
	
	points((xZeroRemoved),(yZeroRemoved),pch=".", col="black");
	text( max(xZeroRemoved)*0.75, max( yZeroRemoved)*0.85, signif(corValue,2), cex=3.0)
}

# -------------------------------------------------------------------
# DEFINE THE function to plot color bar legend
# -------------------------------------------------------------------
color.bar = function(lut, min, max=-min, nticks=11, ticks=seq(min, max, len=nticks), title='') {
	scale = (length(lut)-1)/(max-min)
	
	plot(c(0,10), c(min,max), type='n', bty='n', xaxt='n', xlab='', yaxt='n', ylab='', main=title)
	axis(2, ticks, las=1)
	for (i in 1:(length(lut)-1)) {
		y = (i-1)/scale + min
		rect(0,y,10,y+1/scale, col=lut[i], border=NA)
	}
}


####
#semicolonToGFF
####
# This function enables convert a .txt file where data are formated as follow in gff format: chromosome:begin:end:name:strand
# CALL:
#	semicolonToGFF <- function(semiColonFile, fileName, outputFolder)
# ARGUMENTS:
#		semiColonFile -> a .txt file having genomic information semi-colon separated: chromosome:begin:end:name:strand or a character vector containing this information
#       outputFolder -> path to the folder in which the gff file will be written.
#		fileName -> the name of the gff file (without extension). 
#Return:
#			Write the  gff file in the output folder or return the data frame if no outputFolder and file name are defined


semicolonToGFF <- function(semiColonFile, fileName = NA, outputFolder = NA)
{
	if(unique(file.exists(semiColonFile)))
	{
		annoDataFrame <- read.table(semiColonFile, sep=":");
		
		annoDataFrame <- data.frame(seqname = annoDataFrame$V1, source = "conversionSemiColonToGFF", feature = annoDataFrame$V4, start = annoDataFrame$V2, end = annoDataFrame$V3, score = 0, strand = annoDataFrame$V5, frame = '.', 
				group = make.unique(rep("group", length(annoDataFrame$V4)), sep="-"));
	}
	else if(is.character(semiColonFile))
	{
		splitList <- strsplit(semiColonFile,":");
		
		annoDataFrame <- data.frame(seqname = as.character(unlist(lapply(splitList, "[",1))),
				source = "conversionSemiColonToGFF",
				feature = as.character(unlist(lapply(splitList, "[",4))),
				start = as.numeric(unlist(lapply(splitList, "[",2))),
				end = as.numeric(unlist(lapply(splitList, "[",3))),
				score = 0,
				strand = as.character(unlist(lapply(splitList, "[",5))),
				frame = '.',
				group = make.unique(rep("group", length(as.character(unlist(lapply(splitList, "[",4))))), sep="-"));
	}
	else
	{
		stop("\n\n The parameter semiColonFile should be a file path or a vector of character containing the semi colon separated lines\n\n")
	}
	
	
	if(!is.na(outputFolder))
	{
		write.table(annoDataFrame, file=paste(outputFolder, fileName, ".gff", sep=""), sep="\t", quote=FALSE, row.names = FALSE, col.names = FALSE);
	}
	else
	{
		return(annoDataFrame);
	}
}


####
#genomicListgffFiltering
####
# This function enables to filter a genomic list by using a gff file.  This genomic list is the result of the loading of the R object constructed from the wig file with the tool object_generation (annoSelected variable).
# Hence, this function will return only the elements of the genomic list that were found in the gff file provided.
#
# NOTE: if you have a list of peaks, use the function annotationsFromPeaks before to provide a table of annotation overlapping with your peaks.
#
# CALL:
#	genomicListgffFiltering(genomicList, gffDataFrame, spaceSize_value)
# ARGUMENTS:
#		genomicList -> result of the loading of the R object constructed from the wig file with the tool object_generation.
#       gffDataFrame -> a data.frame of annotation in the gff format.
#		spaceSizeValue -> The distance that should separate two annotations when creating the object from the wig file with the tool object_generation. If two annotations are closer than spaceSize_value, they are removed from the object created.
#       strandInformation -> logical defining if the strand should  be taken into account to retrieve the annotation. default value is TRUE
# Therefore, if spaceSize != NA, there is a great chance that some annotations will not be found in the object. 
#Return:
#			a list of index representing the annotations to keep in the genomicList.

genomicListgffFiltering <- function(genomicList, gffDataFrame, spaceSizeValue, strandInformation = TRUE)
{
	
	chrList <- as.character(sapply(genomicList, "[[", "chr"));
	nameList <- as.character(sapply(genomicList, "[[", "gene.name"));
	startList <- as.numeric(sapply(genomicList, "[[", "gene.begin"));
	endList <- as.numeric(sapply(genomicList, "[[", "gene.end"));
	strandList <- as.character(sapply(genomicList, "[[", "gene.strand"));
	
	indexAnnoToRetrieve <- vector();
	indexAnnoToRetrieve <- apply(gffDataFrame, MARGIN=1, function(x) { 
				
				indexSource <- which(chrList == as.character(x[[1]]) & nameList ==  as.character(x[[3]]) & startList == as.numeric(x[[4]])  &  endList == as.numeric(x[[5]])  & if(strandInformation) strandList == as.character(x[[7]]) else TRUE);
				
				if(length(indexSource) == 0 & is.na(spaceSizeValue))
				{
					stop(paste("\n ERROR <correspondingGffSourceInRObject>: annotation ", x[1], " ", x[3], " ", x[4], " ", x[5], " ", x[7], " not found. Problem in your object since no spaceSize was used, normally if you used the same gff file for computing your object, you should find those annotations back\n", sep=""));
				}
				else if(length(indexSource) == 0 & !is.na(spaceSizeValue))
				{
					warning(paste("\n WARNING <correspondingGffSourceInRObject>: annotation not found due to spaceSize: ", x[1], " ", x[3], " ", x[4], " ", x[5], " ", x[7], "\n", sep=""));
				}
				else if(length(indexSource) > 1) 
				{
					stop(paste("\n ERROR <correspondingGffSourceInRObject>: Several annotations found in your object for a same annotation: ", x[1], " ", x[3], " ", x[4], " ", x[5], " ", x[7], " The values in your object should be unique\n", sep=""));
				}
				else
				{
					return(indexSource);
				}
				
			});
	
	indexAnnoToRetrieve <- as.numeric(unlist(indexAnnoToRetrieve))
	return(indexAnnoToRetrieve);
};


#################
# genomicListElementsInCommon
################
#
# This function takes two genomic lists corresponding to objects loaded. These objects were generated with the script generation_object_multitasks. It will return the index of the elements of the second list which are in
# the first list.
# CALL:
#		genomicListElementsInCommon(genomicList1, genomicList2)
#
# ARGUMENTS:
#			genomicList1 -> the genomic list having the elements to retrieve in the second genomic list. This list is the result of the loading of the R object generated with the script generation_object_multitasks.
#			genomicList2 -> the genomic list to filter regarding the elements of genomicList1.
#			missingElementError -> if one element of list 2 is not present in list 1, print an error 
# RETURN:
# The index of the elements of the second list which are present in the first list.

genomicListElementsInCommon <- function(genomicList1, genomicList2, missingElementError = TRUE)
{
	chrVec <- as.character(unlist(lapply(genomicList2, "[[", "chr")));
	nameVec <- as.character(unlist(lapply(genomicList2, "[[", "gene.name")));
	beginVec <- as.numeric(unlist(lapply(genomicList2, "[[", "gene.begin")));
	endVec <- as.numeric(unlist(lapply(genomicList2, "[[", "gene.end")));
	
	indexFiltering <- list();
	
	indexFiltering <- lapply(genomicList1, function(x){ result <- which(chrVec == as.character(x$chr) & nameVec == as.character(x$gene.name) & beginVec == as.numeric(x$gene.begin) & endVec == as.numeric(x$gene.end));
				
				if(missingElementError)
				{
					if(length(result) == 0)
					{
						stop("\n ERROR <genomicListElementsInCommon>: The corresponding element was not found, problem in your objects\n\n");
					}
				}
				
				if(length(result) > 1)
				{
					stop("\n ERROR <genomicListElementsInCommon>: Several corresponding elements were found, your objects should contain unique elements\n\n");
				}
				
				return(result);
			});
	
	return(unlist(indexFiltering));
	
}


# --------------------------------------------------------
# --------------------------------------------------------
# MAIN OF THE SCRIPT
# Execute the comparison between the various RObjects
# --------------------------------------------------------
# --------------------------------------------------------

# Define color scale for the scatterplot
colorScale=colorRampPalette(c("green","white","red3"))(100)

if(!file.exists(output_path))
{
	dir.create(output_path, recursive = TRUE)
}

# Plot the color bar legend in a separate image
file_name_ps = paste(output_path, "/colorBarLegend.ps",sep="")
cairo_ps( filename=file_name_ps, width = 1.75, height = 5);
color.bar( colorScale, 0, 1)
dev.off()

# Get the list of pathes
path_list = strsplit( input_pathes, " ")
obj_number = length( path_list)

# Get the list of files (if any)
if( is.na( input_files)){
	file_list = NA
}else{
	file_list = strsplit( input_files, " ")
	if( length( file_list) != obj_number){
		cat( "Pathes list and files list do not have the same length :", length( file_list), "!=", obj_number, "\n")
		cat( "Pathes list : \n")
		print( path_list)
		cat( "Files list : \n")
		print( file_list)
		stop( paste( "Pathes list and files list do not have the same length :", length( file_list), "!=", obj_number))
	}
}

# Get the list of targets
target_list = strsplit( targets, " ")
if(  length( target_list) != obj_number){
	cat( "Pathes list and targets list do not have the same length :", length( target_list), "!=", obj_number, "\n")
	cat( "Pathes list : \n")
	print( path_list)
	cat( "Target list : \n")
	print( target_list)
	stop( paste( "Pathes list and targets list do not have the same length :", length( target_list), "!=", obj_number))
}

# Loop over the Robjects to make comparison
listValues = list()
for( index1 in 1:(obj_number-1)){
	for( index2 in (index1+1):obj_number){
		cat("\n-----------------------------\nComparing", target_list[[index1]], " and ", target_list[[index2]], "...\n-----------------------------\n")
		output_file = paste( "correlation", selection, region, extension_up, extension_down, target_list[[index1]],target_list[[index2]],  sep="_")
		if( !is.na( file_list)){
			result = compareRObjects(path_list[[index1]], path_list[[index2]], region, extension_up, extension_down, binsize, output_path, output_file, target_list[[index1]], target_list[[index2]], file_list[[index1]], file_list[[index2]], improve_plot, semiColonFilter, spaceSize, object_filter)
		}
		else{
			result = compareRObjects(path_list[[index1]], path_list[[index2]], region, extension_up, extension_down, binsize, output_path, output_file, target_list[[index1]], target_list[[index2]], improve_plot=improve_plot, semiColonFilter, spaceSize, object_filter)
		}
		listValues[[index1]] = result[[1]]
		listValues[[index2]] = result[[2]]
	}
}


# --------------------------------------------------------
# Create the scatterplot of the results
# --------------------------------------------------------
cat("\n-----------------------------\nOuputting scatterplots...\n-----------------------------\n")

###Get values for correlation
listValues=do.call(cbind, listValues);
colnames(listValues)=target_list;

base_file_name = paste( "CorrelationPairs", selection, region, extension_up, extension_down, sep="_")

file_name_png = paste(output_path, "/", base_file_name, ".png",sep="")
png( filename=file_name_png, width = 1024, height = 1024);
pairs(listValues,upper.panel=panelCorText,lower.panel=panelScatter, text.panel=textPanel);
dev.off()

file_name_ps = paste(output_path, "/", base_file_name, ".ps",sep="")
cairo_ps( filename=file_name_ps, width = 20, height = 20);
pairs(listValues,upper.panel=panelCorText,lower.panel=panelScatter, text.panel=textPanel);
dev.off()

cat("\nFinished.\n")
