# Supplementary material for: Tyrosine phosphorylation of RNA polymerase II CTD is associated with antisense promoter transcription and active enhancers in mammalian cells
Source: eLife. 2014 May 9;3:e02105. doi: 10.7554/eLife.02105 (PMC4042876; doi:10.7554/eLife.02105)
Supplement: Source code 1. — Folder containing the different scripts used in this study. DOI: http://dx.doi.org/10.7554/eLife.02105.022 [file elife02105s001.tar.gz › SupplementaryData1/Tyrosine1_article/scripts/correlation/correlationplot.R]

########
# This script takes two R objects and plot the correlation of mean on a particular interval at a particular location.
# contact: nicolas.descostes@gmail.com
########


object_vec <- c("", ""); 					# R objects of the two experiments to compare
expname_vec <- c("", "");					# Names of the experiments of the R objects
location <- "TSS";							# should be unique and possible values are TSS (transcription start site), TES (transcription end site), GB (gene body) or TOTAL
interval_filter <- c(,);					# Interval before and after the defined location that is used for computing mean. If location is GB, these values are not used
binsize <- ;                                # # Value of the bin size of the wig files used when the objects were created
profile_length <- ;							# Extensions that were applied at 5' and 3' of each annotation where objects were created.
output_folder <- "";						# The folder to which correlations will be output


##################
# FUNCTIONS
##################


####
#filter_with_intervals
####
# This function enables to extract some values on a given interval from a list, precising the binsize, location and profile length used to create this list.
# CALL:
#	filter_with_intervals(values_binding, interval_filter, binsize, profile_length, location, valTSSforCoord = NA, valINSIDEforCoord=NA)
# ARGUMENTS:
#		values_binding -> a list of values retrieved from a genomic list object either at the TSS, TES, INSIDE or TOTAL
#       interval_filter ->  vector defining the start and end of the interval that should be considered around the location. ex: c(-1000,1000). IMPORTANT: start should be negative to place the interval upstream of the location
#       binsize -> The bin size of the wig file used to build the genomic list object. 
#       profile_length -> interval of values retrieved when genomic list object was built
#       location -> should be TSS, TES, INSIDE or TOTAL
#       valTSSforCoord -> list of values retrieved at the TSS in the genomic list object. Enables to retrieve the values on the TOTAL annotation.
#       valINSIDEforCoord -> list of values retrieved INSIDE annotations in the genomic list object. Enables to retrieve the values on the TOTAL annotation. 
#Return:
#			a list of values restricted to the interval defined by the user


filter_with_intervals = function(values_binding, interval_filter, binsize, profile_length, location, valTSSforCoord = NA, valINSIDEforCoord=NA)
{
	values_binding_temp <- list();
	
	if(location == "TSS" || location == "TES"){
		values_binding_temp <- lapply(values_binding, function(x, interval_filter, binsize, profile_length)
				{
					start <- interval_filter[1];
					end <- interval_filter[2];
					x_filtered <- x[((profile_length/binsize) + (start/binsize)):((profile_length/binsize) + (end/binsize))]; #profile_length/binsize gives the coord of TSS. start or end should be negative (before/after TSS)
					return(x_filtered);
				}, interval_filter, binsize, profile_length)
	}
	else if(location == "TOTAL"){
		values_binding_temp <- list();
		start <- interval_filter[1];
		end <- interval_filter[2];
		for(i in 1:length(values_binding)){
			x <- values_binding[[i]];
			locationTSS <- length(valTSSforCoord[[i]])/2;
			locationTES <- locationTSS + length(valINSIDEforCoord[[i]]);
			values_binding_temp[[i]] <- x[(locationTSS + (start/binsize)):(locationTES + (end/binsize))]
		}
	}
	else if(location == "INSIDE"){
		values_binding_temp <- lapply(values_binding, function(x, interval_filter, binsize, profile_length)
				{
					start <- interval_filter[1];
					end <- interval_filter[2];
					gene.size <- length(x)
					if(gene.size > (start/binsize)){
						x_filtered <- x[(start/binsize):(length(x) + (end/binsize))]; #profile_length/binsize gives the coord of TSS. start or end should be negative (before/after TSS)
						return(x_filtered);
					} else{
						return(NA)
					}
				}, interval_filter, binsize, profile_length)
		#because some values of the list can be 'NA', these values should be removed from the list
		values_binding_temp <- values_binding_temp[as.numeric(which(!is.na(values_binding_temp)))];
	}
	else{
		stop( paste("Unrecognized region :",location))
	}
	
	return(values_binding_temp);
}


##################
# MAIN
##################


if(length(object_vec) != 2)
{
	stop("This script should take exactly two objects as input\n\n");
}

if(length(location) != 1 || (location != "TSS" && location && "TES" && location && "GB" && location != "TOTAL"))
{
	stop("Possible value for location which should be unique are TSS, TES, GB or TOTAL\n\n");
}

if(!file.exists(output_folder))
{
	dir.create(output_folder, recursive = TRUE)
}


meanValuesList <- list();

for(i in 1:length(object_vec))
{
	cat("Loading... ", i, "/", length(object_vec), "\n");
	object_to_load <- object_vec[i];
	load(object_to_load);
	values_binding <- lapply(genesSelected, "[[", paste("probe.value", location, sep=""));
	
	filtered_object <- filter_with_intervals(values_binding, interval_filter, binsize, profile_length, location);
	meanValuesList[[i]] <- as.numeric(unlist(lapply(filtered_object, mean)));
}


cat("Plotting...\n");

correl <- cor(meanValuesList[[1]], meanValuesList[[2]],use="complete.obs",method="spearman");
correl2 <- correl*correl;
correl <- round(correl,digits=2);
correl2 <- round(correl2,digits=2);
reg.simple <- lm(meanValuesList[[1]]~meanValuesList[[2]]);

png(filename= paste(output_folder, expname_vec[1], "-", expname_vec[2], ".png"), width = 600, height = 600, bg = "transparent")
plot(meanValuesList[[1]], meanValuesList[[2]], col="blue", pch=8, cex= 0.2, main=c("Spearman r =",correl," and R²=",correl2), xlab= expname_vec[1], ylab= expname_vec[2]);
abline(c(reg.simple$coef[1],reg.simple$coef[2]),col="red");
dev.off()
