# Supplementary material for: Tyrosine phosphorylation of RNA polymerase II CTD is associated with antisense promoter transcription and active enhancers in mammalian cells
Source: eLife. 2014 May 9;3:e02105. doi: 10.7554/eLife.02105 (PMC4042876; doi:10.7554/eLife.02105)
Supplement: Source code 1. — Folder containing the different scripts used in this study. DOI: http://dx.doi.org/10.7554/eLife.02105.022 [file elife02105s001.tar.gz › SupplementaryData1/Tyrosine1_article/scripts/statistical_test/paired_sample_ttest.R]

#
# This script aims to apply a paired two sample t-test to several series of data
# Data must be provided in a single file (one annotation per line, data to test in columns)
# Paired values must be in successive columns.
# The script takes the columns two by two and apply a paired t-test on each of them.
# It also produces a plot of the data distribution with the corresponding normal distribution
# to permit user to validate the normality hypothesis.
# Headers are required in the file to get output file correctly named.
#
# contact: spinelli@ciml.univ-mrs.fr


# Define the required options

input_file <- ; 		# The path to the data file
output_path <- ; 		# The path to the output folder
output_file <- ; 		# The base name of the output file


# --------------------------------------------------------------
# MAIN
# --------------------------------------------------------------

# Define the base name of the output files
base_outfile = paste( output_path, "/", output_file, sep="")

# Read the datas
data = read.table( input_file, comment.char="", header=TRUE)

# Check if the number of column is even or odd
# odd case consider the first column contains annotations names
if( length( names(data)) %% 2 == 0){
	pair_number = length( names(data)) / 2
	start_index = 0
}else{
	pair_number = ceiling(length( names(data)) / 2)
	start_index = 1
}

# Define the output file for statistics and open it
#stat_out_file<-file( paste( base_outfile, ".txt", sep=""))
sink( paste( base_outfile, "_ttests.txt", sep=""))

# define the dataframe that will be outputed to CSV file
out_dataframe <- data.frame(Selection=c("all","98%","IQR"))

# Parse the pairs of data
stat_line = c("Statistics on paired values")
for( current_pair in 1:pair_number){
	# Get the index of the column for the current pair
	index1 = 2*current_pair+start_index-1
	index2 = 2*current_pair+start_index
	
	# Get the data and the corresponding names
	ori_data1 = data[,index1]
	data1_name = names(data)[index1]
	ori_data2 = data[,index2]
	data2_name = names(data)[index2]
	
	# Retrieve the IQR (Inter quantile range) values
	quantile1 = quantile(ori_data1,c(0.01,0.25,0.75,0.99))
	iqr1 = quantile1[[3]] - quantile1[[2]]
	quantile2 = quantile(ori_data2,c(0.01,0.25,0.75,0.99))
	iqr2 = quantile2[[3]] - quantile2[[2]]
	indices_iqr = (ori_data1 >= quantile1[[2]]-1.5*iqr1 & ori_data1 <= quantile1[[3]]+1.5*iqr1) | (ori_data2 >= quantile2[[2]]-1.5*iqr2 & ori_data2 <= quantile2[[3]]+1.5*iqr2)
	data1_iqr = ori_data1[ indices_iqr]
	data2_iqr = ori_data2[ indices_iqr]
	
	# Retrieve the 1%-99% population values
	indices_98 = ori_data1 >= quantile1[[1]] & ori_data1 <= quantile1[[4]] & ori_data2 >= quantile2[[1]] & ori_data2 <= quantile2[[4]]
	data1_98 = ori_data1[ indices_98]
	data2_98 = ori_data2[ indices_98]
	
	# Get the difference between the data
	ori_data_diff = ori_data1 - ori_data2
	data_diff_iqr = data1_iqr - data2_iqr
	data_diff_98 = data1_98 - data2_98
	
	# Plot the histogram and the normal curve
	png( paste( base_outfile, "_", data1_name, "_distrib.png",sep=""), width=1600, height=600)
	par(mfrow = c(1,3))
	hist( ori_data1, col="blue", breaks=20, freq=F, main=paste( "Distribution of original",  data1_name))
	hist( data1_98, col="green", breaks=20, freq=F, main=paste( "Distribution of 98 filtered",  data1_name))
	hist( data1_iqr, col="red", breaks=20, freq=F, main=paste( "Distribution of IQR filtered",  data1_name))
	dev.off()
	png( paste( base_outfile, "_", data2_name, "_distrib.png",sep=""), width=1600, height=600)
	par(mfrow = c(1,3))
	hist( ori_data2, col="blue", breaks=20, freq=F, main=paste( "Distribution of original",  data2_name))
	hist( data2_98, col="green", breaks=20, freq=F, main=paste( "Distribution of 98 filtered",  data2_name))
	hist( data2_iqr, col="red", breaks=20, freq=F, main=paste( "Distribution of IQR filtered",  data2_name))
	dev.off()
	png( paste( base_outfile, "_", data1_name, "_", data2_name, "_distrib.png",sep=""), width=1600, height=600)
	par(mfrow = c(1,3))
	hist( ori_data_diff, col="blue", breaks=20, freq=F, main=paste( "Distribution of difference between original\n",  data1_name, "and", data2_name))
	curve(dnorm(x, mean=mean(ori_data_diff), sd=(sd(ori_data_diff))), lty=3, add=TRUE)
	hist( data_diff_98, col="green", breaks=20, freq=F, main=paste( "Distribution of difference between 98 filtered\n",  data1_name, "and", data2_name))
	curve(dnorm(x, mean=mean(data_diff_98), sd=(sd(data_diff_98))), lty=3, add=TRUE)
	hist( data_diff_iqr, col="red", breaks=20, freq=F, main=paste( "Distribution of difference between IQR filtered\n",  data1_name, "and", data2_name))
	curve(dnorm(x, mean=mean(data_diff_iqr), sd=(sd(data_diff_iqr))), lty=3, add=TRUE)
	dev.off()
	
	
	# Compute the paired two-sample t-test
	cat( "\n--------------------------------------------------------------\n")
	cat( "Two sample paired t-test for ",data1_name," vs ",data2_name, "\n")
	cat( "  Quantiles of ", data1_name, "\n")
	print( quantile1)
	cat( "  Quantiles of ", data2_name, "\n")
	print( quantile2)
	cat( "\n**************************************\n")
	cat( "  Number of pairs (initial)= ", length( ori_data1), "\n")
	ttest_all = t.test(ori_data1, ori_data2, paired=TRUE) 
	print( ttest_all)
	cat( "\n**************************************\n")
	cat( "  Number of pairs (98 filtered)= ", length( data1_98), "\n")
	ttest_98 = t.test(data1_98, data2_98, paired=TRUE)
	print( ttest_98)
	cat( "\n**************************************\n")
	cat( "  Number of pairs (IQR filtered)= ", length( data1_iqr), "\n")
	ttest_iqr = t.test(data1_iqr, data2_iqr, paired=TRUE) 
	print( ttest_iqr)
	cat( "--------------------------------------------------------------\n")
	
	column_name = paste( data1_name, "vs", data2_name)
	out_dataframe[column_name] = c( ttest_all$p.value, ttest_98$p.value, ttest_iqr$p.value)
}

# Output the result data frame to a CSV file
write.csv( out_dataframe, paste( base_outfile, "_ttests.csv", sep=""), row.names=FALSE)
