# Supplementary material for: Tyrosine phosphorylation of RNA polymerase II CTD is associated with antisense promoter transcription and active enhancers in mammalian cells
Source: eLife. 2014 May 9;3:e02105. doi: 10.7554/eLife.02105 (PMC4042876; doi:10.7554/eLife.02105)
Supplement: Source code 1. — Folder containing the different scripts used in this study. DOI: http://dx.doi.org/10.7554/eLife.02105.022 [file elife02105s001.tar.gz › SupplementaryData1/Tyrosine1_article/scripts/peak_sorting/clusteringFunctions.R]

## ## ## ## ## ## ## ## ## ## 
## R. FENOUIL 
## contact: romain.fenouil@free.fr
## Functions for clusters
## ## ## ## ## ## ## ## ## ## 


myColors=c(2:10);
myColors[6]="blueviolet"
myColors[7]="pink"
myColors[8]="orange"
myColors[9]="salmon"
myColors[10]="darkolivegreen"
myColors[11]="maroon"
myColors[12]="yellow"
myColors[13]="black"


## ## ## ## ## ## ## ## ## ## 
## IMAGE MATRIX
## ## ## ## ## ## ## ## ## ## 
## x : Matrix to be plotted
##
## Plot the matrix in the same order as text representation (flip before call to image())
imageMatrix = function(x, ...)
{
	image(t(x)[,nrow(x):1], ...)
}


## ## ## ## ## ## ## ## ## ## 
## SLIDING WINDOW
## ## ## ## ## ## ## ## ## ## 
## x : Input numeric vector
## k : Numeric size of the window
runmean = function(x, k)
{
	n = length(x) 
	y = x[ k:n ] - x[ c(1,1:(n-k)) ] # this is a difference from the previous cell 
	y[1] = sum(x[1:k]); # find the first sum 
	y = cumsum(y) # apply precomputed differences 
	return(y/k) # return mean not sum 
}


## ## ## ## ## ## ## ## ## ## 
## ORDER BY PEAK
## ## ## ## ## ## ## ## ## ## 
## x					: input matrix (of interpolated values in case of clustering)
## slidingWindowSize	: size of the approximation (the larger the less noise will influence the result)
##
## This function returns the indexes of rows ordered by leftmost to rightmost peaks
## and a vector giving the estimated shifting for each row
orderByPeak = function(x, slidingWindowSize=10)
{
	xSmooth = t(apply(x, 1, runmean, slidingWindowSize))
	
	indexMaxValue = unlist(apply(xSmooth, 1, function(myGene){return(which.max(myGene)[1])}))
	
	return(list(indexes = order(indexMaxValue), average = mean(indexMaxValue),shiftingIndex=indexMaxValue));
}


## ## ## ## ## ## ## ## ## ## 
## ORDER BY AVERAGE ON ROWS
## ## ## ## ## ## ## ## ## ## 
## x					: input matrix (of interpolated values in case of clustering)
## columnsForEstimation	: numeric vector of size 2 speifying the range of columns used for the estimation
##
## This function returns the indexes of rows ordered by values (higher on top, lower values on the bottom side)
orderByAverage = function(x, columnsForEstimation=c(1,ncol(x)))
{
	averageValues=apply(x[,columnsForEstimation[1]:columnsForEstimation[2]],1, mean);
	
	return(list(indexes = order(averageValues), average = averageValues,shiftingIndex=0));
}


## ## ## ## ## ## ## ## ## ## 
## AVERAGE PROFILE
## ## ## ## ## ## ## ## ## ## 
## genesStructure	: list of genes with all information (generated with genesSelection)
## strand			: selection of genes from a specific strand ("+", "-", "." for all)
## nbPoints			: numeric number of points to use for interpolation, defines the number of columns in the output matrices and vectors
## profileLength	: define the coordinate to take in account around the point of interest


averageProfile <- function(genomicList, strand=".", nbPoints=1000, intervalBefore = 2000, intervalAfter = 2000)
{
	
	if(strand!=".")
	{
		# selecting annotations in the selected strand
		genomicList=genomicList[sapply(genomicList, function(x){x$gene.strand==strand})]
	}
	
	#filtering of the annotations having only NA or less than 2 values inside
	
	genomicList_temp <- list();
	indexGenomicList <- 1;
	removedAnnotation <- FALSE;
	
	for(i in 1:length(genomicList))
	{
		coordINSIDE_filtering <- genomicList[[i]]$probe.locINSIDE;
		coordINSIDE_filtering <- coordINSIDE_filtering-genomicList[[i]]$gene.begin;
		
		if(length(which(!is.na(coordINSIDE_filtering) == TRUE)) > 2)  #if there is at least two non NA values (therefore, if there is at least two values)
		{
			genomicList_temp[[indexGenomicList]] <- genomicList[[i]];
			indexGenomicList <- indexGenomicList + 1;
			removedAnnotation <- TRUE;
		}
	}
	
	if(removedAnnotation)
	{
		genomicList <- genomicList_temp; #keep only annotations with enough values	
	}
	
	cat(paste("\n  number of annotations removed due to unsufficiant number of points inside: ", (length(genomicList) - length(genomicList_temp)), "\n", sep=""));
	cat("number of annotations (for current curve) :", length(genomicList),"\n")
	
	# result matrix to store interpolated profile for each annotation
	selectedStrand.res.interpolatedTSS=matrix(NA,ncol=nbPoints,nrow=length(genomicList))
	selectedStrand.res.interpolatedTES=matrix(NA,ncol=nbPoints,nrow=length(genomicList))
	selectedStrand.res.interpolatedINSIDE=matrix(NA,ncol=nbPoints,nrow=length(genomicList))
	
	
	# expression values for all the annotations
	expressionValue=vector();
	annoName=vector();
	
	
	for(currentIND in 1:length(genomicList))
	{
		interpolated.coordPointsINSIDE=seq(0,genomicList[[currentIND]]$gene.end-genomicList[[currentIND]]$gene.begin,length.out=nbPoints);
		interpolated.coordPointsTSS=seq(-intervalBefore, intervalAfter,length.out=nbPoints);
		interpolated.coordPointsTES=seq(-intervalBefore, intervalAfter,length.out=nbPoints);
		
		valuesTSS=genomicList[[currentIND]]$probe.valueTSS;
		valuesTES=genomicList[[currentIND]]$probe.valueTES;
		valuesINSIDE=genomicList[[currentIND]]$probe.valueINSIDE;
		
		coordTSS=genomicList[[currentIND]]$probe.locTSS;
		coordTES=genomicList[[currentIND]]$probe.locTES;
		coordINSIDE=genomicList[[currentIND]]$probe.locINSIDE;
		
		expressionValue[currentIND]<-genomicList[[currentIND]]$exprs.value;
		annoName[currentIND]<-genomicList[[currentIND]]$gene.name;
		
		if(genomicList[[currentIND]]$gene.strand=="+")
		{
			coordTES=coordTES-genomicList[[currentIND]]$gene.end;
		}
		else
		{
			coordTES=coordTES-genomicList[[currentIND]]$gene.begin;
		}
		
		if(genomicList[[currentIND]]$gene.strand=="+")
		{
			coordTSS=coordTSS-genomicList[[currentIND]]$gene.begin;
		}
		else
		{
			coordTSS=coordTSS-genomicList[[currentIND]]$gene.end;
		}
		
		
		coordINSIDE=coordINSIDE-genomicList[[currentIND]]$gene.begin
		
		#orientate the values if the gene is on negative strand
		if(genomicList[[currentIND]]$gene.strand=="-")
		{
			valuesTSS = valuesTSS[length(valuesTSS):1];
			valuesTES = valuesTES[length(valuesTES):1];
			valuesINSIDE = valuesINSIDE[length(valuesINSIDE):1];
		}
		
		newPointsTSS=approx(coordTSS,valuesTSS,xout=interpolated.coordPointsTSS,rule=2);
		newPointsTES=approx(coordTES,valuesTES,xout=interpolated.coordPointsTES,rule=2);
		selectedStrand.res.interpolatedTSS[currentIND,]<-newPointsTSS$y;
		selectedStrand.res.interpolatedTES[currentIND,]<-newPointsTES$y;
		
		if(length(valuesINSIDE) > 1)
		{
			newPointsINSIDE=approx(coordINSIDE,valuesINSIDE,xout=interpolated.coordPointsINSIDE,rule=2);
			selectedStrand.res.interpolatedINSIDE[currentIND,]<-newPointsINSIDE$y;
		}
		else
		{
			newPointsINSIDE <- NA
			selectedStrand.res.interpolatedINSIDE[currentIND,]<- NA;
		}
		
	}
	
	return(list(matrix.interpolatedTSS		= selectedStrand.res.interpolatedTSS,
					matrix.interpolatedTES		= selectedStrand.res.interpolatedTES,
					matrix.interpolatedINSIDE	= selectedStrand.res.interpolatedINSIDE,
					interpolated.coordTSS		= interpolated.coordPointsTSS,
					interpolated.coordTES		= interpolated.coordPointsTES,
					interpolated.coordINSIDE	= interpolated.coordPointsINSIDE,
					meanTSS				= apply(selectedStrand.res.interpolatedTSS,2,function(x){return(mean(x,na.rm=T))}),
					meanTES				= apply(selectedStrand.res.interpolatedTES,2,function(x){return(mean(x,na.rm=T))}),	
					meanINSIDE			= apply(selectedStrand.res.interpolatedINSIDE,2,function(x){return(mean(x,na.rm=T))}),
					
					
					
					sdTSS				= apply(selectedStrand.res.interpolatedTSS,2,function(x){return(sd(x,na.rm=T))}),
					sdTES				= apply(selectedStrand.res.interpolatedTES,2,function(x){return(sd(x,na.rm=T))}),
					sdINSIDE			= apply(selectedStrand.res.interpolatedINSIDE,2,function(x){return(sd(x,na.rm=T))}),
					vector.geneName			= annoName
			));
}


# This function returns the same kind of result as the precedent one but is designed to take as input the matrices read from Treeview
# These matrices contain only information on one location (TSS TES or whatever) so the resulting returned argument will contain only 0s
# for the other locations... One has to pay attention to this when using it.
# This function is mainly used as a translator from "matrices" to "AProfiles objects" in order to be able to easily integrate Treeview
# results form PCauchy in the clusters scripts. It ignores the strand because the genes were supposedly already switched according to it 
# in the matrices.
# For the "INSIDE", the case never been used yet so the function will assume that the coordinates in the matrix file will go from 0 to 100...
# Can be easily adapted
averageProfileFromMatrix = function(genesMatrix, strand=".", nbPoints=1000, profileLength=4000, profileLocation="TSS")
{
	
	cat("\nInterpolation on existing Matrix\n")
	
	cat("\nnumber of genes (for current curve) :", nrow(genesMatrix),"\n")
	
	# result matrix to store interpolated profile for each gene
	selectedStrand.res.interpolatedTSS=matrix(NA,ncol=nbPoints,nrow(genesMatrix))
	selectedStrand.res.interpolatedTES=matrix(NA,ncol=nbPoints,nrow(genesMatrix))
	selectedStrand.res.interpolatedINSIDE=matrix(NA,ncol=nbPoints,nrow(genesMatrix))
	
	geneName=vector();
	
	for(currentIND in 1:nrow(genesMatrix))
	{
		
		# Define the coordinates that will be used to interpolate
		interpolated.coordPointsINSIDE=seq(0,100,length.out=nbPoints);
		interpolated.coordPointsTSS=seq(-profileLength,profileLength,length.out=nbPoints);
		interpolated.coordPointsTES=seq(-profileLength,profileLength,length.out=nbPoints);
		
		
		if(profileLocation=="TSS")
		{
			# Get the values extracted from the matrix
			valuesTSS=genesMatrix[currentIND,];
			# Retrieve the coordinates from the matrix columns names
			coordTSS=as.numeric(colnames(genesMatrix));
			# Get the genes names from the matrix row names
			geneName[currentIND]<-rownames(genesMatrix)[currentIND];
			
			# Interpolating with the coordinates used in our analysis
			newPointsTSS=approx(coordTSS,valuesTSS,xout=interpolated.coordPointsTSS,rule=2);
			selectedStrand.res.interpolatedTSS[currentIND,]<-newPointsTSS$y;
		}
		else
		{
			selectedStrand.res.interpolatedTSS[currentIND,]<-rep(0, nbPoints)
		}
		if(profileLocation=="TES")
		{
			# Get the values extracted from the matrix
			valuesTES=genesMatrix[currentIND,];
			# Retrieve the coordinates from the matrix columns names
			coordTES=as.numeric(colnames(genesMatrix));
			# Get the genes names from the matrix row names
			geneName[currentIND]<-rownames(genesMatrix)[currentIND];
			
			# Interpolating with the coordinates used in our analysis
			newPointsTES=approx(coordTES,valuesTES,xout=interpolated.coordPointsTES,rule=2);
			selectedStrand.res.interpolatedTES[currentIND,]<-newPointsTES$y;
		}
		else
		{
			selectedStrand.res.interpolatedTES[currentIND,]<-rep(0, nbPoints)
		}
		if(profileLocation=="INSIDE") ## BETA PREVERSION, never used yet
		{
			# Get the values extracted from the matrix
			valuesINSIDE=genesMatrix[currentIND,];
			# Retrieve the coordinates from the matrix columns names (in theory from 1 to 100, see function description)
			coordINSIDE=as.numeric(colnames(genesMatrix));
			# Get the genes names from the matrix row names	
			geneName[currentIND]<-rownames(genesMatrix)[currentIND];
			
			# Changes the number of points thanks to interpolation (we keep the 1 to 100 referential)
			newPointsINSIDE=approx(coordINSIDE,valuesINSIDE,xout=interpolated.coordPointsINSIDE,rule=2);
			selectedStrand.res.interpolatedINSIDE[currentIND,]<-newPointsINSIDE$y;
		}
		else
		{
			selectedStrand.res.interpolatedINSIDE[currentIND,]<-rep(0, nbPoints)
		}
		
	}
	
	return(list(	matrix.interpolatedTSS		= selectedStrand.res.interpolatedTSS,
					matrix.interpolatedTES		= selectedStrand.res.interpolatedTES,
					matrix.interpolatedINSIDE	= selectedStrand.res.interpolatedINSIDE,
					interpolated.coordTSS		= interpolated.coordPointsTSS,
					interpolated.coordTES		= interpolated.coordPointsTES,
					interpolated.coordINSIDE	= interpolated.coordPointsINSIDE,
					meanTSS						= apply(selectedStrand.res.interpolatedTSS,2,function(x){return(mean(x,na.rm=T))}),
					meanTES						= apply(selectedStrand.res.interpolatedTES,2,function(x){return(mean(x,na.rm=T))}),	
					meanINSIDE					= apply(selectedStrand.res.interpolatedINSIDE,2,function(x){return(mean(x,na.rm=T))}),		
					sdTSS						= apply(selectedStrand.res.interpolatedTSS,2,function(x){return(sd(x,na.rm=T))}),
					sdTES						= apply(selectedStrand.res.interpolatedTES,2,function(x){return(sd(x,na.rm=T))}),
					sdINSIDE					= apply(selectedStrand.res.interpolatedINSIDE,2,function(x){return(sd(x,na.rm=T))}),
					vector.geneName				= geneName
			))
}


## ## ## ## ## ## ## ## ## ## 
## WRITE CLUSTER SUMMARY
## ## ## ## ## ## ## ## ## ## 
## fileName				: character output file name
## interpolatedValues	: input interpolated matrix
## groupIndexes			: numeric vector giving the group for each gene (1,1,1,2,2,2,2,2,3,3... like a factor)
## compress				: boolean, is the function allowed to compress on the fly the resulting text file ?
##
## This function provide summarized information on the subclusters (avoid having all genes values and too big files) specially adapted for
## corresponding figures (there is a lot ~ 32*32)
writeClusterSummary = function(fileName, interpolatedProfileList, compress=FALSE)
{
	
	columns=paste("group", "nbGenes", "averageValues",sep="\t");
	
	if(compress)
	{
		fileName=paste(fileName,".gz",sep="");
		fileCon=gzfile(fileName,"wt");
	}
	else
	{
		fileCon=file(fileName,"wt");
	}
	
	write(columns,file=fileCon, sep="\t");
	
	
	for(currentGroup in 1:length(interpolatedProfileList))
	{
		
		# Write the informations on the group and the average profile values
		write(paste(currentGroup, nrow(interpolatedProfileList[[currentGroup]][["matrix"]]),  paste(interpolatedProfileList[[currentGroup]][["average"]],collapse=";"),sep="\t"), file=fileCon, sep="\t")
		
	}
	
	close(fileCon);
}


## ## ## ## ## ## ## ## ## ## 
## WRITE TREEVIEW CLUSTER
## ## ## ## ## ## ## ## ## ## 
## fileName					: character output file name
## interpolatedValues		: input interpolated matrix
## interpolatedCoordinates	: coordinates used for interpolation
## geneNames				: names of the genes associated to each line
## compress					: boolean, is the function allowed to compress on the fly the resulting text file ?
##
## This function writes the current cluster in a format readable by Treeview, the visualization tool in which we can make decision about the groups and the color scales
writeTreeviewCluster = function(fileName, interpolatedValues, interpolatedCoordinates, geneNames, compress=FALSE)
{
	
	fileNameConfig=paste(fileName, ".jtv", sep="");
	fileName=paste(fileName, ".cdt", sep="");
	
	if(compress)
	{
		fileName=paste(fileName,".gz",sep="");
		fileCon=gzfile(fileName,"wt");
	}
	else
	{
		fileCon=file(fileName,"wt");
	}
	
	#preparing header for writing in java treeview format
	header=paste("GID", "order", "NAME", "GWEIGHT", paste(interpolatedCoordinates,collapse="\t"), sep="\t")
	header=c(header,paste("AID","", "", "", paste(1:length(interpolatedCoordinates), collapse="\t"), sep="\t"))
	header=c(header,paste("EWEIGHT","","","",paste(rep(1,length(interpolatedCoordinates)),collapse="\t"),sep="\t"))
	
	#writing the 3 header lines (one char* per line)
	writeLines(header, con=fileCon)
	
	#binding genes identifiers to matrix
	GeneID=1:nrow(interpolatedValues)
	myMatrix=cbind(GeneID, GeneID, geneNames, interpolatedValues)
	
	#writing the values in the output file
	write.table(myMatrix, file=fileCon, sep="\t", col.names=F, row.names=F, quote=F)
	
	close(fileCon);
	
	
	#Write jtv config file with colors parameters, will load automatically in Treeview to avoid going in the parameters, don't do it for compressed files, supposedly less subject to visualization
	if(!compress)
	{
		writeLines(con=fileNameConfig,'<DocumentConfig><UrlExtractor/><ArrayUrlExtractor/><Views><View type="Dendrogram" dock="1"><ColorExtractor contrast="10.0"><ColorSet up="#0000FF" zero="#FFFFFF" down="#FFFFFF"/></ColorExtractor><ArrayDrawer/><GlobalXMap current="Fill"><FixedMap type="Fixed"/><FillMap type="Fill"/><NullMap type="Null"/></GlobalXMap><GlobalYMap current="Fill"><FixedMap type="Fixed"/><FillMap type="Fill"/><NullMap type="Null"/></GlobalYMap><ZoomXMap current="Fill"><FixedMap type="Fixed"/><FillMap type="Fill"/><NullMap type="Null"/></ZoomXMap><ZoomYMap><FixedMap type="Fixed"/><FillMap type="Fill"/><NullMap type="Null"/></ZoomYMap><TextView><TextView><GeneSummary/></TextView><TextView><GeneSummary/></TextView><TextView><GeneSummary/></TextView><TextView><GeneSummary/></TextView></TextView><ArrayNameView><ArraySummary included="0"/></ArrayNameView><AtrSummary/><GtrSummary/></View></Views></DocumentConfig>');
	}
}


## ## ## ## ## ## ## ## ## ## 
## FILTER GENES
## ## ## ## ## ## ## ## ## ## 
## genesSelected				: Genes list that has to be filtered (R object computed with selectionFromWIG script)
## genesSizeLimit				: min and max size of genes to be kept in the selection
## filterNeg					: numeric percentage (0->100) of negative or 0 values allowed in the regions of interest (NA for no filtering)
## topPercentParam				: String ("averageValue" for selection based on the wig signal -depending on "geneRegion" and "windowForSignalEstimation"-
##								  or "expressionValue" for selection based on the expression values attached to the R object) specifying on which
##								  values the percentage filtering will take place
##								  If numeric and has the same length as "genesSelected", this numbers will be used to select top "topPercent"% genes
## topPercent					: Numeric. Specify how many % of genes to keep based on the values defined by "topPercentParam"
## RNAExpressionExperiment		: String specifying the RNA experiment to take in account if several ones were attached to the R object
##								  (see exprs structure in genesSelected R object)
## RNAExpressionRegion			: String specifying which region of genes to use for expression estimation ("gene.value", "valueIntrons" or "valueExons")
## windowForSignalEstimation	: How many bp to take in account around "geneRegion"
## binSize						: Size of the bins from the WIG file
## geneRegion					: Either TSS or TES
## noFilter						: Disable all filtering, the function just extracts values from genesSelected
## genesForSelection			: If one need to filter a gene list based on another dataset (for instance extracting Serine2 values based 
##								  on Serine5 top values)
##
## This function filters the genesList (if noFilter is FALSE) object based on the specified parameters and returns the result with extracted 
## other informations in vector format.
filterGenes = function(genesSelected, genesSizeLimit=c(0,Inf), filterNeg=NA, topPercentParam="averageValue", topPercent=20, RNAExpressionExperiment="exprsPOLYA", RNAExpressionRegion="gene.value", windowForSignalEstimation=4000, binSize=50, geneRegion="TSS", noFilter=FALSE, genesForSelection=genesSelected)
{
	if(!noFilter)
	{
		#############################################
		# Genes values retrieving and selection based on size and negative values
		
		genes.begin = sapply(genesForSelection,"[[","gene.begin");
		genes.end = sapply(genesForSelection,"[[","gene.end");
		genes.size = genes.end-genes.begin;
		
		genesValues= lapply(genesForSelection,"[[",paste("probe.value",geneRegion,sep=""))
		genesValues=lapply(genesValues, function(x){return(x[((length(x)/2)-(windowForSignalEstimation/binSize)):((length(x)/2)+(windowForSignalEstimation/binSize))])})
		
		cat("\nnbGenes : ",length(genesSelected));
		
		# If more than "filterNeg" percent of values are negative we remove the gene
		if(!is.na(filterNeg))
		{
			genesValuesNEG=sapply(genesValues,function(x)
					{
						nbNEG=sum(x<=0)
						return(nbNEG>(length(x)*0.8))
					})
			
			cat("\nNb genes with  neg values : ",sum(genesValuesNEG));
		}
		else
		{
			genesValuesNEG=rep(FALSE, length(genesValues))
		}
		
		selectionIND1=(genes.size>genesSizeLimit[1]) & (genes.size<genesSizeLimit[2]) & (!genesValuesNEG);
		genesSelected=genesSelected[selectionIND1];
		genesForSelection=genesForSelection[selectionIND1];
		
		cat("\nnbGenes after first selection (size and negative values): ",length(genesSelected));
		
		
		
		
		#############################################
		# Genes selection based on Expression Data or Values of binding
		
		prob=1-(topPercent/100);
		
		selectionIND2=NULL;
		
		# Based on expression data
		if(topPercentParam=="expressionValue")
		{
			expressionSet = lapply(genesForSelection,"[[","exprs");
			
			expressionValues = lapply(expressionSet,"[[",RNAExpressionExperiment);
			
			strands=as.character(sapply(expressionValues,"[[","gene.strand"));
			expressionValuesCollapsed=lapply(expressionValues,"[[",RNAExpressionRegion)
			expressionValuesCollapsedPLUS=sapply(expressionValuesCollapsed,"[[","+")
			expressionValuesCollapsedMINUS=sapply(expressionValuesCollapsed,"[[","-")
			
			expressionValuesCorrectStrand=strands;
			expressionValuesCorrectStrand[strands=="+"]=expressionValuesCollapsedPLUS[strands=="+"]
			expressionValuesCorrectStrand[strands=="-"]=expressionValuesCollapsedMINUS[strands=="-"]
			
			expressionValuesCorrectStrand[expressionValuesCorrectStrand=="NA"]="0";
			
			expressionValues=sapply(strsplit(expressionValuesCorrectStrand,","),function(x){return(mean(as.numeric(x)));})
			
			selectionIND2=(expressionValues >= quantile(expressionValues,prob=prob))
		}
		# Based on average values
		else if(topPercentParam=="averageValue")
		{
			genesValues= lapply(genesForSelection,"[[",paste("probe.value",geneRegion,sep=""))
			genesValues=lapply(genesValues, function(x){return(x[((length(x)/2)-(windowForSignalEstimation/binSize)):((length(x)/2)+(windowForSignalEstimation/binSize))])})
			
			genesMeanValues=sapply(genesValues,mean)
			
			selectionIND2=(genesMeanValues >= quantile(genesMeanValues,prob=prob))
		}
		# Based on a custom vector
		else if(is.numeric(topPercentParam) && length(topPercentParam)==length(genesForSelection))
		{
			selectionIND2=(topPercentParam >= quantile(topPercentParam,prob=prob))
		}
		else
		{
			stop("topPercentParam parameter is not valid...");
		}
		
		genesSelected=genesSelected[selectionIND2]
		
		cat("\nnbGenes after selections : ",length(genesSelected),"\n");
		
	} # noFilter
	
	#############################################
	# Genes values retrieving after LAST selection
	
	genes.begin = sapply(genesSelected,"[[","gene.begin");
	genes.end = sapply(genesSelected,"[[","gene.end");
	genes.size = genes.end-genes.begin;
	
	genesValues= lapply(genesSelected,"[[",paste("probe.value",geneRegion,sep=""))
	genesValues=lapply(genesValues, function(x){return(x[((length(x)/2)-(windowForSignalEstimation/binSize)):((length(x)/2)+(windowForSignalEstimation/binSize))])})
	
	genesMeanValues=sapply(genesValues,mean)
	
	
	# Custom Extractions
	
	genes.name=sapply(genesSelected, "[[", "gene.name");
	genes.strand=sapply(genesSelected, "[[", "gene.strand");
	genes.chr=sapply(genesSelected, "[[", "chr");
	genes.begin=sapply(genesSelected, "[[", "gene.begin");
	genes.end=sapply(genesSelected, "[[", "gene.end");
	genes.nbExons=sapply(genesSelected, "[[", "nbExons");
	genes.startExons=sapply(genesSelected, "[[", "startExons");
	genes.sizeExons=sapply(genesSelected, "[[", "sizeExons");
	
	#expressionValues=expressionValues, 
	return(list(genesSelection=genesSelected, 
					genes.size=genes.size, 
					genesMeanValues=genesMeanValues, 
					genes.name=genes.name, 
					genes.strand=genes.strand,
					genes.chr=genes.chr,
					genes.begin=genes.begin,
					genes.end=genes.end,
					genes.nbExons=genes.nbExons,
					genes.startExons=genes.startExons,
					genes.sizeExons=genes.sizeExons));
	
}


## ## ## ## ## ## ## ## ## ## 
## FIGURES AP CLUST FROM LIST
## ## ## ## ## ## ## ## ## ## 
## expName...				: string describing the current experiment
##
## This function plots the AP for the gene list in the "clusteredRegion" region, makes a preview png file of the cluster and write the values in Treeview format.
## It also export a file of the genes names in the list and returns the mean of interpolated values (AP).
Figures_AP_Clust_FromList = function(expName, writingFolderName, filenamePrefix="", genesSelection, clusteredRegion, dataTransform="asinh", nbPoints=1000, profileLength=4000, compressText=FALSE, subGrpNB=0, scale=NA, onlyAP=FALSE)
{
	## Same procedure as for original ones
	
	nbGenes=0;
	if(is.matrix(genesSelection))
	{
		AP=averageProfileFromMatrix(genesSelection, strand=".", nbPoints=nbPoints, profileLength=profileLength, profileLocation=clusteredRegion);
		nbGenes=nrow(genesSelection);
	}
	else
	{
		# Interpolation of values on centered coordinates
		AP=averageProfile(genesSelection, strand=".", nbPoints=nbPoints, intervalBefore = round(profileLength/2), intervalAfter = round(profileLength/2));
		nbGenes=length(genesSelection);
	}
	
	# Extracting interpolated matrix
	interpolatedMatrix=AP[[paste("matrix.interpolated",clusteredRegion,sep="")]];
	
	# Transforming matrix values for color representation with function specified in the text file of parameters
	if(dataTransform != "noTransform")
	{
		interpolatedMatrix=getFunction(dataTransform)(interpolatedMatrix);
	}
	
	if(!onlyAP)
	{
		# Saving the ordered data in the TreeView format
		writeTreeviewCluster(fileName=paste(writingFolderName, "Treeview_", filenamePrefix,"_",expName, sep=""),
				interpolatedValues=interpolatedMatrix,
				interpolatedCoordinates=AP[[paste("interpolated.coord",clusteredRegion,sep="")]],
				geneNames=AP$vector.geneName,
				compress=compressText);
		
		# Creating a color palette for the cluster
		colorPaletteClust=colorRampPalette(c("white","blue"));
		colorPaletteClust=colorPaletteClust(60);
		
		# Making a preview file in png
		png(filename=paste(writingFolderName, "ClusterPreview_", filenamePrefix,"_",expName, ".png", sep=""),
				width = 600, 
				height = 600, 
				bg="transparent");
		
		oldPar=par(mar=c(0,0,0,0)); # Remove margins
		imageMatrix(interpolatedMatrix, col=colorPaletteClust, axes = FALSE)
		abline(v=0.5,lty=2,lwd=4,col=if(clusteredRegion=="TSS") "green" else "red")
		par(oldPar); # Restore previous graphic parameters
		dev.off();
		
	}
	
	# Plot the Average Profile
	cairo_ps(filename=paste(writingFolderName, "AP_",filenamePrefix,"_", expName, ".ps", sep=""),
			width = 10, 
			height = 10, 
			bg="transparent");
	
	totalAverage=AP[[paste("mean",clusteredRegion,sep="")]]
	
	lim.y=if(!is.na(scale)) scale else c(min(totalAverage),max(totalAverage)); # Setting the y axis limit
	
	plot(seq(-profileLength, profileLength, length.out=nbPoints),
			totalAverage,
			ylim=lim.y,
			type="l",
			col=if(subGrpNB>0) myColors[subGrpNB] else "black",
			lwd=4,
			main=paste("Total (", nbGenes,")",sep=""), 
			xlab="", 
			ylab="",
			cex.axis=1.5);
	
	abline(v=0, lwd=4, lty=2, col=if(clusteredRegion=="TSS") "green" else "red");
	
	dev.off();
	
	return(list(matrix=interpolatedMatrix, average=totalAverage));
}


## ## ## ## ## ## ## ## ## ## 
## PLOT FIGURES
## ## ## ## ## ## ## ## ## ## 
## expName...
##
## Depending whether this is a reference or corresponding clustering, this function will plot the adapted set of figures related to the antibody and to the groups defined
plotFigures = function(expName, writingFolderName , genesSelected, sortedGenesNames, generateEverything=TRUE, groupFrontiersGenesNames=NA, genesValuesList=list(), clusteredRegion="TSS", dataTransform="asinh", nbPoints=1000, profileLength=4000)
{
	cat("\nPlotting figures for the whole gene list...");
	
	### Plotting the total profile, treeview file, geneList, cluster preview and cluster summary (call to Figures_AP_Clust_FromList after reordering of the R object)
	
	if(is.matrix(genesSelected))
	{
		cat("From Matrix");
		splittedSortedGenesNames=strsplit(sortedGenesNames, ":");
		
		sortedGenesNamesTranslatedForMatrixNames=mapply(function(chr, begin, end, strand) 
				{
					return(paste(chr, if(strand=="+") begin else end, sep=":"))
				}, 	sapply(splittedSortedGenesNames,"[",1), 
				sapply(splittedSortedGenesNames,"[",2), 
				sapply(splittedSortedGenesNames,"[",3), 
				sapply(splittedSortedGenesNames,"[",5));
		
		# Get the genesSelected indexes for the genes in the sortedGenesNames list
		# (Careful of NA if the gene name doesn't exist in genesSelected, error ?)
		reorderedIndexes=match(sortedGenesNamesTranslatedForMatrixNames, rownames(genesSelected));
		
		# Selection only the lements of the interesting genes and sorted according to sortedGenesNames
		genesSelection=genesSelected[reorderedIndexes,];
		# Setting the genes names as the standard defined for genes IDs
		rownames(genesSelection)=sortedGenesNames;
	}
	else
	{
		cat("From Object");
		# Create the unique ID similar to the ones generated in selection script for genes because Refseq names don't refer to unique regions
		genesNames = paste(	sapply(genesSelected, "[[", "chr"),
				sapply(genesSelected, "[[", "gene.begin"),
				sapply(genesSelected, "[[", "gene.end"),
				sapply(genesSelected, "[[", "gene.name"),
				sapply(genesSelected, "[[", "gene.strand"),
				sep=":");
		
		# Get the genesSelected indexes for the genes in the sortedGenesNames list
		# (Careful of NA if the gene name doesn't exist in genesSelected, error ?)
		reorderedIndexes=match(sortedGenesNames, genesNames); 
		
		# Selection only the lements of the interesting genes and sorted according to sortedGenesNames
		genesSelection=genesSelected[reorderedIndexes];
	}
	
	# Plotting the basic figures (the resulting matrix of interpolated values will be used for writing the summary)
	resultInterpolatedTotal=Figures_AP_Clust_FromList(expName,
			writingFolderName=writingFolderName, 
			filenamePrefix="Total", 
			genesSelection=genesSelection, 
			clusteredRegion=clusteredRegion, 
			dataTransform=dataTransform,
			nbPoints=nbPoints,
			profileLength=profileLength, 
			compressText=FALSE, 
			subGrpNB=0,
			scale=NA,
			onlyAP=FALSE);	
	
	cat("Done.");
	
	### These are the plots that we don't want to have for every corresponding experiment (will only be plotted once in the main folder)
	if(generateEverything && (length(genesValuesList)>0))
	{
		cat("\nPlotting bars of values sorted... ");
		
		myColorPaletteBars=colorRampPalette(c("white", "blue"))(1000);
		
		### plotting the colorbars for each genesValuesList's element
		for(valuesListName in names(genesValuesList))
		{
			cat(valuesListName, " ");
			
			# Get the values associated to the selected genes and sort them according to the list
			vectorSortedValues=genesValuesList[[valuesListName]][match(sortedGenesNames, names(genesValuesList[[valuesListName]]))];
			
			png(filename=paste(writingFolderName, "sortedValues_", valuesListName, ".png", sep=""), width=50, height=length(vectorSortedValues))
			
			oldPar=par(mar=c(0,0,0,0)); # Remove the margins
			image(matrix(rev(vectorSortedValues),nrow=1),col=myColorPaletteBars, axes=F);
			par(oldPar); # Restore the previous graphical parameters
			
			dev.off();
		}
		
		cat("\nDone.");
	}
	
	
	### Selecting the genes falling into each group according to the manually defined frontiers and do some figures for subgroups
	genesSelectionSubGroupsList=list();
	if(!is.na(groupFrontiersGenesNames))
	{
		cat("\nCreating files for subgroups...");
		### Extracting genes in subgroups
		
		# Finding the positions in which the genes list will be cut according to the groupFrontiers defined manually
		groupFrontiersInList=c(1,which(sortedGenesNames %in% groupFrontiersGenesNames), length(sortedGenesNames)+1);
		
		# Making a list in which each element is dividing the total genes list according to the groupFrontiers (=> list of vectors containing names of genes)
		subGroupsList=split(sortedGenesNames,rep(1:(length(groupFrontiersGenesNames)+1), times=diff(groupFrontiersInList)));
		
		# Get the elements of genesSelection corresponding to this group (using match on sorted genes names) (=> list of geneSelection (data.frame) objects)
		genesSelectionSubGroupsList=lapply(subGroupsList, function(x)
				{
					indexes=match(x, sortedGenesNames);
					if(is.matrix(genesSelection))	
					{
						return(genesSelection[indexes,]);
					}
					else
					{
						return(genesSelection[indexes]);
					}
				});
		
		
		### Plot the figures for subgroups
		
		# Plotting the basic figures (call to Figures_AP_Clust_FromList like before for total list) and retrieve the average values to estimate the total scale for next step
		interpolatedProfileList=list();
		for(i in 1:length(genesSelectionSubGroupsList))
		{
			interpolatedProfileList[[i]]=Figures_AP_Clust_FromList(expName,
					writingFolderName=writingFolderName, 
					filenamePrefix=paste("subGrp",i,sep=""), 
					genesSelection=genesSelectionSubGroupsList[[i]], 
					clusteredRegion=clusteredRegion, 
					dataTransform=dataTransform,
					nbPoints=nbPoints, 
					profileLength=profileLength, 
					compressText=TRUE, 
					subGrpNB=i,
					scale=NA,
					onlyAP=FALSE);	
		}
		
		
		# Retrieving the min and max values for y axis (used for same scale figures and for cumulative profile)
		minValue=min(unlist(lapply(interpolatedProfileList,"[[","average")));
		maxValue=max(unlist(lapply(interpolatedProfileList,"[[","average")))
		
		# RE-Plotting the basic figures WITH THE SAME SCALE FOR ALL !!
		for(i in 1:length(genesSelectionSubGroupsList))
		{
			Figures_AP_Clust_FromList(expName,
					writingFolderName=writingFolderName, 
					filenamePrefix=paste("scaled_subGrp",i,sep=""), 
					genesSelection=genesSelectionSubGroupsList[[i]], 
					clusteredRegion=clusteredRegion, 
					dataTransform=dataTransform,
					nbPoints=nbPoints, 
					profileLength=profileLength, 
					compressText=TRUE, 
					subGrpNB=i,
					scale=c(minValue, maxValue),
					onlyAP=TRUE);	
		}
		
		
		
		### Figure plotted only once in main folder for reference experiment
		if(generateEverything)
		{
			# Plotting the groups bar (one color per group)
			# Get the number of genes per group and make a vector of indexes identifying groups (1,1,1,2,2,2,2,2,2,3,3,.... etc), will be used for color index and boxplots
			vectorGroupNum=rep(1:length(genesSelectionSubGroupsList), time=sapply(genesSelectionSubGroupsList,length)) 
			
			png(filename=paste(writingFolderName, "groupsBar.png", sep=""), width=50, height=length(vectorGroupNum))
			
			oldPar=par(mar=c(0,0,0,0)); # Remove the margins
			image(matrix(rev(vectorGroupNum),nrow=1),col=myColors[1:length(genesSelectionSubGroupsList)], axes=F);
			par(oldPar); # Restore the previous graphical parameters
			
			dev.off();
			
			
			# Write a cluster summary file giving the interpolated average values for each subgroup and the number of genes in each group
			writeClusterSummary(fileName=paste(writingFolderName, "groupsSummary.txt", sep=""), interpolatedProfileList=interpolatedProfileList, compress=TRUE);
			
			
			# Write a file per group with genes names associated (useful for DAVID Gene Ontology analysis for instance)
			for(groupNum in 1:length(subGroupsList))
			{
				# First version gives the full unique ID built from refseq
				writeLines(subGroupsList[[groupNum]], con=paste(writingFolderName, "genesList_subGrp_",groupNum,".txt", sep=""))
				# Second version gives refseq name only (careful, may contain non unique)
				#writeLines(sapply(strsplit(subGroupsList[[groupNum]],":"),"[", 4), con=paste(writingFolderName, "genesList_subGrp_",groupNum,".txt", sep=""))
			}
			
			if(length(genesValuesList)>0)
			{
				# Plotting the boxplots (one per genesValuesList element (files of associated values))
				for(valuesListName in names(genesValuesList))
				{
					# Get the values associated to the genes list and sorted according to this list
					vectorSortedValues=genesValuesList[[valuesListName]][match(sortedGenesNames, names(genesValuesList[[valuesListName]]))];
					
					# Split these values according to the subgroups defined in genesSelectionSubGroupsList (or subGroupsList) and factorised in vectorGroupNum
					SortedValuesByGroups=split(vectorSortedValues, vectorGroupNum)
					
					# Plot the boxplot
					cairo_ps(filename=paste(writingFolderName, "boxplot_", valuesListName, ".ps", sep=""), width=10, height=10)
					boxplot(SortedValuesByGroups, col=myColors, xlab="", ylab="", cex.axis=1.5, main=paste(sapply(SortedValuesByGroups,length),collapse=" - "));
					dev.off();
					
					# Plot the boxplot with a global scale based on all values in the file
					cairo_ps(filename=paste(writingFolderName, "boxplot_totalScale_", valuesListName, ".ps", sep=""), width=10, height=10)
					boxplot(SortedValuesByGroups, col=myColors, ylim=c(min(genesValuesList[[valuesListName]]),max(genesValuesList[[valuesListName]])), xlab="", ylab="", cex.axis=1.5, main=paste(sapply(SortedValuesByGroups,length),collapse=" - "));
					dev.off();
				}		
			}
			
		}
		
		cat("Done.\n");
		
	} # if(!is.na(groupFrontiers)), SUBGROUPS processing
	
}

noNormalization=function(x){
	return(x)
}
