# Supplementary material for: Tyrosine phosphorylation of RNA polymerase II CTD is associated with antisense promoter transcription and active enhancers in mammalian cells
Source: eLife. 2014 May 9;3:e02105. doi: 10.7554/eLife.02105 (PMC4042876; doi:10.7554/eLife.02105)
Supplement: Source code 1. — Folder containing the different scripts used in this study. DOI: http://dx.doi.org/10.7554/eLife.02105.022 [file elife02105s001.tar.gz › SupplementaryData1/Tyrosine1_article/scripts/peak_sorting/1_SelectAndSortGenes.R]

## ## ## ## ## ## ## ## ## ## 
## R. FENOUIL 
## FEB 08 2011
## Clustering genes to get signal from left to right
# contact: romain.fenouil@free.fr/nicolas.descostes@gmail.com
## ## ## ## ## ## ## ## ## ## 


# Includes


source("path/clusteringFunctions.R");


#################
# PARAMETERS
################


# Required arguments

reference_AB_tab <- ""; #File path to the file containing the reference experiment that is used to do the cluster. Format of this file should be: Name\tFile (R object)\tClustered Region (TSS)\tData Transform (noTransform)\tSort Function (orderByPeak)
baseResultFolder_tab <- ""; # Character containing the output folder
profileLength <- ; # Interval considered before and after the TSS");
topPercent <- ; # Percentage of genes with the top X% of signal to keep
spaceSizeValue <- ; # Interval separating two annotations in the objects used

#optional
nbPoints <- 1000;  # Number of points to perform the interpolation of values
annotationsForFilteringVector <- NA; # Files containing annotations to keep in the object
annotationFileToExcludeVector <- NA; # Vector of annotations to remove from the object			  


# Parameters

topPercentParam="averageValue"; #"expressionValue"

RNAExpressionExperiment="exprsPOLYA";
RNAExpressionRegion="valueExons";
refseqToRemove=NA


##################
# FUNCTIONS
##################


####
#genomicListBedFiltering
####
# This function enables to filter a genomic list by using a bed file.  This genomic list is the result of the loading of the R object constructed from the wig file with the tool object_generation (annoSelected variable).
# Hence, this function will return only the elements of the genomic list that were found in the gff file provided.
#
# NOTE: if you have a list of peaks, use the function annotationsFromPeaks before to provide a table of annotation overlapping with your peaks.
#
# CALL:
#	genomicListBedFiltering(genomicList, bedDataFrame, spaceSizeValue)
# ARGUMENTS:
#		genomicList -> result of the loading of the R object constructed from the wig file with the tool object_generation.
#       bedDataFrame -> a data.frame of annotation in the bed format.
#		spaceSizeValue -> The distance that should separate two annotations when creating the object from the wig file with the tool object_generation. If two annotations are closer than spaceSize_value, they are removed from the object created. 
# Therefore, if spaceSize != NA, there is a great chance that some annotations will not be found in the object. 
#Return:
#			a list of index representing the annotations to keep in the genomicList.


genomicListBedFiltering <- function(genomicList, bedDataFrame, spaceSizeValue)
{
	chrList <- as.character(sapply(genomicList, "[[", "chr"));
	nameList <- as.character(sapply(genomicList, "[[", "gene.name"));
	startList <- as.numeric(sapply(genomicList, "[[", "gene.begin"));
	endList <- as.numeric(sapply(genomicList, "[[", "gene.end"));
	
	indexAnnoToRetrieve <- vector();
	indexAnnoToRetrieve <- apply(bedDataFrame, MARGIN=1, function(x) { 
				
				indexSource <- which(chrList == as.character(x[[1]]) & nameList ==  as.character(x[[4]]) & startList == as.numeric(x[[2]])  &  endList == as.numeric(x[[3]]));
				
				if(length(indexSource) == 0 & is.na(spaceSizeValue))
				{
					stop(paste("\n ERROR <genomicListBedFiltering>: annotation ", x[1], " ", x[4], " ", x[2], " ", x[3], " not found. Problem in your object since no spaceSize was used, normally if you used the same gff file for computing your object, you should find those annotations back\n", sep=""));
				}
				else if(length(indexSource) == 0 & !is.na(spaceSizeValue))
				{
					cat(paste("\n WARNING <genomicListBedFiltering>: annotation not found due to spaceSize: ", x[1], " ", x[4], " ", x[2], " ", x[3], "\n", sep=""));
				}
				else if(length(indexSource) > 1) 
				{
					stop(paste("\n ERROR <genomicListBedFiltering>: Several annotations found in your object for a same annotation: ", x[1], " ", x[4], " ", x[2], " ", x[3], " The values in your object should be unique\n", sep=""));
				}
				else
				{
					return(indexSource);
				}
				
			});
	
	indexAnnoToRetrieve <- as.numeric(unlist(indexAnnoToRetrieve));
	return(indexAnnoToRetrieve);
};


####
#removeAnnotationsFromObject
####
# This function enables to filter a genomicList object according to a vector of annotations in gff format.
# CALL:
#	removeAnnotationsFromObject(genomicList, annotationFileToExcludeVector)
# ARGUMENTS:
#	genomicList -> result of the loading of the R object constructed from the wig file with the tool object_generation.
#   annotationFileToExcludeVector -> vector of string containing object pathes of annotation to exclude. They must be in gff format.	 
#Return:
#			The filtered genomic list object.


removeAnnotationsFromObject <- function(genomicList, annotationFileToExcludeVector)
{
	
	for(i in 1:length(annotationFileToExcludeVector))
	{
		annoToRemove <- annotationFileToExcludeVector[i];
		annoToRemoveGff <- read.table(annoToRemove, sep="\t", header=F, quote="");
		
		selectionTemp <- vector(length=length(genomicList));
		
		anno.chr <- as.character(sapply(genomicList, "[[", "chr")); 
		anno.start <- as.numeric(sapply(genomicList,"[[","gene.begin"));  
		anno.end <- as.numeric(sapply(genomicList,"[[","gene.end"));
		
		selectionTemp <- apply(annoToRemoveGff, MARGIN=1, function(x){	
					#Retrieves the index if the annotation is included or in overlap with the annotation to exclude
					indexSelection <- which(anno.chr == as.character(x[[1]]) & ((anno.start < as.numeric(x[[4]]) & anno.end > as.numeric(x[[4]]) | 
											(anno.start == as.numeric(x[[4]]) & anno.end == as.numeric(x[[4]])) | 
											(anno.start > as.numeric(x[[4]]) & anno.end < as.numeric(x[[5]])) |
											(anno.start < as.numeric(x[[5]]) & anno.end > as.numeric(x[[5]])))));
					return(indexSelection);
				});
		
		if(length(selectionTemp) != 0)
		{
			selectionTemp <- as.numeric(unlist(selectionTemp));
			genomicList <- genomicList[-selectionTemp];
			cat(paste("\nannotations nb after removing annotations list ", annoToRemove, ":", length(genomicList),"\n", sep=""));
		}
		else
		{
			cat(paste("\nno annotations removed", annoToRemove, ": 0\n", sep=""));
		}
	}
	
	return(genomicList);
	
}


# Action


for(i in 1:length(reference_AB_tab))
{
	reference_AB <- reference_AB_tab[i];
	baseResultFolder <- baseResultFolder_tab[i];
	
	cat("Reading files:\n ", reference_AB, "\n", baseResultFolder,"\n");
	
	expList=as.matrix(read.table(reference_AB, sep="\t", quote="", stringsAsFactors=F, header=T));
	indexes=1:nrow(expList)
	
	if(!is.na(annotationsForFilteringVector))
	{
		annotationsForFiltering <- annotationsForFilteringVector[i];
	}
	
	
	for(currentExp in indexes)
	{
		expName=paste(expList[currentExp,"Clustered.Region"], expList[currentExp,"Name"], expList[currentExp,"Data.Transform"], sep="_")
		
		title=paste("------ EXP ",paste(expName, expList[currentExp,"Sort.Function"], sep=" - ")," ------",sep="");
		cat("\n\n");
		cat(paste(rep("-",nchar(title)),collapse=""),"\n");
		cat(title,"\n");
		cat(paste(rep("-",nchar(title)),collapse=""),"\n");
		
		# Creating subfolder for resulting files
		expFolderName=paste(baseResultFolder, profileLength, "/", expList[currentExp,"Sort.Function"], "/", expName, "/top", topPercent, "_", if(is.numeric(topPercentParam)) "customValue" else topPercentParam, "/", sep="");
		dir.create(expFolderName, recursive=T);
		
		# Loading 
		load(expList[currentExp,"File"]);
		
		if(!is.na(annotationsForFilteringVector))
		{
			#Filtering of the annotations regarding a bed file of annotations to conserve
			bedDataFrame <- read.table(annotationsForFiltering);
			indexSelection <- genomicListBedFiltering(genesSelected, bedDataFrame, spaceSizeValue);
			genesSelected <- genesSelected[indexSelection];
		}
		
		if(!is.na(annotationFileToExcludeVector))
		{
			genesSelected <- removeAnnotationsFromObject(genesSelected, annotationFileToExcludeVector);
		}
		
		# Removing the genes which have the same Refseq ID
		genesName=sapply(genesSelected,"[", "gene.name");
		duplicatedIND=genesName %in% duplicated(genesName);
		genesSelected=genesSelected[!duplicatedIND];
		
		
		cat("\nFiltering genes...");
		
		# Filtering the genes list to keep the interesting ones only
		genesFiltered = filterGenes(genesSelected, 
				genesSizeLimit=c(profileLength,Inf), 
				filterNeg=NA, #80 
				topPercentParam=topPercentParam, 
				topPercent=topPercent, 
				RNAExpressionExperiment=RNAExpressionExperiment, 
				RNAExpressionRegion=RNAExpressionRegion, 
				windowForSignalEstimation=profileLength, 
				binSize=50, 
				geneRegion=expList[currentExp,"Clustered.Region"], 
				noFilter=FALSE);
		
		cat("Done.\n");
		
		genesSelection=genesFiltered$genesSelection;
		
		
		cat("\nGenerating files...");
		
		# Interpolation of values on centered coordinates
		AP=averageProfile(genesSelection, strand=".", nbPoints=nbPoints, intervalBefore = round(profileLength/2), intervalAfter = round(profileLength/2));
		
		# Extracting interpolated matrix
		interpolatedMatrix=AP[[paste("matrix.interpolated",expList[currentExp,"Clustered.Region"],sep="")]];
		
		# Transforming matrix values for color representation with function specified in the text file of parameters
		if(expList[currentExp,"Data.Transform"] != "noTransform")
		{
			interpolatedMatrix=getFunction(expList[currentExp,"Data.Transform"])(interpolatedMatrix);
		}
		
		# Getting the order of genes according to the left to right major peak
		orderForClustering=getFunction(expList[currentExp,"Sort.Function"])(interpolatedMatrix)
		
		# Sorting the genes (rows) in the interpolation matrix and the genes names
		sortedMatrix=interpolatedMatrix[orderForClustering$indexes,];
		
		
		# Create a unique ID for genes because Refseq names don't refer to unique regions
		sortedGenesNames=	paste(	genesFiltered$genes.chr,
				genesFiltered$genes.begin,
				genesFiltered$genes.end,
				genesFiltered$genes.name,
				genesFiltered$genes.strand,
				sep=":")[orderForClustering$indexes];
		
		
		cat("\nWriting Treeview file...")
		
		# Saving the ordered data in the TreeView format
		writeTreeviewCluster(fileName=paste(expFolderName, "Treeview_Total_", expName, ".cdt", sep=""),
				interpolatedValues=sortedMatrix,
				interpolatedCoordinates=AP[[paste("interpolated.coord",expList[currentExp,"Clustered.Region"],sep="")]],
				geneNames=sortedGenesNames,
				compress=FALSE);
		
		cat("Done.")
		
		# Creating a color palette for the cluster
		colorPaletteClust=colorRampPalette(c("white","blue"));
		colorPaletteClust=colorPaletteClust(60);
		
		cat("\nWriting preview cluster image...")
		
		# Making a preview file in png
		png(filename=paste(expFolderName, "ClusterPreview_Total_", expName, ".png", sep=""),
				width = 600, 
				height = 600, 
				bg="transparent");
		
		oldPar=par(mar=c(0,0,0,0)); # Remove margins
		imageMatrix(sortedMatrix, col=colorPaletteClust, axes = FALSE)
		abline(v=0.5,lty=2,lwd=4,col=if(expList[currentExp,"Clustered.Region"]=="TSS") "green" else "red")
		par(oldPar); # Restore previous graphical parameters
		
		dev.off();
		
		cat("Done.")
		
		cat("\nWriting sorted genes list...")
		
		# Writing the sorted genes names for further steps
		if(!is.na(refseqToRemove))
		{
			INDtoRemove=grep(paste(refseqToRemove,collapse="|"),sortedGenesNames);
			if(length(INDtoRemove)>0) sortedGenesNames=sortedGenesNames[-INDtoRemove];
		}
		writeLines(sortedGenesNames, con=paste(expFolderName, "SortedGenesNames_", expName, ".txt", sep=""));
		
		cat("Done.")
		
		
		cat("\nPlotting the total Average Profile...")
		
		# Plot the total Average Profile
		png(filename=paste(expFolderName, "AP_Total_", expName, ".png", sep=""),
				width = 600, 
				height = 600, 
				bg="transparent");
		
		totalAverage=AP[[paste("mean",expList[currentExp,"Clustered.Region"],sep="")]]
		
		plot(seq(-profileLength, profileLength, length.out=nbPoints),
				totalAverage,
				ylim=c(min(totalAverage),max(totalAverage)),
				type="l",
				col="black",
				lwd=4,
				main=paste("Total (",length(genesSelection),")",sep=""), 
				xlab="", 
				ylab="",
				cex.axis=1.5);
		
		abline(v=0, lwd=4, lty=2, col=if(expList[currentExp,"Clustered.Region"]=="TSS") "green" else "red");
		
		dev.off();
		
		cat("Done.\n")
		
	}	
}
