# Supplementary material for: Tyrosine phosphorylation of RNA polymerase II CTD is associated with antisense promoter transcription and active enhancers in mammalian cells
Source: eLife. 2014 May 9;3:e02105. doi: 10.7554/eLife.02105 (PMC4042876; doi:10.7554/eLife.02105)
Supplement: Source code 1. — Folder containing the different scripts used in this study. DOI: http://dx.doi.org/10.7554/eLife.02105.022 [file elife02105s001.tar.gz › SupplementaryData1/Tyrosine1_article/scripts/peak_sorting/3_GenerateResults.R]

## ## ## ## ## ## ## ## ## ## 
## R. FENOUIL 
## FEB 08 2011
## Clustering genes to get signal from left to right
## contact: romain.fenouil@free.fr
## ## ## ## ## ## ## ## ## ## 


### Includes

source("path/clusteringFunctions.R");

#################
# PARAMETERS
################


# Required arguments

parametersFolder_tab <- c(); # Vector containing the folder path to the parameters files (containing name, object path, transformation...)
baseResultFolder_tab <- c(); # Vector containing the output folder
profileLength <- c(); # Interval before and after the TSS
topPercent_tab <- c(); # Percentage of annotations considered in the semicolon separated file contained in baseResultFolder
topPercentParam <- ""; # Should be 'averageValue' or 'expressionValue'

# Optional arguments

nbPoints <- 1000; # Number of points used for the interpolation


### Action


for(i in 1:length(parametersFolder_tab))
{
	cat("\n\nReading experiments description file...")
	
	parametersFolder <- parametersFolder_tab[i];
	baseResultFolder <- baseResultFolder_tab[i];
	
	# Table of reference Experiments (matrices because it allows duplicated rownames)
	expList=read.table(paste(parametersFolder, "1_referenceAB.txt", sep=""), sep="\t", quote="", stringsAsFactors=F, header=T);
	
	indexes=1:nrow(expList)
	
	expListCORRESPONDING <- as.matrix(read.table(paste(parametersFolder, "2_correspondingAB.txt", sep=""), sep="\t", quote="", stringsAsFactors=F, header=T));
	
	indexesCORRESPONDING=1:nrow(expListCORRESPONDING)
	
	cat("Done.")
	
	cat("\nGetting supplementary data filenames...")
	
	# Getting the names and file names of available sup data for the genes (for boxplots and color bars)
	correspondingValuesFiles=dir(parametersFolder, pattern="genesValues_")
	if(length(correspondingValuesFiles)>0)
	{
		names(correspondingValuesFiles)=gsub("genesValues_|.txt", "", correspondingValuesFiles); # Giving a name based on the filename 
		correspondingValuesFiles[names(correspondingValuesFiles)]=paste(parametersFolder, correspondingValuesFiles, sep="");
		
		cat(names(correspondingValuesFiles), "");
	}
	
	cat("Done.")
	
	# Reading the files of values associated to genes names for the color bars of values associated to genes (will be sorted according to cluster)
	cat("\nReading files of values for bars and boxplots... ");
	CorrespondingValuesList=list();
	if(length(correspondingValuesFiles)>0)
	{
		for(correspondingValuesName in names(correspondingValuesFiles))
		{
			cat(correspondingValuesName,"... ");
			# Read the current file
			tempValues=read.table(correspondingValuesFiles[correspondingValuesName], sep="\t", quote="", stringsAsFactors=F, header=T);
			# Associate the values vector to the current list object
			CorrespondingValuesList[[correspondingValuesName]]=tempValues[["Value"]];
			# Name the vector elements with the associated genes names
			names(CorrespondingValuesList[[correspondingValuesName]])=tempValues[["Gene.Name"]];
		}
	}
	cat("Done.");
	
	# Reading the files, preparing folders and calling the functions to generate the figures for reference experiment and for their corresponding ones
	#apply(matrix(expList[indexes,],ncol=ncol(expList)),1,function(experiment)
	
	
	for(topPercent in topPercent_tab)
	{
		for(currentExp in indexes)
		{
			
			# Setting the name of the experiment that will be used for the filenames and foldernames generation
			expName=paste(expList[currentExp,"Clustered.Region"], expList[currentExp,"Name"], expList[currentExp,"Data.Transform"], sep="_")
			
			# Setting subfolder name for resulting files of this experiment
			expFolderName=paste(baseResultFolder, profileLength, "/", expList[currentExp,"Sort.Function"], "/", expName, "/top", topPercent, "_", if(is.numeric(topPercentParam)) "customValue" else topPercentParam, "/", sep="");
			dir.create(expFolderName, recursive=T);
			
			
			cat("\nReading sorted genes list...")
			######################################################################################################################
			### Reading the names (IDs because refseq are not unique) of the genes selected and sorted by the precedent script ###
			######################################################################################################################
			sortedGenesNames=readLines(paste(expFolderName,dir(expFolderName,"SortedGenesNames"),sep=""));
			
			# Checking if there is duplicated genes Names
			if(any(duplicated(sortedGenesNames))) { stop("Genes IDs must be unique : one must be careful with duplicated refseq IDs") };
			##################################################################################
			cat("Done.")
			
			
			cat("\nReading files defining groups...")
			####################################################################
			### Reading the files defining SUBGROUPS based on the genes list ###
			####################################################################
			# Reading the names of the genes that will be used as frontiers of the groups in the gene list (defined manually in Treeview)
			# There can be several tries of manual grouping so we regenerate the figures for each ones (hence the loop and subfolder for figures)
			groupingFrontiersFiles=dir(expFolderName,"groupingFrontiers_");
			
			
			# If there is no groupingFrontiers file, the analysis will be done in a subfolder called "nogroups"
			if(!(length(groupingFrontiersFiles)>0))
			{
				groupingFrontiersFiles=NA;
			}
			cat("Done.")
			
			# Regeneration of the figures for each different genes grouping;
			for(groupingFrontiersCurrentFile in groupingFrontiersFiles) 
			{
				
				groupingFrontiersName="";
				
				if(is.na(groupingFrontiersCurrentFile))
				{
					# Putting NA to specify the "plotFigures" function to NOT try plotting the subgroups figures
					groupingFrontiersGenes=NA;
					
					# Giving a name for this selection with no groups
					groupingFrontiersName="noGroups";
				}
				else
				{
					# Reading the genes names that will be used to cut the genes list in subgroups
					groupingFrontiersGenes=readLines(paste(expFolderName, groupingFrontiersCurrentFile, sep=""));
					
					# Giving a name for this groups selection based on the filename
					groupingFrontiersName=gsub("groupingFrontiers_|.txt", "", groupingFrontiersCurrentFile);
				}
				
				title=paste("------ EXP ",paste(expName, groupingFrontiersName, expList[currentExp,"Sort.Function"], sep=" - ")," ------",sep="");
				cat("\n\n");
				cat(paste(rep("-",nchar(title)),collapse=""),"\n");
				cat(title,"\n");
				cat(paste(rep("-",nchar(title)),collapse=""),"\n");
				
				
				# Updating the subfolder name for resulting files
				resultFolder=paste(expFolderName, groupingFrontiersName, "/", sep="")
				dir.create(resultFolder, recursive=T);
				
				# Loading the R Object with values extracted from wig and annotations OR the matrix file (generated by treeview ?) and its corresponding genes names file (after "||")
				if(grepl("MATRIX:", expList[currentExp,"File"]))
				{
					
					cat("\nReading Matrix...")
					fileNamesSplitted=strsplit(expList[currentExp,"File"], ":")[[1]];
					pcMatrix=as.matrix(read.table(file=fileNamesSplitted[2], header=F, quote="", sep="\t"));
					
					# putting the coordinates as colnames
					colnames(pcMatrix)=pcMatrix[1,];
					
					# Removing rows not corresponding to scores
					pcMatrix=pcMatrix[4:nrow(pcMatrix),];
					
					# putting the genesID as rownames
					rownames(pcMatrix)=pcMatrix[,2];
					
					# Removing cols not corresponding to scores
					#pcMatrix=pcMatrix[,5:ncol(pcMatrix)];
					pcMatrix=pcMatrix[,6:(ncol(pcMatrix)-1)];
					
					genesSelected=pcMatrix
					
					cat("Done.\n")
					
#			genesName=readLines(fileNamesSplitted[2]);
#			duplicatedIND=genesName %in% genesName[duplicated(genesName)];
#			pcMatrix=pcMatrix[!duplicatedIND,];
#			rownames(pcMatrix)=genesName[!duplicatedIND];
				}
				else
				{
					cat("\nReading R object...")
					load(expList[currentExp,"File"]);
					cat("Done.\n")
					
#			genesName=sapply(genesSelected,"[", "gene.name");
#			duplicatedIND=genesName %in% genesName[duplicated(genesName)];
#			genesSelected=genesSelected[!duplicatedIND];
				}
				
				# Calling the function that will generate the figures for the experiment
				plotFigures(expName=expName,
						writingFolderName=resultFolder, 
						genesSelected=genesSelected, 
						sortedGenesNames=sortedGenesNames, 
						generateEverything=TRUE, # Defines which kind of figures will be plotted
						groupFrontiersGenesNames=groupingFrontiersGenes,
						genesValuesList=CorrespondingValuesList, 
						clusteredRegion=expList[currentExp,"Clustered.Region"], 
						dataTransform=expList[currentExp,"Data.Transform"],
						nbPoints=nbPoints, 
						profileLength=profileLength);
				
				# Do the same for all the corresponding experiments
#		apply(matrix(expListCORRESPONDING[indexesCORRESPONDING,],ncol=ncol(expListCORRESPONDING)),1,function(experimentCORRESPONDING)
				for(currentExpCORRESPONDING in indexesCORRESPONDING)
				{
					
					expNameCORRESPONDING=paste(expListCORRESPONDING[currentExpCORRESPONDING,"Clustered.Region"], expListCORRESPONDING[currentExpCORRESPONDING,"Name"], expListCORRESPONDING[currentExpCORRESPONDING,"Data.Transform"], sep="_")
					
					cat("\n\n------ Corresponding EXP", expNameCORRESPONDING);
					
					# Preparing subfolder for corresponding experiments
					resultFolderCORRESPONDING=paste(resultFolder, "Corresponding/", expNameCORRESPONDING, "/", sep="");
					dir.create(resultFolderCORRESPONDING, recursive=T);
					
					
					# Loading the R Object with values extracted from wig and annotations OR the matrix file (generated by treeview ?) and its corresponding genes names file (after "||")
					if(grepl("MATRIX:", expListCORRESPONDING[currentExpCORRESPONDING,"File"]))
					{
						
						cat("\nReading Matrix...")
						fileNamesSplitted=strsplit(expListCORRESPONDING[currentExpCORRESPONDING,"File"], ":")[[1]];
						pcMatrix=as.matrix(read.table(file=fileNamesSplitted[2], header=F, quote="", sep="\t"));
						
						# putting the coordinates as colnames
						colnames(pcMatrix)=pcMatrix[1,];
						
						# Removing rows not corresponding to scores
						pcMatrix=pcMatrix[4:nrow(pcMatrix),];
						
						# putting the genesID as rownames
						rownames(pcMatrix)=pcMatrix[,2];
						
						# Removing cols not corresponding to scores
						#pcMatrix=pcMatrix[,5:ncol(pcMatrix)];
						pcMatrix=pcMatrix[,6:(ncol(pcMatrix)-1)];
						
						genesSelected=pcMatrix
						
						cat("Done.\n")
						
#				genesName=readLines(fileNamesSplitted[2]);
#				duplicatedIND=genesName %in% genesName[duplicated(genesName)];
#				pcMatrix=pcMatrix[!duplicatedIND,];
#				rownames(pcMatrix)=genesName[!duplicatedIND];
					}
					else
					{
						cat("\nReading R object...")
						load(expListCORRESPONDING[currentExpCORRESPONDING,"File"]);
						cat("Done.\n")
						
#				genesName=sapply(genesSelected,"[", "gene.name");
#				duplicatedIND=genesName %in% genesName[duplicated(genesName)];
#				genesSelected=genesSelected[!duplicatedIND];
					}
					
					
					# Calling the function that will generate the figures for the corresponding experiment
					plotFigures(expName=expNameCORRESPONDING,
							writingFolderName=resultFolderCORRESPONDING, 
							genesSelected=genesSelected, 
							sortedGenesNames=sortedGenesNames, 
							generateEverything=FALSE, # Defines which kind of figures will be plotted
							groupFrontiersGenesNames=groupingFrontiersGenes, 
							genesValuesList=CorrespondingValuesList, 
							clusteredRegion=expListCORRESPONDING[currentExpCORRESPONDING,"Clustered.Region"], 
							dataTransform=expListCORRESPONDING[currentExpCORRESPONDING,"Data.Transform"],
							nbPoints=nbPoints, 
							profileLength=profileLength);
					
				} # expNameCORRESPONDING
				
			} # groupingFrontiersFile
			
		} # expName
	}
}
