# Supplementary material for: Tyrosine phosphorylation of RNA polymerase II CTD is associated with antisense promoter transcription and active enhancers in mammalian cells
Source: eLife. 2014 May 9;3:e02105. doi: 10.7554/eLife.02105 (PMC4042876; doi:10.7554/eLife.02105)
Supplement: Source code 1. — Folder containing the different scripts used in this study. DOI: http://dx.doi.org/10.7554/eLife.02105.022 [file elife02105s001.tar.gz › SupplementaryData1/Tyrosine1_article/scripts/peak_sorting/filtering_outliers_TSS.R]

#############
# This script contains only some lines to use in terminal to filter Chip-Seq objects in function of groups of the clusterS.
# Nicolas Descostes: nicolas.descostes@gmail.com
#############


##################
# PARAMETERS
##################


object <- ""; #Path to the R object to filter
profile_length <- ; # correspond to the annotationExtension parameter of the script generating objects
spaceSizeValue <- ; # Exclusion zones applied at 5' and 3' of each annotation used when "object" was created
binsize <- ; # Value of the bin size of the wig files used when "object" was created
output_folder <- ""; # Folder to write results in
output_file <- ""; # Name of the filtered R object


semicolonFilter <- NA; #The semicolon files of the group used for filtering outliers. Those files are generated by the script "3_GenerateResults.R" 


##################
# FUNCTIONS
##################


####
#semicolonToGFF
####
# This function enables convert a .txt file where data are formated as follow in gff format: chromosome:begin:end:name:strand
# CALL:
#	semicolonToGFF <- function(semiColonFile, fileName, outputFolder)
# ARGUMENTS:
#		semiColonFile -> a .txt file having genomic information semi-colon separated: chromosome:begin:end:name:strand or a character vector containing this information
#       outputFolder -> path to the folder in which the gff file will be written.
#		fileName -> the name of the gff file (without extension). 
#Return:
#			Write the  gff file in the output folder or return the data frame if no outputFolder and file name are defined


semicolonToGFF <- function(semiColonFile, fileName = NA, outputFolder = NA)
{
	if(unique(file.exists(semiColonFile)))
	{
		annoDataFrame <- read.table(semiColonFile, sep=":");
		
		annoDataFrame <- data.frame(seqname = annoDataFrame$V1, source = "conversionSemiColonToGFF", feature = annoDataFrame$V4, start = annoDataFrame$V2, end = annoDataFrame$V3, score = 0, strand = annoDataFrame$V5, frame = '.', 
				group = make.unique(rep("group", length(annoDataFrame$V4)), sep="-"));
	}
	else if(is.character(semiColonFile))
	{
		splitList <- strsplit(semiColonFile,":");
		
		annoDataFrame <- data.frame(seqname = as.character(unlist(lapply(splitList, "[",1))),
				source = "conversionSemiColonToGFF",
				feature = as.character(unlist(lapply(splitList, "[",4))),
				start = as.numeric(unlist(lapply(splitList, "[",2))),
				end = as.numeric(unlist(lapply(splitList, "[",3))),
				score = 0,
				strand = as.character(unlist(lapply(splitList, "[",5))),
				frame = '.',
				group = make.unique(rep("group", length(as.character(unlist(lapply(splitList, "[",4))))), sep="-"));
	}
	else
	{
		stop("\n\n The parameter semiColonFile should be a file path or a vector of character containing the semi colon separated lines\n\n")
	}
	
	
	if(!is.na(outputFolder))
	{
		write.table(annoDataFrame, file=paste(outputFolder, fileName, ".gff", sep=""), sep="\t", quote=FALSE, row.names = FALSE, col.names = FALSE);
	}
	else
	{
		return(annoDataFrame);
	}
}


####
#genomicListgffFiltering
####
# This function enables to filter a genomic list by using a gff file.  This genomic list is the result of the loading of the R object constructed from the wig file with the tool object_generation (annoSelected variable).
# Hence, this function will return only the elements of the genomic list that were found in the gff file provided.
#
# NOTE: if you have a list of peaks, use the function annotationsFromPeaks before to provide a table of annotation overlapping with your peaks.
#
# CALL:
#	genomicListgffFiltering(genomicList, gffDataFrame, spaceSize_value)
# ARGUMENTS:
#		genomicList -> result of the loading of the R object constructed from the wig file with the tool object_generation.
#       gffDataFrame -> a data.frame of annotation in the gff format.
#		spaceSizeValue -> The distance that should separate two annotations when creating the object from the wig file with the tool object_generation. If two annotations are closer than spaceSize_value, they are removed from the object created.
#       strandInformation -> logical defining if the strand should  be taken into account to retrieve the annotation. default value is TRUE
# Therefore, if spaceSize != NA, there is a great chance that some annotations will not be found in the object. 
#Return:
#			a list of index representing the annotations to keep in the genomicList.

genomicListgffFiltering <- function(genomicList, gffDataFrame, spaceSizeValue, strandInformation = TRUE)
{
	
	chrList <- as.character(sapply(genomicList, "[[", "chr"));
	nameList <- as.character(sapply(genomicList, "[[", "gene.name"));
	startList <- as.numeric(sapply(genomicList, "[[", "gene.begin"));
	endList <- as.numeric(sapply(genomicList, "[[", "gene.end"));
	strandList <- as.character(sapply(genomicList, "[[", "gene.strand"));
	
	indexAnnoToRetrieve <- vector();
	indexAnnoToRetrieve <- apply(gffDataFrame, MARGIN=1, function(x) { 
				
				indexSource <- which(chrList == as.character(x[[1]]) & nameList ==  as.character(x[[3]]) & startList == as.numeric(x[[4]])  &  endList == as.numeric(x[[5]])  & if(strandInformation) strandList == as.character(x[[7]]) else TRUE);
				
				if(length(indexSource) == 0 & is.na(spaceSizeValue))
				{
					stop(paste("\n ERROR <correspondingGffSourceInRObject>: annotation ", x[1], " ", x[3], " ", x[4], " ", x[5], " ", x[7], " not found. Problem in your object since no spaceSize was used, normally if you used the same gff file for computing your object, you should find those annotations back\n", sep=""));
				}
				else if(length(indexSource) == 0 & !is.na(spaceSizeValue))
				{
					warning(paste("\n WARNING <correspondingGffSourceInRObject>: annotation not found due to spaceSize: ", x[1], " ", x[3], " ", x[4], " ", x[5], " ", x[7], "\n", sep=""));
				}
				else if(length(indexSource) > 1) 
				{
					stop(paste("\n ERROR <correspondingGffSourceInRObject>: Several annotations found in your object for a same annotation: ", x[1], " ", x[3], " ", x[4], " ", x[5], " ", x[7], " The values in your object should be unique\n", sep=""));
				}
				else
				{
					return(indexSource);
				}
				
			});
	
	indexAnnoToRetrieve <- as.numeric(unlist(indexAnnoToRetrieve))
	return(indexAnnoToRetrieve);
};


##################
# MAIN
##################


load(object)

#filtering with the semicolon file

if(!is.na(semicolonFilter))
{
	gffFilter <- semicolonToGFF(semicolonFilter);
	indexToKeep <- genomicListgffFiltering(genesSelected, gffFilter, spaceSizeValue);
	genesSelected <- genesSelected[indexToKeep];
}


#checking if the filtering was ok
nrow(gffFilter)
length(genesSelected)


values_retrievedTSS <- lapply(genesSelected, "[[", "probe.valueTSS");
max_vec <- unlist(lapply(values_retrievedTSS,max))


#for testing copy paste these lines
hist(max_vec)
length(which(max_vec > x)) # x = threshold to take

#then look for indices to remove
removeTSS <-  which(max_vec > x); 


genesSelected <- genesSelected[-removeTSS]

if(!file.exists(output_folder))
{
	dir.create(output_folder, recursive = TRUE)
}

save(genesSelected, file=paste(output_folder, output_file, sep=""))

fi <- groupAnnotationSemicolon(genesSelected)
write(fi,file=paste(output_folder, output_file, ".txt", sep=""), ncolumns=1)
