# Supplementary material for: Tyrosine phosphorylation of RNA polymerase II CTD is associated with antisense promoter transcription and active enhancers in mammalian cells
Source: eLife. 2014 May 9;3:e02105. doi: 10.7554/eLife.02105 (PMC4042876; doi:10.7554/eLife.02105)
Supplement: Source code 1. — Folder containing the different scripts used in this study. DOI: http://dx.doi.org/10.7554/eLife.02105.022 [file elife02105s001.tar.gz › SupplementaryData1/Tyrosine1_article/scripts/maxLocation_analysis/pval_from_distribution.R]

##############
# This script tries to compare the distribution of the distance of a particular mark to another one in a particular subgroup to the total distribution of all groups.
# This script is developped to answer one referee question: do we obtain the distances by chance or noisiness in the data?
# contact: nicolas.descostes@gmail.com
##############


library(mixdist);

##################
# PARAMETERS
##################


input_file_vec <- c(); # Vector of cdt formatted matrices obtained during the "peak_sorting" (see corresponding folder)
expname_vec <- c(); # Vector of experiment names corresponding to each matrix
reference_name <- ""; # Name of the experiment from which distances should be computed
rna_seq_vec <- c(); # Vector of file pathes to the rna-seq antisense and sense experiment, in a cdt treeview matrix format  
expname_rna_vec <- c("antisense", "sense");
filter_by <- "antisense";
filter_total <- FALSE;   # Indicates if the matrix should be filtered according to threshold
range_window_rnaseq <- c(500, 500); # Interval on which rna-seq values will be computed to filter genes. In the article, we are making sure considered genes have more antisense signal than sense signal.


subgroupsemicolonFilter <- c("");  # Vector of pathes to files in semicolon format. Those files were produced during the "peak_sorting" and enable to study the marks spatial organization on subgroups of genes.

filter_name <- c("");        # Vector of names of subgroups of genes defined just before

output_folder <- "";

threshold_bar_total <- 0;
threshold_bar_subgroup <- 0;


##################
# FUNCTIONS
##################


building_matrices <- function(input_file_vec, expname_vec)
{
	
	treeviewMatrix_list <- list();
	
	for(i in 1:length(input_file_vec))
	{
		fileName <-  input_file_vec[i];
		treeviewTable <- readLines(con= fileName);
		list_treeview <- strsplit(treeviewTable,"\t");
		
		cat("Building matrix for ", expname_vec[i],"\n");
		treeviewMatrix <-  do.call(rbind, list_treeview[4:length(list_treeview)]);
		
		# Removing cols not corresponding to scores
		treeviewMatrix <- treeviewMatrix[,4:ncol(treeviewMatrix)]
		mode(treeviewMatrix) <- 'numeric'
		
		# Putting the coordinates as colnames
		colnames(treeviewMatrix) <- list_treeview[[1]][5:length(list_treeview[[1]])];
		
		
		# Putting the genesID as rownames
		temp_elements_for_rownames <- list_treeview[4:length(list_treeview)]; #the first three elements do not contain scores
		rownames(treeviewMatrix) <- unlist(lapply(temp_elements_for_rownames,"[",3));
		
		treeviewMatrix_list[[i]] <- treeviewMatrix;	
	}
	
	return(treeviewMatrix_list);
}


filtering_with_semicolon <- function(matrix_list, semicolonFilter)
{
	gfffilter <- semicolonToGFF(semicolonFilter);
	
	for(i in 1:length(matrix_list))
	{
		cat("Filtering with semicolon ", i, "/", length(matrix_list), "\n");
		index_to_keep <- match(rownames(matrix_list[[i]]), gfffilter$feature);
		matrix_list[[i]] <- matrix_list[[i]][!is.na(index_to_keep),];
	}
	
	return(matrix_list);
}


getting_mean_values <- function(matrix, refindex, range_up, range_down)
{
	mean_values_vector <- vector();
	
	for(i in 1:nrow(matrix))
	{
		min_lim = max( 1, refindex[i]-range_up);
		max_lim = min( ncol(matrix), refindex[i]+range_down);
		
		mean_values_vector[i] <- mean(matrix[i,min_lim:max_lim])
	}
	
	return(mean_values_vector);
}


fitDistNorm = function(d, nbSubCurves=2, nbBreaks=10){
	
	# preparing dataset for fitting
	m=mixgroup(d, breaks=nbBreaks);
	
	# equal repartition of initial mus of gaussians along the initial distribution (will be optimized during fitting process)
	# can be changed in case one have already an idea of the gaussians position (can improve the result or speed up the process)
	initialMu=quantile(d,seq(1/(nbSubCurves+1),1-(1/(nbSubCurves+1)),length.out=nbSubCurves));
	
	# initialize the sigmas of the gaussians to the max value (will be optimized during fitting process)
	initialSigma=rep(max(d)/nbSubCurves,nbSubCurves);
	
	# fitting the parameters to the actual dataset
	res=mix(m,mixpar=mixparam(mu=initialMu,sigma=initialSigma),"norm",emsteps=20); # in case of gaussian fit
	#res=mix(m,mixpar=mixparam(mu=initialMu,sigma=initialSigma),"gamma",emsteps=5); # in case of gamma fit
	#res=mix(m,mixpar=mixparam(mu=initialMu,sigma=initialSigma),"pois", constr=mixconstr(consigma="POIS"),emsteps=5);  # in case of poisson fit
	
	return( res)
}


plotting_distrib <- function(output_folder, figure_name, mean_values_vector_antisense, threshold_bar)
{
	#Plotting the distribution and the fitting
	cairo_ps(paste(output_folder, figure_name, ".ps", sep=""));
	plot(density(asinh(mean_values_vector_antisense)), col = "blue", las = 1, main = "Distribution of antisense signal", xlab = "asinh(signal)", ylab = "density( asinh(signal))", cex.main=0.6);
	abline(v= threshold_bar, col = "red");
	dev.off()
	
}


filtering_withIndex <- function(matrix, list_index)
{
	for(i in 1:length(matrix))
	{
		matrix[[i]] <- matrix[[i]][list_index,];
	}
	
	return(matrix);
}


compute_wilcox <- function(refIndexMaxValue, range_window_rnaseq, rnaseq_treeViewMatrix_list, index_for_filtering,index_lowerThan)
{
	
	wilcox_pval_vec <- vector();
	
	for(i in 1:nrow(rnaseq_treeViewMatrix_list[[index_for_filtering]]))
	{
		
		min_lim <- max( 1, refIndexMaxValue[i]-range_window_rnaseq[1]);
		max_lim <- min(ncol(rnaseq_treeViewMatrix_list[[index_for_filtering]]), refIndexMaxValue[i] + range_window_rnaseq[2]);
		
		res <- wilcox.test(rnaseq_treeViewMatrix_list[[index_for_filtering]][i, min_lim:max_lim], rnaseq_treeViewMatrix_list[[index_lowerThan]][i, min_lim:max_lim], alternative = "greater");
		wilcox_pval_vec[i] <- res$p.value;
	}
	
	return(wilcox_pval_vec);
}


####
#semicolonToGFF
####
# This function enables convert a .txt file where data are formated as follow in gff format: chromosome:begin:end:name:strand
# CALL:
#	semicolonToGFF <- function(semiColonFile, fileName, outputFolder)
# ARGUMENTS:
#		semiColonFile -> a .txt file having genomic information semi-colon separated: chromosome:begin:end:name:strand or a character vector containing this information
#       outputFolder -> path to the folder in which the gff file will be written.
#		fileName -> the name of the gff file (without extension). 
#Return:
#			Write the  gff file in the output folder or return the data frame if no outputFolder and file name are defined


semicolonToGFF <- function(semiColonFile, fileName = NA, outputFolder = NA)
{
	if(unique(file.exists(semiColonFile)))
	{
		annoDataFrame <- read.table(semiColonFile, sep=":");
		
		annoDataFrame <- data.frame(seqname = annoDataFrame$V1, source = "conversionSemiColonToGFF", feature = annoDataFrame$V4, start = annoDataFrame$V2, end = annoDataFrame$V3, score = 0, strand = annoDataFrame$V5, frame = '.', 
				group = make.unique(rep("group", length(annoDataFrame$V4)), sep="-"));
	}
	else if(is.character(semiColonFile))
	{
		splitList <- strsplit(semiColonFile,":");
		
		annoDataFrame <- data.frame(seqname = as.character(unlist(lapply(splitList, "[",1))),
				source = "conversionSemiColonToGFF",
				feature = as.character(unlist(lapply(splitList, "[",4))),
				start = as.numeric(unlist(lapply(splitList, "[",2))),
				end = as.numeric(unlist(lapply(splitList, "[",3))),
				score = 0,
				strand = as.character(unlist(lapply(splitList, "[",5))),
				frame = '.',
				group = make.unique(rep("group", length(as.character(unlist(lapply(splitList, "[",4))))), sep="-"));
	}
	else
	{
		stop("\n\n The parameter semiColonFile should be a file path or a vector of character containing the semi colon separated lines\n\n")
	}
	
	
	if(!is.na(outputFolder))
	{
		write.table(annoDataFrame, file=paste(outputFolder, fileName, ".gff", sep=""), sep="\t", quote=FALSE, row.names = FALSE, col.names = FALSE);
	}
	else
	{
		return(annoDataFrame);
	}
}


##################
# MAIN
##################

#### Checking param

if(length(subgroupsemicolonFilter) != 1 || length(filter_name) != 1)
{
	
	stop("\n Only one subgroup can be compared to the total distribution, arguments filter_name and subgroupsemicolonFilter_vec should be unique\n");
}

if(!file.exists(output_folder))
{
	dir.create(output_folder, recursive = TRUE)
}

#### Read the input file
cat("\nReading Files of experiments:\n")
treeviewMatrix_list_original <- building_matrices(input_file_vec, expname_vec);

cat("\nReading Files of rna-seq:\n")
rnaseq_treeViewMatrix_list_original <- building_matrices(rna_seq_vec, expname_rna_vec);

#Creating the subgroup matrix

subgrouptreeviewMatrix_list <- filtering_with_semicolon(treeviewMatrix_list_original, subgroupsemicolonFilter);
subgrouprnaseq_treeViewMatrix_list <- filtering_with_semicolon(rnaseq_treeViewMatrix_list_original, subgroupsemicolonFilter);
subgroupsemicolonFilter <- semicolonToGFF(subgroupsemicolonFilter);

#### Limiting the matrices to value before the TSS

treeviewMatrix_list_original <- lapply(treeviewMatrix_list_original, function(x){return(x[,1:round(ncol(x)/2)])});
rnaseq_treeViewMatrix_list_original <- lapply(rnaseq_treeViewMatrix_list_original, function(x){return(x[,1:round(ncol(x)/2)])});
subgrouprnaseq_treeViewMatrix_list <- lapply(subgrouprnaseq_treeViewMatrix_list, function(x){return(x[,1:round(ncol(x)/2)])});
subgrouptreeviewMatrix_list <- lapply(subgrouptreeviewMatrix_list, function(x){return(x[,1:round(ncol(x)/2)])});

#### keeping only elements having more antisense than sense

#### Get the reference data matrix to define refIndexMaxValue: this will be used to compute the mean of antisense and sense around this maximum

cat("\n Filtering genes according to antisense and sense signal\n");
index_for_filtering <- which(expname_rna_vec == filter_by);

if(filter_total)
{
	refIndexMaxValue_total <- apply(treeviewMatrix_list_original[[which(expname_vec == reference_name)]], MARGIN=1, which.max);
	mean_values_vector_antisense_total <- getting_mean_values(rnaseq_treeViewMatrix_list_original[[index_for_filtering]], refIndexMaxValue_total, range_window_rnaseq[1], range_window_rnaseq[2]);
	fit_tab_total <- fitDistNorm(asinh(mean_values_vector_antisense_total), nbSubCurves = 1, nbBreaks=512); #Fitting one curve on mean_values_vector_antisense in order to find the filtering threshold regarding the level of antisense
	
	if(is.na(threshold_bar_total))
	{
		threshold_bar_total <- fit_tab_total$parameters$mu[1];
	}
	plotting_distrib(output_folder, "total", mean_values_vector_antisense_total, threshold_bar_total);
	index_to_keep_total <- which(asinh(mean_values_vector_antisense_total) > threshold_bar_total);
	treeviewMatrix_list_original <- filtering_withIndex(treeviewMatrix_list_original, index_to_keep_total);
	rnaseq_treeViewMatrix_list_original <- filtering_withIndex(rnaseq_treeViewMatrix_list_original, index_to_keep_total);
}


refIndexMaxValue_subgroup <- apply(subgrouprnaseq_treeViewMatrix_list[[which(expname_vec == reference_name)]], MARGIN=1, which.max);
mean_values_vector_antisense_subgroup <- getting_mean_values(subgrouprnaseq_treeViewMatrix_list[[index_for_filtering]], refIndexMaxValue_subgroup, range_window_rnaseq[1], range_window_rnaseq[2]);
fit_tab_subgroup <- fitDistNorm(asinh(mean_values_vector_antisense_subgroup), nbSubCurves = 1, nbBreaks=512); #Fitting one curve on mean_values_vector_antisense in order to find the filtering threshold regarding the level of antisense

if(is.na(threshold_bar_subgroup))
{
	threshold_bar_subgroup <- fit_tab_subgroup$parameters$mu[1];
}

plotting_distrib(output_folder, "subgroup", mean_values_vector_antisense_subgroup, threshold_bar_total);
index_to_keep_subgroup <- which(asinh(mean_values_vector_antisense_subgroup) > threshold_bar_subgroup);
subgrouprnaseq_treeViewMatrix_list <- filtering_withIndex(subgrouprnaseq_treeViewMatrix_list, index_to_keep_subgroup);
subgrouptreeviewMatrix_list <- filtering_withIndex(subgrouptreeviewMatrix_list, index_to_keep_subgroup);
subgroupsemicolonFilter <- subgroupsemicolonFilter[index_to_keep_subgroup,];


# Filtering genes having more sense than antisense around ref peak: use a one sided mann-withney-wilcoxon test with the alternative "greater"
# Get the reference data matrix to define refIndexMaxValue
refIndexMaxValue_total <- apply(treeviewMatrix_list_original[[which(expname_vec == reference_name)]], MARGIN=1, which.max);
refIndexMaxValue_subgroup <- apply(subgrouptreeviewMatrix_list[[which(expname_vec == reference_name)]], MARGIN=1, which.max);

index_lowerThan <- which(expname_rna_vec != filter_by);

if(nrow(treeviewMatrix_list_original[[index_for_filtering]]) != nrow(treeviewMatrix_list_original[[index_lowerThan]]))
{
	stop("\n The matrices of antisense and sense do not have the same number of rows, contact the developper\n");
}

cat("\t Assessing difference of level antisense/sense\n")

if(filter_total)
{
	wilcox_pval_vec_total <- compute_wilcox(refIndexMaxValue_total, range_window_rnaseq, rnaseq_treeViewMatrix_list_original, index_for_filtering,index_lowerThan);
	rnaseq_treeViewMatrix_list_original <- filtering_withIndex(rnaseq_treeViewMatrix_list_original, which(wilcox_pval_vec_total < 0.05));
	treeviewMatrix_list_original <- filtering_withIndex(treeviewMatrix_list_original, which(wilcox_pval_vec_total < 0.05));
	nb_genes_selected_total <- length(which(wilcox_pval_vec_total < 0.05));
	cat("\t NB of genes selected for total: ", nb_genes_selected_total, "/", length(wilcox_pval_vec_total), "\n");
}else
{
	cat("\t NB of genes selected for total: ", nrow(treeviewMatrix_list_original[[1]]), "\n")
}


wilcox_pval_vec_subgroup <- compute_wilcox(refIndexMaxValue_subgroup, range_window_rnaseq, subgrouprnaseq_treeViewMatrix_list, index_for_filtering,index_lowerThan);
subgrouprnaseq_treeViewMatrix_list <- filtering_withIndex(subgrouprnaseq_treeViewMatrix_list, which(wilcox_pval_vec_subgroup < 0.05));
subgrouptreeviewMatrix_list <- filtering_withIndex(subgrouptreeviewMatrix_list, which(wilcox_pval_vec_subgroup < 0.05));
subgroupsemicolonFilter <- subgroupsemicolonFilter[which(wilcox_pval_vec_subgroup < 0.05),]
nb_genes_selected_subgroup <- length(which(wilcox_pval_vec_subgroup < 0.05));
cat("\t NB of genes selected for subgroup: ", nb_genes_selected_subgroup, "/", length(wilcox_pval_vec_subgroup), "\n");


### Determining the distance to TSS of the maximum value for each experiment

indexMax_total_list <- list();
indexMax_subgroup_list <- list();

if(length(treeviewMatrix_list_original) != length(subgrouptreeviewMatrix_list))
{
	stop("\n\n The number of experiments for the subgroups is not equal to the original number of experiments, pb in the script\n\n");
}

for(i in 1:length(treeviewMatrix_list_original))
{
	indexMax_total_list[[i]] <- apply(treeviewMatrix_list_original[[i]], MARGIN=1, which.max);
	indexMax_subgroup_list[[i]] <- apply(subgrouptreeviewMatrix_list[[i]], MARGIN=1, which.max);
}

#transform the index of the max to a distance to the TSS

ncol_total <- unique(unlist(lapply(treeviewMatrix_list_original,ncol)));
ncol_subgroup <- unique(unlist(lapply(subgrouptreeviewMatrix_list,ncol)));

if(length(ncol_subgroup) !=1 || length(ncol_total) != 1)
{
	stop("\n All matrices do not have the same number of columns, pb in the script\n");
}

if(ncol_subgroup != ncol_total)
{
	stop("\n The number of columns for the subgroup is not equal to the number of col for total, pb in the script\n");
}

distance_total_list <- lapply(indexMax_total_list, function(x, ncol_total){return(ncol_total-x)}, ncol_total);
distance_subgroup_list <- lapply(indexMax_subgroup_list, function(x, ncol_total){return(ncol_total-x)}, ncol_total);

#look at the max distance for plotting the two distribution by exp (determining ylim)
result_density_total_list <- lapply(distance_total_list,density);
result_density_subgroup_list <- lapply(distance_subgroup_list,density);
maxValue_total_list <-  unlist(lapply(result_density_total_list,function(x){return(max(x$"y"))}));
maxValue_subgroup_list <-  unlist(lapply(result_density_subgroup_list,function(x){return(max(x$"y"))}));
limy <- pmax(maxValue_total_list, maxValue_subgroup_list);

cat("Plotting the different distributions of distance to TSS\n");

output_folder_TSS <- paste(output_folder, "distanceToTSS/", sep="");

if(!file.exists(output_folder_TSS))
{
	dir.create(output_folder_TSS, recursive = TRUE)
}

ks_test_string_TSS <- vector();

for(i in 1:length(distance_total_list))
{
	cat(i, "/", length(distance_total_list), "\n")
	
	cairo_ps(filename=paste(output_folder_TSS, expname_vec[i], "twoDistrib.ps", sep=""), width = 7, height = 7, bg = "transparent")
	plot(density(distance_total_list[[i]]), main= expname_vec[i], ylim=c(0,limy[i]));
	lines(density(distance_subgroup_list[[i]]), col="red");
	legend("topleft", c("total", "subgroup"), cex = 0.8, col = c("black", "red"), lwd = 2, bty="n");
	dev.off()
	
	#Perform a kolmogorov-smirnov
	result_test_TSS <- ks.test(distance_total_list[[i]],distance_subgroup_list[[i]]);
	ks_test_string_TSS <- append(ks_test_string_TSS, paste(expname_vec[i], ":", result_test_TSS$p.value));
}

write(ks_test_string_TSS, file=paste(output_folder_TSS, "p-value-kstest.txt", sep=""), ncolumns=1);


######## compute the distance to the reference experiment

reference_name_index <- which(expname_vec == reference_name);

distance_to_ref_total_list <- lapply(distance_total_list, function(x, distRef){ return(x-distRef)}, distance_total_list[[reference_name_index]]);
distance_to_ref_subgroup_list <- lapply(distance_subgroup_list, function(x, distRef){ return(x-distRef)}, distance_subgroup_list[[reference_name_index]]);
distance_to_ref_total_list_noref <- distance_to_ref_total_list[-reference_name_index];
distance_to_ref_subgroup_list_noref <- distance_to_ref_subgroup_list[-reference_name_index];


limx <- c(-600,600);
result_density_total_list_toref <- lapply(distance_to_ref_total_list,density);
result_density_subgroup_list_toref <- lapply(distance_to_ref_subgroup_list,density);

result_density_total_list_toref_noref <- result_density_total_list_toref[-reference_name_index];
result_density_subgroup_list_toref_noref <- result_density_subgroup_list_toref[-reference_name_index];
expname_vec_noref <- expname_vec[-reference_name_index];


maxValue_total_list_toref_noref <-  unlist(lapply(result_density_total_list_toref_noref,function(x){return(max(x$"y"))}));
maxValue_subgroup_list_toref_noref <-  unlist(lapply(result_density_subgroup_list_toref_noref,function(x){return(max(x$"y"))}));
limy <- pmax(maxValue_total_list_toref_noref, maxValue_subgroup_list_toref_noref);


cat("Plotting the different distributions of distance to ref exp\n");

output_folder_ref <- paste(output_folder, "distanceTo", reference_name, "/", sep="");

if(!file.exists(output_folder_ref))
{
	dir.create(output_folder_ref, recursive = TRUE)
}

ks_test_string_ref <- vector();

for(i in 1:length(result_density_total_list_toref_noref))
{
	cat(i, "/", length(result_density_total_list_toref_noref), "\n")
	
	cairo_ps(filename=paste(output_folder_ref, expname_vec_noref[i], "twoDistrib.ps", sep=""), width = 7, height = 7, bg = "transparent")
	plot(result_density_total_list_toref_noref[[i]], main= expname_vec_noref[i], ylim=c(0,limy[i]));
	lines(result_density_subgroup_list_toref_noref[[i]], col="red");
	legend("topleft", c("total", "subgroup"), cex = 0.8, col = c("black", "red"), lwd = 2, bty="n");
	dev.off()
	
	#Perform a kolmogorov-smirnov
	result_test_ref <- ks.test(distance_to_ref_total_list_noref[[i]],distance_to_ref_subgroup_list_noref[[i]]);
	ks_test_string_ref <- append(ks_test_string_ref, paste(expname_vec_noref[i], ":", result_test_ref$p.value));
}

write(ks_test_string_ref, file=paste(output_folder_ref, "p-value-kstest.txt", sep=""), ncolumns=1);

rm(maxValue_subgroup_list_toref_noref);
rm(maxValue_total_list_toref_noref);


# plot everything on same plot


maxValue_total_list_toref <-  max(unlist(lapply(result_density_total_list_toref,function(x){return(max(x$"y"))})));
maxValue_subgroup_list_toref <-  max(unlist(lapply(result_density_subgroup_list_toref,function(x){return(max(x$"y"))})));

for(i in 1:length(result_density_total_list_toref_noref))
{
	result_density_total_list_toref_noref[[i]]$"y" <- result_density_total_list_toref_noref[[i]]$"y"/maxValue_total_list_toref;
	result_density_subgroup_list_toref_noref[[i]]$"y" <- result_density_subgroup_list_toref_noref[[i]]$"y"/maxValue_subgroup_list_toref;
}

maxValue_total_list_toref_noref <-  max(unlist(lapply(result_density_total_list_toref_noref,function(x){return(max(x$"y"))})));
maxValue_subgroup_list_toref_noref <-  max(unlist(lapply(result_density_subgroup_list_toref_noref,function(x){return(max(x$"y"))})));


coltab <- rainbow(length(result_density_total_list_toref_noref));

cairo_ps(filename=paste(output_folder_ref, expname_vec[i], "allgenes-total.ps", sep=""), width = 7, height = 7, bg = "transparent")
plot(NULL, xlim=c(-500,500), ylim=c(0,maxValue_total_list_toref_noref), main= paste("distance to ", reference_name, " all genes", sep=""), xlab="distance to ref", ylab="scaled density");
for(i in 1:length(result_density_total_list_toref_noref))
{
	lines(result_density_total_list_toref_noref[[i]], col=coltab[i]);
}
legend("topleft", expname_vec_noref, cex = 0.8, col = coltab, lwd = 2, bty="n");
dev.off();


cairo_ps(filename=paste(output_folder_ref, "group1-selectedgenes.ps", sep=""), width = 7, height = 7, bg = "transparent")
plot(NULL, xlim=c(-500,500), ylim=c(0,maxValue_subgroup_list_toref_noref), main= paste("distance to ", reference_name, " selected genes", sep=""), xlab="distance to ref", ylab="scaled density");
for(i in 1:length(result_density_subgroup_list_toref_noref))
{
	lines(result_density_subgroup_list_toref_noref[[i]], col=coltab[i]);
}
legend("topleft", expname_vec_noref, cex = 0.8, col = coltab, lwd = 2, bty="n");
dev.off();


cairo_ps(filename=paste(output_folder_ref, "group1-selectedgenes100bp.ps", sep=""), width = 7, height = 7, bg = "transparent")
plot(NULL, xlim=c(-50,100), ylim=c(0,maxValue_subgroup_list_toref_noref), main= paste("distance to ", reference_name, " selected genes", sep=""), xlab="distance to ref", ylab="scaled density");
for(i in 1:length(result_density_subgroup_list_toref_noref))
{
	lines(result_density_subgroup_list_toref_noref[[i]], col=coltab[i]);
}
legend("topleft", expname_vec_noref, cex = 0.8, col = coltab, lwd = 2, bty="n");
dev.off();


#### Plot the number of entity after ref exp normalized by the total number of population


output_folder_upzero <- paste(output_folder, "elementAfter", reference_name, "/", sep="");

if(!file.exists(output_folder_upzero))
{
	dir.create(output_folder_upzero, recursive = TRUE)
}


higher_than_zero_total_scaled <- lapply(distance_to_ref_total_list_noref, function(x){ upzero <- length(which(x > 0));
			return(upzero/length(x))});

higher_than_zero_subgroup_scaled <- lapply(distance_to_ref_subgroup_list_noref, function(x){ upzero <- length(which(x > 0));
			return(upzero/length(x))});

mat_list <- list();																				

for(i in 1:length(higher_than_zero_subgroup_scaled))
{
	mat_list[[i]] <- rbind(higher_than_zero_subgroup_scaled[[i]], higher_than_zero_total_scaled[[i]]);
}		

mat_to_plot <- matrix(unlist(mat_list),nrow=2)

cairo_ps(filename=paste(output_folder_upzero, expname_vec[i], "-upzero.ps", sep=""), width = 7, height = 7, bg = "transparent")
barplot(mat_to_plot, beside=T, names.arg=expname_vec_noref, ylab=paste("number of elements after ", reference_name, "/number elements", sep=""),las=2)
legend("topleft", c("group1-antisense", "allgenes"), cex = 0.8, col = c("black", "gray"), pch=13, bty="n");
dev.off()
