# Supplementary material for: Tyrosine phosphorylation of RNA polymerase II CTD is associated with antisense promoter transcription and active enhancers in mammalian cells
Source: eLife. 2014 May 9;3:e02105. doi: 10.7554/eLife.02105 (PMC4042876; doi:10.7554/eLife.02105)
Supplement: Source code 1. — Folder containing the different scripts used in this study. DOI: http://dx.doi.org/10.7554/eLife.02105.022 [file elife02105s001.tar.gz › SupplementaryData1/Tyrosine1_article/scripts/maxLocation_analysis/maxlocationAnalysis-treeviewMatrix.R]

################
# This script aims to plot the distribution of the location of the maximum signal for several experiment. This script functions only at the TSS on a given interval.
# The matrices, in treeview cdt format, used as input were generated during the peak sorting (see corresponding folder).
# This script was not run from command line but executed by parts in the terminal.
# contact: nicolas.descostes@gmail.com
################


library(gtools);
library(mixdist);
library(minpack.lm);
library(rgl);


input_file_vec <- c(); 								# Vector of cdt formatted matrices obtained during the "peak_sorting" (see corresponding folder)
expname_vec <- c();  								# Vector of experiment names corresponding to each matrix
reference_file <- ;  								# Name of the experiment from which distances should be computed
range_window_vec <- c(100); 						# range window in base pairs on which maximum values will be searched to compute distances.
range_window_rnaseq <- c(50, 100); 					# Interval on which rna-seq values will be computed to filter genes. In the article, we are making sure considered genes have more antisense signal than sense signal.

### filter by antisense (this option was not used in the article, orignally enabled to compute trendlines)
#lambda_vec <- list(c(0.5, 1.5, 1.5, 0.5, 0.5),
#		c(0.5, 0.5, 0.5, 0.5, 0.5),
#		c(0.01, 0.01, 0.01, 0.01, 0.01),
#		c(0.01, 0.01, 0.01, 0.01, 0.01)); #the parameter lambda of the sigmoid curve should be defined for each param by filter file number


### filter by sense (this option was not used in the article, orignally enabled to compute trendlines)
#lambda_vec <- list(c(0.5, 1.5, 1.5, 0.5, 0.5),
#		c(0.5, 0.5, 0.5, 0.5, 1),
#		c(0.01, 0.01, 0.01, 0.01, 0.01),
#		c(0.01, 0.01, 0.01, 0.01, 0.001)); #the parameter lambda of the sigmoid curve should be defined for each param by filter file number

expname_for_reduce_vec <- c(); 				# This option was not used in the article. It enables to simplify the study of the locations by reducing the number of categories
output_folder_original <- "";
outfileName <- "";
semicolonFilter_vec <- c();  				# Vector of pathes to files in semicolon format. Those files were produced during the "peak_sorting" and enable to study the marks spatial organization on subgroups of genes.
filter_name_vec <- c(); 					# Vector of names of subgroups of genes defined just before
rna_seq_vec <- c(); 						# Vector of file pathes to the rna-seq antisense and sense experiment, in a cdt treeview matrix format 
expname_rna_vec <- c("antisense", "sense");

### filter by antisense
filter_by <- "antisense";

### filter by sense
#filter_by <- "sense";

computeTrendline <- FALSE;
plot3dgraph <- TRUE;
plotprofiles <- TRUE;  # This option will be available as soon as our package is published

# arguments for profiling (not available yet, package should be released to perform profiling)
object_vec <- c();
expNames <- c("N20", "Tyr1P", "Ser5P", "Ser7P", "antisense", "sense", "nucleoMID");
spaceSize <- 2000;
bin_size <- 50;
exp_strain <- "raji_wt";
selection_mode <- "mean";
grouping_method <- "percentage";
percentage_vector <- 100;
selection_criterions <- "AVG_LEVEL_TSS";
vector_profile_length_before <- c(500, 1000, 2000, 4000);
vector_profile_length_after <- c(500, 1000, 2000, 4000);
annoSize_inf <- c(2000, 2000, 2000, 2000);
annoSize_sup <- c("inf", "inf", "inf", "inf");
figures_path_suffixe_vector <- c("plus2000", "plus2000", "plus2000", "plus2000");


##############
# functions
##############


checkingSemicolon <- function(semiColonFileFilter)
{	
	semiColonLoaded <- read.table(semiColonFileFilter, sep=":");
	
	if(ncol(semiColonLoaded) != 5)
	{
		stop("\n\n ERROR OF FILE FORMAT <multiple_combined_profiles.R>: ", semiColonFileFilter, " should have the structure chr:start:end:name:strand\n\n")
	}
}


building_matrices <- function(input_file_vec, expname_vec)
{
	
	treeviewMatrix_list <- list();
	
	for(i in 1:length(input_file_vec))
	{
		fileName <-  input_file_vec[i];
		treeviewTable <- readLines(con= fileName);
		list_treeview <- strsplit(treeviewTable,"\t");
		
		cat("Building matrix for ", expname_vec[i],"\n");
		treeviewMatrix <-  do.call(rbind, list_treeview[4:length(list_treeview)]);
		
		# Removing cols not corresponding to scores
		treeviewMatrix <- treeviewMatrix[,4:ncol(treeviewMatrix)]
		mode(treeviewMatrix) <- 'numeric'
		
		# Putting the coordinates as colnames
		colnames(treeviewMatrix) <- list_treeview[[1]][5:length(list_treeview[[1]])];
		
		
		# Putting the genesID as rownames
		temp_elements_for_rownames <- list_treeview[4:length(list_treeview)]; #the first three elements do not contain scores
		rownames(treeviewMatrix) <- unlist(lapply(temp_elements_for_rownames,"[",3));
		
		treeviewMatrix_list[[i]] <- treeviewMatrix;	
	}
	
	return(treeviewMatrix_list);
}


filtering_with_semicolon <- function(matrix_list, semicolonFilter)
{
	gfffilter <- semicolonToGFF(semicolonFilter);
	
	for(i in 1:length(matrix_list))
	{
		cat("Filtering with semicolon ", i, "/", length(matrix_list), "\n");
		index_to_keep <- match(rownames(matrix_list[[i]]), gfffilter$feature);
		matrix_list[[i]] <- matrix_list[[i]][!is.na(index_to_keep),];
	}
	
	return(matrix_list);
}


fitDistNorm = function(d, nbSubCurves=2, nbBreaks=10){
	
	# preparing dataset for fitting
	m=mixgroup(d, breaks=nbBreaks);
	
	# equal repartition of initial mus of gaussians along the initial distribution (will be optimized during fitting process)
	# can be changed in case one have already an idea of the gaussians position (can improve the result or speed up the process)
	initialMu=quantile(d,seq(1/(nbSubCurves+1),1-(1/(nbSubCurves+1)),length.out=nbSubCurves));
	
	# initialize the sigmas of the gaussians to the max value (will be optimized during fitting process)
	initialSigma=rep(max(d)/nbSubCurves,nbSubCurves);
	
	# fitting the parameters to the actual dataset
	res=mix(m,mixpar=mixparam(mu=initialMu,sigma=initialSigma),"norm",emsteps=20); # in case of gaussian fit
	#res=mix(m,mixpar=mixparam(mu=initialMu,sigma=initialSigma),"gamma",emsteps=5); # in case of gamma fit
	#res=mix(m,mixpar=mixparam(mu=initialMu,sigma=initialSigma),"pois", constr=mixconstr(consigma="POIS"),emsteps=5);  # in case of poisson fit
	
	return( res)
}


filtering_withIndex <- function(matrix, list_index)
{
	for(i in 1:length(matrix))
	{
		matrix[[i]] <- matrix[[i]][list_index,];
	}
	
	return(matrix);
}


getting_mean_values <- function(matrix, refindex, range_up, range_down)
{
	mean_values_vector <- vector();
	
	for(i in 1:nrow(matrix))
	{
		min_lim = max( 1, refindex[i]-range_up);
		max_lim = min( ncol(matrix), refindex[i]+range_down);
		
		mean_values_vector[i] <- mean(matrix[i,min_lim:max_lim])
	}
	
	return(mean_values_vector);
}


color.bar = function(lut, min, max=-min, nticks=11, ticks=seq(min, max, len=nticks), title='') {
	scale = (length(lut)-1)/(max-min)
	
	plot(c(0,10), c(min,max), type='n', bty='n', xaxt='n', xlab='', yaxt='n', ylab='', main=title)
	axis(2, ticks, las=1)
	for (i in 1:(length(lut)-1)) {
		y = (i-1)/scale + min
		rect(0,y,10,y+1/scale, col=lut[i], border=NA)
	}
}


####
#semicolonToGFF
####
# This function enables convert a .txt file where data are formated as follow in gff format: chromosome:begin:end:name:strand
# CALL:
#	semicolonToGFF <- function(semiColonFile, fileName, outputFolder)
# ARGUMENTS:
#		semiColonFile -> a .txt file having genomic information semi-colon separated: chromosome:begin:end:name:strand or a character vector containing this information
#       outputFolder -> path to the folder in which the gff file will be written.
#		fileName -> the name of the gff file (without extension). 
#Return:
#			Write the  gff file in the output folder or return the data frame if no outputFolder and file name are defined


semicolonToGFF <- function(semiColonFile, fileName = NA, outputFolder = NA)
{
	if(unique(file.exists(semiColonFile)))
	{
		annoDataFrame <- read.table(semiColonFile, sep=":");
		
		annoDataFrame <- data.frame(seqname = annoDataFrame$V1, source = "conversionSemiColonToGFF", feature = annoDataFrame$V4, start = annoDataFrame$V2, end = annoDataFrame$V3, score = 0, strand = annoDataFrame$V5, frame = '.', 
				group = make.unique(rep("group", length(annoDataFrame$V4)), sep="-"));
	}
	else if(is.character(semiColonFile))
	{
		splitList <- strsplit(semiColonFile,":");
		
		annoDataFrame <- data.frame(seqname = as.character(unlist(lapply(splitList, "[",1))),
				source = "conversionSemiColonToGFF",
				feature = as.character(unlist(lapply(splitList, "[",4))),
				start = as.numeric(unlist(lapply(splitList, "[",2))),
				end = as.numeric(unlist(lapply(splitList, "[",3))),
				score = 0,
				strand = as.character(unlist(lapply(splitList, "[",5))),
				frame = '.',
				group = make.unique(rep("group", length(as.character(unlist(lapply(splitList, "[",4))))), sep="-"));
	}
	else
	{
		stop("\n\n The parameter semiColonFile should be a file path or a vector of character containing the semi colon separated lines\n\n")
	}
	
	
	if(!is.na(outputFolder))
	{
		write.table(annoDataFrame, file=paste(outputFolder, fileName, ".gff", sep=""), sep="\t", quote=FALSE, row.names = FALSE, col.names = FALSE);
	}
	else
	{
		return(annoDataFrame);
	}
}


####
#genomicListgffFiltering
####
# This function enables to filter a genomic list by using a gff file.  This genomic list is the result of the loading of the R object constructed from the wig file with the tool object_generation (annoSelected variable).
# Hence, this function will return only the elements of the genomic list that were found in the gff file provided.
#
# NOTE: if you have a list of peaks, use the function annotationsFromPeaks before to provide a table of annotation overlapping with your peaks.
#
# CALL:
#	genomicListgffFiltering(genomicList, gffDataFrame, spaceSize_value)
# ARGUMENTS:
#		genomicList -> result of the loading of the R object constructed from the wig file with the tool object_generation.
#       gffDataFrame -> a data.frame of annotation in the gff format.
#		spaceSizeValue -> The distance that should separate two annotations when creating the object from the wig file with the tool object_generation. If two annotations are closer than spaceSize_value, they are removed from the object created.
#       strandInformation -> logical defining if the strand should  be taken into account to retrieve the annotation. default value is TRUE
# Therefore, if spaceSize != NA, there is a great chance that some annotations will not be found in the object. 
#Return:
#			a list of index representing the annotations to keep in the genomicList.

genomicListgffFiltering <- function(genomicList, gffDataFrame, spaceSizeValue, strandInformation = TRUE)
{
	
	chrList <- as.character(sapply(genomicList, "[[", "chr"));
	nameList <- as.character(sapply(genomicList, "[[", "gene.name"));
	startList <- as.numeric(sapply(genomicList, "[[", "gene.begin"));
	endList <- as.numeric(sapply(genomicList, "[[", "gene.end"));
	strandList <- as.character(sapply(genomicList, "[[", "gene.strand"));
	
	indexAnnoToRetrieve <- vector();
	indexAnnoToRetrieve <- apply(gffDataFrame, MARGIN=1, function(x) { 
				
				indexSource <- which(chrList == as.character(x[[1]]) & nameList ==  as.character(x[[3]]) & startList == as.numeric(x[[4]])  &  endList == as.numeric(x[[5]])  & if(strandInformation) strandList == as.character(x[[7]]) else TRUE);
				
				if(length(indexSource) == 0 & is.na(spaceSizeValue))
				{
					stop(paste("\n ERROR <correspondingGffSourceInRObject>: annotation ", x[1], " ", x[3], " ", x[4], " ", x[5], " ", x[7], " not found. Problem in your object since no spaceSize was used, normally if you used the same gff file for computing your object, you should find those annotations back\n", sep=""));
				}
				else if(length(indexSource) == 0 & !is.na(spaceSizeValue))
				{
					warning(paste("\n WARNING <correspondingGffSourceInRObject>: annotation not found due to spaceSize: ", x[1], " ", x[3], " ", x[4], " ", x[5], " ", x[7], "\n", sep=""));
				}
				else if(length(indexSource) > 1) 
				{
					stop(paste("\n ERROR <correspondingGffSourceInRObject>: Several annotations found in your object for a same annotation: ", x[1], " ", x[3], " ", x[4], " ", x[5], " ", x[7], " The values in your object should be unique\n", sep=""));
				}
				else
				{
					return(indexSource);
				}
				
			});
	
	indexAnnoToRetrieve <- as.numeric(unlist(indexAnnoToRetrieve))
	return(indexAnnoToRetrieve);
};


##############
# MAIN
##############


if(length(grep("antisense", expname_rna_vec)) == 0)
{
	stop("\n For the rna-seq experiment, one experiment should be 'antisense'\n");
}

if(length(grep("sense", expname_rna_vec)) == 0)
{
	stop("\n For the rna-seq experiment, one experiment should be 'sense'\n");
}

if(length(grep(filter_by, expname_rna_vec)) == 0)
{
	stop("\n The exp name in filter_by should be one of expname_rna_vec\n");
}


if(is.na(filter_name_vec[1]))
{
	stop("Enter a filter name even if it was set to NA\n");
}


# Reading original files and building matrices

#### Read the input file
cat("\nReading Files of experiments:\n")
treeviewMatrix_list_original <- building_matrices(input_file_vec, expname_vec);

cat("\nReading Files of rna-seq:\n")
rnaseq_treeViewMatrix_list_original <- building_matrices(rna_seq_vec, expname_rna_vec);


for(filterNumber in 1:length(semicolonFilter_vec))
{
	
	semiColonFileFilter <- if(!is.na(semicolonFilter_vec[filterNumber])) semicolonFilter_vec[filterNumber] else NA; 
	
	for(range_window_count in 1:length(range_window_vec))
	{
		range_window <- range_window_vec[range_window_count];
		treeviewMatrix_list <- treeviewMatrix_list_original;
		rnaseq_treeViewMatrix_list <- rnaseq_treeViewMatrix_list_original;
		
		cat("\n##### Plotting for ", range_window, " ", filter_name_vec[filterNumber], "#####\n");
		
		output_folder <- paste(output_folder_original, range_window, "/rnaseq-", range_window_rnaseq[1], "-", range_window_rnaseq[2], "/", filter_name_vec[filterNumber], "/", filter_by, "_greater_", expname_rna_vec[which(expname_rna_vec != filter_by)], "/", sep="");
		
		if(!file.exists(output_folder))
		{
			dir.create(output_folder, recursive=T);
		}
		
		
		#### Filtering with the semicolon file
		
		if(!is.na(semiColonFileFilter))
		{
			treeviewMatrix_list <- filtering_with_semicolon(treeviewMatrix_list_original, semiColonFileFilter);
			rnaseq_treeViewMatrix_list <- filtering_with_semicolon(rnaseq_treeViewMatrix_list_original, semiColonFileFilter);
			semicolonFilter <- semicolonToGFF(semiColonFileFilter);
		}
		
		
		#### Get the reference data matrix to define refIndexMaxValue
		
		refIndexMaxValue <- apply(treeviewMatrix_list[[which(expname_vec == reference_file)]], MARGIN=1, which.max)
		
		#### Computing the distribution of antisense regarding the reference file. Takes the mean in the reference window
		
		cat("\n Filtering genes according to antisense and sense signal\n");
		
		index_for_filtering <- which(expname_rna_vec == filter_by);
		
		mean_values_vector_antisense <- getting_mean_values(rnaseq_treeViewMatrix_list[[index_for_filtering]], refIndexMaxValue, range_window_rnaseq[1], range_window_rnaseq[2]);
		
		#Fitting one curve on mean_values_vector_antisense in order to find the filtering threshold regarding the level of antisense
		
		fit_tab <- fitDistNorm(asinh(mean_values_vector_antisense), nbSubCurves = 1, nbBreaks=512);
		threshold_bar <- fit_tab$parameters$mu[1];
		
		#Plotting the distribution and the fitting
		cairo_ps(paste(output_folder, "distribution-fitting", ".ps", sep=""));
		plot(density(asinh(mean_values_vector_antisense)), col = "blue", las = 1, main = "Distribution of antisense signal", xlab = "asinh(signal)", ylab = "density( asinh(signal))", cex.main=0.6);
		abline(v= threshold_bar, col = "red");
		dev.off()
		
		#Filtering the list of genes regarding antisense distribution
		
		index_to_keep <- which(mean_values_vector_antisense > threshold_bar);
		
		rnaseq_treeViewMatrix_list <- filtering_withIndex(rnaseq_treeViewMatrix_list, index_to_keep);
		treeviewMatrix_list <- filtering_withIndex(treeviewMatrix_list, index_to_keep);
		if(!is.na(semiColonFileFilter)) semicolonFilter <- semicolonFilter[index_to_keep,];
		
		# Filtering genes having more sense than antisense around ref peak: use a one sided mann-withney-wilcoxon test with the alternative "greater"
		
		# Get the reference data matrix to define refIndexMaxValue
		
		refIndexMaxValue <- apply(treeviewMatrix_list[[which(expname_vec == reference_file)]], MARGIN=1, which.max)
		
		index_lowerThan <- which(expname_rna_vec != filter_by);
		
		if(nrow(rnaseq_treeViewMatrix_list[[index_for_filtering]]) != nrow(rnaseq_treeViewMatrix_list[[index_lowerThan]]))
		{
			stop("\n The matrices of antisense and sense do not have the same number of rows, contact the developper\n");
		}
		
		cat("\t Assessing difference of level antisense/sense\n")
		
		wilcox_pval_vec <- vector();
		
		for(i in 1:nrow(rnaseq_treeViewMatrix_list[[index_for_filtering]]))
		{
			
			min_lim <- max( 1, refIndexMaxValue[i]-range_window_rnaseq[1]);
			max_lim <- min(ncol(rnaseq_treeViewMatrix_list[[index_for_filtering]]), refIndexMaxValue[i] + range_window_rnaseq[2]);
			
			res <- wilcox.test(rnaseq_treeViewMatrix_list[[index_for_filtering]][i, min_lim:max_lim], rnaseq_treeViewMatrix_list[[index_lowerThan]][i, min_lim:max_lim], alternative = "greater");
			wilcox_pval_vec[i] <- res$p.value;
		}
		
		rnaseq_treeViewMatrix_list <- filtering_withIndex(rnaseq_treeViewMatrix_list, which(wilcox_pval_vec < 0.05));
		treeviewMatrix_list <- filtering_withIndex(treeviewMatrix_list, which(wilcox_pval_vec < 0.05));
		if(!is.na(semiColonFileFilter)) semicolonFilter <- semicolonFilter[which(wilcox_pval_vec < 0.05),];
		
		nb_genes_selected <- length(which(wilcox_pval_vec < 0.05));
		
		cat("\t NB of genes selected: ", nb_genes_selected, "\n");
		
		
		#### Plotting average profiles for the genes selected
		
		if(plotprofiles)
		{
			output_folder_profiles <- paste(output_folder, "/profiles/", sep="");
			
			if(!file.exists(output_folder_profiles))
			{
				dir.create(output_folder_profiles, recursive=T);
			}
			
			
			listAnnoSizeInterval <- list();
			
			
			for(i in 1:length(annoSize_inf))
			{
				if(annoSize_sup[i] != "inf")
				{
					listAnnoSizeInterval[[i]] <- c(as.numeric(annoSize_inf[i]), as.numeric(annoSize_sup[i]));		
				}
				else
				{
					listAnnoSizeInterval[[i]] <- c(as.numeric(annoSize_inf[i]), NA);
				}
			}
			
			for(i in 1:length(object_vec))
			{
				listDataToPlot <- list()
				
				if(!is.na(semiColonFileFilter))
				{
					gffFilterObjects <- semicolonFilter;
				}
				
				
				cat("\nLoading object for plotting ", expNames[i], "\n");
				load(object_vec[i]);
				listDataToPlot[[1]] <- genesSelected;
				rm(genesSelected);
				
				if(!is.na(semiColonFileFilter))  #Filtering the object with the semicolon file is there is any
				{
					indexTemp <- genomicListgffFiltering(listDataToPlot[[1]], gffFilterObjects, spaceSize, strandInformation = TRUE); #strand not taken into account since it was not defined in the bed file
					listDataToPlot[[1]] <- listDataToPlot[[1]][indexTemp];
				}
				
				# This function will be available in the future in a R package
				
				#plotNGS(outputFolder = output_folder_profiles, 
				#		binSize = bin_size, 
				#		annotationFileToExcludeVector = NULL, 
				#		objectForLevelGrouping = NA,  
				#		spaceSize = spaceSize, 
				#		listDataToPlot = listDataToPlot, 
				#		expNamesDataToPlot = expNames[i], 
				#		strainDataToPlot = exp_strain, 
				#		selectionMode = selection_mode, 
				#		groupingMethod = grouping_method, 
				#		percentageVector = percentage_vector, 
				#		selectionCriterionVector = selection_criterions, 
				#		listAnnoSizeInterval = listAnnoSizeInterval, 
				#		vectorProfileLengthBefore = vector_profile_length_before, 
				#		vectorProfileLengthAfter = vector_profile_length_after, 
				#		figuresPathSuffixeVector = figures_path_suffixe_vector, 
				#		plottingType = "averageProfile",  
				#		plotMean = TRUE, 
				#		plotMedian = FALSE, 
				#		outputFormat = "ps", 
				#		plotStandardDeviation = FALSE, 
				#		plotIndividualCurves = FALSE,
				#		strand = ".",
				#		nbPoints = 1000,
				#		ylimValue = NA,
				#		annotationInBed = TRUE,
				#		orientationAnno = TRUE,
				#		keepAllCurvesPercentage = FALSE);
			}
		}
		
		
		
		#### Get the reference data matrix to define refIndexMaxValue
		
		refIndexMaxValue <- apply(treeviewMatrix_list[[which(expname_vec == reference_file)]], MARGIN=1, which.max)
		
		
		#### Get the index of the TSS
		
		#If each matrix has the same number of col
		ncolmat <- unique(unlist(lapply(treeviewMatrix_list,ncol)));
		
		indexTSS <- NA;
		
		if(length(ncolmat) == 1)
		{
			indexTSS <- round(ncolmat/2);
		}
		
		if(is.na(indexTSS))
		{
			stop("\n The treeview matrices submitted do not have the same number of col\n");
		}
		
		
		#### Get the indexes of each max value on the matrix lines
		
		cat("\n Retrieving indexes of max and computing trend lines\n")
		
		indexMaxValue_list <- list();
		maxvalues_list <- list();
		
		output_folder_trend <- paste(output_folder, "/trendlines/", sep="");
		
		if(!file.exists(output_folder_trend))
		{
			dir.create(output_folder_trend, recursive=T);
		}
		
		colfunc <- colorRampPalette(c("white","black"));
		
		
		for(i in 1:length(input_file_vec))
		{
			treeviewMatrix <- treeviewMatrix_list[[i]];
			
			cat("Computing trend for", expname_vec[i], "\n");
			
			indexMaxValue <- vector();
			max_val <- vector();
			
			for (j in 1:nrow(treeviewMatrix)) 
			{
				min_lim = max( 1, refIndexMaxValue[j]-range_window)
				max_lim = min( ncol(treeviewMatrix), refIndexMaxValue[j]+range_window)
				max_index = which.max(treeviewMatrix[j,min_lim:max_lim])[1];
				max_val[j] <- max(treeviewMatrix[j,min_lim:max_lim]);
				indexMaxValue[j] = min_lim + max_index -1
			}
			
			indexMaxValue_list[[i]] <- indexMaxValue;
			maxvalues_list[[i]] <- max_val; 
			
			#Compute the sygmoid regression
			
			my_x=indexMaxValue_list[[i]]
			my_y= seq(length(indexMaxValue_list[[i]]), 1);
			
			col_gradiant <- colfunc(length(unique(maxvalues_list[[i]])))		
			index_order_colgradiant <- vector();
			
			for(j in 1:length(maxvalues_list[[i]]))
			{
				index_order_colgradiant[j] <- which(unique(maxvalues_list[[i]])[order(unique(maxvalues_list[[i]]))] == maxvalues_list[[i]][j]);
			}
			
			
			if(computeTrendline)
			{
				my_func = function(a,b,l,x){return( a/(b+exp(l*x)))}
				st = coef (nlsLM(my_y ~ my_func(ca,cb,lambda,my_x), start=c(ca= 1,cb= 1,lambda= lambda_vec[[filterNumber]][i]))); 
				nlreg <- nlsLM(my_y ~ my_func(ca,cb,lambda,my_x), start=st)
			}
			
			
			# Plot the trend line of the matrix 
			cat("\t Plotting trend lines for ", expname_vec[i], "\n");
			outps <- paste(output_folder_trend, outfileName, "-", expname_vec[i], "-trendline", range_window, "-rnaseq-", range_window_rnaseq[1], "+", range_window_rnaseq[2], "-NB", nb_genes_selected,  ".ps", sep="");
			postscript( outps, bg = "transparent", width=4.0, height=12.0);
			plot(my_x, my_y, pch=".", cex=4, col=col_gradiant[index_order_colgradiant])
			if(computeTrendline) points( my_x, my_func(coef(nlreg)[1],coef(nlreg)[2],coef(nlreg)[3],my_x), pch="+", col="red", cex=0.2)
			dev.off();	
		}
		
		outps <- paste(output_folder_trend, outfileName, "-colorBar.ps", sep="");
		postscript( outps, bg = "transparent", width=4.0, height=12.0);
		color.bar(colorRampPalette(c("white", "black"))(length(my_x)), -1);
		dev.off();
		
		for(i in 1:length(rnaseq_treeViewMatrix_list))
		{
			treeviewMatrix <- rnaseq_treeViewMatrix_list[[i]];
			
			cat("Computing trend for", expname_rna_vec[i], "\n");
			
			indexMaxValue_temp <- vector();
			max_val_temp <- vector();
			
			for (j in 1:nrow(treeviewMatrix)) 
			{
				min_lim = max( 1, refIndexMaxValue[j]-range_window_rnaseq[1])
				max_lim = min( ncol(treeviewMatrix), refIndexMaxValue[j]+range_window_rnaseq[2])
				max_index = which.max(treeviewMatrix[j,min_lim:max_lim])[1]
				indexMaxValue_temp[j] = min_lim + max_index -1
				max_val_temp[j] <- max(treeviewMatrix[j,min_lim:max_lim]);
			}
			
			
			col_gradiant <- colfunc(length(unique(maxvalues_list[[i]])))		
			index_order_colgradiant <- vector();
			
			for(j in 1:length(maxvalues_list[[i]]))
			{
				index_order_colgradiant[j] <- which(unique(maxvalues_list[[i]])[order(unique(maxvalues_list[[i]]))] == maxvalues_list[[i]][j]);
			}
			
			
			# Plot the trend line of the matrix 
			cat("\t Plotting trend lines for ", expname_rna_vec[i], "\n");
			outps <- paste(output_folder_trend, outfileName, "-", expname_rna_vec[i], "-trendline", range_window, "-rnaseq-", range_window_rnaseq[1], "+", range_window_rnaseq[2], "-NB", nb_genes_selected, ".ps", sep="");
			postscript( outps, bg = "transparent", width=4.0, height=12.0);
			y=seq(length(indexMaxValue_temp), 1);
			plot( indexMaxValue_temp, y, pch=".", cex=4, col=col_gradiant[index_order_colgradiant]);
			
			dev.off();
		}
		
		
		
		#Plotting the regression only on the same plot
		
		if(computeTrendline)
		{
			cairo_ps(filename=paste(output_folder, outfileName, "-allTrendlinesSinusoid", range_window, "-rnaseq", range_window_rnaseq[1], "+", range_window_rnaseq[2], "-NB", nb_genes_selected, ".ps",sep=""), width = 7, height = 7, bg = "transparent")
			
			plot( indexMaxValue_list[[which(expname_vec == reference_file)]], y, pch=".", col="white");
			col_vec <- rainbow(length(expname_vec));
			
			for(i in 1:length(input_file_vec))
			{
				my_x=indexMaxValue_list[[i]]
				my_y= seq(length(indexMaxValue_list[[i]]), 1);
				
				my_func = function(a,b,l,x){return( a/(b+exp(l*x)))}
				st = coef (nlsLM(my_y ~ my_func(ca,cb,lambda,my_x), start=c(ca= 1,cb= 1,lambda= lambda_vec[[filterNumber]][i])))
				nlreg <- nlsLM(my_y ~ my_func(ca,cb,lambda,my_x), start=st)
				
				points( my_x, my_func(coef(nlreg)[1],coef(nlreg)[2],coef(nlreg)[3],my_x), pch="+", col= col_vec[i], cex=0.2);
			}
			
			legend("topright", legend = expname_vec, fill=col_vec)
			
			dev.off()
		}
		
		
		
		#### Compute the distance of each peak to peaks of anchor experiment
		
		for(ref in expname_vec)
		{
			diff_withRef <- list();
			
			indexMaxValue_list_noref <- indexMaxValue_list[which(expname_vec != ref)];
			indexMaxValue_list_ref <- indexMaxValue_list[which(expname_vec == ref)];
			
			for(i in 1:length(indexMaxValue_list_noref))
			{
				distance_temp <- vector();
				
				if(length(indexMaxValue_list_noref[[i]]) != length(indexMaxValue_list_ref[[1]]))
				{
					stop("\n The number of values of max is not equal to the number of the ref exp, problem\n");
				}
				
				for(j in 1:length(indexMaxValue_list_noref[[i]]))
				{
					if(indexMaxValue_list_ref[[1]][j] > indexTSS)
					{
						distance_temp[j] <- -(indexMaxValue_list_ref[[1]][j] - indexMaxValue_list_noref[[i]][j]);
					}
					else
					{
						distance_temp[j] <- indexMaxValue_list_ref[[1]][j] - indexMaxValue_list_noref[[i]][j];
					}
				}
				
				diff_withRef[[i]] <- distance_temp;
			}
			
			mat_diff_with_noref <- do.call(cbind, diff_withRef);
			labels_exp <- expname_vec[which(expname_vec != ref)]
			
			output_folder_distance <- paste(output_folder, "/distance/", ref, "/", sep="");
			
			if(!file.exists(output_folder_distance))
			{
				dir.create(output_folder_distance, recursive=T);
			}
			
			
			cairo_ps(filename=paste(output_folder_distance, outfileName, "-boxplotDistance", range_window, "-rnaseq", range_window_rnaseq[1], "+", range_window_rnaseq[2], "-NB", nb_genes_selected, ".ps",sep=""), width = 7, height = 7, bg = "transparent")
			boxplot(mat_diff_with_noref, col = rainbow(ncol(mat_diff_with_noref)), names = labels_exp, xlab="Experiments", ylab= paste("Distance from ", ref, sep=""));
			dev.off();
			
			colnames(mat_diff_with_noref) <- labels_exp;
			write.table(mat_diff_with_noref, file=paste(output_folder, "matrixboxplot.txt", sep=""), col.names=T, row.names=F, quote=F, sep="\t");
			
			#save values of each boxplots in a file
			
			for(i in 1:ncol(mat_diff_with_noref))
			{
				write(mat_diff_with_noref[,i], file= paste(output_folder_distance, labels_exp[i], ".txt", sep=""), ncolumns= length(mat_diff_with_noref[,i]), sep="\t");
			}
			
			
			#computes histograms of max values for each mark
			
			maxvalues_list_noref <- maxvalues_list[which(expname_vec != ref)];
			colfunc <- colorRampPalette(c("yellow","blue"));
			
			lim.x <- c(min(apply(mat_diff_with_noref,MARGIN=2, min)), max(apply(mat_diff_with_noref,MARGIN=2, max)));
			lim.y <- c(min(unlist(lapply(indexMaxValue_list_noref, min))), max(unlist(lapply(indexMaxValue_list_noref, max))));
			
			
			for(i in 1:ncol(mat_diff_with_noref))
			{
				cairo_ps(filename=paste(output_folder_distance, outfileName, "-histDistance", labels_exp[i], "-", range_window, "-rnaseq", range_window_rnaseq[1], "+", range_window_rnaseq[2], "-NB", nb_genes_selected, ".ps",sep=""), width = 7, height = 7, bg = "transparent");
				hist(mat_diff_with_noref[,i], breaks = length(mat_diff_with_noref[,i]), xlab = paste("distance from ", ref, sep=""));
				dev.off();
				
				#computes 2d and 3d plots
				col_gradiant <- colfunc(length(unique(maxvalues_list_noref[[i]])))		
				index_order_colgradiant <- vector();
				
				for(j in 1:length(maxvalues_list_noref[[i]]))
				{
					index_order_colgradiant[j] <- which(unique(maxvalues_list_noref[[i]])[order(unique(maxvalues_list_noref[[i]]))] == maxvalues_list_noref[[i]][j]);
				}
				
				cairo_ps(filename=paste(output_folder_distance, outfileName, "-2Dplot", labels_exp[i], "-", range_window, "-rnaseq", range_window_rnaseq[1], "+", range_window_rnaseq[2], "-NB", nb_genes_selected, ".ps",sep=""), width = 7, height = 7, bg = "transparent");
				plot(mat_diff_with_noref[,i], indexMaxValue_list_noref[[i]], col=col_gradiant[index_order_colgradiant], xlab=paste("distance from ", ref, sep=""), ylab="index position");
				dev.off();
				
				#when your orientation is chosen do manually
				
				if(plot3dgraph)
				{
					plot3d(mat_diff_with_noref[,i], indexMaxValue_list_noref[[i]], maxvalues_list_noref[[i]],  xlab=paste("distance from ", ref, sep=""), ylab="index position", zlab="max values", col=col_gradiant[index_order_colgradiant], pch=16, type='h', lwd=2);
					decorate3d(xlim = lim.x, ylim = lim.y, box=F, aspect=T);
					rgl.postscript(paste(output_folder_distance, labels_exp[i], "-3dplot.ps", sep=""), "ps");
					#to retrieve exactly the same orientation do: pp <- par3d(no.readonly=TRUE), and par3d(pp)
				}
			}
			
		}
		
		
		
		#### Compute the frequency of order for each mark
		
		if(length(unique(unlist(lapply(indexMaxValue_list,length)))) != 1)
		{
			stop("\n The vectors of max do not have the same number of elements, check your input matrices\n");
		}
		
		cat("\n Computing order of appearance of marks\n");
		
		expname_vec_temp <- expname_vec[which(expname_vec != reference_file)];
		indexMaxValue_list <- indexMaxValue_list[which(expname_vec != reference_file)]
		
		if(length(grep("nucleo", expname_vec_temp)) != 0) #The nucleosomes should not be taken into account
		{
			expname_vec_temp <- expname_vec_temp[which(expname_vec_temp != "nucleo")];
			indexMaxValue_list <- indexMaxValue_list[which(expname_vec_temp != "nucleo")];
		}
		
		matrixOfMax <- do.call(cbind, indexMaxValue_list);
		nb_exp <- ncol(matrixOfMax);
		
		composition_order <- apply(matrixOfMax, MARGIN=1, function(x, indexTSS, nb_exp, expname_vec){
					
					ordered_index <- order(x, decreasing= if(sum(x < indexTSS) == nb_exp) T else F);
					
					return( paste(expname_vec[ordered_index[1]], if(x[ordered_index[2]] != x[ordered_index[1]]) ">" else "=", 
									expname_vec[ordered_index[2]], if(x[ordered_index[3]] != x[ordered_index[2]]) ">" else "=", 
									expname_vec[ordered_index[3]], sep=""));
					
					
				}, indexTSS, nb_exp, expname_vec_temp)
		
		
		values_for_plot <- as.numeric(table(composition_order));
		labels_vector <- names(table(composition_order));
		color_vec <- rainbow(length(labels_vector));
		
		cairo_ps(filename=paste(output_folder, outfileName, "-combinations", range_window, "-rnaseq", range_window_rnaseq[1], "+", range_window_rnaseq[2], "-NB", nb_genes_selected, ".ps",sep=""), width = 7, height = 7, bg = "transparent")
		barplot(values_for_plot, legend= labels_vector, col=color_vec, xlab="order type", ylab="count")
		dev.off();
		
		
		#### Compute the frequency of order for each mark by taking into account only the position of Tyr1P and hence reducing the number of categories
		
		
		for(expname_for_reduce in expname_for_reduce_vec)
		{
			
			output_folder_simplified <- paste(output_folder, "/simplified_composition/", sep="");
			
			if(!file.exists(output_folder_simplified))
			{
				dir.create(output_folder_simplified, recursive=T);
			}
			
			
			if(length(grep(paste(expname_for_reduce, "\\D", sep=""), labels_vector,perl=T)) != 0)
			{
				#retrieve indexes of label when Tyr1P is alone at the end
				index_end_alone <- setdiff(1:length(labels_vector), grep(paste(expname_for_reduce, "\\D", sep=""), labels_vector,perl=T));
				index_end_pair <- grep(paste(">", expname_for_reduce, "=", sep=""),labels_vector,perl=T);
				index_end <- c(index_end_alone, index_end_pair);
				
				index_middle <- grep(paste(">", expname_for_reduce, ">", sep=""), labels_vector);
				
				index_begin_alone <- setdiff(grep(paste(expname_for_reduce, ">", sep=""),labels_vector), grep(paste("\\D", expname_for_reduce, ">", sep=""), labels_vector));
				index_begin_pair <- grep(paste(expname_for_reduce, "=\\w+\\>", sep=""), labels_vector, perl=TRUE)
				index_begin <- c(index_begin_alone, index_begin_pair);
				
				index_all_equal <- setdiff(1:length(labels_vector), c(index_end, index_middle, index_begin));
				
				#check that all indexes were taken into account
				
				if(length(c(index_end, index_middle, index_begin, index_all_equal)) != length(labels_vector))
				{
					stop("\n When reducing the categories regarding of position of Tyr1P, some indexes were missed\n");
				}
				
				end_values <- sum(values_for_plot[index_end]);
				begin_values <- sum(values_for_plot[index_begin]);
				middle_values <- sum(values_for_plot[index_middle]);
				equal_values <- sum(values_for_plot[index_all_equal]);
				
				vector_values <- c(end_values, begin_values, middle_values, equal_values);
				labels_simplified <- c(paste(expname_for_reduce, " end", sep=""), paste(expname_for_reduce, " begin", sep=""), paste(expname_for_reduce, " middle", sep=""), paste(expname_for_reduce, " equal", sep=""));
				color_simplified <- rainbow(length(labels_simplified));
				
				cairo_ps(filename=paste(output_folder_simplified, outfileName, "-combinations_simplified-", expname_for_reduce, "-", range_window, "-rnaseq-", range_window_rnaseq[1], "+", range_window_rnaseq[2], "-NB", nb_genes_selected, ".ps",sep=""), width = 7, height = 7, bg = "transparent")
				barplot(vector_values, legend= labels_simplified, col=color_simplified, xlab="order type", ylab="count")
				dev.off();
			}
			else
			{
				warning("You are trying to build a simplified version of the composition with the reference file, nothing will be plotted")
			}
		}	
	}
}
