# Supplementary material for: Tyrosine phosphorylation of RNA polymerase II CTD is associated with antisense promoter transcription and active enhancers in mammalian cells
Source: eLife. 2014 May 9;3:e02105. doi: 10.7554/eLife.02105 (PMC4042876; doi:10.7554/eLife.02105)
Supplement: Source code 1. — Folder containing the different scripts used in this study. DOI: http://dx.doi.org/10.7554/eLife.02105.022 [file elife02105s001.tar.gz › SupplementaryData1/Tyrosine1_article/scripts/filtering_objects/filtering_objects_with_threshold.R]

###############
# This program generate objects filtered regarding thresholds found with mean distribution. It filters the object we want to base levels on, retrieve the corresponding genes in the different objects, 
#and save all objects in a folder.
# Nicolas Descostes (nicolas.descostes@gmail.com)
###############


#################
# PARAMETERS
################

# Required arguments
objects_tab <- c(); 					# Vector of file pathes to the R objects to filter
expStrain <- ; 							# A single character string containing the strain of the experiments
objects_for_level <- c(); 				# A vector containing object pathes to base level selection on
output_folder <- ""; 					# The path to the folder the filtered objects should be written in
exp_name_tab <- c(); 					# A vector of character strings containing the names of the experiments
exp_name_level_tab <- c(); 				# A vector of character strings containing the names of the experiments the levels are based on
path_objects_for_output_tab <- c(); 	# Path  to add after the output_folder and exp_name (output path formatting)
location <- ; 							# Defines if the genes should be filtered regarding the threshold at TSS, GB, TES or TOTAL
interval <- c(); 						# Interval on which the mean value is computed before filtering with the threshold
space_size <- ; 						# The distance that should separate two annotations when creating the object. This will be used only for creating the file name and should be unique. This implies that all objects used were built with the same spaceSize
binsize <- ; 							# The binSize of the wig file that was used for creating the object. If several objects are used, they should have been built with wig files having equal bining. The binSize argument is unique
profile_length <- ; 					# The interval on which the values were retrieved to build the object ie the annotationExtensions_vector parameter of object_generation_launcher.R script

# Optional arguments
threshold_bars_tab <- NA; 				# Vector of values giving the threshold used to filter
minSize <- NA; 							# Minimum length in bp of genes to consider


###########
# FUNCTIONS
###########

#This function takes a list of values and for each element, restrict these values to a given interval
#
#CALL:
#		filter_with_intervals(values_binding, interval_filter, binsize, profile_length, location)
#ARGUMENT:
# values_binding -> list of values retrieved from the object at TSS, GB or TES
# interval_filter -> interval to keep around the annotation 
# binsize -> binning of the wig folder that was used for creating the object
# profile_length -> profile length that was used to create the object, it enables to retrieve the beginning of the annotation 
# location -> values can be TSS, GB or TES
#RETURN:
#		  The filtered list of elements according to the interval

filter_with_intervals <- function(values_binding, interval_filter, binsize, profile_length, location, valTSSforCoord = NA, valINSIDEforCoord=NA)
{
	values_binding_temp <- list();
	
	if(location == "TSS" || location == "TES")
	{
		values_binding_temp <- lapply(values_binding, function(x, interval_filter, binsize, profile_length)
				{
					start <- interval_filter[1];
					end <- interval_filter[2];
					
					x_filtered <- x[((profile_length/binsize) + (start/binsize)):((profile_length/binsize) + (end/binsize))]; #profile_length/binsize gives the coord of TSS. start or end should be negative (before/after TSS)
					
					return(x_filtered);
					
				}, interval_filter, binsize, profile_length)
	}
	else if(location == "TOTAL")
	{
		values_binding_temp <- list();
		
		start <- interval_filter[1];
		end <- interval_filter[2];
		
		for(i in 1:length(values_binding))
		{
			x <- values_binding[[i]];
			locationTSS <- length(valTSSforCoord[[i]])/2;
			locationTES <- locationTSS + length(valINSIDEforCoord[[i]]);
			
			values_binding_temp[[i]] <- x[(locationTSS + (start/binsize)):(locationTES + (end/binsize))]
		}
		
	}
	else
	{
		values_binding_temp <- lapply(values_binding, function(x, interval_filter, binsize, profile_length)
				{
					start <- interval_filter[1];
					end <- interval_filter[2];
					
					gene.size <- length(x)
					
					if(gene.size > (start/binsize))
					{
						x_filtered <- x[(start/binsize):(length(x) + (end/binsize))]; #profile_length/binsize gives the coord of TSS. start or end should be negative (before/after TSS)
						return(x_filtered);
					}
					else
					{
						return(NA)
					}
					
					
				}, interval_filter, binsize, profile_length)
		
		#because some values of the list can be 'NA', these values should be removed from the list
		values_binding_temp <- values_binding_temp[as.numeric(which(!is.na(values_binding_temp)))];
	}
	
	return(values_binding_temp);
}


#This function takes two objects as input
# CALL:
#		filter_with_other_object(filter_object, object_to_filter)
# ARGUMENTS
#		filter_object -> contains the genes to keep
#       object_to_filter -> object that has to be filtered according to filter_object
# RETURN
#		object_to_filter that was filtered

filter_with_other_object <- function(filter_object, object_to_filter)
{
	uniqueNames_filter <- paste(sapply(filter_object, "[[", "gene.name"),
			sapply(filter_object, "[[", "chr"),
			sapply(filter_object, "[[", "gene.begin"),	
			sapply(filter_object, "[[", "gene.end"),
			sep=":");
	
	uniqueNames_to_filter <- paste(sapply(object_to_filter, "[[", "gene.name"),
			sapply(object_to_filter, "[[", "chr"),
			sapply(object_to_filter, "[[", "gene.begin"),	
			sapply(object_to_filter, "[[", "gene.end"),
			sep=":");
	
	does_contain_logical <- uniqueNames_to_filter %in% uniqueNames_filter;
	
	return(object_to_filter[does_contain_logical]);
}


#############

###########
# MAIN
###########


#checking parameters

if(length(objects_tab) != length(exp_name_tab))
{
	stop("\n The number of exp name is different than the number of objects...\n");
}

if(length(objects_tab) != length(path_objects_for_output_tab))
{
	stop("\n The number of subfolders for creating output path is different from the number of input experiments...\n")
}

#Load all the objects that will be filtered by the one the levels will be based on

objects_to_filter_with_object_tab <- list();

cat("Loading all objects: \n")
for(i in 1:length(objects_tab))
{
	cat("\t\t", exp_name_tab[i], "\n");
	object_to_load <- objects_tab[i];
	load(object_to_load);
	objects_to_filter_with_object_tab[[i]] <- genesSelected;
	rm(genesSelected);
	gc();
}


# Now take one object for level, filters it, and retrieve the corresponding genes in each object

for(i in 1:length(objects_for_level))
{
	#Load object which will be filtered
	object_based_levels <- objects_for_level[i];
	exp_name_based_level <- exp_name_level_tab[i];
	
	cat("\n\n Loading object ", objects_for_level, "...\n");
	load(object_based_levels);
	
	#Filtering of genes by size
	start_genes <- lapply(genesSelected, "[[", "gene.begin");
	end_genes <- lapply(genesSelected, "[[", "gene.end");
	size_genes <- unlist(as.numeric(end_genes)) - unlist(as.numeric(start_genes));
	index <- which(size_genes >= minSize)
	genesSelected <- genesSelected[index];
	
	genesSelected_original <- genesSelected;
	rm(genesSelected);
	gc();
	
	#Retrieves binding values regarding location
	
	values_retrievedTSS <- lapply(genesSelected_original, "[[", "probe.valueTSS");
	values_retrievedGB <- lapply(genesSelected_original, "[[", "probe.valueINSIDE"); 
	values_retrievedTES <- lapply(genesSelected_original, "[[", "probe.valueTES"); 
	values_retrievedTOTAL <- lapply(genesSelected_original, "[[", "probe.valueTOTAL");
	
	
	
	#Now filters values regarding intervals defined for TSS
	cat("\n\t Filtering ", exp_name_based_level, " according to interval\n");
	
	
	if(location == "TSS")
	{
		values_retrieved <- filter_with_intervals(values_retrievedTSS, interval, binsize, profile_length, location);
	}
	else if(location == "GB")
	{
		values_retrieved <- filter_with_intervals(values_retrievedGB, interval, binsize, profile_length, location);
	}
	else if(location == "TES")
	{
		values_retrieved <- filter_with_intervals(values_retrievedTES, interval, binsize, profile_length, location);
	}
	else if(location == "TOTAL")
	{
		values_retrieved <- filter_with_intervals(values_retrievedTOTAL, interval, binsize, profile_length, "TOTAL", values_retrievedTSS, values_retrievedGB);
	}
	else
	{
		stop("\n\n ERROR: possible location is TSS, GB, TES or TOTAL\n\n");
	}
	
	
	#Perform mean on these values
	values_retrieved <- as.numeric(unlist(lapply(values_retrieved, mean)));
	
	for(j in 1:length(threshold_bars_tab))
	{
		threshold <- threshold_bars_tab[j];
		
		#Retrieve indexes of genes having values at TSS above threshold
		filter_index <- which(asinh(values_retrieved) > threshold);
		
		#Now filter the object we want to base levels on
		genesSelected_level <- genesSelected_original[filter_index];
		
		#Retrieve the corresponding genes in all other objects
		
		for(k in 1:length(objects_to_filter_with_object_tab))
		{
			exp_name_filtered <- exp_name_tab[k];
			
			cat("\t\t Treating ", exp_name_filtered, " with threshold ", threshold, " based on ", exp_name_based_level, "\n");
			
			path_object <- path_objects_for_output_tab[k]; 
			object_to_filter <- objects_to_filter_with_object_tab[[k]];
			object_to_filter <- filter_with_other_object(genesSelected_level, object_to_filter);
			
			#Save the object to the output folder
			output_temp <- paste(output_folder, threshold, "/based_on_", exp_name_based_level, "/", exp_name_filtered, "/", path_object, sep="");
			
			if (!exists(output_temp)) 
			{
				dir.create(output_temp, recursive = TRUE);
			}
			
			cat("\t\t\t Saving ", exp_name_filtered);
			
			##change the name of the object to "genesSelected"
			
			genesSelected <- object_to_filter;
			save(genesSelected, file = paste(output_temp, "GenesSelect_", exp_name_filtered, "-", expStrain, "_SpaceSize_", space_size, "_ProLength_", profile_length, "-filtered-", threshold, sep=""));
			rm(genesSelected);
			gc();
		}
	}
}
