# Supplementary material for: Tyrosine phosphorylation of RNA polymerase II CTD is associated with antisense promoter transcription and active enhancers in mammalian cells
Source: eLife. 2014 May 9;3:e02105. doi: 10.7554/eLife.02105 (PMC4042876; doi:10.7554/eLife.02105)
Supplement: Source code 1. — Folder containing the different scripts used in this study. DOI: http://dx.doi.org/10.7554/eLife.02105.022 [file elife02105s001.tar.gz › SupplementaryData1/Tyrosine1_article/scripts/mean_distribution/mean_distribution.R]

###############
# This program plots distribution of the mean value of genes to detect those with a significant binding
# A gaussian fit is executed and the threshold is fixed as the greatest mean value of the various gaussian curves
# Nicolas Descostes (nicolas.descostes@gmail.com) / Lionel Spinelli (spinelli@ciml.univ-mrs.fr)
###############

library(mixdist)


#################
# PARAMETERS
################


# Required arguments
objects_tab <- c(); 					# Vector of file pathes to the R objects used to plot distribution
output_folder <- ""; 					# The path to the folder the figures should be written in
exp_name_tab <- c(); 					# A vector of character strings containing the names of the experiments
interval_TSS <- c(); 					# Two values giving the interval to compute the mean on at transcription start site (TSS)
interval_GB <- c(); 					# Two values giving the interval to compute the mean on at gene body (GB)
interval_TES <- c(); 					# Two values giving the interval to compute the mean on at transcription end site (TES)
interval_TOTAL <- c(); 					# Two values giving the interval to compute the mean on before TSS, between TSS and TES and after TES
binsize <- ; 							# The binSize of the wig folder that was used for creating the object. If several objects are used, they should have been built with wig files having equal bining. The binSize argument is unique.
profile_length <- ; 					# The interval on which the values were retrieved to build the object. Correspond to the parameter "annotationExtensions_vector" of the "object_generation_launcher.R" script
colors_tab <- c(); 						# A vector of character strings containing the colors of the curve of the experiments
min_size <- ; 							# Minimum size in bp for a gene to be considered");
nb_curves <- ; 							# Number of interpolated gaussians to be fitted

# Optional arguments
threshold_bars_tab <- NA; 				#  Vector of values giving the threshold to plot on the distribution for each compartment ie: \n 1 value for TSS \n 1 value for GB \n one value for TES \n 1 value for total \n This order should be respected
xlimValues <- NA; 						# Pair of numeric defining the coordinates of the limit on the x axis. ex: c(0,5)
ylimValues <- NA; 						# Pair of numeric defining the coordinates of the limit on the y axis. ex: c(0,5)

###########
# FUNCTIONS
###########

filter_with_intervals <- function(values_binding, interval_filter, binsize, profile_length, location, valTSSforCoord = NA, valINSIDEforCoord=NA)
{
	values_binding_temp <- list();
	
	if(location == "TSS" || location == "TES")
	{
		values_binding_temp <- lapply(values_binding, function(x, interval_filter, binsize, profile_length)
				{
					start <- interval_filter[1];
					end <- interval_filter[2];
					
					x_filtered <- x[((profile_length/binsize) + (start/binsize)):((profile_length/binsize) + (end/binsize))]; #profile_length/binsize gives the coord of TSS. start or end should be negative (before/after TSS)
					
					return(x_filtered);
					
				}, interval_filter, binsize, profile_length)
	}
	else if(location == "TOTAL")
	{
		values_binding_temp <- list();
		
		start <- interval_filter[1];
		end <- interval_filter[2];
		
		for(i in 1:length(values_binding))
		{
			x <- values_binding[[i]];
			locationTSS <- length(valTSSforCoord[[i]])/2;
			locationTES <- locationTSS + length(valINSIDEforCoord[[i]]);
			
			values_binding_temp[[i]] <- x[(locationTSS + (start/binsize)):(locationTES + (end/binsize))]
		}
		
	}
	else
	{
		values_binding_temp <- lapply(values_binding, function(x, interval_filter, binsize, profile_length)
				{
					start <- interval_filter[1];
					end <- interval_filter[2];
					
					gene.size <- length(x)
					
					if(gene.size > (start/binsize))
					{
						x_filtered <- x[(start/binsize):(length(x) + (end/binsize))]; #profile_length/binsize gives the coord of TSS. start or end should be negative (before/after TSS)
						return(x_filtered);
					}
					else
					{
						return(NA)
					}
					
					
				}, interval_filter, binsize, profile_length)
		
		#because some values of the list can be 'NA', these values should be removed from the list
		values_binding_temp <- values_binding_temp[as.numeric(which(!is.na(values_binding_temp)))];
	}
	
	return(values_binding_temp);
}


fitDistNorm = function(d, nbSubCurves=2, nbBreaks=10){
	
	# preparing dataset for fitting
	m=mixgroup(d, breaks=nbBreaks);
	
	# equal repartition of initial mus of gaussians along the initial distribution (will be optimized during fitting process)
	# can be changed in case one have already an idea of the gaussians position (can improve the result or speed up the process)
	initialMu=quantile(d,seq(1/(nbSubCurves+1),1-(1/(nbSubCurves+1)),length.out=nbSubCurves));
	
	# initialize the sigmas of the gaussians to the max value (will be optimized during fitting process)
	initialSigma=rep(max(d)/nbSubCurves,nbSubCurves);
	
	# fitting the parameters to the actual dataset
	res=mix(m,mixpar=mixparam(mu=initialMu,sigma=initialSigma),"norm",emsteps=20); # in case of gaussian fit
	#res=mix(m,mixpar=mixparam(mu=initialMu,sigma=initialSigma),"gamma",emsteps=5); # in case of gamma fit
	#res=mix(m,mixpar=mixparam(mu=initialMu,sigma=initialSigma),"pois", constr=mixconstr(consigma="POIS"),emsteps=5);  # in case of poisson fit
	
	return( res)
}

#############

###########
# MAIN
###########


cat(interval_TSS,"\n\n")

dir.create(output_folder, recursive=TRUE)

for(i in 1:length(objects_tab))
{
	object_to_load <- objects_tab[i];
	exp_name <- exp_name_tab[i];
	
	cat("Loading object ", exp_name, "...\n");
	load(object_to_load);
	
	#Filtering of genes by size
	start_genes <- lapply(genesSelected, "[[", "gene.begin");
	end_genes <- lapply(genesSelected, "[[", "gene.end");
	size_genes <- unlist(as.numeric(end_genes)) - unlist(as.numeric(start_genes));
	index <- which(size_genes >= min_size)
	genesSelected <- genesSelected[index];
	
	#Retrieves binding values at TSS, GB and TES
	values_TSS <- lapply(genesSelected, "[[", "probe.valueTSS");
	values_GB <- lapply(genesSelected, "[[", "probe.valueINSIDE");
	values_TES <- lapply(genesSelected, "[[", "probe.valueTES");
	values_TOTAL <- lapply(genesSelected, "[[", "probe.valueTOTAL");
	
	total_number = list()
	total_number[[1]] <- length(values_TSS);
	total_number[[2]] <- length(values_GB);
	total_number[[3]] <- length(values_TES);
	total_number[[4]] <- length(values_TOTAL);
	
	#Now filters values regarding intervals defined for TSS, GB and TES
	cat("Filtering ", exp_name, " according to interval ...\n");
	values_TOTAL <- filter_with_intervals(values_TOTAL, interval_TOTAL, binsize, profile_length, "TOTAL", values_TSS, values_GB);
	values_TSS <- filter_with_intervals(values_TSS, interval_TSS, binsize, profile_length, "TSS");
	values_GB <- filter_with_intervals(values_GB, interval_GB, binsize, profile_length, "INSIDE");
	values_TES <- filter_with_intervals(values_TES, interval_TES, binsize, profile_length, "TES");
	
	values_TSS <- as.numeric(unlist(lapply(values_TSS, mean)));
	values_GB <- as.numeric(unlist(lapply(values_GB, mean)));
	values_TES <- as.numeric(unlist(lapply(values_TES, mean)));
	values_TOTAL <- as.numeric(unlist(lapply(values_TOTAL, mean)));
	
	# Computing gaussian fittings and histograms on locations
	values_tab=list()
	values_tab[[1]] = values_TSS[which( values_TSS != 0)]
	values_tab[[2]] = values_GB[which( values_GB != 0)]
	values_tab[[3]] = values_TES[which( values_TES != 0)]
	values_tab[[4]] = values_TOTAL[which( values_TOTAL != 0)]
	
	interval_tab=list()
	interval_tab[[1]] = interval_TSS
	interval_tab[[2]] = interval_GB
	interval_tab[[3]] = interval_TES
	interval_tab[[4]] = interval_TOTAL
	
	location_tab=list()
	location_tab[[1]] = "TSS"
	location_tab[[2]] = "GB"
	location_tab[[3]] = "TES"
	location_tab[[4]] = "TOTAL"
	
	fit_tab = list()
	histo = list()
	lim.x <- c(10000,-10000)
	lim.y <- c(10000,-10000)
	threshold_bars_tab <- list();
	for( loc_index in 1:4){
		fit_tab[[loc_index]] = fitDistNorm( asinh(values_tab[[loc_index]]), nbSubCurves = nb_curves, nbBreaks=512)
		histo[[loc_index]] = hist( asinh(values_tab[[loc_index]]), breaks=512, freq=FALSE)
		lim.x[1] <- min(lim.x[1], histo[[loc_index]]$breaks);
		lim.x[2] <- max(lim.x[2], histo[[loc_index]]$breaks);
		lim.y[1] <- min(lim.y[1], histo[[loc_index]]$density);
		lim.y[2] <- max(lim.y[2], histo[[loc_index]]$density);
		threshold_bars_tab[[loc_index]] = fit_tab[[loc_index]]$parameters$mu[nb_curves]
	}
	lim.x[1] = min( 0, lim.x[1])
	lim.y[1] = min( 0, lim.y[1])
	
	# Plotting distributions, fitting and thresholds for all locations on a single graph
	
	if(!is.na(xlimValues)) 
	{
		lim.x <- xlimValues;
	}
	
	if(!is.na(ylimValues)) 
	{
		lim.y <- ylimValues;
	}
	
	cat("Plotting distribution ...\n")
	expName_correspondings <- c(paste(exp_name, "values at TSS"), paste(exp_name, "values at GB"), paste(exp_name, "values at TES"), paste(exp_name, "values TOTAL"));
	cairo_ps(paste(output_folder, exp_name, "_distribution.ps", sep=""))
	plot(density(asinh(values_tab[[1]])), col = colors_tab[1], las = 1,
			main = paste("interval ", location_tab[[1]], ": (", interval_tab[[1]][1], ":", interval_tab[[1]][2],")", "\n", "interval ", location_tab[[2]], ": (",interval_tab[[2]][1],":", interval_tab[[2]][2],")","\n",
					"interval ", location_tab[[3]], ": (", interval_tab[[3]][1], ":", interval_tab[[3]][2], ")", "\n", "interval ", location_tab[[4]], ": (", interval_tab[[4]][1],":", interval_tab[[4]][2],")\n", sep=""), 
			xlab = "asinh(signal)", ylab = "density( asinh(signal))", xlim = lim.x, ylim = lim.y, cex.main=0.6);
	abline(v= threshold_bars_tab[[1]], col = colors_tab[1]);
	lines(density(asinh(values_tab[[2]])), col = colors_tab[2]);
	abline(v= threshold_bars_tab[[2]], col = colors_tab[2]);
	lines(density(asinh(values_tab[[3]])), col = colors_tab[3]);
	abline(v= threshold_bars_tab[[3]], col = colors_tab[3]);
	lines(density(asinh(values_tab[[4]])), col = colors_tab[4]);
	abline(v= threshold_bars_tab[[4]], col = colors_tab[4]);
	legend("topleft", expName_correspondings, cex = 0.8, col = colors_tab, lwd = 2, bty="n");
	dev.off()
	
	# Plotting distributions, fitting and thresholds individually for each location
	for( loc_index in 1:4){
		cairo_ps(paste(output_folder, exp_name, "_distribution", location_tab[[loc_index]], ".ps", sep=""))
		plot( density(asinh(values_tab[[loc_index]])), col="orange", las=1,
				main = paste("interval ", location_tab[[loc_index]], ": ", "(", interval_tab[[loc_index]][1], ":", interval_tab[[loc_index]][2],")", sep=""), 
				xlab = "density", ylab = "density( asinh(signal))", xlim = lim.x, cex.main=0.6, type="l")			
		points( histo[[loc_index]]$mids, histo[[loc_index]]$density, pch=".") 
		for(i in 1:nrow(fit_tab[[loc_index]]$parameters)){
			curve(dnorm(x, mean=fit_tab[[loc_index]]$parameters$mu[i], sd=fit_tab[[loc_index]]$parameters$sigma[i]), lty=2, col="violet", add=TRUE)
		}
		abline(v= threshold_bars_tab[[loc_index]], col = colors_tab[loc_index]);
		dev.off()
	}
	
	# Computing filtered genes statistics
	filter_number_tab=list()
	percent_tab = list()
	for( loc_index in 1:4){
		filter_number_tab[[loc_index]] = length(which(asinh(values_tab[[loc_index]]) > threshold_bars_tab[[loc_index]]));
		percent_tab[[loc_index]] = round(((filter_number_tab[[loc_index]]*100)/total_number[[loc_index]]), digits=1);
	}
	
	write(paste(exp_name, " Signal distribrution at \n", location_tab[[1]]," (", interval_tab[[1]][1], ":", interval_tab[[1]][2], ") - ", threshold_bars_tab[[1]], ": ", filter_number_tab[[1]], "/", total_number[[1]], "=", percent_tab[[1]], "%", "\n",
					location_tab[[2]]," (", interval_tab[[2]][1], ":", interval_tab[[2]][2], ") - ", threshold_bars_tab[[2]], ": ", filter_number_tab[[2]], "/", total_number[[2]], "=", percent_tab[[2]], "%", "\n",
					location_tab[[3]]," (", interval_tab[[3]][1], ":", interval_tab[[3]][2], ") - ", threshold_bars_tab[[3]], ": ", filter_number_tab[[3]], "/", total_number[[3]], "=", percent_tab[[3]], "%", "\n",
					location_tab[[4]]," (", interval_tab[[4]][1], ":", interval_tab[[4]][2], ") - ", threshold_bars_tab[[4]], ": ", filter_number_tab[[4]], "/", total_number[[4]], "=", percent_tab[[4]], "%", "\n"),
			file=paste(output_folder, exp_name, "_stats.txt", sep=""))
}
