# Supplementary material for: Tyrosine phosphorylation of RNA polymerase II CTD is associated with antisense promoter transcription and active enhancers in mammalian cells
Source: eLife. 2014 May 9;3:e02105. doi: 10.7554/eLife.02105 (PMC4042876; doi:10.7554/eLife.02105)
Supplement: Source code 1. — Folder containing the different scripts used in this study. DOI: http://dx.doi.org/10.7554/eLife.02105.022 [file elife02105s001.tar.gz › SupplementaryData1/Tyrosine1_article/scripts/expressionAnalysis/orderByExpression.R]

##########
# This script takes a R object and a file of microarray expression and orders the genes by expression. It output a semicolon file and a log file.
# The semi-colon file can be then used to plot heatmaps using scripts of the folder "peak_sorting"
# IMPORTANT: the IDs in the expression file should correspond to those in your object.
# contact: nicolas.descostes@gmail.com
##########


objectRPath <- "";   													 # path to the R object generated from the wig file.
expressionFilePath <- "path/expression_data/refseqExpressionTable.txt";  # File containing microarrays expression values
output_folder <- ""; 													 # path to the folder results will be written in
annotationFileToExcludeVector <- c(); 									 # Vector of gff file pathes containing annotations to remove from the analysis 


##################
# FUNCTIONS
##################


####
#removeAnnotationsFromObject
####
# This function enables to filter a genomicList object according to a vector of annotations in gff format.
# CALL:
#	removeAnnotationsFromObject(genomicList, annotationFileToExcludeVector)
# ARGUMENTS:
#	genomicList -> result of the loading of the R object constructed from the wig file with the tool object_generation.
#   annotationFileToExcludeVector -> vector of string containing object pathes of annotation to exclude. They must be in gff format.	 
#Return:
#			The filtered genomic list object.


removeAnnotationsFromObject <- function(genomicList, annotationFileToExcludeVector)
{
	
	for(i in 1:length(annotationFileToExcludeVector))
	{
		annoToRemove <- annotationFileToExcludeVector[i];
		annoToRemoveGff <- read.table(annoToRemove, sep="\t", header=F, quote="");
		
		selectionTemp <- vector(length=length(genomicList));
		
		anno.chr <- as.character(sapply(genomicList, "[[", "chr")); 
		anno.start <- as.numeric(sapply(genomicList,"[[","gene.begin"));  
		anno.end <- as.numeric(sapply(genomicList,"[[","gene.end"));
		
		selectionTemp <- apply(annoToRemoveGff, MARGIN=1, function(x){	
					#Retrieves the index if the annotation is included or in overlap with the annotation to exclude
					indexSelection <- which(anno.chr == as.character(x[[1]]) & ((anno.start < as.numeric(x[[4]]) & anno.end > as.numeric(x[[4]]) | 
											(anno.start == as.numeric(x[[4]]) & anno.end == as.numeric(x[[4]])) | 
											(anno.start > as.numeric(x[[4]]) & anno.end < as.numeric(x[[5]])) |
											(anno.start < as.numeric(x[[5]]) & anno.end > as.numeric(x[[5]])))));
					return(indexSelection);
				});
		
		if(length(selectionTemp) != 0)
		{
			selectionTemp <- as.numeric(unlist(selectionTemp));
			genomicList <- genomicList[-selectionTemp];
			cat(paste("\nannotations nb after removing annotations list ", annoToRemove, ":", length(genomicList),"\n", sep=""));
		}
		else
		{
			cat(paste("\nno annotations removed", annoToRemove, ": 0\n", sep=""));
		}
	}
	
	return(genomicList);
	
}


#################
# groupAnnotationSemicolon
################
#
# This function format the elements of "annoSelected", which contains different genomic information. annoSelected is a list containing different genomic information retrieved from a wig file. This list is the result of the 
# loading of the object created from the wig file with the script object_generation_multitasks. This script enables to provide a unique key for each element by concatenating all the information describing a single element.
# Each information will be separated by a ":".
# CALL:
#		groupAnnotationSemicolon(annoSelected)
# ARGUMENTS:
#		annoSelected -> result of the loading of the R object constructed from the wig file with the tool object_generation.
# RETURN:
#		A character vector of unique key made of semicolon separated information such as chromosome, begin of the annotation, etc.


groupAnnotationSemicolon <- function(annoSelected)
{
	
	annoFormated <- paste(sapply(annoSelected, "[[", "chr"),
			sapply(annoSelected, "[[", "gene.begin"),
			sapply(annoSelected, "[[", "gene.end"),
			sapply(annoSelected, "[[", "gene.name"),
			sapply(annoSelected, "[[", "gene.strand"),
			sep=":");
	
	return(annoFormated);
};


##################
# MAIN
##################

if(!file.exists(output_folder))
{
	dir.create(output_folder, recursive = TRUE)
}

logReport <- "";

#reading files

cat("Loading object...\n");

load(objectRPath);
expressionFile <- read.table(expressionFilePath, stringsAsFactors=FALSE);

if(!is.na(annotationFileToExcludeVector))
{
	genesSelected <- removeAnnotationsFromObject(genesSelected, annotationFileToExcludeVector);
}


#Removing all the elements of the object which are not in the table

cat("Filtering object and corresponding table...\n");

cat("NB of genes: ", length(genesSelected),"\n");

object_name_vec <- as.character(unlist(lapply(genesSelected, "[[", "gene.name")));
expressionFileName_vec <- expressionFile[,1];
index_keep_object <- match(object_name_vec, expressionFileName_vec);

logReport <- append(logReport, paste("Number of genes not in the table: ", length(which(is.na(index_keep_object))), "/", length(genesSelected), " (", round(((length(which(is.na(index_keep_object))) * 100)/length(genesSelected)), digits=2), "%)", sep=""))
cat(paste("Number of genes not in the table: ", length(which(is.na(index_keep_object))), "/", length(genesSelected), " (", round(((length(which(is.na(index_keep_object))) * 100)/length(genesSelected)), digits=2), "%)", "\n", sep=""))

genesSelected <- genesSelected[which(!is.na(index_keep_object))];


# Keeping rows of the table which are in the object
object_name_vec <- as.character(unlist(lapply(genesSelected, "[[", "gene.name")));
index_keep_table <- match(expressionFileName_vec, object_name_vec);
expressionFile <- expressionFile[which(!is.na(index_keep_table)),];

####### Since several annotations can have different values because of several probes assessing expression of the same genes. First look at the distribution of those values
expressionFileName_vec <- expressionFile[,1];

# assess the sd, mean and median distribution for duplicated elements

cat("Plotting of mean, median, and sd of duplicated probes (median is the default choice for merging probes)...\n");

mean_median_sd_Matrix <- matrix();
mean_median_sd_Matrix <- apply(expressionFile, MARGIN=1, function(x, fullexpressionTable){
			
			index_name_vec <- which(fullexpressionTable[,1] == x[1]);
			
			if(length(index_name_vec) == 0)
			{
				stop("\n Error 1: contact the developper\n");
			}
			
			if(length(index_name_vec) > 1) #one gene had several probes
			{
				mean_result <- mean(fullexpressionTable[index_name_vec,2]);
				median_result <- median(fullexpressionTable[index_name_vec,2]);
				sd_result <- sd(fullexpressionTable[index_name_vec,2]);
				return(c(mean_result, median_result, sd_result));
			}
			return(c(NA, NA,NA));
		}, expressionFile)

mean_median_sd_Matrix <- t(mean_median_sd_Matrix);
mean_median_sd_Matrix <- mean_median_sd_Matrix[which(!is.na(mean_median_sd_Matrix[,1])),];


png(filename=paste(output_folder, "distributionExpression.png", sep=""), width = 600, height = 600, bg = "transparent")
par(mfrow=c(1,3))
hist(mean_median_sd_Matrix[,1], main="mean")
hist(mean_median_sd_Matrix[,2], main="median")
hist(mean_median_sd_Matrix[,3], main="sd")
dev.off()


#According to those distribution, the median was chosen

cat("Merging probes...\n");

genes_expression_Matrix <- matrix();
genes_expression_Matrix <- apply(expressionFile, MARGIN=1, function(x, fullexpressionTable){
			
			index_name_vec <- which(fullexpressionTable[,1] == x[1]);
			
			if(length(index_name_vec) == 0)
			{
				stop("\n Error 1: contact the developper\n");
			}
			
			if(length(index_name_vec) > 1) #one gene had several probes
			{
				expressionVal <- median(fullexpressionTable[index_name_vec,2]);
			}
			else
			{
				expressionVal <- fullexpressionTable[index_name_vec,2];
			}
			return(cbind(x[1], expressionVal));
		}, expressionFile)

genes_expression_Matrix <- t(genes_expression_Matrix);

#Now duplicated values have the same expression, the median of the concerned probes. Therefore, duplicated values are removed from the matrix

genes_expression_Matrix <- genes_expression_Matrix[which(!duplicated(genes_expression_Matrix[,1])),];

####Now the expression matrix and the object should have the same number of elements

#removing duplicated elements of the object if there are some

name_vec <- as.character(unlist(lapply(genesSelected, "[[", "gene.name")));

if(length(which(duplicated(name_vec))) != 0)
{
	genesSelected <- genesSelected[which(!duplicated(name_vec))];
}

if(nrow(genes_expression_Matrix) != length(genesSelected))
{
	stop("\n Error 2: The expression matrix and the R object should have the same number of elements\n\n");
}

cat("Ordering and saving semicolon file...\n");

# Sort the table by increasing values of expression and then order the object
genes_expression_Matrix <- genes_expression_Matrix[order(as.numeric(genes_expression_Matrix[,2])),];
object_name_vec <- as.character(unlist(lapply(genesSelected, "[[", "gene.name")));
expressionFileName_vec <- as.character(genes_expression_Matrix[,1]);
index_for_ordering_object <- match(object_name_vec, expressionFileName_vec);

if(length(which(is.na(index_for_ordering_object))) != 0)
{
	stop("\n Error 3: When ordering the object, no NA should be produced\n");
}

genesSelected[index_for_ordering_object] <- genesSelected;

#Converting the object to a semicolon  file and output it

semicolonOrdered <- groupAnnotationSemicolon(genesSelected);
write(semicolonOrdered, file=paste(output_folder, "SortedGenesNames_TSS_N20_rajiWT_noTransform.txt", sep=""), ncolumns=1);
