# Supplementary material for: Tyrosine phosphorylation of RNA polymerase II CTD is associated with antisense promoter transcription and active enhancers in mammalian cells
Source: eLife. 2014 May 9;3:e02105. doi: 10.7554/eLife.02105 (PMC4042876; doi:10.7554/eLife.02105)
Supplement: Source code 1. — Folder containing the different scripts used in this study. DOI: http://dx.doi.org/10.7554/eLife.02105.022 [file elife02105s001.tar.gz › SupplementaryData1/Tyrosine1_article/scripts/expressionAnalysis/correspondingAffyRefseq.R]

#########
# This script enables to replace the affy IDs in the expression data file (col1= affyID, col2=exp val) by refseq IDs.
# contact: nicolas.descostes@gmail.com
#########


expFilePath <- "path/expression_data/merged_affyREF.txt";  						  # Affymetrix expression data
correspondingTabPath <- "path/expression_data/mart_export_correspondingID.txt";   # tab of correspondance of IDs
output_filePath <- "path/refseqExpressionTable.txt"; 							  # output file path

##################
# MAIN
##################


#Loading files

cat("Reading files...\n");

expFile <- read.table(expFilePath, stringsAsFactors=FALSE);
correspondingTab <- readLines(con= correspondingTabPath);


### Each line of correspondingTab contains three categories sep  by commas. Next lines of code convert it to a matrix with affyID and RefSeq only

cat("Creating the corresponding table...\n");

#Eliminating the header which contains the col names
correspondingTab <- correspondingTab[-1];

#Create the corresponding matrix
list_sep_by_comma <- strsplit(correspondingTab,",");
corresAffyRefseq_list <- list();
corresAffyRefseq_list <- lapply(list_sep_by_comma, function(x){
			
			if(nchar(x[2]) != 0 && nchar(x[3]) != 0)
			{
				return(c(x[2], x[3]));
			}
			return(NULL);
		})
corresAffyRefseqTable <- do.call(rbind,corresAffyRefseq_list);


####For each line of the expression file, find the corresponding refseq ID

cat("Retrieving the corresponding refseq IDs...\n");

refseq_list <- list();

refseq_list <- apply(expFile, MARGIN=1, function(x, table){
			index_affy <- which(table[,1] == x[1]);
			
			if(length(index_affy) == 0)
			{
				return(NA);  #There is no refseq ID for this probe
			}
			return(table[index_affy,2]);
		}, corresAffyRefseqTable);


####### Associates the value of expression to the refseq ID. Since one probe can correspond to several refseq ID, each refseq ID will have the corresponding value
# of expression

cat("Association of the values of expression to refseq...\n");

refseqExpression_list <- list();

refseqExpression_list <- mapply(function(refseq,expression){
			
			if(!is.na(refseq[1]))
			{
				refseq <- strsplit(refseq," ")[[1]];
				temp_matrix <- cbind(refseq, expression);
				return(temp_matrix);
			}
			return(NA); #No refseq annotations available for this probe
		}, refseq_list, expFile[,2]);

#filtering elements with no result (NA value)
refseqExpression_list <- refseqExpression_list[which(!unlist(lapply(refseqExpression_list,function(x){
									return(is.na(x) && (length(x) == 1));}
						)))];

cat("Writing output...\n");

refseqExpressionTable <- do.call(rbind,refseqExpression_list);

write.table(refseqExpressionTable, file = output_filePath, row.names=F, col.names=F, quote=F, sep="\t");
