# Supplementary material for: Tyrosine phosphorylation of RNA polymerase II CTD is associated with antisense promoter transcription and active enhancers in mammalian cells
Source: eLife. 2014 May 9;3:e02105. doi: 10.7554/eLife.02105 (PMC4042876; doi:10.7554/eLife.02105)
Supplement: Source code 1. — Folder containing the different scripts used in this study. DOI: http://dx.doi.org/10.7554/eLife.02105.022 [file elife02105s001.tar.gz › SupplementaryData1/Tyrosine1_article/scripts/expressionAnalysis/mergingFiles.R]

###########
# This script takes 4 files of microarrays expression data and merge them. It looks to take the mean or the median according to the difference between replicates
# contact: nicolas.descostes@gmail.com
###########


microFiles_vec <- c("path/expression_data/GSM1139496_sample_table.txt",
		"path/expression_data/GSM1139497_sample_table.txt",
		"path/expression_data/GSM1139498_sample_table.txt",
		"path/expression_data/GSM1139499_sample_table.txt");


output_folder <- ""


##################
# MAIN
##################


if(!file.exists(output_folder))
{
	dir.create(output_folder, recursive = TRUE)
}

#read data

micro_list <- list();

for(i in 1:length(microFiles_vec))
{
	micro_list[[i]] <- read.table(microFiles_vec[i], header=TRUE, stringsAsFactors = FALSE)
}

#check that replicates have same number of elements

length_vec <- as.numeric(unlist(lapply(micro_list, nrow)));

if(length(unique(length_vec)) != 1)
{
	stop("\n\n Error: the replicates do not have the same number of element.")
}


#Check that element are in the same order

rep1name_vec <- as.character(micro_list[[1]]$ID_REF)

for(i in 2:length(micro_list))
{
	current_name_vec <- as.character(micro_list[[i]]$ID_REF);
	ordering_index <- match(rep1name_vec, current_name_vec);
	
	if(length(ordering_index) != length(rep1name_vec))
	{
		stop("\n Problem in your files, some elements are missing even if they have the same number of lines");
	}
	micro_list[[i]] <- micro_list[[i]][ordering_index,];
}


#Create a data frame with mean or median for each element

cat("\n Computing sd, mean and median distribution...\n");

sd_vec <- vector();
mean_vec <- vector();
median_vec <- vector();

for(i in 1:nrow(micro_list[[1]]))
{
	sd_vec[i] <- sd(c(micro_list[[1]][i,2], micro_list[[2]][i,2], micro_list[[3]][i,2], micro_list[[4]][i,2]));
	mean_vec[i] <- mean(c(micro_list[[1]][i,2], micro_list[[2]][i,2], micro_list[[3]][i,2], micro_list[[4]][i,2]));
	median_vec[i] <- median(c(micro_list[[1]][i,2], micro_list[[2]][i,2], micro_list[[3]][i,2], micro_list[[4]][i,2]));
	
}

png(filename=paste(output_folder, "parameters_distrib.png"), width = 600, height = 600, bg = "transparent")
par(mfrow = c(3,1))
hist(mean_vec)
hist(median_vec)
hist(sd_vec)
dev.off()


#Writting the merge file by mean

merged_file <- cbind(micro_list[[1]]$ID_REF, mean_vec);

write.table(merged_file, file = paste(output_folder, "merged_affyREF.txt",sep=""), row.names=F, col.names=F, quote=F, sep="\t");
