# Supplementary material for: Tyrosine phosphorylation of RNA polymerase II CTD is associated with antisense promoter transcription and active enhancers in mammalian cells
Source: eLife. 2014 May 9;3:e02105. doi: 10.7554/eLife.02105 (PMC4042876; doi:10.7554/eLife.02105)
Supplement: Source code 1. — Folder containing the different scripts used in this study. DOI: http://dx.doi.org/10.7554/eLife.02105.022 [file elife02105s001.tar.gz › SupplementaryData1/Tyrosine1_article/annotations/sno-miRNA.gff]

chr1	hsa-mir-1302-2	sno-miRNA	30365	30503	0	+	.	.
chr1	hsa-mir-200b	sno-miRNA	1102483	1102578	0	+	.	.
chr1	hsa-mir-200a	sno-miRNA	1103242	1103332	0	+	.	.
chr1	hsa-mir-429	sno-miRNA	1104384	1104467	0	+	.	.
chr1	hsa-mir-4251	sno-miRNA	3044538	3044599	0	+	.	.
chr1	hsa-mir-551a	sno-miRNA	3477258	3477354	0	-	.	.
chr1	hsa-mir-4252	sno-miRNA	6489893	6489956	0	-	.	.
chr1	hsa-mir-34a	sno-miRNA	9211726	9211836	0	-	.	.
chr1	hsa-mir-1273d	sno-miRNA	10287775	10287861	0	+	.	.
chr1	ACA59	sno-miRNA	12567299	12567451	0	+	.	.
chr1	hsa-mir-1290	sno-miRNA	19223564	19223642	0	-	.	.
chr1	hsa-mir-1256	sno-miRNA	21314806	21314925	0	-	.	.
chr1	hsa-mir-4253	sno-miRNA	23189651	23189719	0	-	.	.
chr1	hsa-mir-3115	sno-miRNA	23370797	23370865	0	+	.	.
chr1	hsa-mir-1976	sno-miRNA	26881032	26881084	0	+	.	.
chr1	ACA35	sno-miRNA	28160911	28161077	0	+	.	.
chr1	U17a	sno-miRNA	28833876	28834083	0	+	.	.
chr1	U17b	sno-miRNA	28835069	28835274	0	+	.	.
chr1	HBII-420	sno-miRNA	28905254	28905334	0	-	.	.
chr1	ACA61	sno-miRNA	28906275	28906405	0	-	.	.
chr1	ACA44	sno-miRNA	28906892	28907024	0	-	.	.
chr1	ACA16	sno-miRNA	28907431	28907565	0	-	.	.
chr1	U103	sno-miRNA	31408532	31408623	0	-	.	.
chr1	U103B	sno-miRNA	31421961	31422052	0	-	.	.
chr1	HBII-251	sno-miRNA	31441009	31441084	0	-	.	.
chr1	hsa-mir-4254	sno-miRNA	32224260	32224336	0	-	.	.
chr1	hsa-mir-552	sno-miRNA	35135199	35135295	0	-	.	.
chr1	hsa-mir-4255	sno-miRNA	37627163	37627235	0	+	.	.
chr1	ACA55	sno-miRNA	40033045	40033182	0	-	.	.
chr1	hsa-mir-30e	sno-miRNA	41220026	41220118	0	+	.	.
chr1	hsa-mir-30c-1	sno-miRNA	41222955	41223044	0	+	.	.
chr1	U55	sno-miRNA	45241536	45241610	0	+	.	.
chr1	U46	sno-miRNA	45242163	45242261	0	+	.	.
chr1	U38A	sno-miRNA	45243513	45243584	0	+	.	.
chr1	U38B	sno-miRNA	45244061	45244130	0	+	.	.
chr1	hsa-mir-761	sno-miRNA	52302015	52302074	0	-	.	.
chr1	hsa-mir-3116-1	sno-miRNA	62544457	62544531	0	+	.	.
chr1	hsa-mir-3116-2	sno-miRNA	62544460	62544528	0	-	.	.
chr1	hsa-mir-101-1	sno-miRNA	65524116	65524191	0	-	.	.
chr1	hsa-mir-3117	sno-miRNA	67094122	67094200	0	+	.	.
chr1	hsa-mir-1262	sno-miRNA	68649200	68649293	0	-	.	.
chr1	hsa-mir-186	sno-miRNA	71533313	71533399	0	-	.	.
chr1	U45C	sno-miRNA	76252756	76252834	0	+	.	.
chr1	U45A	sno-miRNA	76253573	76253656	0	+	.	.
chr1	U45B	sno-miRNA	76255161	76255232	0	+	.	.
chr1	U21	sno-miRNA	93302845	93302940	0	+	.	.
chr1	U66	sno-miRNA	93306275	93306408	0	+	.	.
chr1	hsa-mir-760	sno-miRNA	94312387	94312467	0	+	.	.
chr1	hsa-mir-137	sno-miRNA	98511625	98511727	0	-	.	.
chr1	hsa-mir-553	sno-miRNA	100746796	100746864	0	+	.	.
chr1	mgU2-25/61	sno-miRNA	109642814	109643234	0	+	.	.
chr1	HBII-382	sno-miRNA	109643154	109643236	0	+	.	.
chr1	hsa-mir-197	sno-miRNA	110141514	110141589	0	+	.	.
chr1	hsa-mir-4256	sno-miRNA	113004391	113004455	0	-	.	.
chr1	hsa-mir-320b-1	sno-miRNA	117214370	117214449	0	+	.	.
chr1	hsa-mir-942	sno-miRNA	117637264	117637350	0	+	.	.
chr1	hsa-mir-3118-1	sno-miRNA	142667288	142667363	0	+	.	.
chr1	hsa-mir-3118-2	sno-miRNA	143163749	143163822	0	+	.	.
chr1	hsa-mir-3118-3	sno-miRNA	143424140	143424215	0	-	.	.
chr1	hsa-mir-4257	sno-miRNA	150524404	150524490	0	+	.	.
chr1	hsa-mir-554	sno-miRNA	151518271	151518367	0	+	.	.
chr1	hsa-mir-190b	sno-miRNA	154166140	154166219	0	-	.	.
chr1	hsa-mir-4258	sno-miRNA	154948168	154948259	0	+	.	.
chr1	hsa-mir-92b	sno-miRNA	155164967	155165063	0	+	.	.
chr1	hsa-mir-555	sno-miRNA	155316140	155316236	0	-	.	.
chr1	ACA42	sno-miRNA	155889699	155889833	0	-	.	.
chr1	ACA26	sno-miRNA	155895748	155895877	0	-	.	.
chr1	hsa-mir-9-1	sno-miRNA	156390132	156390221	0	-	.	.
chr1	hsa-mir-765	sno-miRNA	156905922	156906036	0	-	.	.
chr1	hsa-mir-4259	sno-miRNA	159869768	159869869	0	-	.	.
chr1	hsa-mir-556	sno-miRNA	162312335	162312430	0	+	.	.
chr1	hsa-mir-921	sno-miRNA	166123979	166124035	0	-	.	.
chr1	hsa-mir-1255b-2	sno-miRNA	167967897	167967964	0	+	.	.
chr1	hsa-mir-557	sno-miRNA	168344761	168344859	0	+	.	.
chr1	hsa-mir-3119-1	sno-miRNA	170120518	170120603	0	-	.	.
chr1	hsa-mir-3119-2	sno-miRNA	170120518	170120603	0	+	.	.
chr1	hsa-mir-1295	sno-miRNA	171070868	171070947	0	-	.	.
chr1	hsa-mir-214	sno-miRNA	172107937	172108047	0	-	.	.
chr1	hsa-mir-3120	sno-miRNA	172107947	172108028	0	+	.	.
chr1	hsa-mir-199a-2	sno-miRNA	172113674	172113784	0	-	.	.
chr1	U81	sno-miRNA	173833283	173833360	0	-	.	.
chr1	U47	sno-miRNA	173833507	173833572	0	-	.	.
chr1	U80	sno-miRNA	173833966	173834044	0	-	.	.
chr1	U79	sno-miRNA	173834485	173834570	0	-	.	.
chr1	U78	sno-miRNA	173834759	173834824	0	-	.	.
chr1	U44	sno-miRNA	173835103	173835166	0	-	.	.
chr1	U77	sno-miRNA	173835438	173835508	0	-	.	.
chr1	U76	sno-miRNA	173835772	173835852	0	-	.	.
chr1	U75	sno-miRNA	173836016	173836076	0	-	.	.
chr1	U74	sno-miRNA	173836811	173836883	0	-	.	.
chr1	HBI-100	sno-miRNA	175937532	175937676	0	-	.	.
chr1	hsa-mir-488	sno-miRNA	176998498	176998581	0	-	.	.
chr1	hsa-mir-3121	sno-miRNA	180407448	180407525	0	-	.	.
chr1	hsa-mir-1278	sno-miRNA	193105632	193105713	0	+	.	.
chr1	hsa-mir-181b-1	sno-miRNA	198828001	198828111	0	-	.	.
chr1	hsa-mir-181a-1	sno-miRNA	198828172	198828282	0	-	.	.
chr1	hsa-mir-1231	sno-miRNA	201777738	201777830	0	+	.	.
chr1	ACA63	sno-miRNA	203698708	203698833	0	+	.	.
chr1	hsa-mir-135b	sno-miRNA	205417429	205417526	0	-	.	.
chr1	hsa-mir-29c	sno-miRNA	207975196	207975284	0	-	.	.
chr1	hsa-mir-29b-2	sno-miRNA	207975787	207975868	0	-	.	.
chr1	hsa-mir-205	sno-miRNA	209605477	209605587	0	+	.	.
chr1	hsa-mir-4260	sno-miRNA	209796788	209796855	0	-	.	.
chr1	hsa-mir-3122	sno-miRNA	212250954	212251027	0	+	.	.
chr1	U98b	sno-miRNA	212526159	212526292	0	+	.	.
chr1	hsa-mir-215	sno-miRNA	220291194	220291304	0	-	.	.
chr1	hsa-mir-194-1	sno-miRNA	220291498	220291583	0	-	.	.
chr1	hsa-mir-664	sno-miRNA	220373879	220373961	0	-	.	.
chr1	ACA36B	sno-miRNA	220373887	220374018	0	-	.	.
chr1	hsa-mir-320b-2	sno-miRNA	224444705	224444843	0	-	.	.
chr1	hsa-mir-1182	sno-miRNA	231155573	231155670	0	-	.	.
chr1	ACA14b	sno-miRNA	235291117	235291252	0	-	.	.
chr1	hsa-mir-1537	sno-miRNA	236016299	236016360	0	-	.	.
chr1	hsa-mir-3123	sno-miRNA	241295571	241295646	0	+	.	.
chr1	hsa-mir-3124	sno-miRNA	249120575	249120642	0	+	.	.
chr2	hsa-mir-4261	sno-miRNA	10332739	10332797	0	-	.	.
chr2	ACA67B	sno-miRNA	10586839	10586975	0	-	.	.
chr2	hsa-mir-548s	sno-miRNA	11907569	11907651	0	+	.	.
chr2	hsa-mir-4262	sno-miRNA	11977058	11977112	0	-	.	.
chr2	hsa-mir-3125	sno-miRNA	12877492	12877570	0	+	.	.
chr2	hsa-mir-1301	sno-miRNA	25551508	25551590	0	-	.	.
chr2	hsa-mir-4263	sno-miRNA	28219233	28219316	0	+	.	.
chr2	HBII-316	sno-miRNA	29136527	29136616	0	+	.	.
chr2	U53	sno-miRNA	29149932	29150010	0	+	.	.
chr2	hsa-mir-558	sno-miRNA	32757219	32757313	0	+	.	.
chr2	hsa-mir-559	sno-miRNA	47604813	47604909	0	+	.	.
chr2	hsa-mir-217	sno-miRNA	56210101	56210211	0	-	.	.
chr2	hsa-mir-216a	sno-miRNA	56216084	56216194	0	-	.	.
chr2	hsa-mir-216b	sno-miRNA	56227848	56227930	0	-	.	.
chr2	U70B	sno-miRNA	61644378	61644512	0	-	.	.
chr2	hsa-mir-3126	sno-miRNA	69330813	69330887	0	+	.	.
chr2	SNORA36C	sno-miRNA	69747174	69747303	0	-	.	.
chr2	hsa-mir-1285-2	sno-miRNA	70480049	70480137	0	-	.	.
chr2	hsa-mir-4264	sno-miRNA	79876419	79876485	0	-	.	.
chr2	U94	sno-miRNA	86362992	86363129	0	+	.	.
chr2	hsa-mir-3127	sno-miRNA	97464014	97464090	0	+	.	.
chr2	HBII-289	sno-miRNA	101889397	101889511	0	-	.	.
chr2	hsa-mir-4265	sno-miRNA	109757945	109758044	0	-	.	.
chr2	hsa-mir-4266	sno-miRNA	109930026	109930081	0	-	.	.
chr2	hsa-mir-4267	sno-miRNA	110827537	110827619	0	-	.	.
chr2	hsa-mir-1302-3	sno-miRNA	114340535	114340673	0	-	.	.
chr2	hsa-mir-663b	sno-miRNA	133014538	133014653	0	-	.	.
chr2	hsa-mir-128-1	sno-miRNA	136422966	136423048	0	+	.	.
chr2	U70F	sno-miRNA	165544152	165544287	0	-	.	.
chr2	hsa-mir-933	sno-miRNA	176032360	176032437	0	-	.	.
chr2	hsa-mir-10b	sno-miRNA	177015030	177015140	0	+	.	.
chr2	hsa-mir-1246	sno-miRNA	177465707	177465780	0	-	.	.
chr2	hsa-mir-3128	sno-miRNA	178120672	178120738	0	-	.	.
chr2	hsa-mir-1258	sno-miRNA	180725562	180725635	0	-	.	.
chr2	hsa-mir-561	sno-miRNA	189162218	189162315	0	+	.	.
chr2	hsa-mir-1245	sno-miRNA	189842817	189842887	0	+	.	.
chr2	hsa-mir-3129	sno-miRNA	189997761	189997837	0	-	.	.
chr2	HBII-234	sno-miRNA	203141153	203141241	0	+	.	.
chr2	HBII-95B	sno-miRNA	203156054	203156144	0	+	.	.
chr2	HBII-95	sno-miRNA	203157773	203157857	0	+	.	.
chr2	U51	sno-miRNA	207026604	207026674	0	+	.	.
chr2	ACA41	sno-miRNA	207026951	207027083	0	+	.	.
chr2	hsa-mir-3130-1	sno-miRNA	207647957	207648032	0	-	.	.
chr2	hsa-mir-3130-2	sno-miRNA	207647957	207648032	0	+	.	.
chr2	hsa-mir-3130-3	sno-miRNA	207647959	207648030	0	-	.	.
chr2	hsa-mir-3130-4	sno-miRNA	207647959	207648030	0	+	.	.
chr2	hsa-mir-2355	sno-miRNA	207974710	207974797	0	-	.	.
chr2	hsa-mir-1302-4	sno-miRNA	208133998	208134148	0	-	.	.
chr2	hsa-mir-548f-2	sno-miRNA	213290986	213291084	0	-	.	.
chr2	hsa-mir-26b	sno-miRNA	219267368	219267445	0	+	.	.
chr2	hsa-mir-375	sno-miRNA	219866366	219866430	0	-	.	.
chr2	hsa-mir-3131	sno-miRNA	219923409	219923472	0	-	.	.
chr2	hsa-mir-153-1	sno-miRNA	220158832	220158922	0	-	.	.
chr2	hsa-mir-3132	sno-miRNA	220413794	220413869	0	-	.	.
chr2	hsa-mir-4268	sno-miRNA	220771222	220771286	0	-	.	.
chr2	U23	sno-miRNA	232320510	232320647	0	-	.	.
chr2	U20	sno-miRNA	232321154	232321234	0	-	.	.
chr2	U82	sno-miRNA	232325078	232325153	0	-	.	.
chr2	hsa-mir-1244-1	sno-miRNA	232578023	232578108	0	+	.	.
chr2	hsa-mir-1471	sno-miRNA	232756951	232757008	0	-	.	.
chr2	hsa-mir-562	sno-miRNA	233037362	233037457	0	+	.	.
chr2	U87	sno-miRNA	234184371	234184649	0	+	.	.
chr2	U88	sno-miRNA	234197321	234197587	0	+	.	.
chr2	hsa-mir-4269	sno-miRNA	240227156	240227240	0	+	.	.
chr2	hsa-mir-149	sno-miRNA	241395417	241395506	0	+	.	.
chr2	hsa-mir-3133	sno-miRNA	242417319	242417397	0	+	.	.
chr3	hsa-mir-378b	sno-miRNA	10371912	10371969	0	+	.	.
chr3	hsa-mir-885	sno-miRNA	10436172	10436246	0	-	.	.
chr3	ACA7	sno-miRNA	12881810	12881949	0	-	.	.
chr3	hsa-mir-4270	sno-miRNA	15537745	15537815	0	-	.	.
chr3	hsa-mir-3134	sno-miRNA	15738804	15738878	0	-	.	.
chr3	hsa-mir-563	sno-miRNA	15915277	15915356	0	+	.	.
chr3	hsa-mir-3135	sno-miRNA	20179056	20179133	0	+	.	.
chr3	hsa-mir-466	sno-miRNA	31203195	31203279	0	-	.	.
chr3	hsa-mir-128-2	sno-miRNA	35785967	35786051	0	+	.	.
chr3	hsa-mir-26a-1	sno-miRNA	38010894	38010971	0	+	.	.
chr3	ACA6	sno-miRNA	39449881	39450030	0	+	.	.
chr3	E2	sno-miRNA	39452544	39452698	0	+	.	.
chr3	hsa-mir-138-1	sno-miRNA	44155703	44155802	0	+	.	.
chr3	hsa-mir-564	sno-miRNA	44903379	44903473	0	+	.	.
chr3	hsa-mir-1226	sno-miRNA	47891044	47891119	0	+	.	.
chr3	hsa-mir-2115	sno-miRNA	48357849	48357949	0	-	.	.
chr3	hsa-mir-711	sno-miRNA	48616334	48616410	0	-	.	.
chr3	hsa-mir-425	sno-miRNA	49057580	49057667	0	-	.	.
chr3	hsa-mir-191	sno-miRNA	49058050	49058142	0	-	.	.
chr3	hsa-mir-4271	sno-miRNA	49311552	49311619	0	+	.	.
chr3	hsa-mir-566	sno-miRNA	50210758	50210852	0	+	.	.
chr3	hsa-let-7g	sno-miRNA	52302293	52302377	0	-	.	.
chr3	hsa-mir-135a-1	sno-miRNA	52328234	52328324	0	-	.	.
chr3	HBII-108	sno-miRNA	52723255	52723331	0	+	.	.
chr3	HBII-108B	sno-miRNA	52724759	52724843	0	+	.	.
chr3	HBII-210	sno-miRNA	52726751	52726828	0	+	.	.
chr3	hsa-mir-4272	sno-miRNA	67275887	67275951	0	+	.	.
chr3	hsa-mir-3136	sno-miRNA	69098108	69098186	0	-	.	.
chr3	hsa-mir-1284	sno-miRNA	71591120	71591240	0	-	.	.
chr3	hsa-mir-1324	sno-miRNA	75679913	75680009	0	+	.	.
chr3	hsa-mir-4273	sno-miRNA	75787430	75787514	0	+	.	.
chr3	hsa-mir-567	sno-miRNA	111831647	111831745	0	+	.	.
chr3	hsa-mir-568	sno-miRNA	114035321	114035416	0	-	.	.
chr3	hsa-mir-198	sno-miRNA	120114514	120114576	0	-	.	.
chr3	hsa-mir-544b	sno-miRNA	124451285	124451363	0	+	.	.
chr3	hsa-mir-548i-1	sno-miRNA	125509246	125509395	0	-	.	.
chr3	hsa-mir-1280	sno-miRNA	128081007	128081101	0	+	.	.
chr3	ACA7B	sno-miRNA	129116052	129116191	0	-	.	.
chr3	ACA58	sno-miRNA	131197940	131198077	0	-	.	.
chr3	hsa-mir-15b	sno-miRNA	160122375	160122473	0	+	.	.
chr3	hsa-mir-16-2	sno-miRNA	160122532	160122613	0	+	.	.
chr3	U90	sno-miRNA	160232694	160233024	0	-	.	.
chr3	hsa-mir-1263	sno-miRNA	163889258	163889344	0	-	.	.
chr3	hsa-mir-720	sno-miRNA	164059128	164059238	0	+	.	.
chr3	hsa-mir-551b	sno-miRNA	168269641	168269737	0	+	.	.
chr3	hTR	sno-miRNA	169482397	169482945	0	-	.	.
chr3	hsa-mir-569	sno-miRNA	170824452	170824548	0	-	.	.
chr3	hsa-mir-1224	sno-miRNA	183959192	183959277	0	+	.	.
chr3	HBII-142	sno-miRNA	184043483	184043559	0	+	.	.
chr3	snR39B	sno-miRNA	186502584	186502654	0	+	.	.
chr3	hsa-mir-1248	sno-miRNA	186504460	186504566	0	+	.	.
chr3	HBI-61	sno-miRNA	186504463	186504641	0	+	.	.
chr3	E3	sno-miRNA	186505087	186505222	0	+	.	.
chr3	ACA4	sno-miRNA	186505401	186505538	0	+	.	.
chr3	hsa-mir-28	sno-miRNA	188406568	188406654	0	+	.	.
chr3	hsa-mir-944	sno-miRNA	189547710	189547798	0	+	.	.
chr3	hsa-mir-3137	sno-miRNA	194855234	194855309	0	-	.	.
chr3	hsa-mir-570	sno-miRNA	195426271	195426368	0	+	.	.
chr3	hsa-mir-922	sno-miRNA	197401366	197401447	0	-	.	.
chr4	hsa-mir-571	sno-miRNA	343945	344041	0	+	.	.
chr4	ACA11	sno-miRNA	1976362	1976487	0	+	.	.
chr4	hsa-mir-943	sno-miRNA	1988110	1988204	0	-	.	.
chr4	hsa-mir-4274	sno-miRNA	7461754	7461845	0	+	.	.
chr4	hsa-mir-95	sno-miRNA	8007027	8007108	0	-	.	.
chr4	hsa-mir-548i-2	sno-miRNA	9557788	9557937	0	-	.	.
chr4	hsa-mir-3138	sno-miRNA	10080234	10080316	0	-	.	.
chr4	hsa-mir-572	sno-miRNA	11370450	11370545	0	+	.	.
chr4	hsa-mir-218-1	sno-miRNA	20529897	20530007	0	+	.	.
chr4	hsa-mir-573	sno-miRNA	24521814	24521913	0	-	.	.
chr4	hsa-mir-4275	sno-miRNA	28821203	28821290	0	+	.	.
chr4	hsa-mir-1255b-1	sno-miRNA	36427987	36428050	0	-	.	.
chr4	hsa-mir-574	sno-miRNA	38869652	38869748	0	+	.	.
chr4	HBI-6	sno-miRNA	53579415	53579537	0	+	.	.
chr4	hsa-mir-1269	sno-miRNA	67142541	67142646	0	+	.	.
chr4	hsa-mir-575	sno-miRNA	83674489	83674583	0	-	.	.
chr4	hsa-mir-1255a	sno-miRNA	102251458	102251571	0	-	.	.
chr4	hsa-mir-576	sno-miRNA	110409853	110409951	0	+	.	.
chr4	hsa-mir-297	sno-miRNA	111781737	111781803	0	-	.	.
chr4	hsa-mir-367	sno-miRNA	113569029	113569097	0	-	.	.
chr4	hsa-mir-302d	sno-miRNA	113569159	113569227	0	-	.	.
chr4	hsa-mir-302a	sno-miRNA	113569338	113569407	0	-	.	.
chr4	hsa-mir-302c	sno-miRNA	113569518	113569586	0	-	.	.
chr4	hsa-mir-302b	sno-miRNA	113569640	113569713	0	-	.	.
chr4	hsa-mir-1243	sno-miRNA	114028018	114028111	0	+	.	.
chr4	hsa-mir-577	sno-miRNA	115577914	115578010	0	+	.	.
chr4	hsa-mir-1973	sno-miRNA	117220880	117220924	0	+	.	.
chr4	ACA24	sno-miRNA	119200344	119200475	0	+	.	.
chr4	hsa-mir-2054	sno-miRNA	126428413	126428462	0	+	.	.
chr4	hsa-mir-3139	sno-miRNA	144264612	144264688	0	+	.	.
chr4	hsa-mir-548g	sno-miRNA	148265780	148265869	0	-	.	.
chr4	U73b	sno-miRNA	152023208	152023283	0	+	.	.
chr4	U73a	sno-miRNA	152024978	152025043	0	+	.	.
chr4	hsa-mir-3140	sno-miRNA	153410478	153410568	0	-	.	.
chr4	hsa-mir-578	sno-miRNA	166307393	166307489	0	+	.	.
chr4	hsa-mir-1979	sno-miRNA	166321813	166321889	0	-	.	.
chr4	hsa-mir-548t	sno-miRNA	174189310	174189384	0	+	.	.
chr4	hsa-mir-4276	sno-miRNA	175344945	175345015	0	+	.	.
chr4	hsa-mir-1305	sno-miRNA	183090445	183090531	0	+	.	.
chr5	hsa-mir-4277	sno-miRNA	1708899	1708983	0	-	.	.
chr5	hsa-mir-4278	sno-miRNA	6827965	6828034	0	-	.	.
chr5	SNORD123	sno-miRNA	9548947	9549017	0	+	.	.
chr5	hsa-mir-887	sno-miRNA	15935290	15935369	0	+	.	.
chr5	hsa-mir-4279	sno-miRNA	31936207	31936265	0	-	.	.
chr5	hsa-mir-579	sno-miRNA	32394483	32394581	0	-	.	.
chr5	hsa-mir-580	sno-miRNA	36147993	36148090	0	-	.	.
chr5	HBII-240	sno-miRNA	40832757	40832837	0	-	.	.
chr5	hsa-mir-1274a	sno-miRNA	41475733	41475804	0	+	.	.
chr5	hsa-mir-581	sno-miRNA	53247333	53247429	0	-	.	.
chr5	hsa-mir-449a	sno-miRNA	54466359	54466450	0	-	.	.
chr5	hsa-mir-449b	sno-miRNA	54466473	54466570	0	-	.	.
chr5	hsa-mir-449c	sno-miRNA	54468089	54468181	0	-	.	.
chr5	hsa-mir-582	sno-miRNA	58999431	58999529	0	-	.	.
chr5	HBI-115	sno-miRNA	76376258	76376396	0	-	.	.
chr5	U109	sno-miRNA	82360022	82360156	0	-	.	.
chr5	hsa-mir-4280	sno-miRNA	86410695	86410771	0	-	.	.
chr5	hsa-mir-9-2	sno-miRNA	87962670	87962757	0	-	.	.
chr5	hsa-mir-2277	sno-miRNA	92956401	92956494	0	-	.	.
chr5	hsa-mir-583	sno-miRNA	95414841	95414916	0	+	.	.
chr5	hsa-mir-548p	sno-miRNA	100152185	100152269	0	-	.	.
chr5	hsa-mir-548f-3	sno-miRNA	109849529	109849616	0	-	.	.
chr5	ACA13	sno-miRNA	111497181	111497314	0	+	.	.
chr5	hsa-mir-1244-2	sno-miRNA	118310280	118310365	0	+	.	.
chr5	hsa-mir-1289-2	sno-miRNA	132763287	132763398	0	-	.	.
chr5	hsa-mir-886	sno-miRNA	135416176	135416297	0	-	.	.
chr5	hsa-mir-874	sno-miRNA	136983260	136983338	0	-	.	.
chr5	U63	sno-miRNA	137896731	137896799	0	-	.	.
chr5	U19	sno-miRNA	138614468	138614668	0	+	.	.
chr5	hsa-mir-584	sno-miRNA	148441875	148441972	0	-	.	.
chr5	hsa-mir-143	sno-miRNA	148808480	148808586	0	+	.	.
chr5	hsa-mir-145	sno-miRNA	148810208	148810296	0	+	.	.
chr5	hsa-mir-378	sno-miRNA	149112387	149112453	0	+	.	.
chr5	hsa-mir-1294	sno-miRNA	153726665	153726807	0	+	.	.
chr5	hsa-mir-3141	sno-miRNA	153975571	153975632	0	-	.	.
chr5	hsa-mir-1303	sno-miRNA	154065335	154065421	0	+	.	.
chr5	hsa-mir-3142	sno-miRNA	159901408	159901490	0	+	.	.
chr5	hsa-mir-146a	sno-miRNA	159912358	159912457	0	+	.	.
chr5	hsa-mir-103-1	sno-miRNA	167987900	167987978	0	-	.	.
chr5	hsa-mir-103-1-as	sno-miRNA	167987908	167987970	0	+	.	.
chr5	hsa-mir-218-2	sno-miRNA	168195150	168195260	0	-	.	.
chr5	hsa-mir-585	sno-miRNA	168690604	168690698	0	-	.	.
chr5	U19-2	sno-miRNA	172447728	172447932	0	+	.	.
chr5	hsa-mir-1271	sno-miRNA	175794948	175795034	0	+	.	.
chr5	hsa-mir-4281	sno-miRNA	176056439	176056501	0	-	.	.
chr5	hsa-mir-1229	sno-miRNA	179225277	179225346	0	-	.	.
chr5	hsa-mir-340	sno-miRNA	179442302	179442397	0	-	.	.
chr5	U96a	sno-miRNA	180668817	180668889	0	-	.	.
chr5	U95	sno-miRNA	180670313	180670376	0	-	.	.
chr6	hsa-mir-548a-1	sno-miRNA	18572014	18572111	0	+	.	.
chr6	hsa-mir-3143	sno-miRNA	27115404	27115467	0	+	.	.
chr6	U32B	sno-miRNA	29550028	29550105	0	+	.	.
chr6	hsa-mir-877	sno-miRNA	30552108	30552194	0	+	.	.
chr6	U83	sno-miRNA	31504150	31504226	0	-	.	.
chr6	U84	sno-miRNA	31508877	31508955	0	-	.	.
chr6	ACA38	sno-miRNA	31590855	31590987	0	+	.	.
chr6	U48	sno-miRNA	31803039	31803103	0	+	.	.
chr6	U52	sno-miRNA	31804852	31804916	0	+	.	.
chr6	hsa-mir-1236	sno-miRNA	31924615	31924717	0	-	.	.
chr6	hsa-mir-219-1	sno-miRNA	33175611	33175721	0	+	.	.
chr6	hsa-mir-1275	sno-miRNA	33967748	33967828	0	-	.	.
chr6	hsa-mir-586	sno-miRNA	45165410	45165507	0	-	.	.
chr6	hsa-mir-206	sno-miRNA	52009146	52009232	0	+	.	.
chr6	hsa-mir-133b	sno-miRNA	52013720	52013839	0	+	.	.
chr6	hsa-mir-548u	sno-miRNA	57254929	57255010	0	+	.	.
chr6	hsa-mir-30c-2	sno-miRNA	72086662	72086734	0	-	.	.
chr6	hsa-mir-30a	sno-miRNA	72113253	72113324	0	-	.	.
chr6	hsa-mir-4282	sno-miRNA	73677409	73677476	0	-	.	.
chr6	U50	sno-miRNA	86387011	86387086	0	-	.	.
chr6	U50B	sno-miRNA	86387306	86387377	0	-	.	.
chr6	hsa-mir-2113	sno-miRNA	98472406	98472497	0	+	.	.
chr6	hsa-mir-587	sno-miRNA	107231999	107232095	0	+	.	.
chr6	hsa-mir-548b	sno-miRNA	119390211	119390308	0	-	.	.
chr6	hsa-mir-3144	sno-miRNA	120336324	120336403	0	+	.	.
chr6	hsa-mir-588	sno-miRNA	126805776	126805859	0	+	.	.
chr6	U101	sno-miRNA	133136445	133136518	0	+	.	.
chr6	HBII-429	sno-miRNA	133137940	133138016	0	+	.	.
chr6	ACA33	sno-miRNA	133138357	133138490	0	+	.	.
chr6	hsa-mir-548a-2	sno-miRNA	135560297	135560394	0	+	.	.
chr6	hsa-mir-3145	sno-miRNA	138756349	138756431	0	-	.	.
chr6	hsa-mir-1273c	sno-miRNA	155174493	155174570	0	+	.	.
chr6	hsa-mir-1202	sno-miRNA	156267930	156268013	0	+	.	.
chr6	ACA20	sno-miRNA	160201281	160201413	0	-	.	.
chr6	ACA29	sno-miRNA	160206625	160206765	0	-	.	.
chr6	hsa-mir-1913	sno-miRNA	166922841	166922921	0	-	.	.
chr7	hsa-mir-339	sno-miRNA	1062568	1062662	0	-	.	.
chr7	hsa-mir-589	sno-miRNA	5535449	5535548	0	-	.	.
chr7	hsa-mir-1302-6	sno-miRNA	18166842	18166932	0	-	.	.
chr7	hsa-mir-3146	sno-miRNA	19744980	19745059	0	-	.	.
chr7	hsa-mir-1183	sno-miRNA	21510675	21510764	0	+	.	.
chr7	HBII-336	sno-miRNA	22896231	22896305	0	+	.	.
chr7	hsa-mir-148a	sno-miRNA	25989538	25989606	0	-	.	.
chr7	hsa-mir-196b	sno-miRNA	27209098	27209182	0	-	.	.
chr7	hsa-mir-550-1	sno-miRNA	30329409	30329506	0	+	.	.
chr7	hsa-mir-550-2	sno-miRNA	32772592	32772689	0	+	.	.
chr7	hsa-mir-548n	sno-miRNA	34980371	34980446	0	-	.	.
chr7	hsa-mir-1200	sno-miRNA	36958961	36959037	0	-	.	.
chr7	ACA9	sno-miRNA	45024976	45025109	0	-	.	.
chr7	ACA5	sno-miRNA	45143947	45144081	0	-	.	.
chr7	ACA5c	sno-miRNA	45144504	45144641	0	-	.	.
chr7	ACA5b	sno-miRNA	45145566	45145698	0	-	.	.
chr7	ACA15	sno-miRNA	56128162	56128295	0	+	.	.
chr7	hsa-mir-4283-1	sno-miRNA	57023491	57023571	0	-	.	.
chr7	hsa-mir-3147	sno-miRNA	57472730	57472796	0	+	.	.
chr7	hsa-mir-4283-2	sno-miRNA	63081467	63081547	0	+	.	.
chr7	ACA22	sno-miRNA	65220512	65220646	0	+	.	.
chr7	hsa-mir-4284	sno-miRNA	73125646	73125727	0	+	.	.
chr7	hsa-mir-590	sno-miRNA	73605527	73605624	0	+	.	.
chr7	ACA14a	sno-miRNA	75573100	75573234	0	+	.	.
chr7	hsa-mir-1285-1	sno-miRNA	91833328	91833412	0	-	.	.
chr7	hsa-mir-653	sno-miRNA	93112071	93112167	0	-	.	.
chr7	hsa-mir-489	sno-miRNA	93113247	93113331	0	-	.	.
chr7	hsa-mir-591	sno-miRNA	95848973	95849068	0	-	.	.
chr7	hsa-mir-25	sno-miRNA	99691182	99691266	0	-	.	.
chr7	hsa-mir-93	sno-miRNA	99691390	99691470	0	-	.	.
chr7	hsa-mir-106b	sno-miRNA	99691615	99691697	0	-	.	.
chr7	hsa-mir-4285	sno-miRNA	101936368	101936453	0	+	.	.
chr7	hsa-mir-548o	sno-miRNA	102046188	102046302	0	-	.	.
chr7	hsa-mir-592	sno-miRNA	126698141	126698238	0	-	.	.
chr7	hsa-mir-593	sno-miRNA	127721912	127722012	0	+	.	.
chr7	hsa-mir-129-1	sno-miRNA	127847924	127847996	0	+	.	.
chr7	hsa-mir-182	sno-miRNA	129410222	129410332	0	-	.	.
chr7	hsa-mir-96	sno-miRNA	129414531	129414609	0	-	.	.
chr7	hsa-mir-183	sno-miRNA	129414744	129414854	0	-	.	.
chr7	hsa-mir-335	sno-miRNA	130135951	130136045	0	+	.	.
chr7	hsa-mir-29a	sno-miRNA	130561505	130561569	0	-	.	.
chr7	hsa-mir-29b-1	sno-miRNA	130562217	130562298	0	-	.	.
chr7	hsa-mir-490	sno-miRNA	136587913	136588041	0	+	.	.
chr7	hsa-mir-548f-4	sno-miRNA	147075108	147075213	0	-	.	.
chr7	hsa-mir-1975	sno-miRNA	148638579	148638654	0	+	.	.
chr7	hsa-mir-671	sno-miRNA	150935506	150935624	0	+	.	.
chr7	hsa-mir-153-2	sno-miRNA	157367027	157367114	0	-	.	.
chr7	hsa-mir-595	sno-miRNA	158325409	158325505	0	-	.	.
chr8	hsa-mir-596	sno-miRNA	1765396	1765473	0	+	.	.
chr8	hsa-mir-548i-3	sno-miRNA	7946462	7946611	0	-	.	.
chr8	hsa-mir-597	sno-miRNA	9599181	9599278	0	+	.	.
chr8	hsa-mir-124-1	sno-miRNA	9760897	9760982	0	-	.	.
chr8	hsa-mir-4286	sno-miRNA	10524487	10524580	0	+	.	.
chr8	hsa-mir-1322	sno-miRNA	10682882	10682953	0	-	.	.
chr8	hsa-mir-598	sno-miRNA	10892715	10892812	0	-	.	.
chr8	hsa-mir-383	sno-miRNA	14710946	14711019	0	-	.	.
chr8	hsa-mir-548v	sno-miRNA	17539086	17539166	0	-	.	.
chr8	hsa-mir-320a	sno-miRNA	22102474	22102556	0	-	.	.
chr8	hsa-mir-548h-4	sno-miRNA	26906369	26906480	0	-	.	.
chr8	hsa-mir-4287	sno-miRNA	27743555	27743633	0	-	.	.
chr8	hsa-mir-4288	sno-miRNA	28362632	28362699	0	-	.	.
chr8	hsa-mir-3148	sno-miRNA	29814787	29814864	0	-	.	.
chr8	U13	sno-miRNA	33370991	33371096	0	+	.	.
chr8	hsa-mir-486	sno-miRNA	41517958	41518026	0	-	.	.
chr8	U54	sno-miRNA	56986397	56986460	0	-	.	.
chr8	hsa-mir-124-2	sno-miRNA	65291705	65291814	0	+	.	.
chr8	HBII-276	sno-miRNA	67834708	67834784	0	-	.	.
chr8	hsa-mir-2052	sno-miRNA	75617927	75617982	0	+	.	.
chr8	hsa-mir-3149	sno-miRNA	77879003	77879086	0	-	.	.
chr8	hsa-mir-3150	sno-miRNA	96085141	96085221	0	+	.	.
chr8	U72	sno-miRNA	99054313	99054445	0	-	.	.
chr8	hsa-mir-599	sno-miRNA	100548863	100548958	0	-	.	.
chr8	hsa-mir-875	sno-miRNA	100549013	100549089	0	-	.	.
chr8	hsa-mir-1273	sno-miRNA	101036209	101036312	0	-	.	.
chr8	hsa-mir-3151	sno-miRNA	104166841	104166917	0	+	.	.
chr8	hsa-mir-548a-3	sno-miRNA	105496596	105496693	0	-	.	.
chr8	hsa-mir-2053	sno-miRNA	113655721	113655812	0	+	.	.
chr8	hsa-mir-548d-1	sno-miRNA	124360273	124360370	0	-	.	.
chr8	hsa-mir-1204	sno-miRNA	128808207	128808274	0	+	.	.
chr8	hsa-mir-1205	sno-miRNA	128972878	128972941	0	+	.	.
chr8	hsa-mir-1206	sno-miRNA	129021143	129021202	0	+	.	.
chr8	hsa-mir-1207	sno-miRNA	129061397	129061484	0	+	.	.
chr8	hsa-mir-1208	sno-miRNA	129162361	129162434	0	+	.	.
chr8	hsa-mir-30b	sno-miRNA	135812762	135812850	0	-	.	.
chr8	hsa-mir-30d	sno-miRNA	135817118	135817188	0	-	.	.
chr8	hsa-mir-151	sno-miRNA	141742662	141742752	0	-	.	.
chr8	hsa-mir-1302-7	sno-miRNA	142867602	142867674	0	-	.	.
chr8	hsa-mir-937	sno-miRNA	144895126	144895212	0	-	.	.
chr8	hsa-mir-661	sno-miRNA	145019358	145019447	0	-	.	.
chr8	hsa-mir-939	sno-miRNA	145619363	145619445	0	-	.	.
chr8	hsa-mir-1234	sno-miRNA	145625475	145625559	0	-	.	.
chr9	hsa-mir-1302-9	sno-miRNA	30143	30281	0	+	.	.
chr9	hsa-mir-101-2	sno-miRNA	4850296	4850375	0	+	.	.
chr9	hsa-mir-3152	sno-miRNA	18573303	18573377	0	+	.	.
chr9	U92	sno-miRNA	19063653	19063784	0	-	.	.
chr9	hsa-mir-491	sno-miRNA	20716103	20716187	0	+	.	.
chr9	hsa-mir-31	sno-miRNA	21512113	21512184	0	-	.	.
chr9	hsa-mir-876	sno-miRNA	28863623	28863704	0	-	.	.
chr9	hsa-mir-873	sno-miRNA	28888876	28888953	0	-	.	.
chr9	SNORD121B	sno-miRNA	33934294	33934373	0	-	.	.
chr9	SNORD121A	sno-miRNA	33952762	33952852	0	-	.	.
chr9	hsa-mir-1299	sno-miRNA	69002238	69002321	0	-	.	.
chr9	hsa-mir-204	sno-miRNA	73424890	73425000	0	-	.	.
chr9	hsa-mir-7-1	sno-miRNA	86584662	86584772	0	-	.	.
chr9	hsa-mir-4289	sno-miRNA	91360750	91360820	0	-	.	.
chr9	hsa-mir-3153	sno-miRNA	91927139	91927221	0	+	.	.
chr9	hsa-mir-4290	sno-miRNA	92785722	92785817	0	-	.	.
chr9	SNORA84	sno-miRNA	95054742	95054875	0	-	.	.
chr9	hsa-mir-4291	sno-miRNA	96581638	96581703	0	+	.	.
chr9	hsa-let-7a-1	sno-miRNA	96938238	96938318	0	+	.	.
chr9	hsa-let-7f-1	sno-miRNA	96938628	96938715	0	+	.	.
chr9	hsa-let-7d	sno-miRNA	96941115	96941202	0	+	.	.
chr9	hsa-mir-2278	sno-miRNA	97572243	97572339	0	+	.	.
chr9	hsa-mir-23b	sno-miRNA	97847489	97847586	0	+	.	.
chr9	hsa-mir-27b	sno-miRNA	97847726	97847823	0	+	.	.
chr9	hsa-mir-3074	sno-miRNA	97848295	97848376	0	-	.	.
chr9	hsa-mir-24-1	sno-miRNA	97848302	97848370	0	+	.	.
chr9	hsa-mir-1302-8	sno-miRNA	100125835	100125963	0	-	.	.
chr9	hsa-mir-32	sno-miRNA	111808508	111808578	0	-	.	.
chr9	hsa-mir-455	sno-miRNA	116971713	116971809	0	+	.	.
chr9	U70C	sno-miRNA	119943344	119943480	0	-	.	.
chr9	hsa-mir-147	sno-miRNA	123007256	123007328	0	-	.	.
chr9	HBII-295	sno-miRNA	125642491	125642598	0	-	.	.
chr9	hsa-mir-600	sno-miRNA	125873824	125873922	0	-	.	.
chr9	hsa-mir-601	sno-miRNA	126164803	126164882	0	-	.	.
chr9	hsa-mir-181a-2	sno-miRNA	127454720	127454830	0	+	.	.
chr9	hsa-mir-181b-2	sno-miRNA	127455988	127456077	0	+	.	.
chr9	U65	sno-miRNA	130210779	130210916	0	-	.	.
chr9	hsa-mir-2861	sno-miRNA	130548196	130548286	0	+	.	.
chr9	hsa-mir-199b	sno-miRNA	131006999	131007109	0	-	.	.
chr9	hsa-mir-3154	sno-miRNA	131007225	131007309	0	-	.	.
chr9	hsa-mir-219-2	sno-miRNA	131154896	131154993	0	-	.	.
chr9	U62A	sno-miRNA	134361051	134361137	0	+	.	.
chr9	U62B	sno-miRNA	134365872	134365958	0	+	.	.
chr9	U24	sno-miRNA	136216250	136216325	0	+	.	.
chr9	U36B	sno-miRNA	136216948	136217019	0	+	.	.
chr9	U36A	sno-miRNA	136217310	136217382	0	+	.	.
chr9	U36C	sno-miRNA	136217700	136217768	0	+	.	.
chr9	hsa-mir-126	sno-miRNA	139565053	139565138	0	+	.	.
chr9	ACA43	sno-miRNA	139620555	139620691	0	-	.	.
chr9	ACA17	sno-miRNA	139621198	139621331	0	-	.	.
chr9	hsa-mir-4292	sno-miRNA	139725408	139725475	0	+	.	.
chr9	hsa-mir-602	sno-miRNA	140732870	140732968	0	+	.	.
chrX	hsa-mir-651	sno-miRNA	8095005	8095102	0	+	.	.
chrX	hsa-mir-1308	sno-miRNA	22080258	22080312	0	-	.	.
chrX	ACA12	sno-miRNA	24762557	24762687	0	+	.	.
chrX	hsa-mir-548f-5	sno-miRNA	32659590	32659676	0	-	.	.
chrX	hsa-mir-221	sno-miRNA	45605584	45605694	0	-	.	.
chrX	hsa-mir-222	sno-miRNA	45606420	45606530	0	-	.	.
chrX	SNORA11C	sno-miRNA	47248047	47248176	0	+	.	.
chrX	hsa-mir-532	sno-miRNA	49767753	49767844	0	+	.	.
chrX	hsa-mir-188	sno-miRNA	49768108	49768194	0	+	.	.
chrX	hsa-mir-500	sno-miRNA	49773038	49773122	0	+	.	.
chrX	hsa-mir-362	sno-miRNA	49773571	49773636	0	+	.	.
chrX	hsa-mir-501	sno-miRNA	49774329	49774413	0	+	.	.
chrX	hsa-mir-500b	sno-miRNA	49775279	49775358	0	+	.	.
chrX	hsa-mir-660	sno-miRNA	49777848	49777945	0	+	.	.
chrX	hsa-mir-502	sno-miRNA	49779205	49779291	0	+	.	.
chrX	SNORA11E	sno-miRNA	51806442	51806569	0	-	.	.
chrX	SNORA11D	sno-miRNA	51933716	51933844	0	+	.	.
chrX	hsa-mir-98	sno-miRNA	53583183	53583302	0	-	.	.
chrX	hsa-let-7f-2	sno-miRNA	53584152	53584235	0	-	.	.
chrX	U107	sno-miRNA	54840802	54840933	0	+	.	.
chrX	hsa-mir-1468	sno-miRNA	63005881	63005967	0	-	.	.
chrX	hsa-mir-223	sno-miRNA	65238711	65238821	0	+	.	.
chrX	hsa-mir-421	sno-miRNA	73438211	73438296	0	-	.	.
chrX	hsa-mir-374b	sno-miRNA	73438381	73438453	0	-	.	.
chrX	hsa-mir-545	sno-miRNA	73506938	73507044	0	-	.	.
chrX	hsa-mir-374a	sno-miRNA	73507120	73507192	0	-	.	.
chrX	hsa-mir-384	sno-miRNA	76139697	76139785	0	-	.	.
chrX	hsa-mir-325	sno-miRNA	76225828	76225926	0	-	.	.
chrX	hsa-mir-4328	sno-miRNA	78156690	78156746	0	-	.	.
chrX	hsa-mir-548i-4	sno-miRNA	83480759	83480836	0	-	.	.
chrX	hsa-mir-1321	sno-miRNA	85090784	85090863	0	+	.	.
chrX	hsa-mir-361	sno-miRNA	85158640	85158712	0	-	.	.
chrX	hsa-mir-548m	sno-miRNA	94318139	94318225	0	-	.	.
chrX	hsa-mir-652	sno-miRNA	109298556	109298654	0	+	.	.
chrX	U96b	sno-miRNA	109468216	109468288	0	-	.	.
chrX	hsa-mir-4329	sno-miRNA	112023945	112024016	0	-	.	.
chrX	HBI-36	sno-miRNA	113865258	113865386	0	+	.	.
chrX	hsa-mir-764	sno-miRNA	113873917	113874002	0	+	.	.
chrX	hsa-mir-1912	sno-miRNA	113886018	113886098	0	+	.	.
chrX	hsa-mir-1264	sno-miRNA	113887129	113887198	0	+	.	.
chrX	hsa-mir-1298	sno-miRNA	113949649	113949761	0	+	.	.
chrX	hsa-mir-1911	sno-miRNA	113997743	113997823	0	+	.	.
chrX	hsa-mir-448	sno-miRNA	114058016	114058127	0	+	.	.
chrX	hsa-mir-1277	sno-miRNA	117520356	117520434	0	+	.	.
chrX	hsa-mir-766	sno-miRNA	118780700	118780811	0	-	.	.
chrX	U69	sno-miRNA	118921315	118921447	0	-	.	.
chrX	hsa-mir-220a	sno-miRNA	122695945	122696055	0	-	.	.
chrX	hsa-mir-363	sno-miRNA	133303407	133303482	0	-	.	.
chrX	hsa-mir-92a-2	sno-miRNA	133303567	133303642	0	-	.	.
chrX	hsa-mir-19b-2	sno-miRNA	133303700	133303796	0	-	.	.
chrX	hsa-mir-20b	sno-miRNA	133303838	133303907	0	-	.	.
chrX	hsa-mir-18b	sno-miRNA	133304070	133304141	0	-	.	.
chrX	hsa-mir-106a	sno-miRNA	133304227	133304308	0	-	.	.
chrX	hsa-mir-450b	sno-miRNA	133674214	133674292	0	-	.	.
chrX	hsa-mir-450a-1	sno-miRNA	133674370	133674461	0	-	.	.
chrX	hsa-mir-450a-2	sno-miRNA	133674537	133674637	0	-	.	.
chrX	hsa-mir-542	sno-miRNA	133675370	133675467	0	-	.	.
chrX	hsa-mir-503	sno-miRNA	133680357	133680428	0	-	.	.
chrX	hsa-mir-424	sno-miRNA	133680643	133680741	0	-	.	.
chrX	hsa-mir-934	sno-miRNA	135633036	135633119	0	+	.	.
chrX	U61	sno-miRNA	135961357	135961430	0	-	.	.
chrX	hsa-mir-504	sno-miRNA	137749871	137749954	0	-	.	.
chrX	hsa-mir-505	sno-miRNA	139006306	139006390	0	-	.	.
chrX	hsa-mir-320d-2	sno-miRNA	140008336	140008384	0	-	.	.
chrX	hsa-mir-890	sno-miRNA	145075792	145075869	0	-	.	.
chrX	hsa-mir-888	sno-miRNA	145076301	145076378	0	-	.	.
chrX	hsa-mir-892a	sno-miRNA	145078186	145078261	0	-	.	.
chrX	hsa-mir-892b	sno-miRNA	145078715	145078792	0	-	.	.
chrX	hsa-mir-891b	sno-miRNA	145082570	145082649	0	-	.	.
chrX	hsa-mir-891a	sno-miRNA	145109311	145109390	0	-	.	.
chrX	hsa-mir-513c	sno-miRNA	146271221	146271305	0	-	.	.
chrX	hsa-mir-513b	sno-miRNA	146280561	146280645	0	-	.	.
chrX	hsa-mir-513a-1	sno-miRNA	146294980	146295109	0	-	.	.
chrX	hsa-mir-513a-2	sno-miRNA	146307343	146307470	0	-	.	.
chrX	hsa-mir-506	sno-miRNA	146312237	146312361	0	-	.	.
chrX	hsa-mir-507	sno-miRNA	146312501	146312595	0	-	.	.
chrX	hsa-mir-508	sno-miRNA	146318430	146318545	0	-	.	.
chrX	hsa-mir-514b	sno-miRNA	146331668	146331748	0	-	.	.
chrX	hsa-mir-509-2	sno-miRNA	146340277	146340368	0	-	.	.
chrX	hsa-mir-509-3	sno-miRNA	146341169	146341244	0	-	.	.
chrX	hsa-mir-509-1	sno-miRNA	146342049	146342143	0	-	.	.
chrX	hsa-mir-510	sno-miRNA	146353852	146353926	0	-	.	.
chrX	hsa-mir-514-1	sno-miRNA	146360764	146360862	0	-	.	.
chrX	hsa-mir-514-2	sno-miRNA	146363460	146363548	0	-	.	.
chrX	hsa-mir-514-3	sno-miRNA	146366158	146366246	0	-	.	.
chrX	hsa-mir-2114	sno-miRNA	149396238	149396318	0	+	.	.
chrX	hsa-mir-4330	sno-miRNA	150336693	150336798	0	+	.	.
chrX	hsa-mir-224	sno-miRNA	151127049	151127130	0	-	.	.
chrX	hsa-mir-452	sno-miRNA	151128099	151128184	0	-	.	.
chrX	hsa-mir-105-1	sno-miRNA	151560690	151560771	0	-	.	.
chrX	hsa-mir-767	sno-miRNA	151561892	151562001	0	-	.	.
chrX	hsa-mir-105-2	sno-miRNA	151562883	151562964	0	-	.	.
chrX	hsa-mir-3202-1	sno-miRNA	153246547	153246628	0	+	.	.
chrX	hsa-mir-3202-2	sno-miRNA	153246548	153246627	0	-	.	.
chrX	hsa-mir-718	sno-miRNA	153285370	153285440	0	-	.	.
chrX	U70	sno-miRNA	153628621	153628756	0	+	.	.
chrX	ACA36	sno-miRNA	153996802	153996934	0	+	.	.
chrX	ACA56	sno-miRNA	154003272	154003401	0	+	.	.
chrX	hsa-mir-1184-1	sno-miRNA	154115634	154115733	0	-	.	.
chrX	hsa-mir-1184-2	sno-miRNA	154612748	154612847	0	-	.	.
chrX	hsa-mir-1184-3	sno-miRNA	154687177	154687276	0	+	.	.
chr10	hsa-mir-3155	sno-miRNA	6194158	6194240	0	+	.	.
chr10	hsa-mir-548q	sno-miRNA	12767252	12767352	0	-	.	.
chr10	hsa-mir-4293	sno-miRNA	14425198	14425276	0	-	.	.
chr10	hsa-mir-1265	sno-miRNA	14478574	14478660	0	+	.	.
chr10	hsa-mir-511-1	sno-miRNA	17887106	17887193	0	+	.	.
chr10	hsa-mir-511-2	sno-miRNA	18134035	18134122	0	+	.	.
chr10	hsa-mir-1915	sno-miRNA	21785490	21785570	0	-	.	.
chr10	hsa-mir-603	sno-miRNA	24564613	24564710	0	+	.	.
chr10	hsa-mir-604	sno-miRNA	29833932	29834026	0	-	.	.
chr10	hsa-mir-938	sno-miRNA	29891192	29891275	0	-	.	.
chr10	hsa-mir-3156-1	sno-miRNA	45659461	45659536	0	+	.	.
chr10	hsa-mir-4294	sno-miRNA	50193556	50193632	0	-	.	.
chr10	hsa-mir-605	sno-miRNA	53059332	53059415	0	+	.	.
chr10	hsa-mir-548f-1	sno-miRNA	56367633	56367717	0	-	.	.
chr10	hsa-mir-1296	sno-miRNA	65132716	65132808	0	-	.	.
chr10	HBII-419	sno-miRNA	70514928	70514995	0	+	.	.
chr10	hsa-mir-1254	sno-miRNA	70519074	70519171	0	+	.	.
chr10	hsa-mir-606	sno-miRNA	77312215	77312311	0	+	.	.
chr10	hsa-mir-346	sno-miRNA	88024450	88024545	0	-	.	.
chr10	hsa-mir-107	sno-miRNA	91352503	91352584	0	-	.	.
chr10	hsa-mir-3157	sno-miRNA	97824071	97824156	0	-	.	.
chr10	hsa-mir-607	sno-miRNA	98588425	98588521	0	-	.	.
chr10	hsa-mir-1287	sno-miRNA	100154974	100155064	0	-	.	.
chr10	U108	sno-miRNA	101996912	101997059	0	-	.	.
chr10	hsa-mir-608	sno-miRNA	102734741	102734841	0	+	.	.
chr10	hsa-mir-3158-2	sno-miRNA	103361173	103361254	0	-	.	.
chr10	hsa-mir-3158-1	sno-miRNA	103361173	103361254	0	+	.	.
chr10	hsa-mir-146b	sno-miRNA	104196268	104196341	0	+	.	.
chr10	hsa-mir-1307	sno-miRNA	105154009	105154158	0	-	.	.
chr10	hsa-mir-936	sno-miRNA	105807846	105807944	0	-	.	.
chr10	hsa-mir-609	sno-miRNA	105978546	105978641	0	-	.	.
chr10	hsa-mir-548e	sno-miRNA	112748683	112748771	0	+	.	.
chr10	hsa-mir-4295	sno-miRNA	114393928	114394013	0	+	.	.
chr10	hsa-mir-2110	sno-miRNA	115933863	115933938	0	-	.	.
chr10	ACA19	sno-miRNA	120819522	120819650	0	-	.	.
chr10	hsa-mir-4296	sno-miRNA	126721351	126721439	0	-	.	.
chr10	hsa-mir-4297	sno-miRNA	131641562	131641638	0	-	.	.
chr10	hsa-mir-378c	sno-miRNA	132760850	132760931	0	-	.	.
chr10	hsa-mir-202	sno-miRNA	135061014	135061124	0	-	.	.
chr11	hsa-mir-210	sno-miRNA	568088	568198	0	-	.	.
chr11	ACA52	sno-miRNA	811680	811814	0	+	.	.
chr11	hsa-mir-4298	sno-miRNA	1880693	1880766	0	-	.	.
chr11	hsa-mir-675	sno-miRNA	2017988	2018061	0	-	.	.
chr11	hsa-mir-483	sno-miRNA	2155363	2155439	0	-	.	.
chr11	ACA54	sno-miRNA	2985000	2985123	0	-	.	.
chr11	hsa-mir-302e	sno-miRNA	7255996	7256068	0	+	.	.
chr11	ACA3	sno-miRNA	8705773	8705903	0	+	.	.
chr11	ACA3-2	sno-miRNA	8706985	8707116	0	+	.	.
chr11	ACA23	sno-miRNA	9450312	9450501	0	+	.	.
chr11	U97	sno-miRNA	10823013	10823155	0	-	.	.
chr11	hsa-mir-4299	sno-miRNA	11678197	11678269	0	-	.	.
chr11	U14B	sno-miRNA	17096199	17096291	0	-	.	.
chr11	U14A	sno-miRNA	17097324	17097415	0	-	.	.
chr11	hsa-mir-3159	sno-miRNA	18409333	18409407	0	+	.	.
chr11	hsa-mir-610	sno-miRNA	28078361	28078457	0	+	.	.
chr11	hsa-mir-670	sno-miRNA	43581205	43581303	0	+	.	.
chr11	hsa-mir-129-2	sno-miRNA	43602943	43603033	0	+	.	.
chr11	hsa-mir-3160-1	sno-miRNA	46473354	46473439	0	-	.	.
chr11	hsa-mir-3160-2	sno-miRNA	46473356	46473437	0	+	.	.
chr11	HBII-166	sno-miRNA	46783938	46784049	0	-	.	.
chr11	hsa-mir-3161	sno-miRNA	48118333	48118410	0	+	.	.
chr11	hsa-mir-130a	sno-miRNA	57408670	57408759	0	+	.	.
chr11	hsa-mir-3162	sno-miRNA	59362549	59362631	0	-	.	.
chr11	hsa-mir-611	sno-miRNA	61559966	61560033	0	-	.	.
chr11	hsa-mir-1908	sno-miRNA	61582632	61582712	0	-	.	.
chr11	U99	sno-miRNA	62432893	62433042	0	+	.	.
chr11	U22	sno-miRNA	62620381	62620507	0	-	.	.
chr11	U31	sno-miRNA	62620796	62620867	0	-	.	.
chr11	U30	sno-miRNA	62621134	62621204	0	-	.	.
chr11	U29	sno-miRNA	62621375	62621440	0	-	.	.
chr11	U28	sno-miRNA	62622092	62622167	0	-	.	.
chr11	U27	sno-miRNA	62622483	62622555	0	-	.	.
chr11	U26	sno-miRNA	62622763	62622838	0	-	.	.
chr11	U25	sno-miRNA	62623036	62623103	0	-	.	.
chr11	hsa-mir-1237	sno-miRNA	64136073	64136175	0	+	.	.
chr11	hsa-mir-192	sno-miRNA	64658608	64658718	0	-	.	.
chr11	hsa-mir-194-2	sno-miRNA	64658826	64658911	0	-	.	.
chr11	hsa-mir-612	sno-miRNA	65211928	65212028	0	+	.	.
chr11	hsa-mir-3163	sno-miRNA	66701904	66701977	0	-	.	.
chr11	hsa-mir-3164	sno-miRNA	68850643	68850726	0	+	.	.
chr11	hsa-mir-548k	sno-miRNA	70130060	70130176	0	+	.	.
chr11	hsa-mir-3165	sno-miRNA	71783273	71783348	0	-	.	.
chr11	hsa-mir-139	sno-miRNA	72326106	72326174	0	-	.	.
chr11	hsa-mir-326	sno-miRNA	75046135	75046230	0	-	.	.
chr11	U15A	sno-miRNA	75111434	75111582	0	+	.	.
chr11	U15B	sno-miRNA	75115464	75115610	0	+	.	.
chr11	hsa-mir-708	sno-miRNA	79113065	79113153	0	-	.	.
chr11	hsa-mir-4300	sno-miRNA	81601782	81601878	0	-	.	.
chr11	U70E	sno-miRNA	82752505	82752640	0	-	.	.
chr11	hsa-mir-3166	sno-miRNA	87909669	87909761	0	+	.	.
chr11	hsa-mir-1261	sno-miRNA	90602288	90602370	0	-	.	.
chr11	mgU2-19/30	sno-miRNA	93454679	93455032	0	+	.	.
chr11	ACA25	sno-miRNA	93463678	93463812	0	-	.	.
chr11	ACA32	sno-miRNA	93464144	93464265	0	-	.	.
chr11	mgh28S-2411	sno-miRNA	93464668	93464739	0	-	.	.
chr11	ACA1	sno-miRNA	93465169	93465299	0	-	.	.
chr11	ACA8	sno-miRNA	93465526	93465665	0	-	.	.
chr11	mgh28S-2409	sno-miRNA	93466393	93466466	0	-	.	.
chr11	ACA18	sno-miRNA	93466631	93466763	0	-	.	.
chr11	hsa-mir-1304	sno-miRNA	93466839	93466930	0	-	.	.
chr11	ACA40	sno-miRNA	93468275	93468402	0	-	.	.
chr11	hsa-mir-548l	sno-miRNA	94199660	94199746	0	-	.	.
chr11	hsa-mir-1260b	sno-miRNA	96074601	96074690	0	+	.	.
chr11	hsa-mir-34b	sno-miRNA	111383662	111383746	0	+	.	.
chr11	hsa-mir-34c	sno-miRNA	111384163	111384240	0	+	.	.
chr11	hsa-mir-4301	sno-miRNA	113320744	113320810	0	-	.	.
chr11	hsa-mir-125b-1	sno-miRNA	121970464	121970552	0	-	.	.
chr11	hsa-let-7a-2	sno-miRNA	122017229	122017301	0	-	.	.
chr11	hsa-mir-100	sno-miRNA	122022936	122023016	0	-	.	.
chr11	hsa-mir-3167	sno-miRNA	126858353	126858438	0	-	.	.
chr12	U85	sno-miRNA	6619387	6619717	0	+	.	.
chr12	ACA57	sno-miRNA	6690638	6690775	0	-	.	.
chr12	hsa-mir-200c	sno-miRNA	7072861	7072929	0	+	.	.
chr12	hsa-mir-141	sno-miRNA	7073259	7073354	0	+	.	.
chr12	U89	sno-miRNA	7076499	7076769	0	-	.	.
chr12	hsa-mir-1244-3	sno-miRNA	9392062	9392147	0	-	.	.
chr12	hsa-mir-613	sno-miRNA	12917582	12917677	0	+	.	.
chr12	hsa-mir-614	sno-miRNA	13068762	13068852	0	+	.	.
chr12	hsa-mir-920	sno-miRNA	24365354	24365429	0	+	.	.
chr12	hsa-mir-4302	sno-miRNA	26026952	26027012	0	-	.	.
chr12	ACA34	sno-miRNA	49048164	49048301	0	-	.	.
chr12	hsa-mir-1291	sno-miRNA	49048226	49048313	0	-	.	.
chr12	ACA2a	sno-miRNA	49050430	49050565	0	-	.	.
chr12	ACA2b	sno-miRNA	49061239	49061376	0	-	.	.
chr12	hsa-mir-1293	sno-miRNA	50627924	50627995	0	-	.	.
chr12	hsa-mir-196a-2	sno-miRNA	54385521	54385631	0	+	.	.
chr12	hsa-mir-615	sno-miRNA	54427733	54427829	0	+	.	.
chr12	hsa-mir-148b	sno-miRNA	54730999	54731098	0	+	.	.
chr12	U59B	sno-miRNA	57037463	57037538	0	-	.	.
chr12	U59A	sno-miRNA	57038810	57038885	0	-	.	.
chr12	hsa-mir-1228	sno-miRNA	57588286	57588359	0	+	.	.
chr12	hsa-mir-616	sno-miRNA	57912945	57913042	0	-	.	.
chr12	hsa-mir-26a-2	sno-miRNA	58218391	58218475	0	-	.	.
chr12	hsa-let-7i	sno-miRNA	62997465	62997549	0	+	.	.
chr12	hsa-mir-548c	sno-miRNA	65016288	65016385	0	+	.	.
chr12	U70G	sno-miRNA	69021013	69021155	0	-	.	.
chr12	hsa-mir-1279	sno-miRNA	69666936	69666998	0	-	.	.
chr12	hsa-mir-1252	sno-miRNA	79813036	79813101	0	+	.	.
chr12	hsa-mir-617	sno-miRNA	81226311	81226408	0	-	.	.
chr12	hsa-mir-618	sno-miRNA	81329514	81329612	0	-	.	.
chr12	hsa-mir-492	sno-miRNA	95228173	95228289	0	+	.	.
chr12	hsa-mir-331	sno-miRNA	95702195	95702289	0	+	.	.
chr12	hsa-mir-1251	sno-miRNA	97885686	97885756	0	+	.	.
chr12	hsa-mir-135a-2	sno-miRNA	97957589	97957689	0	+	.	.
chr12	hsa-mir-4303	sno-miRNA	98389160	98389226	0	-	.	.
chr12	ACA53	sno-miRNA	98993412	98993662	0	+	.	.
chr12	hsa-mir-1827	sno-miRNA	100583661	100583727	0	+	.	.
chr12	hsa-mir-619	sno-miRNA	109230683	109230782	0	-	.	.
chr12	hsa-mir-1302-1	sno-miRNA	113132838	113132981	0	-	.	.
chr12	hsa-mir-620	sno-miRNA	116586364	116586459	0	-	.	.
chr12	hsa-mir-1178	sno-miRNA	120151438	120151529	0	-	.	.
chr12	hsa-mir-4304	sno-miRNA	123495213	123495275	0	-	.	.
chr12	ACA49	sno-miRNA	132515768	132515905	0	+	.	.
chr13	hsa-mir-2276	sno-miRNA	24736554	24736643	0	+	.	.
chr13	U102	sno-miRNA	27829200	27829272	0	+	.	.
chr13	ACA27	sno-miRNA	27829537	27829663	0	+	.	.
chr13	hsa-mir-4305	sno-miRNA	40238170	40238272	0	-	.	.
chr13	hsa-mir-320d-1	sno-miRNA	41301963	41302011	0	-	.	.
chr13	hsa-mir-621	sno-miRNA	41384901	41384997	0	+	.	.
chr13	hsa-mir-3168	sno-miRNA	41675154	41675236	0	-	.	.
chr13	ACA31	sno-miRNA	45911614	45911744	0	-	.	.
chr13	hsa-mir-16-1	sno-miRNA	50623108	50623197	0	-	.	.
chr13	hsa-mir-15a	sno-miRNA	50623254	50623337	0	-	.	.
chr13	hsa-mir-759	sno-miRNA	53384184	53384275	0	+	.	.
chr13	hsa-mir-1297	sno-miRNA	54886106	54886183	0	-	.	.
chr13	hsa-mir-3169	sno-miRNA	61773931	61774014	0	-	.	.
chr13	hsa-mir-622	sno-miRNA	90883435	90883531	0	+	.	.
chr13	hsa-mir-17	sno-miRNA	92002858	92002942	0	+	.	.
chr13	hsa-mir-18a	sno-miRNA	92003004	92003075	0	+	.	.
chr13	hsa-mir-19a	sno-miRNA	92003144	92003226	0	+	.	.
chr13	hsa-mir-20a	sno-miRNA	92003318	92003389	0	+	.	.
chr13	hsa-mir-19b-1	sno-miRNA	92003445	92003532	0	+	.	.
chr13	hsa-mir-92a-1	sno-miRNA	92003567	92003645	0	+	.	.
chr13	hsa-mir-3170	sno-miRNA	98860777	98860854	0	+	.	.
chr13	hsa-mir-623	sno-miRNA	100008384	100008482	0	+	.	.
chr13	hsa-mir-4306	sno-miRNA	100295312	100295403	0	+	.	.
chr13	hsa-mir-1267	sno-miRNA	108183518	108183596	0	-	.	.
chr14	hsa-mir-1201	sno-miRNA	20794605	20794690	0	-	.	.
chr14	SNORD126	sno-miRNA	20794608	20794685	0	-	.	.
chr14	mgU6-53B	sno-miRNA	21860309	21860412	0	-	.	.
chr14	mgU6-53	sno-miRNA	21865451	21865560	0	-	.	.
chr14	hsa-mir-208a	sno-miRNA	23857804	23857875	0	-	.	.
chr14	hsa-mir-208b	sno-miRNA	23887195	23887272	0	-	.	.
chr14	hsa-mir-4307	sno-miRNA	27377847	27377931	0	+	.	.
chr14	hsa-mir-3171	sno-miRNA	28102410	28102484	0	-	.	.
chr14	hsa-mir-624	sno-miRNA	31483851	31483948	0	-	.	.
chr14	hsa-mir-3172	sno-miRNA	32954300	32954379	0	+	.	.
chr14	SNORD127	sno-miRNA	45580085	45580171	0	+	.	.
chr14	hsa-mir-4308	sno-miRNA	55344830	55344911	0	-	.	.
chr14	hsa-mir-548h-1	sno-miRNA	64561741	64561843	0	-	.	.
chr14	hsa-mir-625	sno-miRNA	65937819	65937904	0	+	.	.
chr14	hsa-mir-1260	sno-miRNA	77732560	77732633	0	+	.	.
chr14	ACA65	sno-miRNA	81669038	81669178	0	-	.	.
chr14	SNORA11B	sno-miRNA	91592768	91592897	0	+	.	.
chr14	hsa-mir-3173	sno-miRNA	95604255	95604323	0	-	.	.
chr14	U93	sno-miRNA	95999691	95999966	0	-	.	.
chr14	hsa-mir-342	sno-miRNA	100575991	100576090	0	+	.	.
chr14	hsa-mir-345	sno-miRNA	100774195	100774293	0	+	.	.
chr14	hsa-mir-770	sno-miRNA	101318726	101318824	0	+	.	.
chr14	hsa-mir-493	sno-miRNA	101335396	101335485	0	+	.	.
chr14	hsa-mir-337	sno-miRNA	101340829	101340922	0	+	.	.
chr14	hsa-mir-665	sno-miRNA	101341369	101341441	0	+	.	.
chr14	hsa-mir-431	sno-miRNA	101347343	101347457	0	+	.	.
chr14	hsa-mir-433	sno-miRNA	101348222	101348315	0	+	.	.
chr14	hsa-mir-127	sno-miRNA	101349315	101349412	0	+	.	.
chr14	hsa-mir-432	sno-miRNA	101350819	101350913	0	+	.	.
chr14	hsa-mir-136	sno-miRNA	101351038	101351120	0	+	.	.
chr14	14q(0)	sno-miRNA	101364256	101364333	0	+	.	.
chr14	hsa-mir-370	sno-miRNA	101377475	101377550	0	+	.	.
chr14	14q(I-1)	sno-miRNA	101391157	101391227	0	+	.	.
chr14	14q(I-2)	sno-miRNA	101393678	101393749	0	+	.	.
chr14	14q(I-3)	sno-miRNA	101396255	101396326	0	+	.	.
chr14	14q(I-4)	sno-miRNA	101402827	101402901	0	+	.	.
chr14	14q(I-5)	sno-miRNA	101404523	101404600	0	+	.	.
chr14	14q(I-6)	sno-miRNA	101405892	101405966	0	+	.	.
chr14	14q(I-7)	sno-miRNA	101407462	101407538	0	+	.	.
chr14	14q(I-8)	sno-miRNA	101409787	101409860	0	+	.	.
chr14	14q(I-9)	sno-miRNA	101411985	101412056	0	+	.	.
chr14	14q(II-1)	sno-miRNA	101416169	101416240	0	+	.	.
chr14	14q(II-2)	sno-miRNA	101418192	101418269	0	+	.	.
chr14	14q(II-3)	sno-miRNA	101419685	101419759	0	+	.	.
chr14	14q(II-4)	sno-miRNA	101420710	101420784	0	+	.	.
chr14	14q(II-5)	sno-miRNA	101421706	101421775	0	+	.	.
chr14	14q(II-6)	sno-miRNA	101423502	101423573	0	+	.	.
chr14	14q(II-7)	sno-miRNA	101429390	101429466	0	+	.	.
chr14	14q(II-8)	sno-miRNA	101431117	101431188	0	+	.	.
chr14	14q(II-9)	sno-miRNA	101432365	101432436	0	+	.	.
chr14	14q(II-10)	sno-miRNA	101433388	101433459	0	+	.	.
chr14	14q(II-11)	sno-miRNA	101434447	101434521	0	+	.	.
chr14	14q(II-12)	sno-miRNA	101435284	101435358	0	+	.	.
chr14	14q(II-13)	sno-miRNA	101436215	101436288	0	+	.	.
chr14	14q(II-14)	sno-miRNA	101438439	101438513	0	+	.	.
chr14	14q(II-15)	sno-miRNA	101439006	101439077	0	+	.	.
chr14	14q(II-16)	sno-miRNA	101439931	101440000	0	+	.	.
chr14	14q(II-17)	sno-miRNA	101441142	101441216	0	+	.	.
chr14	14q(II-18)	sno-miRNA	101442161	101442232	0	+	.	.
chr14	14q(II-19)	sno-miRNA	101442813	101442887	0	+	.	.
chr14	14q(II-20)	sno-miRNA	101447340	101447411	0	+	.	.
chr14	14q(II-21)	sno-miRNA	101448311	101448382	0	+	.	.
chr14	14q(II-22)	sno-miRNA	101449262	101449333	0	+	.	.
chr14	14q(II-23)	sno-miRNA	101450212	101450283	0	+	.	.
chr14	14q(II-24)	sno-miRNA	101451113	101451184	0	+	.	.
chr14	14q(II-25)	sno-miRNA	101452393	101452464	0	+	.	.
chr14	14q(II-26)	sno-miRNA	101453382	101453453	0	+	.	.
chr14	14q(II-27)	sno-miRNA	101454497	101454566	0	+	.	.
chr14	14q(II-28)	sno-miRNA	101455466	101455537	0	+	.	.
chr14	14q(II-29)	sno-miRNA	101456427	101456496	0	+	.	.
chr14	14q(II-30)	sno-miRNA	101458255	101458326	0	+	.	.
chr14	14q(II-31)	sno-miRNA	101459572	101459646	0	+	.	.
chr14	hsa-mir-379	sno-miRNA	101488402	101488469	0	+	.	.
chr14	hsa-mir-411	sno-miRNA	101489661	101489757	0	+	.	.
chr14	hsa-mir-299	sno-miRNA	101490130	101490193	0	+	.	.
chr14	hsa-mir-380	sno-miRNA	101491353	101491414	0	+	.	.
chr14	hsa-mir-1197	sno-miRNA	101491900	101491988	0	+	.	.
chr14	hsa-mir-323	sno-miRNA	101492068	101492154	0	+	.	.
chr14	hsa-mir-758	sno-miRNA	101492356	101492444	0	+	.	.
chr14	hsa-mir-329-1	sno-miRNA	101493121	101493201	0	+	.	.
chr14	hsa-mir-329-2	sno-miRNA	101493436	101493520	0	+	.	.
chr14	hsa-mir-494	sno-miRNA	101495970	101496051	0	+	.	.
chr14	hsa-mir-1193	sno-miRNA	101496388	101496466	0	+	.	.
chr14	hsa-mir-543	sno-miRNA	101498323	101498401	0	+	.	.
chr14	hsa-mir-495	sno-miRNA	101500091	101500173	0	+	.	.
chr14	hsa-mir-376c	sno-miRNA	101506026	101506092	0	+	.	.
chr14	hsa-mir-376a-2	sno-miRNA	101506405	101506485	0	+	.	.
chr14	hsa-mir-654	sno-miRNA	101506555	101506636	0	+	.	.
chr14	hsa-mir-376b	sno-miRNA	101506772	101506872	0	+	.	.
chr14	hsa-mir-376a-1	sno-miRNA	101507118	101507186	0	+	.	.
chr14	hsa-mir-300	sno-miRNA	101507699	101507782	0	+	.	.
chr14	hsa-mir-1185-1	sno-miRNA	101509313	101509399	0	+	.	.
chr14	hsa-mir-1185-2	sno-miRNA	101510534	101510620	0	+	.	.
chr14	hsa-mir-381	sno-miRNA	101512256	101512331	0	+	.	.
chr14	hsa-mir-487b	sno-miRNA	101512791	101512875	0	+	.	.
chr14	hsa-mir-539	sno-miRNA	101513657	101513735	0	+	.	.
chr14	hsa-mir-889	sno-miRNA	101514237	101514316	0	+	.	.
chr14	hsa-mir-544	sno-miRNA	101514994	101515085	0	+	.	.
chr14	hsa-mir-655	sno-miRNA	101515886	101515983	0	+	.	.
chr14	hsa-mir-487a	sno-miRNA	101518782	101518862	0	+	.	.
chr14	hsa-mir-382	sno-miRNA	101520642	101520718	0	+	.	.
chr14	hsa-mir-134	sno-miRNA	101521023	101521096	0	+	.	.
chr14	hsa-mir-668	sno-miRNA	101521594	101521660	0	+	.	.
chr14	hsa-mir-485	sno-miRNA	101521755	101521828	0	+	.	.
chr14	hsa-mir-323b	sno-miRNA	101522555	101522637	0	+	.	.
chr14	hsa-mir-154	sno-miRNA	101526091	101526175	0	+	.	.
chr14	hsa-mir-496	sno-miRNA	101526909	101527011	0	+	.	.
chr14	hsa-mir-377	sno-miRNA	101528386	101528455	0	+	.	.
chr14	hsa-mir-541	sno-miRNA	101530831	101530915	0	+	.	.
chr14	hsa-mir-409	sno-miRNA	101531636	101531715	0	+	.	.
chr14	hsa-mir-412	sno-miRNA	101531783	101531874	0	+	.	.
chr14	hsa-mir-369	sno-miRNA	101531934	101532004	0	+	.	.
chr14	hsa-mir-410	sno-miRNA	101532248	101532328	0	+	.	.
chr14	hsa-mir-656	sno-miRNA	101533060	101533138	0	+	.	.
chr14	hsa-mir-1247	sno-miRNA	102026623	102026759	0	-	.	.
chr14	hsa-mir-4309	sno-miRNA	103005980	103006063	0	+	.	.
chr14	ACA28	sno-miRNA	103804185	103804311	0	+	.	.
chr14	hsa-mir-203	sno-miRNA	104583741	104583851	0	+	.	.
chr15	hsa-mir-3118-4	sno-miRNA	21038123	21038198	0	+	.	.
chr15	hsa-mir-3118-6	sno-miRNA	22049273	22049348	0	+	.	.
chr15	hsa-mir-1268	sno-miRNA	22513228	22513280	0	-	.	.
chr15	HBII-436	sno-miRNA	25227140	25227215	0	+	.	.
chr15	HBII-13	sno-miRNA	25230246	25230313	0	+	.	.
chr15	HBII-437	sno-miRNA	25232071	25232142	0	+	.	.
chr15	HBII-438A	sno-miRNA	25287120	25287187	0	+	.	.
chr15	HBII-85-1	sno-miRNA	25296622	25296719	0	+	.	.
chr15	HBII-85-2	sno-miRNA	25299355	25299452	0	+	.	.
chr15	HBII-85-3	sno-miRNA	25302005	25302102	0	+	.	.
chr15	HBII-85-4	sno-miRNA	25304683	25304781	0	+	.	.
chr15	HBII-85-5	sno-miRNA	25307478	25307575	0	+	.	.
chr15	HBII-85-6	sno-miRNA	25310171	25310269	0	+	.	.
chr15	HBII-85-7	sno-miRNA	25312933	25313030	0	+	.	.
chr15	HBII-85-8	sno-miRNA	25315577	25315674	0	+	.	.
chr15	HBII-85-9	sno-miRNA	25318252	25318349	0	+	.	.
chr15	HBII-85-10	sno-miRNA	25319259	25319363	0	+	.	.
chr15	HBII-85-11	sno-miRNA	25321074	25321168	0	+	.	.
chr15	HBII-85-12	sno-miRNA	25322196	25322290	0	+	.	.
chr15	HBII-85-13	sno-miRNA	25324203	25324297	0	+	.	.
chr15	HBII-85-14	sno-miRNA	25325287	25325381	0	+	.	.
chr15	HBII-85-15	sno-miRNA	25326432	25326526	0	+	.	.
chr15	HBII-85-16	sno-miRNA	25327913	25328007	0	+	.	.
chr15	HBII-85-17	sno-miRNA	25328733	25328827	0	+	.	.
chr15	HBII-85-18	sno-miRNA	25330530	25330624	0	+	.	.
chr15	HBII-85-19	sno-miRNA	25331672	25331766	0	+	.	.
chr15	HBII-85-20	sno-miRNA	25332807	25332901	0	+	.	.
chr15	HBII-85-21	sno-miRNA	25333949	25334043	0	+	.	.
chr15	HBII-85-22	sno-miRNA	25335068	25335162	0	+	.	.
chr15	HBII-85-23	sno-miRNA	25336931	25337025	0	+	.	.
chr15	HBII-85-24	sno-miRNA	25339182	25339276	0	+	.	.
chr15	HBII-85-25	sno-miRNA	25342808	25342902	0	+	.	.
chr15	HBII-85-26	sno-miRNA	25344644	25344742	0	+	.	.
chr15	HBII-85-27	sno-miRNA	25346720	25346814	0	+	.	.
chr15	HBII-85-28	sno-miRNA	25349787	25349880	0	+	.	.
chr15	HBII-85-29	sno-miRNA	25351666	25351751	0	+	.	.
chr15	HBII-52-1	sno-miRNA	25415869	25415951	0	+	.	.
chr15	HBII-52-2	sno-miRNA	25417781	25417863	0	+	.	.
chr15	HBII-52-3	sno-miRNA	25420073	25420155	0	+	.	.
chr15	HBII-52-4	sno-miRNA	25421978	25422060	0	+	.	.
chr15	HBII-52-5	sno-miRNA	25423884	25423966	0	+	.	.
chr15	HBII-52-6	sno-miRNA	25425643	25425725	0	+	.	.
chr15	HBII-52-7	sno-miRNA	25427531	25427613	0	+	.	.
chr15	HBII-52-8	sno-miRNA	25429452	25429534	0	+	.	.
chr15	HBII-52-9	sno-miRNA	25430777	25430859	0	+	.	.
chr15	HBII-52-10	sno-miRNA	25432682	25432763	0	+	.	.
chr15	HBII-52-11	sno-miRNA	25434560	25434642	0	+	.	.
chr15	HBII-52-12	sno-miRNA	25436562	25436644	0	+	.	.
chr15	HBII-52-13	sno-miRNA	25438467	25438549	0	+	.	.
chr15	HBII-52-14	sno-miRNA	25440067	25440148	0	+	.	.
chr15	HBII-52-15	sno-miRNA	25442722	25442803	0	+	.	.
chr15	HBII-52-16	sno-miRNA	25444594	25444676	0	+	.	.
chr15	HBII-52-17	sno-miRNA	25446469	25446551	0	+	.	.
chr15	HBII-52-18	sno-miRNA	25448373	25448455	0	+	.	.
chr15	HBII-52-19	sno-miRNA	25449503	25449585	0	+	.	.
chr15	HBII-52-20	sno-miRNA	25451408	25451490	0	+	.	.
chr15	HBII-52-21	sno-miRNA	25453229	25453310	0	+	.	.
chr15	HBII-52-22	sno-miRNA	25455064	25455146	0	+	.	.
chr15	HBII-52-23	sno-miRNA	25456942	25457024	0	+	.	.
chr15	HBII-52-25	sno-miRNA	25460687	25460769	0	+	.	.
chr15	HBII-52-26	sno-miRNA	25463763	25463845	0	+	.	.
chr15	HBII-52-29	sno-miRNA	25468392	25468474	0	+	.	.
chr15	HBII-52-30	sno-miRNA	25470349	25470431	0	+	.	.
chr15	HBII-52-31	sno-miRNA	25472255	25472337	0	+	.	.
chr15	HBII-52-32	sno-miRNA	25474113	25474195	0	+	.	.
chr15	HBII-52-33	sno-miRNA	25475984	25476066	0	+	.	.
chr15	HBII-52-34	sno-miRNA	25477533	25477615	0	+	.	.
chr15	HBII-52-35	sno-miRNA	25479393	25479475	0	+	.	.
chr15	HBII-52-36	sno-miRNA	25481231	25481313	0	+	.	.
chr15	HBII-52-37	sno-miRNA	25483132	25483214	0	+	.	.
chr15	HBII-52-38	sno-miRNA	25484984	25485066	0	+	.	.
chr15	HBII-52-39	sno-miRNA	25486892	25486974	0	+	.	.
chr15	HBII-52-40	sno-miRNA	25488760	25488842	0	+	.	.
chr15	HBII-52-41	sno-miRNA	25490624	25490706	0	+	.	.
chr15	HBII-52-42	sno-miRNA	25492491	25492573	0	+	.	.
chr15	HBII-52-43	sno-miRNA	25494344	25494426	0	+	.	.
chr15	HBII-52-44	sno-miRNA	25496005	25496087	0	+	.	.
chr15	HBII-52-48	sno-miRNA	25514929	25515005	0	+	.	.
chr15	HBII-438B	sno-miRNA	25523489	25523556	0	+	.	.
chr15	hsa-mir-211	sno-miRNA	31357234	31357344	0	-	.	.
chr15	hsa-mir-1233-1	sno-miRNA	34674269	34674351	0	-	.	.
chr15	hsa-mir-1233-2	sno-miRNA	34820490	34820572	0	-	.	.
chr15	hsa-mir-626	sno-miRNA	41983782	41983876	0	+	.	.
chr15	hsa-mir-4310	sno-miRNA	42158692	42158749	0	-	.	.
chr15	hsa-mir-627	sno-miRNA	42491767	42491864	0	-	.	.
chr15	hsa-mir-1282	sno-miRNA	44085856	44085957	0	-	.	.
chr15	hsa-mir-147b	sno-miRNA	45725247	45725327	0	+	.	.
chr15	hsa-mir-1266	sno-miRNA	52569313	52569397	0	-	.	.
chr15	hsa-mir-628	sno-miRNA	55665137	55665232	0	-	.	.
chr15	hsa-mir-2116	sno-miRNA	59463381	59463461	0	-	.	.
chr15	hsa-mir-190	sno-miRNA	63116155	63116240	0	+	.	.
chr15	hsa-mir-422a	sno-miRNA	64163128	64163218	0	-	.	.
chr15	hsa-mir-1272	sno-miRNA	65054585	65054714	0	-	.	.
chr15	hsa-mir-4311	sno-miRNA	66332570	66332670	0	+	.	.
chr15	U100	sno-miRNA	66639543	66639680	0	-	.	.
chr15	U18C	sno-miRNA	66793589	66793656	0	-	.	.
chr15	U18B	sno-miRNA	66794359	66794429	0	-	.	.
chr15	U16	sno-miRNA	66795148	66795249	0	-	.	.
chr15	U18A	sno-miRNA	66795582	66795652	0	-	.	.
chr15	hsa-mir-4312	sno-miRNA	69094188	69094264	0	-	.	.
chr15	hsa-mir-629	sno-miRNA	70371710	70371807	0	-	.	.
chr15	hsa-mir-630	sno-miRNA	72879557	72879654	0	+	.	.
chr15	hsa-mir-631	sno-miRNA	75645951	75646026	0	-	.	.
chr15	hsa-mir-4313	sno-miRNA	76054555	76054656	0	-	.	.
chr15	hsa-mir-184	sno-miRNA	79502129	79502213	0	+	.	.
chr15	hsa-mir-549	sno-miRNA	81134318	81134414	0	-	.	.
chr15	ACA45	sno-miRNA	83424696	83424823	0	+	.	.
chr15	hsa-mir-1276	sno-miRNA	86313726	86313809	0	-	.	.
chr15	hsa-mir-1179	sno-miRNA	89151337	89151428	0	+	.	.
chr15	hsa-mir-7-2	sno-miRNA	89155055	89155165	0	+	.	.
chr15	hsa-mir-9-3	sno-miRNA	89911247	89911337	0	+	.	.
chr15	hsa-mir-3174	sno-miRNA	90549986	90550073	0	+	.	.
chr15	hsa-mir-3175	sno-miRNA	93447628	93447705	0	+	.	.
chr15	hsa-mir-1469	sno-miRNA	96876489	96876536	0	+	.	.
chr15	hsa-mir-1302-10	sno-miRNA	102500661	102500799	0	-	.	.
chr16	hsa-mir-3176	sno-miRNA	593276	593366	0	+	.	.
chr16	hsa-mir-662	sno-miRNA	820182	820277	0	+	.	.
chr16	hsa-mir-3177	sno-miRNA	1784985	1785067	0	+	.	.
chr16	ACA10	sno-miRNA	2012334	2012467	0	-	.	.
chr16	U64	sno-miRNA	2012973	2013107	0	-	.	.
chr16	ACA64	sno-miRNA	2015184	2015311	0	+	.	.
chr16	hsa-mir-1225	sno-miRNA	2140195	2140285	0	-	.	.
chr16	U60	sno-miRNA	2205023	2205106	0	-	.	.
chr16	hsa-mir-940	sno-miRNA	2321747	2321841	0	+	.	.
chr16	hsa-mir-3178	sno-miRNA	2581922	2582006	0	-	.	.
chr16	hsa-mir-548h-2	sno-miRNA	11400296	11400384	0	-	.	.
chr16	hsa-mir-193b	sno-miRNA	14397823	14397906	0	+	.	.
chr16	hsa-mir-365-1	sno-miRNA	14403141	14403228	0	+	.	.
chr16	hsa-mir-3179-1	sno-miRNA	14995364	14995448	0	+	.	.
chr16	hsa-mir-3180-1	sno-miRNA	15005076	15005170	0	+	.	.
chr16	hsa-mir-1972-1	sno-miRNA	15104177	15104254	0	-	.	.
chr16	hsa-mir-484	sno-miRNA	15737150	15737229	0	+	.	.
chr16	hsa-mir-3179-2	sno-miRNA	16394015	16394099	0	+	.	.
chr16	hsa-mir-3180-2	sno-miRNA	16403735	16403823	0	+	.	.
chr16	hsa-mir-3180-3	sno-miRNA	18496034	18496128	0	-	.	.
chr16	hsa-mir-3179-3	sno-miRNA	18505750	18505834	0	-	.	.
chr16	hsa-mir-548w	sno-miRNA	26036557	26036631	0	+	.	.
chr16	ACA30	sno-miRNA	30721857	30721986	0	+	.	.
chr16	hsa-mir-762	sno-miRNA	30905223	30905306	0	+	.	.
chr16	hsa-mir-1826	sno-miRNA	33965507	33965592	0	+	.	.
chr16	hsa-mir-3181	sno-miRNA	50776215	50776288	0	+	.	.
chr16	hsa-mir-138-2	sno-miRNA	56892429	56892513	0	+	.	.
chr16	ACA46	sno-miRNA	58582402	58582537	0	-	.	.
chr16	ACA50	sno-miRNA	58593699	58593835	0	-	.	.
chr16	hsa-mir-328	sno-miRNA	67236223	67236298	0	-	.	.
chr16	hsa-mir-1538	sno-miRNA	69599710	69599771	0	-	.	.
chr16	hsa-mir-140	sno-miRNA	69966983	69967083	0	+	.	.
chr16	hsa-mir-1972-2	sno-miRNA	70064248	70064325	0	+	.	.
chr16	HBII-82B	sno-miRNA	70563411	70563498	0	+	.	.
chr16	HBII-82	sno-miRNA	70571907	70572001	0	+	.	.
chr16	U70D	sno-miRNA	71732469	71732604	0	-	.	.
chr16	HBII-239	sno-miRNA	71792304	71792390	0	-	.	.
chr16	hsa-mir-3182	sno-miRNA	83541950	83542013	0	+	.	.
chr16	hsa-mir-1910	sno-miRNA	85775226	85775306	0	-	.	.
chr16	HBII-202	sno-miRNA	89627837	89627909	0	+	.	.
chr17	hsa-mir-3183	sno-miRNA	925715	925799	0	-	.	.
chr17	hsa-mir-22	sno-miRNA	1617196	1617281	0	-	.	.
chr17	hsa-mir-132	sno-miRNA	1953201	1953302	0	-	.	.
chr17	hsa-mir-212	sno-miRNA	1953564	1953674	0	-	.	.
chr17	HBII-296B	sno-miRNA	2232418	2232504	0	-	.	.
chr17	HBII-296A	sno-miRNA	2233572	2233664	0	-	.	.
chr17	hsa-mir-1253	sno-miRNA	2651371	2651476	0	-	.	.
chr17	hsa-mir-195	sno-miRNA	6920933	6921020	0	-	.	.
chr17	hsa-mir-497	sno-miRNA	6921229	6921341	0	-	.	.
chr17	hsa-mir-324	sno-miRNA	7126615	7126698	0	-	.	.
chr17	ACA48	sno-miRNA	7478030	7478165	0	+	.	.
chr17	mgU6-77	sno-miRNA	7480128	7480276	0	+	.	.
chr17	U67	sno-miRNA	7481272	7481409	0	+	.	.
chr17	ACA68	sno-miRNA	7809440	7809578	0	+	.	.
chr17	hsa-mir-4314	sno-miRNA	7991373	7991465	0	+	.	.
chr17	U8	sno-miRNA	8076770	8076906	0	-	.	.
chr17	hsa-mir-744	sno-miRNA	11985215	11985313	0	+	.	.
chr17	hsa-mir-548h-3	sno-miRNA	13446845	13446963	0	-	.	.
chr17	hsa-mir-1288	sno-miRNA	16185327	16185402	0	+	.	.
chr17	U49B	sno-miRNA	16342822	16342870	0	+	.	.
chr17	U49A	sno-miRNA	16343349	16343420	0	+	.	.
chr17	HBII-135	sno-miRNA	16344539	16344612	0	+	.	.
chr17	hsa-mir-33b	sno-miRNA	17717149	17717245	0	-	.	.
chr17	U3-2	sno-miRNA	18965224	18965441	0	+	.	.
chr17	U3-2B	sno-miRNA	18967232	18967449	0	-	.	.
chr17	U3-4	sno-miRNA	19015732	19015949	0	-	.	.
chr17	U3	sno-miRNA	19091328	19091545	0	+	.	.
chr17	U3-3	sno-miRNA	19093341	19093558	0	-	.	.
chr17	hsa-mir-1180	sno-miRNA	19247818	19247887	0	-	.	.
chr17	ACA59B	sno-miRNA	19460872	19461024	0	+	.	.
chr17	U42B	sno-miRNA	27047567	27047634	0	+	.	.
chr17	mgh18S-121	sno-miRNA	27049599	27049671	0	+	.	.
chr17	U42A	sno-miRNA	27050451	27050509	0	+	.	.
chr17	Z17B	sno-miRNA	27050698	27050772	0	+	.	.
chr17	hsa-mir-451	sno-miRNA	27188386	27188458	0	-	.	.
chr17	hsa-mir-144	sno-miRNA	27188550	27188636	0	-	.	.
chr17	hsa-mir-423	sno-miRNA	28444096	28444190	0	+	.	.
chr17	hsa-mir-3184	sno-miRNA	28444103	28444178	0	-	.	.
chr17	hsa-mir-193a	sno-miRNA	29887014	29887102	0	+	.	.
chr17	hsa-mir-365-2	sno-miRNA	29902429	29902540	0	+	.	.
chr17	hsa-mir-632	sno-miRNA	30677127	30677221	0	+	.	.
chr17	mgU6-47	sno-miRNA	33900675	33900772	0	+	.	.
chr17	hsa-mir-2909	sno-miRNA	35391041	35391110	0	+	.	.
chr17	ACA21	sno-miRNA	37009115	37009248	0	-	.	.
chr17	SNORD124	sno-miRNA	38183794	38183898	0	-	.	.
chr17	hsa-mir-2117	sno-miRNA	41522173	41522253	0	+	.	.
chr17	hsa-mir-4315-1	sno-miRNA	43552728	43552801	0	-	.	.
chr17	hsa-mir-152	sno-miRNA	46114526	46114613	0	-	.	.
chr17	hsa-mir-1203	sno-miRNA	46233788	46233873	0	-	.	.
chr17	hsa-mir-10a	sno-miRNA	46657199	46657309	0	-	.	.
chr17	hsa-mir-196a-1	sno-miRNA	46709851	46709921	0	-	.	.
chr17	hsa-mir-3185	sno-miRNA	46801769	46801837	0	-	.	.
chr17	hsa-mir-142	sno-miRNA	56408592	56408679	0	-	.	.
chr17	hsa-mir-454	sno-miRNA	57215118	57215233	0	-	.	.
chr17	hsa-mir-301a	sno-miRNA	57228496	57228582	0	-	.	.
chr17	hsa-mir-21	sno-miRNA	57918626	57918698	0	+	.	.
chr17	ACA66	sno-miRNA	58308876	58309006	0	-	.	.
chr17	hsa-mir-633	sno-miRNA	61021575	61021673	0	+	.	.
chr17	U104	sno-miRNA	62223437	62223517	0	+	.	.
chr17	ACA62	sno-miRNA	62223698	62223831	0	+	.	.
chr17	hsa-mir-4315-2	sno-miRNA	62818147	62818220	0	-	.	.
chr17	hsa-mir-634	sno-miRNA	64783189	64783286	0	+	.	.
chr17	hsa-mir-548d-2	sno-miRNA	65467604	65467701	0	-	.	.
chr17	SNORA38B	sno-miRNA	65736784	65736915	0	+	.	.
chr17	hsa-mir-635	sno-miRNA	66420591	66420689	0	-	.	.
chr17	snR38C	sno-miRNA	74554871	74554951	0	+	.	.
chr17	snR38B	sno-miRNA	74557189	74557275	0	+	.	.
chr17	snR38A	sno-miRNA	74557714	74557786	0	+	.	.
chr17	hsa-mir-636	sno-miRNA	74732531	74732630	0	-	.	.
chr17	ACA47	sno-miRNA	75085388	75085575	0	+	.	.
chr17	hsa-mir-4316	sno-miRNA	75393065	75393136	0	-	.	.
chr17	hsa-mir-657	sno-miRNA	79099075	79099173	0	-	.	.
chr17	hsa-mir-3065	sno-miRNA	79099676	79099755	0	+	.	.
chr17	hsa-mir-338	sno-miRNA	79099682	79099749	0	-	.	.
chr17	hsa-mir-1250	sno-miRNA	79106995	79107108	0	-	.	.
chr17	hsa-mir-3186	sno-miRNA	79418129	79418214	0	-	.	.
chr18	hsa-mir-4317	sno-miRNA	6374359	6374424	0	-	.	.
chr18	hsa-mir-3156-2	sno-miRNA	14830164	14830241	0	+	.	.
chr18	hsa-mir-320c-1	sno-miRNA	19263470	19263558	0	+	.	.
chr18	hsa-mir-133a-1	sno-miRNA	19405658	19405746	0	-	.	.
chr18	hsa-mir-1-2	sno-miRNA	19408964	19409049	0	-	.	.
chr18	hsa-mir-320c-2	sno-miRNA	21901649	21901699	0	+	.	.
chr18	hsa-mir-302f	sno-miRNA	27878875	27878926	0	+	.	.
chr18	hsa-mir-187	sno-miRNA	33484780	33484889	0	-	.	.
chr18	hsa-mir-4318	sno-miRNA	35237097	35237178	0	+	.	.
chr18	hsa-mir-924	sno-miRNA	37202086	37202139	0	-	.	.
chr18	hsa-mir-4319	sno-miRNA	42550046	42550131	0	-	.	.
chr18	hsa-mir-1539	sno-miRNA	47013742	47013792	0	+	.	.
chr18	U58C	sno-miRNA	47015613	47015678	0	-	.	.
chr18	U58A	sno-miRNA	47017652	47017717	0	-	.	.
chr18	U58B	sno-miRNA	47018033	47018099	0	-	.	.
chr18	mgU12-22/U4-8	sno-miRNA	47340392	47340813	0	+	.	.
chr18	U91	sno-miRNA	47340730	47340813	0	+	.	.
chr18	hsa-mir-4320	sno-miRNA	47652868	47652933	0	-	.	.
chr18	ACA37	sno-miRNA	51748653	51748782	0	-	.	.
chr18	hsa-mir-122	sno-miRNA	56118305	56118390	0	+	.	.
chr19	hsa-mir-1302-11	sno-miRNA	71972	72110	0	+	.	.
chr19	hsa-mir-3187	sno-miRNA	813583	813653	0	+	.	.
chr19	hsa-mir-1909	sno-miRNA	1816157	1816237	0	-	.	.
chr19	hsa-mir-1227	sno-miRNA	2234060	2234148	0	-	.	.
chr19	hsa-mir-4321	sno-miRNA	2250637	2250717	0	+	.	.
chr19	hsa-mir-637	sno-miRNA	3961411	3961510	0	-	.	.
chr19	U37	sno-miRNA	3982504	3982570	0	-	.	.
chr19	hsa-mir-7-3	sno-miRNA	4770681	4770791	0	+	.	.
chr19	hsa-mir-220b	sno-miRNA	6495958	6496045	0	+	.	.
chr19	U105	sno-miRNA	10218326	10218411	0	+	.	.
chr19	U105B	sno-miRNA	10220432	10220511	0	+	.	.
chr19	hsa-mir-4322	sno-miRNA	10341088	10341161	0	+	.	.
chr19	hsa-mir-1181	sno-miRNA	10514133	10514214	0	-	.	.
chr19	hsa-mir-1238	sno-miRNA	10662797	10662880	0	+	.	.
chr19	hsa-mir-638	sno-miRNA	10829079	10829179	0	+	.	.
chr19	hsa-mir-199a-1	sno-miRNA	10928101	10928172	0	-	.	.
chr19	U41	sno-miRNA	12817262	12817332	0	-	.	.
chr19	hsa-mir-24-2	sno-miRNA	13947100	13947173	0	-	.	.
chr19	hsa-mir-27a	sno-miRNA	13947253	13947331	0	-	.	.
chr19	hsa-mir-23a	sno-miRNA	13947400	13947473	0	-	.	.
chr19	hsa-mir-181c	sno-miRNA	13985512	13985622	0	+	.	.
chr19	hsa-mir-181d	sno-miRNA	13985688	13985825	0	+	.	.
chr19	hsa-mir-639	sno-miRNA	14640354	14640452	0	+	.	.
chr19	hsa-mir-1470	sno-miRNA	15560358	15560419	0	+	.	.
chr19	U68	sno-miRNA	17973396	17973529	0	+	.	.
chr19	hsa-mir-3188	sno-miRNA	18392886	18392971	0	+	.	.
chr19	hsa-mir-3189	sno-miRNA	18497371	18497444	0	+	.	.
chr19	hsa-mir-640	sno-miRNA	19545871	19545967	0	+	.	.
chr19	hsa-mir-1270-1	sno-miRNA	20510080	20510163	0	-	.	.
chr19	hsa-mir-1270-2	sno-miRNA	20579239	20579322	0	-	.	.
chr19	hsa-mir-641	sno-miRNA	40788449	40788548	0	-	.	.
chr19	hsa-mir-4323	sno-miRNA	42637596	42637665	0	-	.	.
chr19	hsa-mir-330	sno-miRNA	46142251	46142345	0	-	.	.
chr19	hsa-mir-642	sno-miRNA	46178185	46178282	0	+	.	.
chr19	hsa-mir-769	sno-miRNA	46522189	46522307	0	+	.	.
chr19	hsa-mir-320e	sno-miRNA	47212549	47212602	0	-	.	.
chr19	hsa-mir-3190	sno-miRNA	47730198	47730278	0	+	.	.
chr19	hsa-mir-3191	sno-miRNA	47730200	47730276	0	-	.	.
chr19	HBII-115	sno-miRNA	48259109	48259219	0	+	.	.
chr19	hsa-mir-220c	sno-miRNA	49063528	49063611	0	-	.	.
chr19	hsa-mir-4324	sno-miRNA	49812053	49812125	0	-	.	.
chr19	U32A	sno-miRNA	49993224	49993301	0	+	.	.
chr19	U33	sno-miRNA	49993873	49993956	0	+	.	.
chr19	U34	sno-miRNA	49994163	49994229	0	+	.	.
chr19	U35A	sno-miRNA	49994431	49994517	0	+	.	.
chr19	U35B	sno-miRNA	50000975	50001063	0	+	.	.
chr19	hsa-mir-150	sno-miRNA	50004041	50004125	0	-	.	.
chr19	HBII-180B	sno-miRNA	51302285	51302382	0	-	.	.
chr19	HBII-180A	sno-miRNA	51302695	51302792	0	-	.	.
chr19	HBII-180C	sno-miRNA	51305581	51305678	0	-	.	.
chr19	hsa-mir-99b	sno-miRNA	52195864	52195934	0	+	.	.
chr19	hsa-let-7e	sno-miRNA	52196038	52196117	0	+	.	.
chr19	hsa-mir-125a	sno-miRNA	52196506	52196592	0	+	.	.
chr19	hsa-mir-643	sno-miRNA	52785049	52785146	0	+	.	.
chr19	hsa-mir-512-1	sno-miRNA	54169932	54170016	0	+	.	.
chr19	hsa-mir-512-2	sno-miRNA	54172410	54172508	0	+	.	.
chr19	hsa-mir-1323	sno-miRNA	54175221	54175294	0	+	.	.
chr19	hsa-mir-498	sno-miRNA	54177450	54177574	0	+	.	.
chr19	hsa-mir-520e	sno-miRNA	54178964	54179051	0	+	.	.
chr19	hsa-mir-515-1	sno-miRNA	54182256	54182339	0	+	.	.
chr19	hsa-mir-519e	sno-miRNA	54183193	54183277	0	+	.	.
chr19	hsa-mir-520f	sno-miRNA	54185412	54185499	0	+	.	.
chr19	hsa-mir-515-2	sno-miRNA	54188262	54188345	0	+	.	.
chr19	hsa-mir-519c	sno-miRNA	54189722	54189809	0	+	.	.
chr19	hsa-mir-1283-1	sno-miRNA	54191734	54191821	0	+	.	.
chr19	hsa-mir-520a	sno-miRNA	54194134	54194219	0	+	.	.
chr19	hsa-mir-526b	sno-miRNA	54197646	54197729	0	+	.	.
chr19	hsa-mir-519b	sno-miRNA	54198466	54198547	0	+	.	.
chr19	hsa-mir-525	sno-miRNA	54200786	54200871	0	+	.	.
chr19	hsa-mir-523	sno-miRNA	54201638	54201725	0	+	.	.
chr19	hsa-mir-518f	sno-miRNA	54203268	54203355	0	+	.	.
chr19	hsa-mir-520b	sno-miRNA	54204480	54204541	0	+	.	.
chr19	hsa-mir-518b	sno-miRNA	54205990	54206073	0	+	.	.
chr19	hsa-mir-526a-1	sno-miRNA	54209505	54209590	0	+	.	.
chr19	hsa-mir-520c	sno-miRNA	54210706	54210793	0	+	.	.
chr19	hsa-mir-518c	sno-miRNA	54211988	54212089	0	+	.	.
chr19	hsa-mir-524	sno-miRNA	54214255	54214342	0	+	.	.
chr19	hsa-mir-517a	sno-miRNA	54215521	54215608	0	+	.	.
chr19	hsa-mir-519d	sno-miRNA	54216600	54216688	0	+	.	.
chr19	hsa-mir-521-2	sno-miRNA	54219847	54219934	0	+	.	.
chr19	hsa-mir-520d	sno-miRNA	54223349	54223436	0	+	.	.
chr19	hsa-mir-517b	sno-miRNA	54224329	54224396	0	+	.	.
chr19	hsa-mir-520g	sno-miRNA	54225419	54225509	0	+	.	.
chr19	hsa-mir-516b-2	sno-miRNA	54228695	54228780	0	+	.	.
chr19	hsa-mir-526a-2	sno-miRNA	54230175	54230240	0	+	.	.
chr19	hsa-mir-518e	sno-miRNA	54233091	54233179	0	+	.	.
chr19	hsa-mir-518a-1	sno-miRNA	54234259	54234344	0	+	.	.
chr19	hsa-mir-518d	sno-miRNA	54238130	54238217	0	+	.	.
chr19	hsa-mir-516b-1	sno-miRNA	54240098	54240188	0	+	.	.
chr19	hsa-mir-518a-2	sno-miRNA	54242586	54242673	0	+	.	.
chr19	hsa-mir-517c	sno-miRNA	54244566	54244661	0	+	.	.
chr19	hsa-mir-520h	sno-miRNA	54245765	54245853	0	+	.	.
chr19	hsa-mir-521-1	sno-miRNA	54251889	54251976	0	+	.	.
chr19	hsa-mir-522	sno-miRNA	54254464	54254551	0	+	.	.
chr19	hsa-mir-519a-1	sno-miRNA	54255650	54255735	0	+	.	.
chr19	hsa-mir-527	sno-miRNA	54257271	54257356	0	+	.	.
chr19	hsa-mir-516a-1	sno-miRNA	54259994	54260084	0	+	.	.
chr19	hsa-mir-1283-2	sno-miRNA	54261485	54261572	0	+	.	.
chr19	hsa-mir-516a-2	sno-miRNA	54264386	54264476	0	+	.	.
chr19	hsa-mir-519a-2	sno-miRNA	54265597	54265684	0	+	.	.
chr19	hsa-mir-371	sno-miRNA	54290928	54290995	0	+	.	.
chr19	hsa-mir-372	sno-miRNA	54291143	54291210	0	+	.	.
chr19	hsa-mir-373	sno-miRNA	54291958	54292027	0	+	.	.
chr19	hsa-mir-935	sno-miRNA	54485560	54485651	0	+	.	.
chr19	hsa-mir-1274b	sno-miRNA	58024374	58024441	0	-	.	.
chr20	SNORD119	sno-miRNA	2443604	2443686	0	-	.	.
chr20	hsa-mir-1292	sno-miRNA	2633422	2633488	0	+	.	.
chr20	HBII-55	sno-miRNA	2634857	2634932	0	+	.	.
chr20	ACA51	sno-miRNA	2635712	2635844	0	+	.	.
chr20	U86	sno-miRNA	2636742	2636828	0	+	.	.
chr20	U56	sno-miRNA	2637269	2637340	0	+	.	.
chr20	U57	sno-miRNA	2637584	2637656	0	+	.	.
chr20	hsa-mir-103-2	sno-miRNA	3898140	3898218	0	+	.	.
chr20	hsa-mir-103-2-as	sno-miRNA	3898148	3898210	0	-	.	.
chr20	HBI-43	sno-miRNA	17943352	17943589	0	-	.	.
chr20	hsa-mir-3192	sno-miRNA	18451258	18451335	0	+	.	.
chr20	hsa-mir-663	sno-miRNA	26188821	26188914	0	-	.	.
chr20	hsa-mir-3193	sno-miRNA	30194988	30195043	0	+	.	.
chr20	hsa-mir-1825	sno-miRNA	30825597	30825650	0	+	.	.
chr20	hsa-mir-644	sno-miRNA	33054129	33054223	0	+	.	.
chr20	hsa-mir-499	sno-miRNA	33578178	33578300	0	+	.	.
chr20	hsa-mir-1289-1	sno-miRNA	34041775	34041919	0	-	.	.
chr20	U71b	sno-miRNA	37053842	37053980	0	-	.	.
chr20	U71a	sno-miRNA	37055948	37056086	0	-	.	.
chr20	U71c	sno-miRNA	37058309	37058447	0	-	.	.
chr20	U71d	sno-miRNA	37062504	37062642	0	-	.	.
chr20	ACA39	sno-miRNA	37076725	37076861	0	+	.	.
chr20	ACA60	sno-miRNA	37078011	37078147	0	+	.	.
chr20	U106	sno-miRNA	47895481	47895560	0	+	.	.
chr20	hsa-mir-1259	sno-miRNA	47896846	47896957	0	+	.	.
chr20	HBII-99B	sno-miRNA	47896855	47896946	0	+	.	.
chr20	HBII-99	sno-miRNA	47897219	47897309	0	+	.	.
chr20	hsa-mir-645	sno-miRNA	49202322	49202416	0	+	.	.
chr20	hsa-mir-1302-5	sno-miRNA	49231172	49231322	0	-	.	.
chr20	hsa-mir-3194	sno-miRNA	50069441	50069514	0	-	.	.
chr20	hsa-mir-4325	sno-miRNA	55896557	55896647	0	-	.	.
chr20	hsa-mir-296	sno-miRNA	57392669	57392749	0	-	.	.
chr20	hsa-mir-298	sno-miRNA	57393280	57393368	0	-	.	.
chr20	hsa-mir-646	sno-miRNA	58883531	58883625	0	+	.	.
chr20	hsa-mir-1257	sno-miRNA	60528601	60528718	0	-	.	.
chr20	hsa-mir-3195	sno-miRNA	60639857	60639941	0	+	.	.
chr20	hsa-mir-1-1	sno-miRNA	61151512	61151583	0	+	.	.
chr20	hsa-mir-133a-2	sno-miRNA	61162118	61162220	0	+	.	.
chr20	hsa-mir-124-3	sno-miRNA	61809851	61809938	0	+	.	.
chr20	hsa-mir-3196	sno-miRNA	61870130	61870194	0	+	.	.
chr20	hsa-mir-4326	sno-miRNA	61918159	61918218	0	+	.	.
chr20	hsa-mir-941-1	sno-miRNA	62550793	62550882	0	+	.	.
chr20	hsa-mir-941-2	sno-miRNA	62551100	62551189	0	+	.	.
chr20	hsa-mir-941-3	sno-miRNA	62551212	62551301	0	+	.	.
chr20	hsa-mir-1914	sno-miRNA	62572817	62572897	0	-	.	.
chr20	hsa-mir-647	sno-miRNA	62573983	62574079	0	-	.	.
chr21	hsa-mir-3156-3	sno-miRNA	14778704	14778781	0	-	.	.
chr21	hsa-mir-3118-5	sno-miRNA	15017095	15017171	0	-	.	.
chr21	hsa-mir-99a	sno-miRNA	17911408	17911489	0	+	.	.
chr21	hsa-let-7c	sno-miRNA	17912147	17912231	0	+	.	.
chr21	hsa-mir-125b-2	sno-miRNA	17962556	17962645	0	+	.	.
chr21	hsa-mir-548x	sno-miRNA	20058407	20058482	0	-	.	.
chr21	hsa-mir-155	sno-miRNA	26946291	26946356	0	+	.	.
chr21	hsa-mir-4327	sno-miRNA	31747611	31747696	0	-	.	.
chr21	ACA67	sno-miRNA	33749495	33749631	0	-	.	.
chr21	hsa-mir-802	sno-miRNA	37093012	37093106	0	+	.	.
chr21	hsa-mir-3197	sno-miRNA	42539483	42539556	0	+	.	.
chr22	hsa-mir-3198	sno-miRNA	18246945	18247025	0	-	.	.
chr22	hsa-mir-648	sno-miRNA	18463633	18463727	0	-	.	.
chr22	hsa-mir-185	sno-miRNA	20020661	20020743	0	+	.	.
chr22	hsa-mir-1306	sno-miRNA	20073580	20073665	0	+	.	.
chr22	hsa-mir-1286	sno-miRNA	20236656	20236734	0	-	.	.
chr22	hsa-mir-649	sno-miRNA	21388464	21388561	0	-	.	.
chr22	hsa-mir-301b	sno-miRNA	22007269	22007347	0	+	.	.
chr22	hsa-mir-130b	sno-miRNA	22007592	22007674	0	+	.	.
chr22	hsa-mir-650	sno-miRNA	23165269	23165365	0	+	.	.
chr22	hsa-mir-548j	sno-miRNA	26951177	26951289	0	-	.	.
chr22	hsa-mir-3199-1	sno-miRNA	28316512	28316600	0	-	.	.
chr22	hsa-mir-3199-2	sno-miRNA	28316513	28316599	0	+	.	.
chr22	SNORD125	sno-miRNA	29729151	29729247	0	-	.	.
chr22	hsa-mir-3200	sno-miRNA	31127543	31127628	0	+	.	.
chr22	hsa-mir-658	sno-miRNA	38240278	38240378	0	-	.	.
chr22	hsa-mir-659	sno-miRNA	38243684	38243781	0	-	.	.
chr22	U83B	sno-miRNA	39709823	39709916	0	-	.	.
chr22	U83A	sno-miRNA	39711217	39711312	0	-	.	.
chr22	U43	sno-miRNA	39715056	39715118	0	-	.	.
chr22	hsa-mir-1281	sno-miRNA	41488516	41488570	0	+	.	.
chr22	hsa-mir-33a	sno-miRNA	42296947	42297016	0	+	.	.
chr22	hsa-mir-1249	sno-miRNA	45596834	45596900	0	-	.	.
chr22	hsa-let-7a-3	sno-miRNA	46508628	46508702	0	+	.	.
chr22	hsa-let-7b	sno-miRNA	46509565	46509648	0	+	.	.
chr22	hsa-mir-3201	sno-miRNA	48670175	48670227	0	+	.	.
