# Supplementary material for: Tyrosine phosphorylation of RNA polymerase II CTD is associated with antisense promoter transcription and active enhancers in mammalian cells
Source: eLife. 2014 May 9;3:e02105. doi: 10.7554/eLife.02105 (PMC4042876; doi:10.7554/eLife.02105)
Supplement: Source code 1. — Folder containing the different scripts used in this study. DOI: http://dx.doi.org/10.7554/eLife.02105.022 [file elife02105s001.tar.gz › SupplementaryData1/Tyrosine1_article/annotations/humanGenomeHg19_wholeGene_chrFiltered.bed]

chr1	66999824	67210768	NM_032291	0	+	67000041	67208778	0	25	227,64,25,72,57,55,176,12,12,25,52,86,93,75,501,128,127,60,112,156,133,203,65,165,2013,	0,91705,98928,101802,105635,108668,109402,126371,133388,136853,137802,139139,142862,145536,147727,155006,156048,161292,185152,195122,199606,205193,206516,207130,208931,
chr1	33546713	33585995	NM_052998	0	+	33547850	33585783	0	12	182,121,212,177,174,173,135,166,163,113,215,351,	0,275,488,1065,2841,10937,12169,13435,15594,16954,36789,38931,
chr1	48998526	50489626	NM_032785	0	-	48999844	50489468	0	14	1439,27,97,163,153,112,115,90,40,217,95,125,123,192,	0,2035,6787,54149,57978,101638,120482,130297,334336,512729,712915,1164458,1318541,1490908,
chr1	16767166	16786584	NM_001145278	0	+	16767256	16785385	0	8	104,101,105,82,109,178,76,1248,	0,2960,7198,7388,8421,11166,15146,18170,
chr1	16767166	16786584	NM_001145277	0	+	16767256	16785491	0	7	182,101,105,82,109,178,1248,	0,2960,7198,7388,8421,11166,18170,
chr1	8384389	8404227	NM_001080397	0	+	8384389	8404073	0	8	397,93,225,728,154,177,206,421,	0,968,1488,5879,11107,13486,15163,19417,
chr1	25071759	25170815	NM_013943	0	+	25072044	25167428	0	6	357,110,126,107,182,3552,	0,52473,68825,81741,94591,95504,
chr1	16767166	16786584	NM_018090	0	+	16767256	16785385	0	8	182,101,105,82,109,178,76,1248,	0,2960,7198,7388,8421,11166,15146,18170,
chr1	92145899	92351836	NM_001195683	0	-	92149295	92327088	0	17	3515,108,42,121,300,159,141,153,335,190,148,169,184,138,185,174,402,	0,15329,17746,28320,31900,35893,36225,38969,39550,41612,47316,49462,54433,78270,116944,181128,205535,
chr1	100652477	100715409	NM_001918	0	-	100661810	100715376	0	11	9501,72,192,78,167,217,122,182,76,124,84,	0,19308,19523,23772,27895,29061,31704,43811,48514,53839,62848,
chr1	92145899	92371559	NM_001195684	0	-	92149295	92327088	0	18	3515,108,42,121,300,159,141,153,335,190,148,169,184,138,185,174,61,177,	0,15329,17746,28320,31900,35893,36225,38969,39550,41612,47316,49462,54433,78270,116944,181128,219294,225483,
chr1	92145899	92351836	NM_003243	0	-	92149295	92327088	0	17	3515,108,42,121,300,159,141,153,338,190,148,169,184,138,185,174,402,	0,15329,17746,28320,31900,35893,36225,38969,39550,41612,47316,49462,54433,78270,116944,181128,205535,
chr1	92145899	92351836	NR_036634	0	-	92351836	92351836	0	18	3515,108,42,121,300,159,141,153,338,190,148,169,184,138,185,97,174,402,	0,15329,17746,28320,31900,35893,36225,38969,39550,41612,47316,49462,54433,78270,116944,120616,181128,205535,
chr1	184356149	184598155	NM_030806	0	+	184446643	184588690	0	6	353,218,95,77,61,9504,	0,90370,120572,203723,211385,232502,
chr1	175913966	176176370	NM_022457	0	-	175914288	176176114	0	20	340,45,161,125,118,117,82,109,144,136,115,58,77,60,69,120,77,98,60,663,	0,2364,42112,43457,44531,82741,98355,98879,101350,136321,140945,171793,190179,191657,204175,218038,218984,231079,239802,261741,
chr1	175913966	176176370	NM_001001740	0	-	175914288	176176114	0	19	340,45,161,125,118,117,82,109,144,136,115,58,77,69,120,65,98,60,663,	0,2364,42112,43457,44531,82741,98355,98879,101350,136321,140945,171793,190179,204175,218038,218996,231079,239802,261741,
chr1	150980972	151008189	NM_021222	0	+	150981108	151006710	0	8	175,93,203,185,159,95,159,1908,	0,9315,9970,16114,17018,18736,20289,25309,
chr1	226418860	226497198	NM_173083	0	-	226420201	226496888	0	15	1447,98,180,126,81,102,120,134,158,126,134,105,95,33,389,	0,1936,2184,7811,19679,34373,35053,36797,46615,55173,56504,64682,66559,70013,77949,
chr1	2036154	2116834	NM_001033582	0	+	2075777	2116448	0	15	180,86,132,82,53,189,98,87,136,88,120,80,90,116,474,	0,30546,39494,41311,44156,46074,51279,64802,67339,67585,69181,70038,70508,79867,80206,
chr1	2005085	2116834	NM_001033581	0	+	2075777	2116448	0	15	283,86,132,82,53,189,98,87,136,88,120,80,90,116,474,	0,61615,70563,72380,75225,77143,82348,95871,98408,98654,100250,101107,101577,110936,111275,
chr1	1981908	2116834	NM_002744	0	+	1982069	2116448	0	18	232,122,90,51,86,132,82,53,189,98,87,136,88,120,80,90,116,474,	0,4971,6014,9071,84792,93740,95557,98402,100320,105525,119048,121585,121831,123427,124284,124754,134113,134452,
chr1	6281252	6296044	NM_012405	0	-	6285139	6295971	0	5	4070,218,170,89,268,	0,10709,12281,13693,14524,
chr1	2985741	3355185	NM_199454	0	+	2985823	3350375	0	17	119,350,51,135,103,208,148,154,1417,88,170,78,170,175,237,175,4888,	0,116947,174909,315974,327313,333613,335561,336317,342206,345382,348650,349489,356403,356873,361694,362788,364556,
chr1	1017197	1051736	NM_017891	0	-	1018272	1026923	0	10	1170,31,26,135,66,96,76,94,113,297,	0,2535,2663,4060,5321,5684,8535,9654,10173,34242,
chr1	6845383	7829766	NM_015215	0	+	6845590	7826551	0	23	252,70,119,68,136,72,154,141,1847,127,135,152,197,79,316,524,188,247,72,194,75,31,3248,	0,34857,39768,305980,464167,682506,855076,876402,878029,885587,892275,947124,951020,951607,951931,952635,959511,960521,962386,965875,967135,970314,981135,
chr1	2985741	3355185	NM_022114	0	+	2985823	3350375	0	17	119,350,51,135,103,208,148,154,1417,88,170,78,170,175,237,175,4945,	0,116947,174909,315974,327313,333613,335561,336317,342206,345382,348650,349489,356403,356873,361694,362788,364499,
chr1	2005424	2116834	NM_001242874	0	+	2005692	2116448	0	15	290,86,132,82,53,189,98,87,136,88,120,80,90,116,474,	0,61276,70224,72041,74886,76804,82009,95532,98069,98315,99911,100768,101238,110597,110936,
chr1	23037330	23241823	NM_017449	0	+	23037475	23240063	0	16	206,65,685,156,336,125,163,109,65,123,248,216,150,194,156,1869,	0,70583,73554,152199,154039,171521,182046,184634,185576,195149,195872,197115,198184,199544,201606,202624,
chr1	22004791	22109688	NM_032236	0	-	22005909	22109450	0	27	1141,27,49,126,156,105,107,131,111,62,123,125,69,131,115,198,150,129,180,83,134,109,125,128,157,121,372,	0,2509,8892,11675,16767,23199,25213,25963,27428,27827,28168,28445,37090,42737,43351,45599,50271,51405,58147,68768,69839,73208,74228,74693,78247,79364,104525,
chr1	23037330	23241823	NM_004442	0	+	23037475	23240063	0	16	206,65,685,156,336,125,163,109,68,123,248,216,150,194,156,1869,	0,70583,73554,152199,154039,171521,182046,184634,185573,195149,195872,197115,198184,199544,201606,202624,
chr1	20959947	20978004	NM_032409	0	+	20960041	20977184	0	8	481,288,101,183,164,128,237,1078,	0,4387,6437,11035,12105,15050,15540,16979,
chr1	29213602	29446558	NM_001166005	0	+	29313949	29442309	0	21	120,475,213,105,43,76,219,88,153,98,173,209,57,42,63,177,129,102,81,105,3228,	0,100340,106239,110124,124774,128601,131133,143309,146002,148735,152163,166013,171498,171720,173331,177891,210716,222245,225277,228608,229728,
chr1	29213602	29446558	NM_203342	0	+	29320000	29442309	0	21	120,475,80,213,105,43,76,219,88,153,98,173,209,57,63,177,129,102,81,105,3228,	0,100340,102265,106239,110124,124774,128601,131133,143309,146002,148735,152163,166013,171498,173331,177891,210716,222245,225277,228608,229728,
chr1	28296854	28415148	NM_001990	0	-	28300976	28384537	0	18	4203,101,122,115,161,59,90,84,140,184,86,138,137,67,80,44,101,114,	0,8030,18191,19353,23056,26976,29616,33992,40603,42767,46810,57445,65200,68495,72227,78039,87650,118180,
chr1	31404352	31538564	NM_001020658	0	-	31406057	31532413	0	22	1837,193,122,126,138,135,130,268,237,297,144,139,152,102,94,271,167,179,109,69,374,102,	0,5137,9645,10492,13840,18621,20728,22208,33168,34476,35661,36848,43145,48556,49806,60884,63548,74347,75488,97290,127698,134110,
chr1	26210676	26232993	NM_001145454	0	-	26212213	26231167	0	5	1684,192,173,75,114,	0,17305,19455,20478,22203,
chr1	32479490	32509472	NM_006559	0	+	32479596	32508225	0	9	488,125,117,147,134,202,68,59,1345,	0,16408,17634,19298,23020,23945,24662,25625,28637,
chr1	29213602	29446558	NM_004437	0	+	29320000	29442309	0	19	120,458,80,213,105,43,76,219,88,153,98,173,209,63,177,129,81,105,3228,	0,100357,102265,106239,110124,124774,128601,131133,143309,146002,148735,152163,166013,173331,177891,210716,225277,228608,229728,
chr1	31404352	31538564	NM_014676	0	-	31406057	31532413	0	22	1837,193,122,126,138,129,130,268,237,297,144,139,152,102,94,271,167,179,109,69,374,102,	0,5137,9645,10492,13840,18627,20728,22208,33168,34476,35661,36848,43145,48556,49806,60884,63548,74347,75488,97290,127698,134110,
chr1	29213602	29446558	NM_203343	0	+	29313949	29442309	0	17	120,475,213,43,76,219,88,153,98,173,209,177,129,102,81,105,3228,	0,100340,106239,124774,128601,131133,143309,146002,148735,152163,166013,177891,210716,222245,225277,228608,229728,
chr1	27248223	27272887	NM_006600	0	+	27248339	27272672	0	9	197,78,204,66,117,195,84,119,267,	0,2356,19724,20020,20927,21138,23657,23835,24397,
chr1	29213602	29446558	NM_001166007	0	+	29320000	29442309	0	18	120,458,213,105,43,76,219,88,153,98,173,209,177,129,102,81,105,3228,	0,100357,106239,110124,124774,128601,131133,143309,146002,148735,152163,166013,177891,210716,222245,225277,228608,229728,
chr1	29241087	29391733	NM_001166006	0	+	29313949	29391691	0	15	193,475,213,105,43,76,219,88,153,98,173,209,57,63,240,	0,72855,78754,82639,97289,101116,103648,115824,118517,121250,124678,138528,144013,145846,150406,
chr1	35649200	35658743	NM_005066	0	-	35650056	35658650	0	10	994,122,49,118,85,197,96,302,189,921,	0,3401,3603,4373,5403,5586,6898,7094,7741,8622,
chr1	39547088	39952810	NM_012090	0	+	39549890	39951466	0	95	127,55,272,62,90,78,93,167,113,107,120,96,128,94,155,277,129,78,162,105,96,126,153,155,127,184,170,179,139,194,163,84,108,99,153,89,136,150,234,225,519,177,124,209,318,167,157,118,63,242,130,200,496,1472,162,171,167,160,327,85,242,207,120,108,219,204,7,234,227,123,102,102,174,156,198,129,174,156,207,120,170,160,195,129,144,189,121,164,163,155,75,118,212,130,1601,	0,1946,2750,149765,168597,172881,176519,200791,201772,201992,202649,202916,203666,203880,204187,205869,210493,211349,212041,213629,214370,216203,218793,221507,228153,228828,229414,234096,234974,235797,237036,238247,241191,241493,242776,243229,245801,268061,269368,271590,275958,277280,277724,279376,279943,286731,288613,291062,297044,297786,298827,300536,304017,305770,340957,341313,342611,346038,34…
chr1	36690016	36770957	NM_005119	0	+	36748164	36769618	0	12	90,103,168,903,705,173,112,85,188,199,144,1561,	0,34966,58117,61952,64644,66958,68182,69435,72167,76470,77137,79380,
chr1	33979608	34631443	NM_052896	0	-	33985117	34631414	0	70	2562,213,139,88,113,162,63,180,112,74,174,174,180,177,183,174,174,174,195,186,189,147,189,114,81,146,178,189,126,210,117,70,119,105,97,125,204,96,114,117,195,188,139,192,203,127,192,157,170,189,216,117,189,188,139,195,327,183,113,104,122,125,88,78,113,208,195,113,217,96,	0,5456,5803,7454,9298,10873,13187,19041,19787,23013,23427,26516,27121,28711,32028,36168,53584,55365,57523,58497,63287,66744,69633,72495,73079,86856,88360,91273,91854,97032,100495,102897,103490,108158,109361,110510,111042,112477,119413,121205,122351,132639,138314,143937,148881,178921,184744,186508,195080,200578,202277,210188,210508,211341,212539,225132,229272,258561,274592,278415,296735,305705,306…
chr1	46092975	46152302	NM_021639	0	-	46093927	46124759	0	13	1105,103,125,159,141,194,73,287,130,115,1042,45,219,	0,2272,3178,6185,6792,12906,15123,27239,27886,31724,32880,58272,59108,
chr1	44870959	45117396	NM_018150	0	+	44877769	45116447	0	15	243,742,133,46,102,43,44,133,97,87,56,79,109,75,1021,	0,6693,208877,217454,221009,227055,230257,230742,239410,239707,239933,240122,244373,244595,245416,
chr1	48226199	48462562	NM_001194986	0	-	48231573	48462461	0	7	5579,270,91,175,147,564,203,	0,14642,17926,34058,40945,233506,236160,
chr1	43996546	44089343	NM_002840	0	+	44010746	44087674	0	34	215,80,136,146,142,189,111,270,582,137,145,306,194,27,118,579,98,254,94,219,155,116,98,124,176,120,155,286,179,127,126,155,136,1738,	0,7322,14155,22616,22924,38714,47934,57855,60096,60936,61581,66872,67844,71195,72540,72735,74027,74314,74653,75364,75938,78507,82742,86569,86860,87754,88172,88412,88804,89219,89578,89962,90221,91059,
chr1	43996546	44089343	NM_130440	0	+	44010746	44087674	0	33	215,80,136,146,142,189,111,270,582,137,145,306,194,118,579,98,254,94,219,155,116,98,124,176,120,155,286,179,127,126,155,136,1738,	0,7322,14155,22616,22924,38714,47934,57855,60096,60936,61581,66872,67844,72540,72735,74027,74314,74653,75364,75938,78507,82742,86569,86860,87754,88172,88412,88804,89219,89578,89962,90221,91059,
chr1	53392900	53517289	NM_002979	0	+	53393068	53516376	0	16	237,58,72,132,65,127,64,87,151,148,108,154,103,130,80,1009,	0,14567,20780,23526,27511,34274,47540,49454,50988,53167,60800,87661,100740,111688,120629,123380,
chr1	50906934	51425936	NM_007051	0	-	50907111	51425483	0	19	261,216,78,81,89,137,155,82,64,127,96,87,106,92,92,206,47,69,498,	0,34201,49325,50458,94106,98329,125814,141355,142389,143422,154858,214179,264523,297600,303421,346737,360368,416666,518504,
chr1	57463578	58716211	NM_021080	0	-	57476367	57756702	0	17	223,111,128,549,109,63,60,66,39,120,132,99,140,203,74,164,300,	0,12774,13239,16977,25625,28075,64978,71454,73117,73616,74377,138637,147384,293057,651685,886092,1252333,
chr1	54519273	54565416	NM_153035	0	+	54520095	54562146	0	5	158,144,142,194,3459,	0,780,15155,34996,42684,
chr1	53392900	53517289	NM_001193600	0	+	53393068	53516376	0	15	237,58,72,65,127,64,87,151,148,108,154,103,130,80,1009,	0,14567,20780,27511,34274,47540,49454,50988,53167,60800,87661,100740,111688,120629,123380,
chr1	53392900	53517289	NM_001193599	0	+	53393068	53516376	0	15	237,58,132,65,127,64,87,151,148,108,154,103,130,80,1009,	0,14567,23526,27511,34274,47540,49454,50988,53167,60800,87661,100740,111688,120629,123380,
chr1	52373627	52456436	NM_002867	0	-	52385598	52442789	0	5	12159,125,119,228,213,	0,25362,29338,68934,82596,
chr1	53392900	53517289	NM_001193617	0	+	53416470	53516376	0	15	237,72,132,65,127,64,87,151,148,108,154,103,130,80,1009,	0,20780,23526,27511,34274,47540,49454,50988,53167,60800,87661,100740,111688,120629,123380,
chr1	55532031	55681039	NM_015306	0	-	55534717	55680786	0	68	2749,111,87,76,79,67,66,114,122,103,93,117,97,114,104,96,151,142,125,221,120,142,83,99,126,120,145,118,192,62,161,71,156,160,229,96,98,156,94,86,174,99,111,67,116,54,141,77,112,132,150,108,48,162,96,108,104,115,159,75,66,66,36,123,144,68,166,577,	0,5455,5958,6427,7469,9098,10876,12179,13179,14963,16913,17413,19583,23268,25664,26462,27578,28896,30139,30593,31239,31584,32117,33412,34480,35225,37517,39787,40880,43826,54237,55077,57088,58110,58961,59304,63118,66186,67711,67969,71156,71447,72249,72585,75257,76383,76620,77768,79639,80570,81290,82104,87511,87760,88012,88312,90589,90897,92519,93252,95840,99526,100209,105197,106018,110017,111608,1…
chr1	61547979	61928460	NM_005595	0	+	61548463	61921051	0	10	511,532,66,75,118,128,129,179,166,7486,	0,5841,195212,250204,270142,276839,300929,321796,324254,372995,
chr1	61542945	61928460	NM_001145511	0	+	61543297	61920992	0	11	355,532,66,75,118,128,129,179,166,92,7486,	0,10875,200246,255238,275176,281873,305963,326830,329288,349191,378029,
chr1	59762624	60228402	NM_018291	0	+	59787221	60228256	0	16	198,215,112,152,89,116,129,104,108,62,148,75,121,95,62,228,	0,24583,43005,49294,81796,160008,215358,257171,310850,329035,341275,363266,370330,377086,460978,465550,
chr1	64936475	65158741	NM_020925	0	+	64936580	65157244	0	27	150,63,149,107,127,145,217,150,234,150,124,118,169,143,182,111,123,100,117,161,87,117,152,162,78,102,1736,	0,79801,111363,132013,158562,161806,163251,171027,177008,181368,182965,183893,187912,192902,193705,195264,200771,202365,202555,204608,205104,206102,207366,208802,210465,211212,220530,
chr1	63906440	63988944	NR_045147	0	-	63988944	63988944	0	10	334,51,50,57,94,79,70,136,43,145,	0,6036,6795,13148,13610,14120,37994,49313,67758,82359,
chr1	65886334	66103176	NM_002303	0	+	66031248	66102698	0	20	89,76,60,330,124,209,146,145,291,118,200,149,160,83,217,183,96,106,76,1303,	0,4651,144894,149821,151674,172005,175796,178008,180740,181191,184386,188101,189295,189562,195356,197312,199276,200701,202254,215539,
chr1	61547533	61928460	NM_001145512	0	+	61547615	61920992	0	12	186,58,532,66,75,118,128,129,179,166,92,7486,	0,899,6287,195658,250650,270588,277285,301375,322242,324700,344603,373441,
chr1	65991371	66091917	NM_001198688	0	+	66031248	66091853	0	19	130,60,330,124,209,146,145,291,118,200,149,160,83,217,183,96,106,76,112,	0,39857,44784,46637,66968,70759,72971,75703,76154,79349,83064,84258,84525,90319,92275,94239,95664,97217,100434,
chr1	65991371	66101111	NM_001198689	0	+	66031248	66098852	0	19	130,60,330,124,209,146,145,291,118,200,149,160,83,217,183,96,106,76,2277,	0,39857,44784,46637,66968,70759,72971,75703,76154,79349,83064,84258,84525,90319,92275,94239,95664,97217,107463,
chr1	61547979	61928460	NM_001134673	0	+	61548463	61920992	0	11	511,532,66,75,118,128,129,179,166,92,7486,	0,5841,195212,250204,270142,276839,300929,321796,324254,344157,372995,
chr1	59762624	60228402	NM_001113411	0	+	59787221	60228256	0	17	198,215,112,152,89,116,129,104,108,62,148,72,75,121,95,62,228,	0,24583,43005,49294,81796,160008,215358,257171,310850,329035,341275,344327,363266,370330,377086,460978,465550,
chr1	65991371	66096095	NM_001198687	0	+	66031248	66096088	0	19	130,60,330,124,209,146,145,291,118,200,149,160,83,217,183,96,106,76,211,	0,39857,44784,46637,66968,70759,72971,75703,76154,79349,83064,84258,84525,90319,92275,94239,95664,97217,104513,
chr1	62902382	62917475	NM_003368	0	+	62905538	62916652	0	9	689,239,121,105,161,692,171,202,1559,	0,3087,4776,5483,6447,8026,10629,11753,13534,
chr1	63906440	63988944	NM_014288	0	-	63912477	63988804	0	9	334,51,57,94,79,70,136,43,145,	0,6036,13148,13610,14120,37994,49313,67758,82359,
chr1	62901974	62917475	NM_001017415	0	+	62905538	62916652	0	9	259,239,121,105,161,692,171,202,1559,	0,3495,5184,5891,6855,8434,11037,12161,13942,
chr1	62901974	62917475	NM_001017416	0	+	62905538	62916652	0	9	164,239,121,105,161,692,171,202,1559,	0,3495,5184,5891,6855,8434,11037,12161,13942,
chr1	65886334	66101111	NM_001003679	0	+	66031248	66098852	0	20	89,76,60,330,124,209,146,145,291,118,200,149,160,83,217,183,96,106,76,2277,	0,4651,144894,149821,151674,172005,175796,178008,180740,181191,184386,188101,189295,189562,195356,197312,199276,200701,202254,212500,
chr1	65886334	66096095	NM_001003680	0	+	66031248	66096088	0	20	89,76,60,330,124,209,146,145,291,118,200,149,160,83,217,183,96,106,76,211,	0,4651,144894,149821,151674,172005,175796,178008,180740,181191,184386,188101,189295,189562,195356,197312,199276,200701,202254,209550,
chr1	63906440	63988944	NM_001206739	0	-	63912477	63988804	0	10	334,51,57,94,79,70,136,43,117,145,	0,6036,13148,13610,14120,37994,49313,67758,69295,82359,
chr1	70225857	70589171	NM_020794	0	+	70225887	70587570	0	25	219,118,79,90,57,64,75,145,73,130,116,70,100,125,249,201,112,181,1681,141,120,222,93,75,1709,	0,31868,65573,74605,78052,171332,220204,226067,234386,251622,252799,256290,258544,260830,262951,267996,275946,276269,277938,283779,292851,315902,329552,347577,361605,
chr1	71868624	72748277	NM_173808	0	-	71873128	72748177	0	7	4629,152,121,132,126,233,276,	0,189875,208084,295066,373230,532137,879377,
chr1	77554666	77685132	NM_005482	0	-	77558058	77685087	0	11	3509,85,173,111,118,97,112,136,92,54,138,	0,33293,65467,72313,72612,74864,77737,80278,117658,121454,130328,
chr1	76540388	77096669	NM_152996	0	+	76540551	77094491	0	5	181,195,410,108,2365,	0,239101,337304,552748,553916,
chr1	76540388	77042892	NM_001160011	0	+	76540551	77042540	0	4	181,195,410,362,	0,239101,337304,502142,
chr1	90098643	90185094	NM_032270	0	+	90152032	90180541	0	3	238,142,6827,	0,53385,79624,
chr1	87012758	87046432	NR_024602	0	+	87046432	87046432	0	13	203,141,148,178,219,228,178,107,216,268,171,234,808,	0,12856,13135,18198,18726,20348,24001,25538,27464,28256,30826,32278,32866,
chr1	87012758	87046432	NM_012128	0	+	87012802	87046028	0	14	203,141,148,109,178,219,228,178,107,216,268,171,234,808,	0,12856,13135,16585,18198,18726,20348,24001,25538,27464,28256,30826,32278,32866,
chr1	85784167	86044046	NM_001134445	0	-	85787134	85824524	0	7	3084,144,120,74,100,116,380,	0,6255,31930,33021,40263,177681,259499,
chr1	95393583	95428826	NR_033998	0	+	95428826	95428826	0	4	375,114,117,346,	0,3844,33289,34897,
chr1	94352589	94375012	NM_002061	0	-	94354545	94374719	0	7	2126,115,203,60,85,66,419,	0,7580,9584,10805,14551,17489,22004,
chr1	93307720	93427079	NM_001006605	0	-	93308939	93426986	0	5	2032,177,108,135,147,	0,5019,8684,34132,119212,
chr1	107682744	108024475	NM_014917	0	+	107691215	108023462	0	6	77,771,641,173,27,1243,	0,7946,184159,255031,267559,340488,
chr1	107682628	108024475	NM_001113226	0	+	107691215	108023462	0	8	193,771,641,173,27,168,135,1243,	0,8062,184275,255147,267675,290743,296658,340604,
chr1	107682628	108024475	NM_001113228	0	+	107691215	108023462	0	8	193,771,641,173,27,66,60,1243,	0,8062,184275,255147,267675,278573,281077,340604,
chr1	111136201	111174096	NM_001204269	0	-	111136514	111147404	0	5	349,141,1057,332,80,	0,8450,10309,11811,37815,
chr1	113243748	113249678	NM_001042679	0	-	113244161	113246421	0	6	587,131,121,163,69,224,	0,1436,1872,2517,3973,5706,
chr1	114239823	114301777	NM_006608	0	-	114240326	114301325	0	18	524,126,96,156,87,132,273,129,222,90,174,160,135,157,159,70,57,497,	0,1060,2502,3592,6879,7464,8688,9392,13052,14544,14738,16077,27557,29216,40908,41528,60497,61457,
chr1	113243748	113250025	NM_175744	0	-	113244161	113246421	0	6	587,131,121,163,69,326,	0,1436,1872,2517,3973,5951,
chr1	112162404	112256101	NM_002884	0	+	112233982	112251857	0	8	152,84,69,57,141,144,116,1049,	0,71551,75558,77658,83553,84560,89366,92648,
chr1	113243748	113250025	NM_001042678	0	-	113244161	113246421	0	5	587,131,121,163,326,	0,1436,1872,2517,5951,
chr1	110091185	110138452	NM_006496	0	+	110091342	110134855	0	9	275,43,142,158,129,130,154,213,3486,	0,25173,25332,30640,33873,37652,38165,43479,43781,
chr1	112162404	112256101	NM_001010935	0	+	112233982	112251857	0	9	152,94,84,69,57,141,144,116,1049,	0,7687,71551,75558,77658,83553,84560,89366,92648,
chr1	118472371	118503049	NM_006784	0	+	118475942	118502070	0	27	34,203,210,119,79,96,114,102,98,108,231,94,102,86,136,57,101,112,135,51,66,93,48,44,129,94,1135,	0,3539,4724,7020,8731,9728,11078,11375,12001,12688,13647,16337,18656,20002,20246,21085,22227,22548,22779,23197,23727,24258,24831,25566,27319,29161,29543,
chr1	120454175	120612317	NM_024408	0	-	120457928	120612020	0	34	5142,98,148,302,169,97,211,143,348,506,113,237,133,185,154,202,229,153,120,114,146,193,111,234,114,114,189,156,234,123,336,260,82,370,	0,6112,6853,7759,8676,10160,10683,11083,12084,13752,14946,17423,23919,25729,26304,29002,29973,36861,37454,39171,41990,43487,47839,52021,53900,54823,55880,56524,57958,75407,85444,93776,118353,157772,
chr1	120477735	120612317	NM_001200001	0	-	120478041	120612020	0	22	492,185,154,202,229,153,120,114,146,193,111,234,114,114,189,156,234,123,336,260,82,370,	0,2169,2744,5442,6413,13301,13894,15611,18430,19927,24279,28461,30340,31263,32320,32964,34398,51847,61884,70216,94793,134212,
chr1	144614958	144828810	NM_001037675	0	+	144615130	144828784	0	21	40,208,103,215,73,212,210,103,215,73,206,52,164,52,173,52,173,52,173,109,270,	0,137,2191,3123,4388,4924,6488,198783,199721,200977,201514,203007,206962,208169,208854,209746,210394,211276,211974,212861,213582,
chr1	145727665	145764206	NM_002614	0	+	145747043	145763623	0	10	84,71,212,250,137,196,197,225,291,637,	0,15597,19376,20672,24762,26289,28751,33512,34373,35904,
chr1	145727665	145764206	NM_001201326	0	+	145747043	145763623	0	7	84,212,250,197,225,291,637,	0,19376,20672,28751,33512,34373,35904,
chr1	149912231	149982686	NM_020205	0	-	149915755	149949445	0	12	4733,85,115,150,128,113,128,102,228,189,151,290,	0,6920,8639,9300,9765,19371,23915,25470,26987,30759,37129,70165,
chr1	145727665	145764206	NM_001201325	0	+	145747043	145763623	0	9	84,212,250,137,196,197,225,291,637,	0,19376,20672,24762,26289,28751,33512,34373,35904,
chr1	156219014	156252620	NM_015327	0	-	156220377	156252471	0	22	1447,139,75,91,160,60,159,176,76,176,600,138,209,69,126,79,90,90,157,124,99,223,	0,1634,2179,3190,3695,4225,9781,11227,12109,14171,16557,17317,18246,18891,19066,23096,24137,25373,27861,28701,29712,33383,
chr1	154134289	154164609	NM_152263	0	-	154140412	154164494	0	10	6127,79,70,63,76,71,118,134,126,232,	0,7491,8586,8835,9599,11094,11270,14301,29372,30088,
chr1	154127779	154155725	NM_001043353	0	-	154131444	154155595	0	8	3745,70,63,76,71,118,134,262,	0,15096,15345,16109,17604,17780,20811,27684,
chr1	154127779	154155725	NM_001043352	0	-	154131444	154155595	0	8	3745,70,63,76,71,118,134,262,	0,15096,15345,16725,17604,17780,20811,27684,
chr1	154127779	154155725	NM_153649	0	-	154130114	154155595	0	8	2418,70,63,76,71,118,134,262,	0,15096,15345,16725,17604,17780,20811,27684,
chr1	155183615	155197325	NR_002188	0	-	155197325	155197325	0	13	649,117,109,89,26,238,173,134,75,86,92,95,153,	0,743,1229,1738,1937,2559,3032,3415,3694,4139,4563,5023,13557,
chr1	154127779	154155725	NM_001043351	0	-	154130114	154155595	0	8	2418,70,63,76,71,118,134,262,	0,15096,15345,16109,17604,17780,20811,27684,
chr1	165667986	165679199	NR_036683	0	+	165679199	165679199	0	4	96,311,205,598,	0,2931,9825,10615,
chr1	164528596	164821060	NM_001204963	0	+	164529059	164818639	0	9	654,74,245,191,136,160,113,90,2484,	0,3878,233134,240339,248182,252630,260712,262177,289980,
chr1	161475204	161489360	NM_001136219	0	+	161475257	161487938	0	7	138,21,258,255,123,38,1596,	0,572,919,4405,5419,8480,12560,
chr1	164528596	164821060	NM_001204961	0	+	164529059	164790820	0	8	654,74,245,191,136,160,90,5240,	0,3878,233134,240339,248182,252630,262177,287224,
chr1	161475204	161489360	NM_021642	0	+	161475257	161487938	0	7	138,21,255,255,123,38,1596,	0,572,922,4405,5419,8480,12560,
chr1	164528596	164821060	NM_002585	0	+	164529059	164815913	0	9	654,74,245,191,136,160,113,90,5240,	0,3878,233134,240339,248182,252630,260712,262177,287224,
chr1	175036993	175117202	NM_022093	0	+	175046554	175116207	0	19	78,444,375,264,186,90,264,267,264,267,264,264,131,133,152,97,168,164,1136,	0,9526,11475,12305,15892,17547,26132,29559,30474,49081,50703,55542,59097,60174,60737,67987,68963,76529,79073,
chr1	170904611	171033906	NM_001163629	0	+	170914697	171033481	0	22	117,62,47,80,136,87,105,136,113,150,149,166,143,138,121,138,174,153,117,103,63,667,	0,10049,12056,22990,23991,26419,29680,36277,47951,51090,54384,56693,59918,61036,62683,78646,80692,88924,89178,89847,126661,128628,
chr1	170904635	170967946	NM_025063	0	+	170914697	170967541	0	15	93,62,47,80,136,87,105,136,113,150,149,166,143,138,652,	0,10025,12032,22966,23967,26395,29656,36253,47927,51066,54360,56669,59894,61012,62659,
chr1	171810620	172381857	NM_015569	0	+	171810796	172376981	0	21	337,74,150,204,99,161,143,136,68,139,87,71,52,114,110,112,12,165,227,237,4946,	0,80267,146175,147464,190921,191624,196838,200528,202904,207131,227338,240351,251343,289694,412092,467247,481848,537537,545652,547092,566291,
chr1	171810620	172381857	NM_001136127	0	+	171810796	172376981	0	20	337,74,150,204,99,161,143,136,68,139,87,71,52,114,110,112,165,227,237,4946,	0,80267,146175,147464,190921,191624,196838,200528,202904,207131,227338,240351,251343,289694,412092,467247,537537,545652,547092,566291,
chr1	173010359	173020103	NM_005092	0	-	173010506	173020102	0	3	494,31,223,	0,2719,9521,
chr1	183441505	183523328	NM_173156	0	+	183441755	183521066	0	22	279,32,118,133,172,72,151,136,163,157,71,61,120,427,145,383,372,81,160,171,146,2376,	0,40466,43503,45317,54225,55585,56521,57027,60793,61305,64774,66009,68613,69705,71982,72559,73595,76837,77393,78380,78674,79447,
chr1	183441505	183523328	NM_001174061	0	+	183485073	183521066	0	22	279,118,133,172,72,151,136,163,157,71,61,120,427,145,383,372,150,81,160,171,146,2376,	0,43503,45317,54225,55585,56521,57027,60793,61305,64774,66009,68613,69705,71982,72559,73595,74732,76837,77393,78380,78674,79447,
chr1	179263016	179324453	NM_003101	0	+	179271819	179322776	0	16	55,126,59,152,60,108,283,79,82,46,130,98,99,136,146,1734,	0,8795,29555,41624,43955,45556,47146,48232,48980,49708,51065,53718,54962,56414,57435,59703,
chr1	183441505	183523328	NM_201568	0	+	183441755	183521066	0	22	279,32,118,133,172,72,151,136,163,157,71,61,120,289,145,383,372,81,160,171,146,2376,	0,40466,43503,45317,54225,55585,56521,57027,60793,61305,64774,66009,68613,69705,71982,72559,73595,76837,77393,78380,78674,79447,
chr1	177140632	177251558	NM_021165	0	+	177199012	177250664	0	8	236,345,191,209,106,237,223,2011,	0,58304,84422,85679,101991,104701,107066,108915,
chr1	182419255	182529732	NM_001137669	0	+	182419300	182525192	0	22	58,83,75,130,162,968,63,223,108,106,194,118,121,130,175,139,125,110,87,67,199,319,	0,3837,8198,9883,22275,23454,38164,38859,42901,71883,77458,80123,80669,82541,90126,98196,98579,100979,103334,104506,105903,110158,
chr1	183441505	183523328	NM_201569	0	+	183441755	183522336	0	23	279,32,118,133,172,72,151,136,163,157,71,61,120,289,145,383,372,150,81,160,171,146,1217,	0,40466,43503,45317,54225,55585,56521,57027,60793,61305,64774,66009,68613,69705,71982,72559,73595,74732,76837,77393,78380,78674,80606,
chr1	180257351	180472022	NM_032360	0	-	180257497	180471401	0	8	301,31,90,106,83,97,65,843,	0,26475,109299,125149,141963,204052,207244,213828,
chr1	178062863	178448648	NM_170692	0	+	178063627	178442374	0	18	966,128,127,107,110,154,99,555,145,145,237,202,179,862,135,203,88,6439,	0,189835,206263,296371,326782,345693,347820,348946,351789,357842,358687,360718,362992,363954,370549,372191,373605,379346,
chr1	186640943	186649559	NM_000963	0	-	186643484	186649422	0	10	2951,148,287,247,84,182,144,144,117,189,	0,3437,4086,4655,5021,5837,6449,7246,7510,8427,
chr1	198126107	198291548	NM_133494	0	+	198201710	198288652	0	10	299,85,141,63,111,109,108,95,114,3007,	0,75575,96062,105597,107147,120983,121976,135967,140149,162434,
chr1	197122813	197169672	NM_194314	0	-	197128488	197169603	0	10	6331,89,106,107,96,130,148,70,208,1189,	0,18476,21326,22880,24733,27304,34608,37078,38008,45670,
chr1	206516199	206637783	NM_015326	0	+	206516199	206634765	0	20	163,63,216,129,225,102,198,85,28,25,61,78,135,106,225,80,181,147,325,3402,	0,41169,49846,50702,58580,62408,63536,73049,76525,78401,87312,94115,95114,97126,103221,107531,110346,112024,115769,118182,
chr1	202317829	202407370	NM_001167857	0	+	202317979	202407242	0	10	441,131,119,160,145,75,80,140,113,422,	0,68085,73918,76864,78338,80153,82029,82778,85954,89119,
chr1	202317829	202557697	NM_002481	0	+	202317979	202549688	0	24	441,131,119,160,145,75,80,140,113,204,83,126,183,91,204,190,113,42,17,145,105,54,51,8096,	0,68085,73918,76864,78338,80153,82029,82778,85954,89119,92004,93745,100287,139831,144412,146591,146868,148079,210175,214076,215741,219076,220445,231772,
chr1	206516199	206629505	NM_001042758	0	+	206516199	206628374	0	18	163,63,216,129,225,102,198,85,28,25,61,78,135,106,225,80,181,1282,	0,41169,49846,50702,58580,62408,63536,73049,76525,78401,87312,94115,95114,97126,103221,107531,110346,112024,
chr1	202317829	202407370	NM_001167858	0	+	202317979	202406968	0	9	441,131,119,160,145,75,80,140,422,	0,68085,73918,76864,78338,80153,82029,82778,89119,
chr1	206516199	206637783	NM_001170637	0	+	206516199	206634765	0	20	163,63,216,129,222,102,198,85,28,25,61,78,135,106,225,80,181,147,325,3402,	0,41169,49846,50702,58583,62408,63536,73049,76525,78401,87312,94115,95114,97126,103221,107531,110346,112024,115769,118182,
chr1	216676587	217250312	NM_001243507	0	-	216680280	216850820	0	8	3938,270,162,111,416,118,472,119,	0,15906,60973,64742,173830,361815,497007,573606,
chr1	210502249	210849638	NM_018194	0	+	210522319	210847721	0	12	199,134,68,114,195,216,172,151,36,202,145,2009,	0,20027,33946,58562,71562,75558,89248,135599,184247,258992,294620,345380,
chr1	210502639	210849638	NM_001170580	0	+	210522319	210847721	0	12	188,134,68,114,195,216,172,151,36,202,145,2009,	0,19637,33556,58172,71172,75168,88858,135209,183857,258602,294230,344990,
chr1	216676587	217311097	NM_001134285	0	-	216680280	216850820	0	9	3938,270,162,111,117,416,92,124,89,	0,15906,60973,64742,147727,173830,436336,456316,634421,
chr1	210502249	210849638	NM_001170588	0	+	210522319	210847721	0	11	199,134,68,114,216,172,151,36,202,145,2009,	0,20027,33946,58562,75558,89248,135599,184247,258992,294620,345380,
chr1	215796235	216596738	NM_206933	0	-	215799122	216595678	0	72	2977,222,245,84,177,209,239,210,322,1517,228,355,163,159,158,184,108,199,155,198,205,224,219,169,199,113,203,210,164,123,335,629,143,151,180,163,152,148,172,160,162,114,192,81,204,274,131,180,102,127,131,231,145,170,270,495,159,164,184,642,196,131,196,94,222,185,295,64,133,166,689,183,	0,5920,11565,16261,17664,24628,25634,27698,48078,51206,57255,105136,118481,120283,135701,136766,143787,156949,159148,159844,163776,167165,176013,190842,194103,215097,221400,222930,244113,254864,255870,265532,277181,277861,311722,342423,347731,370126,375993,377509,423537,425640,447207,449995,450203,455195,460562,461804,463825,466119,474189,552358,567329,573659,575421,576733,584379,594493,609059,62…
chr1	210502249	210849638	NM_001170587	0	+	210502354	210847721	0	11	199,68,114,195,216,172,151,36,202,145,2009,	0,33946,58562,71562,75558,89248,135599,184247,258992,294620,345380,
chr1	210501595	210849638	NM_001170564	0	+	210522319	210847721	0	10	133,134,68,114,172,151,36,202,145,2009,	0,20681,34600,59216,89902,136253,184901,259646,295274,346034,
chr1	212859758	212873327	NM_018664	0	-	212860132	212873104	0	3	563,105,313,	0,10544,13256,
chr1	216676587	217113015	NM_001243512	0	-	216680280	216850820	0	9	3938,270,162,111,117,416,118,38,92,	0,15906,60973,64742,147727,173830,361815,433416,436336,
chr1	216676587	217262987	NM_206594	0	-	216680280	216850820	0	9	3938,270,162,111,117,416,118,92,139,	0,15906,60973,64742,147727,173830,361815,436336,586261,
chr1	210501595	210849638	NM_001122834	0	+	210522319	210847721	0	12	133,134,68,114,195,216,172,151,36,202,145,2009,	0,20681,34600,59216,72216,76212,89902,136253,184901,259646,295274,346034,
chr1	216676587	217262987	NM_206595	0	-	216680280	216850820	0	8	3938,270,162,111,117,416,92,139,	0,15906,60973,64742,147727,173830,436336,586261,
chr1	216676587	217263196	NM_001243505	0	-	216680280	216737669	0	7	3938,270,162,111,118,92,68,	0,15906,60973,64742,361815,436336,586541,
chr1	216676587	217113017	NM_001243510	0	-	216680280	216850820	0	8	3938,270,162,111,117,416,118,94,	0,15906,60973,64742,147727,173830,361815,436336,
chr1	216676587	217113017	NM_001243511	0	-	216680280	216850820	0	7	3938,270,162,111,117,416,94,	0,15906,60973,64742,147727,173830,436336,
chr1	216676587	217113015	NM_001243513	0	-	216680280	216850820	0	8	3938,270,162,111,117,416,176,92,	0,15906,60973,64742,147727,173830,211828,436336,
chr1	216676587	217262987	NM_001243506	0	-	216680280	216824348	0	7	3938,270,162,111,117,92,139,	0,15906,60973,64742,147727,436336,586261,
chr1	216676587	217250312	NM_001243509	0	-	216680280	216850820	0	9	3938,270,162,111,117,416,92,472,119,	0,15906,60973,64742,147727,173830,436336,497007,573606,
chr1	220141941	220220000	NM_004446	0	-	220142147	220219730	0	32	357,65,79,161,174,198,156,102,80,73,210,52,263,234,360,118,113,208,137,111,60,85,234,172,193,127,95,140,157,100,85,316,	0,458,3469,4638,9946,10818,11485,12156,12778,14172,14589,15606,18542,19990,28383,32538,36648,37506,38602,42346,49849,50395,51388,53747,55664,56532,61786,63787,64902,66314,71585,77743,
chr1	225117355	225586996	NM_001373	0	+	225140404	225586971	0	84	182,110,140,150,131,153,116,63,145,132,251,130,280,46,98,167,345,342,370,191,246,122,172,105,119,75,291,232,54,146,69,187,77,157,90,135,216,91,209,253,79,230,48,117,159,133,65,188,129,132,168,171,198,162,192,182,109,126,95,160,132,96,141,216,231,122,245,419,199,237,86,157,211,103,228,190,181,164,197,113,140,161,147,241,	0,23016,25305,30499,34825,37777,39105,44437,73129,77759,93961,109040,113181,114090,114232,120556,121797,149553,150725,152895,155890,167464,171059,188030,188227,189566,211077,214743,215672,217450,222351,223043,224096,229675,238285,255637,263042,274529,276317,277314,301419,310939,321002,322647,328306,329467,334543,335528,336987,341081,342252,343301,360231,371215,373502,375254,377807,378631,388929,3…
chr1	220046618	220292777	NR_002753	0	+	220292777	220292777	0	3	43,11,18,	0,102123,246141,
chr1	231727037	231747836	NR_034037	0	-	231747836	231747836	0	2	509,88,	0,20711,
chr1	231664398	231838307	NR_028399	0	+	231838307	231838307	0	9	174,105,115,131,128,263,107,980,607,	0,602,8560,13828,32475,87991,89300,165173,173302,
chr1	231664398	231954990	NR_028398	0	+	231954990	231954990	0	11	174,105,128,980,70,151,130,236,55,103,916,	0,602,32475,165173,173302,221273,238487,242182,266589,271455,289676,
chr1	228581376	228594517	NM_145214	0	-	228582405	228594262	0	6	1577,101,23,231,96,663,	0,3271,3467,7288,8390,12478,
chr1	231664398	231954990	NR_028397	0	+	231954990	231954990	0	13	174,105,115,131,128,980,70,151,130,236,55,103,916,	0,602,8560,13828,32475,165173,173302,221273,238487,242182,266589,271455,289676,
chr1	231664398	231954990	NR_028396	0	+	231954990	231954990	0	13	174,105,115,131,263,980,70,151,130,236,55,103,916,	0,602,8560,13828,87991,165173,173302,221273,238487,242182,266589,271455,289676,
chr1	231664398	231954990	NR_028395	0	+	231954990	231954990	0	13	174,105,115,131,128,263,980,70,151,130,236,55,916,	0,602,8560,13828,32475,87991,165173,173302,221273,238487,242182,266589,289676,
chr1	231664398	231954990	NR_028394	0	+	231954990	231954990	0	14	174,105,115,131,128,263,980,70,151,130,236,55,103,916,	0,602,8560,13828,32475,87991,165173,173302,221273,238487,242182,266589,271455,289676,
chr1	231664398	232177019	NR_028393	0	+	232177019	232177019	0	16	174,105,115,131,263,980,70,151,130,236,103,189,61,265,118,4582,	0,602,8560,13828,87991,165173,173302,221273,238487,242182,271455,289676,430175,480132,497782,508039,
chr1	231664398	231886365	NR_028400	0	+	231886365	231886365	0	8	174,105,115,131,263,107,980,694,	0,602,8560,13828,87991,89300,165173,221273,
chr1	229577043	229644088	NM_018230	0	-	229577650	229643996	0	26	744,89,65,81,119,136,159,134,252,100,123,225,95,164,92,158,148,148,71,156,171,135,108,104,119,274,	0,3617,7829,9228,11228,16864,19314,22246,23327,24123,25337,29283,34341,36300,42757,45074,46169,48658,54198,54595,56839,58387,59459,60702,64743,66771,
chr1	235824344	236030220	NM_000081	0	-	235826239	235993717	0	53	2034,72,157,98,140,99,137,190,231,218,141,157,67,245,153,56,62,97,146,189,77,177,207,179,192,153,167,231,170,178,628,132,199,138,150,174,246,191,161,174,145,427,110,67,227,157,162,1030,2080,91,199,90,78,	0,2939,3420,16046,16435,25904,32305,36038,41702,48046,51012,54156,55667,59616,62983,67031,68551,69802,69987,72458,72785,73438,80377,82934,85291,90165,90960,91999,94433,96236,97927,101675,105034,109115,112797,113868,116018,119820,120882,126155,127656,130654,132458,139275,139826,141863,143459,144698,147410,151926,169181,172533,205798,
chr1	238025474	238091619	NR_027247	0	+	238091619	238091619	0	12	31,123,153,103,149,175,174,229,164,181,72,1571,	0,225,4848,20291,41799,43252,43762,44772,54058,58703,59070,64574,
chr1	236958580	237067281	NM_000254	0	+	236959003	237060944	0	33	457,215,90,70,93,107,60,95,101,62,68,80,113,141,186,180,117,141,90,153,108,101,68,121,82,99,76,156,197,201,193,113,6424,	0,8147,10863,13423,15222,17457,20323,21168,28838,30057,31548,33908,36685,40266,43133,55063,57240,57667,64552,65844,66955,68173,78492,79445,85474,89840,91011,93900,95852,99076,100077,101725,102277,
chr1	240938816	241520478	NM_002924	0	-	240939462	241519076	0	18	697,54,90,187,126,111,62,99,75,82,77,65,52,107,51,97,128,280,	0,25938,27387,30623,36401,38101,39199,40800,51581,93070,93259,94538,155200,161083,207562,323149,580182,581382,
chr1	245912641	246580714	NM_022743	0	-	245912864	246518383	0	12	325,109,175,88,111,103,68,137,58,108,64,117,	0,14701,109156,114459,166190,178591,180530,577861,581140,586027,605691,667956,
chr1	245318286	245866428	NM_018012	0	+	245318726	245865908	0	15	503,402,534,167,184,207,94,263,184,160,163,3403,203,151,669,	0,1297,211849,264594,385782,447592,452666,454281,456808,491136,529248,530420,543121,543902,547473,
chr1	247463621	247495045	NM_032752	0	-	247463820	247492880	0	9	957,114,108,133,77,184,427,116,312,	0,8155,9379,10004,22834,28363,28869,29646,31112,
chr1	245912641	246670644	NM_001167740	0	-	245912864	246670519	0	12	325,109,175,88,111,103,68,137,58,108,64,289,	0,14701,109156,114459,166190,178591,180530,577861,581140,586027,605691,757714,
chr1	248512076	248513015	NM_001001918	0	+	248512076	248513015	0	1	939,	0,
chr1	763063	789740	NR_015368	0	+	789740	789740	0	7	92,102,153,184,96,132,784,	0,1319,19970,24243,24987,25707,25893,
chr1	1682670	1711508	NM_001198994	0	-	1684342	1696845	0	14	1829,83,158,100,155,103,86,155,204,143,169,84,219,165,	0,2335,2819,3052,3312,4142,5026,5271,5875,7869,8502,10720,13996,28673,
chr1	1309109	1310818	NM_017900	0	-	1309180	1310136	0	4	173,446,86,285,	0,270,975,1424,
chr1	1571099	1655775	NM_033489	0	-	1571125	1654035	0	21	119,190,149,117,108,122,106,122,91,176,66,159,96,123,137,133,128,116,47,125,70,	0,199,595,944,1159,1343,1670,2024,2762,4538,5309,5923,6167,6647,72603,76685,79667,81935,82927,83047,84606,
chr1	1571099	1655775	NM_033492	0	-	1571125	1654257	0	20	119,190,149,117,108,122,106,122,91,176,66,159,96,123,164,131,97,116,125,70,	0,199,595,944,1159,1343,1670,2024,2762,4538,5309,5923,6167,6647,72603,76685,79698,81935,83047,84606,
chr1	1571099	1655775	NM_033493	0	-	1571125	1654257	0	20	119,190,149,117,108,122,106,122,91,176,66,159,96,123,137,131,97,116,125,70,	0,199,595,944,1159,1343,1670,2024,2762,4538,5309,5923,6167,6647,72603,76685,79698,81935,83047,84606,
chr1	1682670	1709909	NM_023018	0	-	1684342	1696845	0	12	1829,83,158,100,155,103,86,106,130,84,219,182,	0,2335,2819,3052,3312,4142,5026,5271,5949,10720,13996,27057,
chr1	1682670	1710297	NM_001198993	0	-	1684342	1696845	0	12	1829,83,158,100,155,103,86,106,130,84,219,113,	0,2335,2819,3052,3312,4142,5026,5271,5949,10720,13996,27514,
chr1	1571099	1655775	NM_033488	0	-	1571125	1654035	0	21	119,190,149,117,108,122,106,122,91,176,66,159,96,123,137,131,97,116,47,125,70,	0,199,595,944,1159,1343,1670,2024,2762,4538,5309,5923,6167,6647,72603,76685,79698,81935,82927,83047,84606,
chr1	1571099	1655775	NM_033487	0	-	1571125	1577348	0	18	119,190,149,117,108,122,106,122,91,176,66,159,96,133,128,116,125,70,	0,199,595,944,1159,1343,1670,2024,2762,4538,5309,5923,6167,76685,79667,81935,83047,84606,
chr1	1571099	1655775	NM_033486	0	-	1571125	1654257	0	20	119,190,149,117,108,122,106,122,91,176,66,159,96,123,137,133,128,116,125,70,	0,199,595,944,1159,1343,1670,2024,2762,4538,5309,5923,6167,6647,72603,76685,79667,81935,83047,84606,
chr1	1177832	1182102	NM_001014980	0	-	1177927	1182070	0	8	194,79,91,109,152,85,117,209,	0,382,609,991,1501,1738,1928,4061,
chr1	2160133	2241652	NM_003036	0	+	2160205	2238204	0	7	1041,126,116,263,293,231,3637,	0,74283,74590,75145,75598,77325,77882,
chr1	2487804	2495267	NM_003820	0	+	2488103	2494712	0	8	368,109,126,156,91,143,32,681,	0,1360,1977,3457,4258,5307,6499,6782,
chr1	2572806	2706230	NM_001242672	0	-	2572806	2706156	0	7	528,215,271,167,205,226,163,	0,2896,3925,127347,129577,131239,133261,
chr1	3668964	3688209	NM_152492	0	+	3669045	3688087	0	12	399,124,111,158,150,93,367,131,78,213,105,245,	0,1717,3056,4332,8880,10219,10707,11305,14134,14832,17382,19000,
chr1	3773844	3801993	NM_004402	0	+	3774167	3800305	0	7	437,127,189,80,171,101,1923,	0,1437,8531,10693,12324,15191,26226,
chr1	3404505	3528059	NM_001409	0	-	3407091	3527832	0	37	2648,48,129,129,129,129,129,129,129,132,129,129,129,129,129,129,132,129,132,126,135,135,129,129,132,171,123,120,138,123,123,126,123,105,110,135,358,	0,2970,4697,5829,6054,6429,6671,7948,8713,9046,9291,10429,10756,11196,11646,11854,12691,13024,13235,13854,17266,17480,18166,19853,20616,21133,21928,22841,23608,24064,26608,27460,36182,91883,107396,114524,123196,
chr1	4715104	4837854	NM_001042478	0	+	4715485	4834559	0	6	410,800,88,246,132,394,	0,56855,114808,117235,119382,122356,
chr1	4715104	4843851	NM_018836	0	+	4715485	4834559	0	6	410,800,88,246,132,1247,	0,56855,114808,117235,119382,127500,
chr1	6086072	6161253	NM_172130	0	+	6100628	6158634	0	15	433,129,44,38,80,45,45,44,87,86,121,95,121,89,2709,	0,14504,46742,47720,56182,59191,61454,62995,64376,68387,69310,69517,70623,71256,72472,
chr1	6106173	6161253	NM_001199863	0	+	6142254	6158634	0	14	70,44,38,80,45,45,44,87,86,121,95,121,89,2709,	0,26641,27619,36081,39090,41353,42894,44275,48286,49209,49416,50522,51155,52371,
chr1	6105980	6161253	NM_001199862	0	+	6111596	6158634	0	16	263,244,44,38,80,45,45,44,87,45,86,121,95,121,89,2709,	0,5590,26834,27812,36274,39283,41546,43087,44468,45342,48479,49402,49609,50715,51348,52564,
chr1	6086072	6161253	NM_003636	0	+	6100628	6158634	0	16	433,129,42,44,38,80,45,45,44,87,86,121,95,121,89,2709,	0,14504,15818,46742,47720,56182,59191,61454,62995,64376,68387,69310,69517,70623,71256,72472,
chr1	5922869	6052533	NM_015102	0	-	5923324	6046349	0	30	596,144,180,172,86,86,157,84,187,227,206,126,181,161,188,192,152,108,62,139,183,127,182,137,156,65,173,144,173,230,	0,1080,1528,2292,3563,4220,4930,10442,11661,12064,14283,17304,24476,28058,41807,42482,42822,44305,46342,64839,70337,84294,85260,89890,98984,104489,106277,115460,123345,129434,
chr1	6094347	6161253	NM_001199860	0	+	6100628	6158634	0	16	507,129,42,44,38,80,45,45,44,87,86,121,95,121,89,2709,	0,6229,7543,38467,39445,47907,50916,53179,54720,56101,60112,61035,61242,62348,62981,64197,
chr1	6052357	6161253	NM_001199861	0	+	6100628	6158634	0	16	491,129,42,44,38,80,45,45,44,87,86,121,95,121,89,2709,	0,48219,49533,80457,81435,89897,92906,95169,96710,98091,102102,103025,103232,104338,104971,106187,
chr1	6526151	6557484	NM_001042663	0	-	6527622	6557383	0	22	1481,762,200,116,133,120,138,150,111,150,51,96,189,204,152,137,92,61,106,130,77,105,	0,1733,2950,3243,3452,4144,4414,4643,4898,5396,5666,6435,6894,7159,7921,8359,8955,9370,9839,11437,30401,31228,
chr1	6324331	6445883	NM_181864	0	-	6324656	6445726	0	9	424,185,117,87,115,92,157,118,330,	0,16830,30592,54220,63027,69205,75161,85477,121222,
chr1	6845383	6948261	NM_001242701	0	+	6845590	6947785	0	4	252,70,119,548,	0,34857,39768,102330,
chr1	6526151	6580069	NM_198681	0	-	6527622	6579571	0	22	1481,762,200,116,133,120,138,150,111,150,51,96,189,204,152,137,92,61,106,130,77,565,	0,1733,2950,3243,3452,4144,4414,4643,4898,5396,5666,6435,6894,7159,7921,8359,8955,9370,9839,11437,30401,53353,
chr1	6324331	6453826	NM_007274	0	-	6324656	6453459	0	9	424,185,117,87,115,92,157,118,510,	0,16830,30592,54220,63027,69205,75161,85477,128985,
chr1	6845383	6948261	NR_038934	0	+	6948261	6948261	0	4	252,119,84,548,	0,39768,86433,102330,
chr1	7844762	7905237	NM_016831	0	+	7844937	7902815	0	21	303,146,116,202,49,149,79,107,157,106,129,130,136,125,174,231,698,325,184,151,2506,	0,738,2018,3342,9257,13822,16410,18344,18989,24190,25190,25735,34582,35412,35764,41777,42415,45134,51059,52296,57969,
chr1	7975930	8003225	NM_001561	0	-	7980894	8000054	0	9	5053,135,131,67,138,108,184,150,27,	0,17291,19142,21819,22322,22850,24024,24913,27268,
chr1	9164475	9189229	NM_024980	0	-	9164477	9189086	0	4	218,195,214,526,	0,1069,6859,24228,
chr1	8412463	8877699	NM_001042681	0	-	8415146	8716356	0	23	2717,181,147,721,223,1379,114,162,200,93,163,81,99,100,125,49,105,97,106,126,71,469,481,	0,3015,3696,5792,7360,7708,9359,10279,11652,12342,13408,70323,113521,142659,145001,156222,188809,204070,205013,262156,271905,303568,464755,
chr1	9294862	9331394	NM_004285	0	+	9304993	9324928	0	5	263,637,118,270,7827,	0,10121,12162,27255,28705,
chr1	8412463	8877699	NM_012102	0	-	8415146	8716356	0	24	2717,181,147,721,223,1379,114,162,200,93,163,81,99,100,125,49,105,97,106,126,71,469,185,481,	0,3015,3696,5792,7360,7708,9359,10279,11652,12342,13408,70323,113521,142659,145001,156222,188809,204070,205013,262156,271905,303568,439999,464755,
chr1	9908333	9970316	NM_020248	0	-	9910775	9932122	0	6	2501,91,120,85,34,164,	0,22911,23693,29629,35429,61819,
chr1	9789078	9884550	NM_014944	0	-	9790565	9883791	0	18	1685,185,136,146,171,227,149,158,57,163,122,249,186,150,209,196,123,850,	0,2185,2740,4380,4951,5927,6446,6864,8477,12073,14863,15374,20440,20743,22452,26093,44251,94622,
chr1	10093040	10241296	NM_001105562	0	+	10093728	10240014	0	28	712,187,136,88,145,229,387,142,101,115,84,57,117,99,114,199,139,100,128,99,236,127,145,135,192,175,147,1344,	0,39045,62478,68125,69965,72533,73214,84476,86530,88979,93811,96409,97517,97732,99386,102005,104084,111957,113980,116201,118343,125373,128159,135153,138155,145661,146433,146912,
chr1	10093040	10241296	NM_006048	0	+	10093728	10240014	0	27	712,187,136,88,145,229,142,101,115,84,57,117,99,114,199,139,100,128,99,236,127,145,135,192,175,147,1344,	0,39045,62478,68125,69965,72533,84476,86530,88979,93811,96409,97517,97732,99386,102005,104084,111957,113980,116201,118343,125373,128159,135153,138155,145661,146433,146912,
chr1	10270763	10441661	NM_015074	0	+	10292386	10436645	0	47	173,185,77,180,66,179,112,78,66,76,79,143,134,80,76,80,107,84,181,73,94,149,179,138,249,119,86,130,163,91,119,56,109,67,85,106,115,134,62,146,240,72,122,150,193,119,5059,	0,21544,45541,47787,51199,56674,57446,60796,61535,64722,65615,67280,71694,80376,81341,84380,84954,85876,86191,86468,109337,111003,113178,114052,115405,123814,125951,126368,126665,129063,131344,132526,135139,137055,137943,141925,150223,150986,152577,154394,154703,157761,160435,163610,164148,164549,165839,
chr1	10270763	10368655	NM_183416	0	+	10292386	10364705	0	21	173,185,77,180,66,179,112,78,66,76,79,143,134,80,76,80,107,84,181,73,5435,	0,21544,45541,47787,51199,56674,57446,60796,61535,64722,65615,67280,71694,80376,81341,84380,84954,85876,86191,86468,92457,
chr1	9908333	9970316	NM_001012329	0	-	9910775	9932122	0	5	2501,91,120,85,164,	0,22911,23693,29629,61819,
chr1	9789078	9884550	NM_001009566	0	-	9790565	9883791	0	19	1685,185,136,146,171,227,149,158,57,163,122,249,186,150,209,196,30,123,850,	0,2185,2740,4380,4951,5927,6446,6864,8477,12073,14863,15374,20440,20743,22452,26093,27460,44251,94622,
chr1	11166587	11322608	NM_004958	0	-	11167541	11319466	0	58	970,106,81,81,66,136,75,73,83,123,148,136,175,135,183,123,99,97,101,249,118,116,132,126,108,78,116,101,140,76,146,163,143,147,93,163,113,168,87,251,130,135,93,90,123,206,216,245,129,187,109,276,135,201,233,109,176,107,	0,1650,2759,3118,6321,7787,8282,8865,10473,14715,15448,17967,20091,20479,21093,21473,21923,22324,23207,23998,26549,27820,32773,33002,38117,38437,40145,43595,50621,60911,92727,93010,98030,102781,104283,105781,106265,106868,109617,122137,124394,124769,125905,126867,127612,131312,131871,133772,135022,136583,141094,141288,147308,149461,150402,151954,152717,155914,
chr1	10707269	10856707	NM_017766	0	-	10707853	10753946	0	16	927,123,155,64,136,842,173,165,91,69,835,489,39,53,157,87,	0,1857,2070,3479,3728,6164,7206,8436,9433,11295,12489,17870,46661,58279,113488,149351,
chr1	11126675	11159938	NM_002685	0	-	11126774	11159888	0	24	130,77,62,172,74,85,96,107,79,51,112,51,149,157,191,144,111,76,115,166,105,124,137,161,	0,1389,2026,2940,4281,5468,7612,10223,10746,10982,13092,13880,14145,14463,16069,20829,21181,21504,23935,24395,24874,29139,31401,33102,
chr1	10696665	10856707	NM_001079843	0	-	10698998	10753946	0	21	3451,142,152,172,199,339,123,155,64,136,842,173,165,91,69,835,489,39,53,157,87,	0,6250,6551,8308,9519,11192,12461,12674,14083,14332,16768,17810,19040,20037,21899,23093,28474,57265,68883,124092,159955,
chr1	11006529	11042094	NM_001170754	0	-	11007719	11042094	0	13	269,1202,191,124,197,85,138,39,144,125,120,101,26,	0,1170,3151,7546,8517,10550,11143,12241,17655,19885,23497,29683,35539,
chr1	11126675	11159938	NM_001001998	0	-	11126774	11159888	0	25	130,77,62,172,74,85,75,96,107,79,51,112,51,149,157,191,144,111,76,115,166,105,124,137,161,	0,1389,2026,2940,4281,5468,7315,7612,10223,10746,10982,13092,13880,14145,14463,16069,20829,21181,21504,23935,24395,24874,29139,31401,33102,
chr1	10535002	10690815	NM_004565	0	+	10535023	10690044	0	9	57,48,85,129,86,103,98,92,1228,	0,20328,61267,124292,143386,148073,149394,152326,154585,
chr1	12185957	12204264	NM_152942	0	+	12198339	12202588	0	5	152,54,26,208,1921,	0,282,9687,12328,16386,
chr1	11796141	11810828	NM_020350	0	+	11796265	11810249	0	5	151,35,106,196,695,	0,9718,11355,12330,13992,
chr1	12040237	12073572	NM_001127660	0	+	12049225	12071622	0	18	304,179,136,163,125,109,108,154,68,122,127,105,103,221,156,197,135,2020,	0,8984,12374,15975,17116,18589,18807,21220,21588,21801,23811,24328,24644,25530,26357,26872,29411,31315,
chr1	12290112	12572098	NM_018156	0	+	12294323	12569078	0	69	65,173,78,191,81,117,105,171,101,169,102,202,180,131,76,171,131,133,2214,152,1032,91,127,181,183,223,211,172,113,213,266,134,156,211,75,207,90,141,123,106,153,136,48,151,211,248,192,127,143,131,176,124,236,109,164,109,180,114,150,150,97,149,135,168,133,196,132,241,3152,	0,4135,12457,14190,14481,19167,23666,26277,26931,27879,30637,30892,31845,36825,37789,38650,40938,42947,45769,49443,52649,58167,60942,63468,69146,74450,78375,81398,81757,84059,88016,89441,91753,92480,93650,97592,99773,103170,105649,111724,112843,115318,116549,118767,119108,123918,125843,126342,128402,132663,133015,138410,139409,143692,148369,149429,152922,155206,156131,170125,171548,173765,185027,…
chr1	12040237	12073572	NM_014874	0	+	12049225	12071622	0	19	304,145,179,136,163,125,109,108,154,68,122,127,105,103,221,156,197,135,2020,	0,1789,8984,12374,15975,17116,18589,18807,21220,21588,21801,23811,24328,24644,25530,26357,26872,29411,31315,
chr1	11796141	11810828	NM_001040196	0	+	11796265	11810161	0	6	151,35,97,106,175,695,	0,9718,10042,11355,12330,13992,
chr1	11796141	11810828	NM_001040195	0	+	11796265	11810161	0	4	151,106,175,695,	0,11355,12330,13992,
chr1	12123433	12204264	NM_001243	0	+	12123655	12202588	0	15	285,88,117,153,91,164,117,153,94,113,102,54,26,208,1921,	0,21087,33724,41002,46189,46664,48521,52200,59907,60338,62574,62806,72211,74852,78910,
chr1	11796141	11810828	NM_001040197	0	+	11796265	11808650	0	6	151,35,97,106,196,695,	0,9718,10042,11355,12330,13992,
chr1	12290112	12572098	NM_015378	0	+	12294323	12569078	0	70	65,173,78,191,81,117,105,171,101,169,102,202,180,131,76,171,131,133,2214,152,1032,91,127,181,183,223,211,172,113,213,266,134,156,211,75,207,90,141,123,75,106,153,136,48,151,211,248,192,127,143,131,176,124,236,109,164,109,180,114,150,150,97,149,135,168,133,196,132,241,3152,	0,4135,12457,14190,14481,19167,23666,26277,26931,27879,30637,30892,31845,36825,37789,38650,40938,42947,45769,49443,52649,58167,60942,63468,69146,74450,78375,81398,81757,84059,88016,89441,91753,92480,93650,97592,99773,103170,105649,108175,111724,112843,115318,116549,118767,119108,123918,125843,126342,128402,132663,133015,138410,139409,143692,148369,149429,152922,155206,156131,170125,171548,173765,…
chr1	11796141	11810828	NM_001040194	0	+	11796265	11810249	0	5	151,35,106,175,695,	0,9718,11355,12330,13992,
chr1	12704565	12727097	NM_001013630	0	+	12704565	12726746	0	4	168,217,64,1126,	0,6576,17236,21406,
chr1	15573767	15724622	NM_052929	0	+	15578280	15723909	0	31	124,107,207,268,110,237,124,131,90,105,108,84,153,196,158,108,108,108,108,174,226,85,107,160,133,130,128,96,221,166,830,	0,4499,25051,42127,49412,53933,61341,65785,69106,70552,77180,79787,81005,82074,94464,97811,98144,101770,105605,110838,113206,115370,118555,120191,122098,127230,128331,133429,133959,134756,150025,
chr1	15256295	15394651	NM_001018001	0	+	15287235	15392293	0	8	245,192,137,171,190,131,51,2526,	0,30884,104949,114189,126291,130372,133772,135830,
chr1	14925212	15444544	NM_201628	0	+	14925493	15441131	0	15	507,192,137,171,190,131,51,124,206,119,232,102,167,115,3578,	0,361967,436032,445272,457374,461455,464855,466913,495463,496098,502826,504642,505306,513710,515754,
chr1	14925212	15394651	NM_015209	0	+	14925493	15392293	0	8	507,192,137,171,190,131,51,2526,	0,361967,436032,445272,457374,461455,464855,466913,
chr1	15438310	15478960	NR_027136	0	-	15478960	15478960	0	5	5993,578,88,146,174,	0,6512,9157,12413,40476,
chr1	15250624	15394651	NM_001018000	0	+	15250860	15392293	0	8	444,192,137,171,190,131,51,2526,	0,36555,110620,119860,131962,136043,139443,141501,
chr1	15272414	15394651	NM_001017999	0	+	15287235	15392293	0	8	255,192,137,171,190,131,51,2526,	0,14765,88830,98070,110172,114253,117653,119711,
chr1	16174358	16266950	NM_015001	0	+	16174562	16265922	0	15	287,321,477,161,201,152,126,114,114,101,8176,483,195,159,1160,	0,24952,28338,61457,63237,68264,71062,71540,73006,74385,80227,89299,89948,90854,91432,
chr1	16576558	16678948	NM_018994	0	-	16577164	16641913	0	10	1722,117,57,97,111,154,135,117,267,199,	0,2224,3032,3571,5647,6542,44719,55739,65105,102191,
chr1	15853351	15898228	NM_015291	0	+	15855600	15894672	0	15	102,185,67,340,185,105,159,131,184,183,77,81,99,171,3956,	0,2231,7380,9618,17542,19910,21413,32669,35285,37072,37426,39062,39225,40242,40921,
chr1	17017712	17046652	NR_026567	0	-	17046652	17046652	0	11	77,264,146,196,162,272,202,132,183,187,194,	0,5213,5561,8208,8641,11483,12725,16070,16327,16674,28746,
chr1	17300998	17307173	NM_002403	0	-	17301414	17304768	0	9	520,74,88,45,87,27,90,78,92,	0,765,1139,1997,2204,2393,2605,3733,6083,
chr1	17393255	17445948	NM_007365	0	-	17395538	17445866	0	16	2517,129,86,94,145,152,108,112,104,179,126,118,62,73,184,174,	0,3327,4645,8095,8918,12503,15784,16965,17838,19760,25647,26806,29148,36226,38117,52519,
chr1	17300998	17308081	NM_017459	0	-	17301414	17304768	0	9	520,74,88,45,87,27,90,78,73,	0,765,1139,1997,2204,2393,2605,3733,7010,
chr1	17531620	17572501	NM_013358	0	+	17531712	17570738	0	16	184,181,73,62,118,126,173,104,124,108,152,145,94,80,126,1997,	0,17164,18495,19241,20685,20907,23499,23822,24959,25446,27693,32188,33490,34578,35509,38884,
chr1	17300998	17308081	NM_001135247	0	-	17301414	17304768	0	9	520,74,88,45,87,27,87,78,73,	0,765,1139,1997,2204,2393,2605,3733,7010,
chr1	17300998	17307173	NM_001135248	0	-	17301414	17304768	0	9	520,74,88,45,87,27,87,78,92,	0,765,1139,1997,2204,2393,2605,3733,6083,
chr1	16890411	16939982	NM_017940	0	-	16890437	16918516	0	29	270,112,177,53,173,52,164,52,206,73,215,103,210,212,73,215,103,210,212,73,215,103,210,155,127,70,79,272,150,	0,890,1716,2490,3262,4062,5156,9225,10570,11240,12350,13400,15276,16828,17503,18627,19677,21572,23133,23808,24932,25982,27930,28242,29524,30675,31014,44591,49421,
chr1	18081807	18153558	NM_030812	0	+	18149503	18153014	0	3	192,372,1297,	0,67672,70454,
chr1	18434239	18704977	NM_032880	0	+	18434622	18704820	0	10	453,113,122,119,116,475,86,193,39,228,	0,120152,184120,227146,254369,257477,268564,269054,269647,270510,
chr1	17866329	18024370	NM_018125	0	+	17907090	18023875	0	29	116,80,186,34,92,84,176,117,109,107,78,180,117,93,174,146,15,182,116,128,101,122,87,224,155,149,175,123,1028,	0,40718,47625,48611,62292,63673,67967,73223,76259,79504,82029,83161,84552,86121,87495,92486,94713,95000,98053,98727,100367,108719,114801,116044,116719,124612,147738,155323,157013,
chr1	17907047	18024370	NM_001011722	0	+	17907090	18023875	0	27	80,186,34,92,84,176,109,107,78,180,117,93,174,146,15,182,116,128,101,122,87,224,155,149,175,123,1028,	0,6907,7893,21574,22955,27249,35541,38786,41311,42443,43834,45403,46777,51768,53995,54282,57335,58009,59649,68001,74083,75326,76001,83894,107020,114605,116295,
chr1	19230773	19282826	NM_001136265	0	-	19235054	19282826	0	9	4387,131,93,121,140,141,96,61,665,	0,6062,7104,7683,12623,14082,15398,16781,51388,
chr1	19400999	19536746	NM_020765	0	-	19401325	19536742	0	106	391,163,91,225,195,126,143,114,219,100,174,191,120,108,128,88,81,198,122,174,82,142,110,158,130,128,85,91,344,129,126,139,240,194,88,86,145,169,246,79,228,150,210,117,108,97,175,138,105,178,131,112,122,141,175,135,64,217,217,164,202,172,158,228,153,159,183,171,231,148,71,192,64,189,199,101,102,210,158,98,122,230,126,183,129,80,136,283,170,86,160,188,118,138,100,191,60,125,125,142,103,140,130,104,…	0,2234,3470,6843,9998,11639,12173,13310,14253,18313,18807,19443,20400,21039,22017,22687,25091,25870,27014,29578,30079,30542,31227,32063,32331,35590,35874,36236,38018,39193,39439,40305,40892,42715,43317,44366,45051,45674,46683,47428,48327,50035,51940,53117,53705,54472,63501,64577,66282,66841,67141,69474,70280,71287,72320,73487,74057,76071,77137,77807,78795,79262,80412,80935,81765,82261,83309,85605…
chr1	18957499	19075360	NM_001135254	0	+	18958097	19071423	0	9	683,236,130,135,200,166,203,247,4053,	0,3297,4105,5231,60748,69647,72088,104626,113808,
chr1	18957499	19062632	NM_013945	0	+	18958097	19062533	0	8	683,236,130,129,200,166,203,507,	0,3297,4105,5237,60748,69647,72088,104626,
chr1	18957499	19062632	NM_002584	0	+	18958097	19062533	0	8	683,236,130,135,200,166,203,507,	0,3297,4105,5231,60748,69647,72088,104626,
chr1	19665266	19812066	NM_004930	0	-	19666023	19811932	0	9	845,77,66,117,142,114,122,90,137,	0,5585,6414,17862,18649,39767,46732,80888,146663,
chr1	19665266	19812066	NM_001206540	0	-	19669255	19811932	0	10	845,113,77,66,117,142,114,122,90,137,	0,3979,5585,6414,17862,18649,39767,46732,80888,146663,
chr1	19665266	19811201	NR_038125	0	-	19811201	19811201	0	9	845,77,66,117,142,114,122,90,518,	0,5585,6414,17862,18649,39767,46732,80888,145417,
chr1	20686293	20755287	NR_033887	0	-	20755287	20755287	0	12	2241,251,144,129,122,54,305,70,53,120,83,211,	0,2343,13794,17580,18510,19172,38682,39679,41134,45774,46386,68783,
chr1	20008705	20126410	NM_181719	0	-	20009532	20107251	0	16	1232,118,118,85,137,165,120,144,98,133,28,175,187,92,79,63,	0,12221,18555,55159,57611,58564,63319,64243,64950,73421,88329,89095,98367,104813,115924,117642,
chr1	21835857	21904905	NM_000478	0	+	21880574	21904141	0	12	153,165,120,116,175,176,144,70,135,192,120,1030,	0,44613,51261,51732,53745,54676,58739,60940,64300,66368,67157,68018,
chr1	21543739	21672034	NM_001113348	0	-	21546447	21671871	0	19	2885,96,191,68,111,104,78,99,111,115,143,192,66,147,122,213,142,87,166,	0,4500,8003,9912,10684,16311,18603,19499,20887,27742,29974,38700,40278,41446,43024,55452,61944,72823,128129,
chr1	21132784	21503381	NM_001198801	0	-	21133811	21329235	0	35	1209,147,82,147,99,82,126,173,116,221,118,94,95,133,105,237,147,198,171,111,120,134,247,89,840,106,123,98,115,180,96,129,76,184,167,	0,4446,6866,11100,18808,21325,22855,34564,43123,44966,47268,48686,51111,54093,55936,58184,58824,73031,79909,86327,87225,89076,93405,98591,135199,143711,163182,166710,174042,174756,196421,244574,282846,369883,370430,
chr1	21267737	21501251	NM_001198803	0	-	21267868	21329235	0	15	151,840,109,123,98,115,180,33,96,129,76,61,79,58,49,	0,246,8758,28229,31757,39089,39803,56356,61468,109621,147893,170078,226716,228419,233465,
chr1	21132784	21437876	NM_003760	0	-	21133811	21329235	0	32	1209,147,82,147,99,82,126,173,116,221,118,94,95,133,105,237,147,198,171,120,134,247,89,840,109,123,98,115,180,96,129,61,	0,4446,6866,11100,18808,21325,22855,34564,43123,44966,47268,48686,51111,54093,55936,58184,58824,73031,79909,87225,89076,93405,98591,135199,143711,163182,166710,174042,174756,196421,244574,305031,
chr1	21132784	21503381	NM_001198802	0	-	21133811	21329235	0	35	1209,147,82,147,99,82,126,173,116,221,118,94,95,133,105,237,147,198,171,120,134,247,89,840,106,123,98,115,180,21,96,129,76,184,167,	0,4446,6866,11100,18808,21325,22855,34564,43123,44966,47268,48686,51111,54093,55936,58184,58824,73031,79909,87225,89076,93405,98591,135199,143711,163182,166710,174042,174756,176096,196421,244574,282846,369883,370430,
chr1	21835857	21904905	NM_001177520	0	+	21887172	21904141	0	10	153,120,175,176,144,70,135,192,120,1030,	0,51261,53745,54676,58739,60940,64300,66368,67157,68018,
chr1	21835857	21904905	NM_001127501	0	+	21887222	21904141	0	11	153,120,116,175,176,144,70,135,192,120,1030,	0,51261,51732,53745,54676,58739,60940,64300,66368,67157,68018,
chr1	21069170	21113181	NM_016287	0	-	21071289	21106933	0	13	2414,114,112,160,91,155,81,144,160,154,100,196,40,	0,2865,4866,7045,14488,22699,24906,28252,30773,33919,37134,37667,43971,
chr1	22148736	22263750	NM_005529	0	-	22149808	22263710	0	97	1245,104,84,71,79,76,57,123,172,245,222,99,109,110,100,145,112,117,148,110,267,98,205,261,180,196,185,135,141,142,152,142,152,148,152,139,152,136,152,139,152,136,152,136,146,133,152,151,155,136,143,153,126,181,101,111,168,59,87,128,114,231,81,93,192,141,95,50,87,128,114,112,119,180,177,141,68,59,87,128,148,197,180,164,147,152,145,132,120,255,129,161,59,110,45,136,103,	0,1372,1877,2062,2293,2460,5619,5786,6011,6591,7139,7749,8738,8971,9219,9408,10251,11024,11223,11572,12435,13296,14558,16581,17127,17578,18857,19295,19758,19995,20526,21053,21904,23864,24204,25110,25445,25714,26399,26649,27797,28119,29302,29547,29844,30456,30675,31949,32367,32604,33060,33279,33543,34771,35041,37322,37591,37933,39513,39744,41856,42599,43041,43473,49942,50376,50753,51131,51681,5216…
chr1	22778343	22857650	NM_014870	0	+	22816441	22852889	0	18	154,766,134,193,143,193,137,202,134,169,459,207,165,215,163,87,227,4956,	0,38029,39549,49641,50448,54198,56150,56679,57249,59328,59825,61073,65449,68210,69645,70526,72367,74351,
chr1	22379119	22419436	NM_001791	0	+	22404971	22418010	0	6	116,155,73,110,198,1516,	0,25802,29095,33812,34042,38801,
chr1	22778343	22857650	NM_001083621	0	+	22816441	22852889	0	19	154,288,766,134,193,143,193,137,202,134,169,459,207,165,215,163,87,227,4956,	0,808,38029,39549,49641,50448,54198,56150,56679,57249,59328,59825,61073,65449,68210,69645,70526,72367,74351,
chr1	22379119	22417296	NM_044472	0	+	22404971	22416525	0	6	116,155,73,110,198,861,	0,25802,29095,33812,34042,37316,
chr1	22138757	22151714	NM_001013693	0	+	22138944	22148708	0	5	272,426,132,162,3020,	0,2133,3678,9185,9937,
chr1	22379119	22419436	NM_001039802	0	+	22404971	22418010	0	7	116,126,155,73,110,198,1516,	0,21467,25802,29095,33812,34042,38801,
chr1	23410515	23495351	NM_033631	0	-	23415387	23420754	0	5	5031,3191,106,66,93,	0,7167,24999,25562,84743,
chr1	23707554	23751261	NM_003196	0	-	23707958	23751126	0	11	413,72,147,153,59,164,63,142,106,63,204,	0,3284,6211,12817,16481,16730,27602,36187,36842,38015,43503,
chr1	23832919	23857712	NM_004091	0	-	23836371	23857285	0	7	3721,193,115,159,220,106,679,	0,9907,12588,14485,15409,17955,24114,
chr1	23410515	23495351	NM_001142546	0	-	23415387	23420754	0	4	5031,3191,106,93,	0,7167,24999,84743,
chr1	24742244	24799473	NM_020448	0	+	24746037	24795675	0	12	150,350,69,172,60,146,97,136,89,64,95,3998,	0,3536,24417,26300,29430,33726,37653,40383,43133,44726,48271,53231,
chr1	24480646	24513765	NM_170743	0	-	24483619	24513738	0	7	3735,131,160,143,185,124,85,	0,4895,5317,7385,15260,26574,33034,
chr1	24480646	24513765	NM_173064	0	-	24483619	24513738	0	7	3648,131,160,143,185,124,85,	0,4895,5317,7385,15260,26574,33034,
chr1	24882566	24935818	NM_001010980	0	+	24921921	24932238	0	4	94,89,85,3722,	0,39348,44864,49530,
chr1	24480646	24513765	NM_173065	0	-	24484316	24513738	0	6	3735,160,143,185,124,85,	0,5317,7385,15260,26574,33034,
chr1	25943958	26111258	NM_020379	0	+	25944288	26110280	0	12	870,97,116,81,95,118,94,116,220,173,116,1105,	0,68972,129200,131787,136016,141124,146406,154189,160637,163472,165117,166195,
chr1	25688739	25747363	NM_138618	0	-	25696985	25747277	0	9	305,74,80,138,167,148,151,187,234,	0,8218,13100,26727,28500,29745,40347,46434,58390,
chr1	25688739	25747363	NM_138616	0	-	25689017	25747277	0	7	305,74,80,134,151,187,234,	0,8218,13100,23462,40347,46434,58390,
chr1	25688739	25747363	NM_020485	0	-	25689017	25747277	0	10	305,74,80,134,138,167,148,151,187,234,	0,8218,13100,23462,26727,28500,29745,40347,46434,58390,
chr1	25688739	25747363	NM_138617	0	-	25696985	25747277	0	7	305,74,134,138,151,187,234,	0,8218,23462,26727,40347,46434,58390,
chr1	25757387	25826698	NM_018202	0	+	25757589	25824957	0	11	282,142,127,124,179,502,159,183,121,175,1944,	0,15865,17911,23362,25756,27494,53219,54716,58276,60513,67367,
chr1	26606212	26608013	NM_031286	0	+	26606646	26607614	0	3	482,168,465,	0,1043,1336,
chr1	26737268	26756219	NM_024674	0	+	26737382	26752949	0	4	145,197,185,3487,	0,608,14525,15464,
chr1	26856248	26901520	NM_002953	0	+	26856411	26900692	0	22	226,45,117,82,81,80,107,38,143,71,89,65,103,131,126,90,159,162,77,118,138,951,	0,7167,17109,17431,21639,21886,23633,24456,24838,25393,25779,26896,27240,29049,30968,31287,31747,41691,42091,42418,43466,44321,
chr1	27730733	27816678	NM_001201404	0	-	27734818	27755400	0	8	4107,156,131,118,154,135,173,182,	0,8332,10593,11745,14036,14721,24537,85763,
chr1	27648635	27662891	NM_032125	0	+	27648688	27661957	0	6	247,85,32,97,131,1022,	0,8575,9925,11813,12006,13234,
chr1	27860755	27930143	NM_001029882	0	-	27873814	27878626	0	7	672,4929,38,217,226,178,236,	0,13016,18647,18829,24060,24461,69152,
chr1	27648635	27662891	NR_037577	0	+	27662891	27662891	0	7	247,85,32,97,131,88,1022,	0,8575,9925,11813,12006,12522,13234,
chr1	27648635	27662891	NR_037576	0	+	27662891	27662891	0	7	247,85,153,32,97,131,1022,	0,8575,8840,9925,11813,12006,13234,
chr1	27648635	27662891	NR_037580	0	+	27662891	27662891	0	8	247,85,153,32,97,131,88,1022,	0,8575,8840,9925,11813,12006,12522,13234,
chr1	27730733	27816678	NM_006990	0	-	27734682	27755400	0	9	4107,515,156,131,118,154,135,173,182,	0,5452,8332,10593,11745,14036,14721,24537,85763,
chr1	28696092	28826881	NM_001048183	0	+	28733958	28823061	0	14	244,54,174,81,165,387,598,185,154,56,62,138,77,3836,	0,37828,89503,90630,96103,96800,103973,106526,110870,119589,121370,122069,123434,126953,
chr1	28832454	28865708	NR_030725	0	+	28865708	28865708	0	13	142,33,76,143,82,188,180,97,123,156,120,153,1365,	0,2185,2887,10782,23915,25860,26228,29107,29315,29928,30319,30804,31889,
chr1	28929608	28969604	NM_005644	0	-	28930050	28948593	0	6	478,89,115,78,252,101,	0,2275,10150,14856,18817,39895,
chr1	28832454	28837404	NR_036473	0	+	28837404	28837404	0	4	142,108,33,2063,	0,277,2185,2887,
chr1	28832454	28865708	NR_030726	0	+	28865708	28865708	0	13	142,33,72,143,82,188,180,97,123,156,120,153,1365,	0,2185,2887,10782,23915,25860,26228,29107,29315,29928,30319,30804,31889,
chr1	28832454	28837404	NR_002909	0	+	28837404	28837404	0	3	142,33,2063,	0,2185,2887,
chr1	28929608	28969604	NM_001135218	0	-	28930050	28948593	0	6	478,89,115,78,252,438,	0,2275,10150,14856,18817,39558,
chr1	28832454	28865708	NM_001048199	0	+	28856378	28864519	0	12	142,33,76,82,188,180,97,123,156,120,153,1365,	0,2185,2887,23915,25860,26228,29107,29315,29928,30319,30804,31889,
chr1	29474249	29508637	NM_005626	0	-	29474921	29508264	0	6	1489,90,215,113,143,480,	0,2365,6958,11636,12637,33908,
chr1	29563027	29653325	NM_133178	0	+	29563156	29652173	0	30	202,132,272,82,116,175,294,309,110,202,103,274,37,139,158,191,76,77,37,98,117,155,136,150,174,141,126,158,136,1215,	0,18759,21989,22745,22933,23354,24094,38932,42496,42940,43523,46160,47424,48215,55353,67339,68258,68836,74228,74940,75127,76036,78856,79486,81232,84169,86855,87115,88675,89083,
chr1	29563027	29653325	NM_001195001	0	+	29563156	29652173	0	30	202,132,272,82,116,175,294,309,110,202,103,274,37,139,158,191,76,77,37,89,117,155,136,150,174,141,126,158,136,1215,	0,18759,21989,22745,22933,23354,24094,38932,42496,42940,43523,46160,47424,48215,55353,67339,68258,68836,74228,74940,75127,76036,78856,79486,81232,84169,86855,87115,88675,89083,
chr1	29563027	29653325	NM_005704	0	+	29563156	29652173	0	31	202,132,272,82,116,175,294,309,110,202,103,274,37,139,30,158,191,76,77,37,98,117,155,136,150,174,141,126,158,136,1215,	0,18759,21989,22745,22933,23354,24094,38932,42496,42940,43523,46160,47424,48215,53167,55353,67339,68258,68836,74228,74940,75127,76036,78856,79486,81232,84169,86855,87115,88675,89083,
chr1	29563027	29653325	NM_133177	0	+	29563156	29652173	0	31	202,132,272,82,116,175,294,309,110,202,103,274,37,139,158,191,76,77,18,37,98,117,155,136,150,174,141,126,152,136,1215,	0,18759,21989,22745,22933,23354,24094,38932,42496,42940,43523,46160,47424,48215,55353,67339,68258,68836,70613,74228,74940,75127,76036,78856,79486,81232,84169,86855,87121,88675,89083,
chr1	31184123	31196432	NM_002379	0	-	31186428	31196398	0	8	2355,81,153,417,126,223,347,128,	0,2970,3880,4632,5513,7458,10128,12181,
chr1	31191618	31199593	NR_034182	0	+	31199593	31199593	0	4	794,435,317,504,	0,2516,6963,7471,
chr1	32372021	32385259	NM_001195101	0	-	32374452	32384666	0	4	2540,75,131,689,	0,3617,5275,12549,
chr1	32372021	32403988	NM_080391	0	-	32374452	32384666	0	6	2540,75,131,93,689,401,	0,3617,5275,9474,12549,31566,
chr1	32372021	32385259	NM_001195100	0	-	32374452	32384666	0	4	2540,131,93,689,	0,5275,9474,12549,
chr1	33283175	33324476	NM_022753	0	+	33291700	33321639	0	7	115,117,833,89,104,88,2952,	0,7738,8523,10418,12389,35504,38349,
chr1	32573643	32642168	NM_012316	0	+	32573731	32636495	0	14	92,134,93,100,95,132,89,100,164,79,126,128,179,5861,	0,46545,48810,49303,50224,51357,52572,53904,54318,55192,58062,59126,61839,62664,
chr1	33402049	33430286	NM_153341	0	-	33402406	33430286	0	9	811,132,208,141,115,163,145,206,635,	0,1948,5803,7570,9065,9953,11773,13120,27602,
chr1	33145506	33168361	NM_001161708	0	-	33147388	33168261	0	4	1955,125,1180,153,	0,4352,14959,22702,
chr1	33402049	33430286	NM_001127361	0	-	33402888	33430286	0	9	861,132,208,141,115,163,142,206,635,	0,1948,5803,7570,9065,9953,11773,13120,27602,
chr1	33145506	33168361	NM_030786	0	-	33147450	33168261	0	5	1955,80,125,1180,153,	0,4104,4352,14959,22702,
chr1	32757707	32799224	NM_004964	0	+	32757770	32798645	0	14	112,113,118,75,139,142,93,109,141,109,131,153,49,607,	0,10514,24558,32372,34832,35429,36961,38471,38661,39367,39569,39983,40594,40910,
chr1	33004771	33071542	NM_001040441	0	+	33058532	33066020	0	5	402,82,824,170,5855,	0,14288,53760,55883,60916,
chr1	33283175	33300665	NM_001017406	0	+	33291700	33299639	0	7	115,117,833,86,104,28,200,	0,7738,8523,10421,12389,16459,17290,
chr1	33789223	33841194	NM_198040	0	-	33790465	33841140	0	14	1397,277,142,115,130,203,166,413,313,87,165,78,159,228,	0,5247,6448,7725,8652,10467,30778,31218,43493,44913,46798,47394,48666,51743,
chr1	33938231	33961995	NM_145238	0	+	33944889	33961076	0	8	57,527,187,77,85,678,429,2178,	0,6548,15833,16483,16886,18393,20555,21586,
chr1	34334556	34351059	NR_038372	0	+	34351059	34351059	0	8	94,135,137,127,181,72,245,373,	0,247,1916,6510,9214,13207,15614,16130,
chr1	36038970	36060927	NM_178548	0	+	36039178	36060277	0	7	235,483,52,223,119,142,933,	0,557,1579,14960,16560,17264,21024,
chr1	36396682	36522063	NM_024852	0	+	36397027	36521346	0	19	364,172,121,209,137,135,88,148,120,123,134,185,160,91,195,135,102,200,826,	0,14610,35873,40942,42293,73259,77608,77815,78393,82548,82833,96032,103092,105095,108708,109225,112365,123864,124555,
chr1	36396682	36522063	NM_177422	0	+	36469985	36521346	0	17	364,172,209,135,88,148,120,123,134,185,160,91,195,135,102,200,826,	0,14610,40942,73259,77608,77815,78393,82548,82833,96032,103092,105095,108708,109225,112365,123864,124555,
chr1	35734567	35887545	NM_005095	0	+	35734647	35885278	0	30	119,46,522,62,171,85,256,175,213,151,116,276,151,173,151,141,38,145,119,169,54,180,95,172,96,152,112,249,130,2475,	0,56393,89958,92227,92652,101062,101405,112292,112579,116475,117107,118036,118487,119943,120981,123245,123680,124628,127585,128410,129446,129897,130515,136056,136406,139041,145005,146499,149476,150503,
chr1	36273827	36323490	NM_017629	0	+	36274017	36319206	0	18	209,166,121,182,137,135,88,148,120,129,134,185,160,316,135,102,200,4393,	0,8655,14635,17086,17452,17699,18521,23200,23585,23830,24210,25763,27607,32938,33389,41930,42627,45270,
chr1	35899090	36023037	NM_024874	0	-	35900494	36020092	0	21	1592,92,91,123,143,160,139,152,149,133,124,229,133,93,88,98,102,247,524,170,230,	0,7557,8756,9416,10671,14683,16377,16868,18138,20067,20872,22523,26815,29131,33118,37373,41315,45476,73122,120860,123717,
chr1	36805224	36851485	NM_032017	0	-	36807355	36826933	0	12	2350,85,120,145,116,53,228,144,86,120,237,162,	0,3740,4236,4496,9076,14740,15582,18615,19113,21597,28224,46099,
chr1	37261127	37499844	NM_000831	0	-	37267451	37499709	0	16	6519,251,223,218,119,224,204,114,108,144,174,54,182,258,177,250,	0,9460,10577,21533,24209,30076,46209,54784,58088,63581,64317,74221,76661,85107,95393,238467,
chr1	38268613	38273865	NM_024640	0	-	38269596	38273852	0	5	1056,143,120,115,402,	0,1360,3915,4159,4850,
chr1	38002141	38019903	NM_024700	0	-	38003348	38019830	0	4	1472,599,103,297,	0,3616,16104,17465,
chr1	38326368	38412729	NM_005540	0	-	38327986	38411980	0	24	1734,112,128,85,114,236,163,111,136,110,112,188,117,115,102,168,97,141,111,30,98,95,83,68,	0,3615,5064,5762,7804,12233,13296,14909,17491,19388,22110,24941,26191,26654,27546,28860,30661,71216,79991,82943,83099,85059,85555,86293,
chr1	39305014	39325340	NM_022157	0	-	39305224	39325318	0	7	362,149,143,115,200,204,259,	0,6596,12272,13031,16365,17536,20067,
chr1	40627040	40706593	NM_012421	0	+	40627071	40706119	0	8	268,155,82,133,203,137,142,5130,	0,27686,29403,34263,41043,61205,70148,74423,
chr1	39957317	39995541	NM_181809	0	+	39957663	39991470	0	7	680,190,149,195,80,111,4221,	0,19528,20110,29730,30757,31361,34003,
chr1	40223902	40254533	NM_001720	0	-	40226090	40254157	0	7	2338,111,80,195,149,190,710,	0,4861,5481,6392,16077,16618,29921,
chr1	41154751	41157933	NR_024567	0	-	41157933	41157933	0	1	3182,	0,
chr1	41492870	41625605	NM_001172222	0	-	41493865	41625402	0	9	1121,143,180,192,201,127,233,235,209,	0,1385,10163,19208,21491,43396,48020,115679,132526,
chr1	41492870	41628689	NM_001172221	0	-	41493865	41608748	0	15	1121,143,66,180,192,201,127,233,244,89,235,71,24,69,239,	0,1385,6784,10163,19208,21491,43396,48020,86084,89723,115679,124415,133676,134165,135580,
chr1	41492870	41707815	NM_001172220	0	-	41493865	41608748	0	14	1121,143,180,192,201,127,233,244,89,235,24,69,130,85,	0,1385,10163,19208,21491,43396,48020,86084,89723,115679,133676,134165,158922,214860,
chr1	41492870	41707815	NM_001172219	0	-	41493865	41651805	0	15	1121,143,180,192,201,127,233,244,89,235,71,24,69,130,85,	0,1385,10163,19208,21491,43396,48020,86084,89723,115679,124415,133676,134165,158922,214860,
chr1	41492870	41707815	NM_001172218	0	-	41493865	41608748	0	16	1121,143,180,192,201,127,233,244,89,235,71,209,24,69,130,85,	0,1385,10163,19208,21491,43396,48020,86084,89723,115679,124415,132526,133676,134165,158922,214860,
chr1	41249683	41306124	NM_004700	0	+	41249765	41304195	0	14	396,91,127,176,126,111,96,89,162,221,100,132,130,2142,	0,33253,34152,34493,35335,35863,36153,38302,40085,47072,49002,50955,53653,54299,
chr1	41492870	41707815	NM_012236	0	-	41493865	41625402	0	15	1121,143,180,192,201,127,233,244,89,235,209,24,69,130,85,	0,1385,10163,19208,21491,43396,48020,86084,89723,115679,132526,133676,134165,158922,214860,
chr1	41492870	41627104	NM_001031694	0	-	41493865	41618346	0	16	1121,143,66,180,192,201,127,233,244,89,235,71,143,209,24,69,	0,1385,6784,10163,19208,21491,43396,48020,86084,89723,115679,124415,125400,132526,133676,134165,
chr1	41249683	41306124	NM_172163	0	+	41249765	41304195	0	13	396,91,127,176,126,111,96,89,221,100,132,130,2142,	0,33253,34152,34493,35335,35863,36153,38302,47072,49002,50955,53653,54299,
chr1	42642209	42800903	NM_014947	0	-	42645380	42776764	0	13	3287,108,192,102,417,175,129,102,84,75,325,61,174,	0,5378,12198,12764,14764,18351,22563,29223,51344,88576,101809,134511,158520,
chr1	42642209	42800636	NM_001198851	0	-	42645380	42776764	0	15	3287,108,192,102,417,175,129,102,84,75,325,61,110,144,41,	0,5378,12198,12764,14764,18351,22563,29223,51344,88576,101809,134511,138807,147145,158386,
chr1	42642209	42801548	NM_001198850	0	-	42645380	42776764	0	13	3287,108,192,102,417,175,129,102,84,75,325,61,252,	0,5378,12198,12764,14764,18351,22563,29223,51344,88576,101809,134511,159087,
chr1	42846467	42889900	NM_173642	0	+	42846605	42880645	0	5	301,231,87,204,9746,	0,18607,23714,29187,33687,
chr1	42642209	42800886	NM_001198852	0	-	42645380	42776764	0	12	3287,108,192,102,417,175,129,84,75,325,61,157,	0,5378,12198,12764,14764,18351,22563,51344,88576,101809,134511,158520,
chr1	42312859	42501596	NR_038261	0	-	42501596	42501596	0	4	1257,219,112,119,	0,1682,71224,188618,
chr1	42312859	42384496	NR_038260	0	-	42384496	42384496	0	3	1257,219,413,	0,1682,71224,
chr1	41972035	42384378	NM_001127714	0	-	41976121	42050468	0	8	4899,935,87,176,146,5582,199,295,	0,6451,12037,18370,69179,73372,122384,412048,
chr1	41972035	42384378	NM_024503	0	-	41976121	42050468	0	9	4902,935,87,176,146,5582,199,80,295,	0,6451,12037,18370,69179,73372,122384,194551,412048,
chr1	43638000	43676549	NM_152498	0	+	43638424	43675755	0	11	124,179,317,287,208,153,140,166,114,213,1136,	0,402,9204,11261,12819,14377,25223,26151,27060,34390,37413,
chr1	43766663	43788779	NM_005424	0	+	43766742	43788393	0	23	137,315,111,156,132,141,129,146,145,159,138,297,291,191,211,111,191,114,71,41,97,100,458,	0,3858,4240,5847,6149,6439,6803,7993,8395,10678,11001,11312,12142,12785,16206,16571,16889,18242,18466,20276,20403,20623,21658,
chr1	43638000	43676549	NM_001167965	0	+	43638424	43675755	0	11	124,176,317,287,208,153,140,166,114,213,1136,	0,405,9204,11261,12819,14377,25223,26151,27060,34390,37413,
chr1	43855555	43919918	NM_015284	0	+	43855639	43916151	0	71	111,126,174,171,132,142,107,211,171,235,130,143,153,115,218,216,79,95,169,115,114,95,124,165,205,116,247,142,93,79,294,142,108,64,186,168,88,72,202,100,130,153,103,106,112,119,165,85,165,168,134,167,98,133,131,101,177,268,80,126,200,91,81,75,214,154,123,406,117,69,3911,	0,13292,13716,14495,25197,26075,26650,29849,30268,30864,31289,32198,32595,32884,33214,34332,34899,35228,35589,35950,36153,36830,37171,37396,37645,38118,38355,39818,40126,40426,40611,41064,41380,41575,41831,42387,42632,42843,43104,44501,45315,47286,47521,47710,47906,48814,49044,49473,49720,49996,50568,51329,51619,51801,52115,52383,52557,52934,53303,53467,53712,56009,56294,56457,57070,57660,57964,5…
chr1	43253660	43263901	NM_001242750	0	+	43255103	43263896	0	7	75,218,114,98,144,201,133,	0,1278,1831,4815,5611,6423,10108,
chr1	43638000	43720029	NM_001195831	0	+	43638424	43719862	0	24	124,179,317,287,208,153,140,166,114,213,174,162,156,94,191,174,159,144,99,117,135,144,133,382,	0,402,9204,11261,12819,14377,25223,26151,27060,34390,37413,42925,47052,49042,49775,50494,51716,54653,59736,60178,61949,62165,70897,81647,
chr1	44165408	44173012	NR_033827	0	-	44173012	44173012	0	5	1015,73,84,105,283,	0,2918,3826,4615,7321,
chr1	44173217	44396831	NM_174967	0	+	44201933	44395874	0	7	147,148,48,43,93,95,1028,	0,28686,84555,107345,130673,186837,222586,
chr1	44173217	44396831	NM_174966	0	+	44201933	44395893	0	10	147,148,48,43,93,95,64,96,187,1028,	0,28686,84555,107345,130673,186837,190689,191622,191995,222586,
chr1	44173217	44396831	NM_174965	0	+	44201933	44395874	0	7	147,193,48,43,93,95,1028,	0,28686,84555,107345,130673,186837,222586,
chr1	44173217	44396831	NM_174964	0	+	44201933	44395893	0	12	147,193,48,43,93,95,64,96,187,147,147,1028,	0,28686,84555,107345,130673,186837,190689,191622,191995,212858,213236,222586,
chr1	44173217	44396831	NM_174963	0	+	44201933	44395893	0	13	147,193,48,43,162,93,95,64,96,187,147,147,1028,	0,28686,84555,107345,117185,130673,186837,190689,191622,191995,212858,213236,222586,
chr1	44412477	44433694	NM_014652	0	+	44413272	44433354	0	20	879,737,141,142,167,121,148,182,27,135,144,81,138,97,53,67,59,90,182,437,	0,2611,9514,9754,10004,10389,10596,11171,11436,11655,11940,13443,14070,14360,17463,19769,19918,20124,20509,20780,
chr1	44173217	44396831	NM_174970	0	+	44201933	44395874	0	6	147,148,43,93,95,1028,	0,28686,107345,130673,186837,222586,
chr1	44173217	44396831	NM_174969	0	+	44201933	44395893	0	11	147,148,43,93,95,64,96,187,147,147,1028,	0,28686,107345,130673,186837,190689,191622,191995,212858,213236,222586,
chr1	44173217	44396831	NM_006279	0	+	44201933	44395893	0	12	147,148,48,43,93,95,64,96,187,147,147,1028,	0,28686,84555,107345,130673,186837,190689,191622,191995,212858,213236,222586,
chr1	44686741	44820939	NM_024066	0	-	44687229	44820698	0	9	571,100,73,92,60,117,278,76,376,	0,26869,63765,87240,92099,98558,117975,131780,133822,
chr1	44173217	44396831	NM_174971	0	+	44201933	44395893	0	12	147,148,43,162,93,95,64,96,187,147,147,1028,	0,28686,107345,117185,130673,186837,190689,191622,191995,212858,213236,222586,
chr1	44173217	44396831	NM_174968	0	+	44201933	44395893	0	13	147,148,48,43,162,93,95,64,96,187,147,147,1028,	0,28686,84555,107345,117185,130673,186837,190689,191622,191995,212858,213236,222586,
chr1	45316193	45452361	NM_020365	0	-	45316622	45446840	0	12	482,104,149,78,191,128,90,112,160,146,157,197,	0,7182,24156,25096,29296,31090,46833,76106,90984,127793,130499,135971,
chr1	45482075	45672250	NM_020883	0	-	45484125	45672022	0	14	2913,82,164,158,136,261,138,147,177,180,151,149,357,823,	0,3662,4221,17908,19284,19635,22532,23988,26815,34670,42205,43695,71477,189352,
chr1	45340191	45452361	NM_001166588	0	-	45340312	45446840	0	10	307,78,191,128,90,112,160,146,157,197,	0,1098,5298,7092,22835,52108,66986,103795,106501,111973,
chr1	45205489	45233438	NM_006845	0	+	45205604	45232851	0	21	185,95,102,49,123,123,101,96,55,163,91,64,92,143,205,111,68,106,114,124,670,	0,1095,7566,7834,10624,13314,13915,14932,16111,16257,17738,18090,18231,19388,20462,20774,22098,22528,22727,27008,27279,
chr1	45809554	45956840	NM_007170	0	-	45810511	45923457	0	11	1676,118,87,84,85,83,147,49,122,308,317,	0,1994,2810,3096,3726,4035,11420,42029,77842,113681,146969,
chr1	47023089	47069966	NM_001135553	0	-	47024246	47059818	0	13	1383,44,165,195,96,56,105,74,80,98,102,168,110,	0,2816,4060,5231,7623,11025,14645,17529,19157,23112,25810,36695,46767,
chr1	47023089	47069966	NR_024174	0	-	47069966	47069966	0	11	1383,165,195,96,56,105,80,98,102,168,110,	0,4060,5231,7623,11025,14645,19157,23112,25810,36695,46767,
chr1	47023089	47069966	NR_024176	0	-	47069966	47069966	0	13	1383,44,165,195,96,56,105,80,98,102,101,168,110,	0,2816,4060,5231,7623,11025,14645,19157,23112,25810,28456,36695,46767,
chr1	46505811	46598380	NM_003629	0	-	46509344	46597624	0	10	3732,171,75,177,143,126,181,99,109,862,	0,5778,6411,15655,21789,25914,26771,37375,40502,91707,
chr1	46269284	46501796	NM_015112	0	+	46269567	46501738	0	29	460,148,143,32,92,76,79,155,76,210,102,133,62,86,209,139,133,166,102,123,110,155,284,195,227,123,137,194,1587,	0,20820,25826,78751,155773,194111,199192,202628,204683,207117,215983,218337,219297,219620,220159,222064,224118,225155,225853,226218,226516,226994,227394,227778,228565,228983,230189,230460,230925,
chr1	46654352	46664121	NM_017739	0	-	46654941	46663493	0	22	677,110,136,45,65,126,129,73,59,42,84,76,71,128,99,118,114,66,119,115,170,114,	0,777,1173,1792,2039,3417,3627,3837,4219,4493,4624,4883,5174,5593,5872,6163,7130,7331,8050,8289,9021,9655,
chr1	47023089	47069966	NM_003684	0	-	47024246	47059818	0	14	1383,44,165,195,96,56,123,105,74,80,98,102,168,110,	0,2816,4060,5231,7623,11025,13999,14645,17529,19157,23112,25810,36695,46767,
chr1	47023089	47069966	NM_198973	0	-	47024433	47059818	0	12	1383,165,195,96,56,105,74,80,98,102,168,68,	0,4060,5231,7623,11025,14645,17529,19157,23112,25810,36695,46809,
chr1	46505811	46598708	NM_001114172	0	-	46509344	46597624	0	11	3732,171,75,177,143,126,181,99,109,110,253,	0,5778,6411,15655,21789,25914,26771,37375,40502,91707,92644,
chr1	46654352	46685977	NM_001243766	0	-	46654390	46663493	0	23	300,116,84,136,45,65,126,129,73,59,42,84,76,71,128,99,118,114,66,119,115,170,601,	0,561,803,1173,1792,2039,3417,3627,3837,4219,4493,4624,4883,5174,5593,5872,6163,7130,7331,8050,8289,9021,31024,
chr1	47533159	47583992	NM_178134	0	+	47533162	47583606	0	12	180,142,45,128,125,155,104,191,134,65,83,555,	0,1134,13135,14846,17132,17336,27078,31606,38640,48041,49162,50278,
chr1	47799468	47844511	NM_001136140	0	+	47799617	47842417	0	5	320,153,77,97,2136,	0,39158,41112,41400,42907,
chr1	47799468	47844511	NM_016308	0	+	47799617	47842417	0	6	320,147,153,77,97,2136,	0,34672,39158,41112,41400,42907,
chr1	48567386	48648100	NR_026749	0	-	48648100	48648100	0	10	236,114,114,108,111,282,348,81,58,59,	0,26193,26745,57834,60084,62916,64758,77440,79996,80655,
chr1	48761043	48937876	NM_019073	0	-	48764384	48937680	0	13	3522,92,100,185,41,88,294,81,125,42,49,138,247,	0,10415,60298,64214,89937,99895,103979,108430,116092,117738,156180,157622,176586,
chr1	50574593	50667540	NM_001144774	0	+	50574861	50666850	0	7	277,241,104,154,226,39,1018,	0,36035,68167,84843,86639,88507,91929,
chr1	50571963	50667540	NM_001144775	0	+	50572005	50666850	0	7	102,241,104,154,226,39,1018,	0,38665,70797,87473,89269,91137,94559,
chr1	50574593	50667540	NM_021952	0	+	50574861	50666850	0	7	277,241,104,154,226,39,1060,	0,36035,68167,84843,86639,88507,91887,
chr1	50513685	50667540	NM_001144777	0	+	50513836	50666850	0	7	169,241,104,154,226,39,1018,	0,96943,129075,145751,147547,149415,152837,
chr1	50569581	50667540	NM_001144776	0	+	50569663	50666850	0	7	91,241,104,154,226,39,1018,	0,41047,73179,89855,91651,93519,96941,
chr1	52082545	52254891	NM_148908	0	+	52082782	52253461	0	23	348,51,79,77,96,48,30,51,91,105,160,113,119,86,172,85,111,64,141,79,92,136,1505,	0,35117,52560,97129,128662,129836,131495,133271,143816,144993,148948,155196,155731,159959,164290,165685,167041,167390,167568,168934,169652,170479,170841,
chr1	52254865	52344609	NM_001101662	0	-	52254907	52344287	0	31	240,90,117,91,84,53,48,139,32,163,128,151,52,120,87,124,105,55,59,121,78,70,74,58,123,96,74,154,82,289,663,	0,374,1339,1706,2384,2852,3183,5278,5629,9055,11362,14620,16316,17600,20121,21087,22800,24841,25357,25499,27118,28872,30606,32304,34470,36093,38602,44823,46937,51032,89081,
chr1	52082545	52254891	NM_148906	0	+	52082782	52253461	0	23	348,79,77,96,48,30,51,39,91,105,160,113,119,86,172,85,111,64,141,79,92,136,1505,	0,52560,97129,128662,129836,131495,133271,139446,143816,144993,148948,155196,155731,159959,164290,165685,167041,167390,167568,168934,169652,170479,170841,
chr1	52082545	52254891	NM_024586	0	+	52082782	52253461	0	24	348,51,79,77,96,48,30,51,39,91,105,160,113,119,86,172,85,111,64,141,79,92,136,1505,	0,35117,52560,97129,128662,129836,131495,133271,139446,143816,144993,148948,155196,155731,159959,164290,165685,167041,167390,167568,168934,169652,170479,170841,
chr1	51752929	51810785	NM_001144832	0	-	51753828	51810715	0	18	1023,117,115,112,121,92,162,60,68,109,66,100,65,68,77,132,105,123,	0,1581,2747,3256,7133,8821,14314,15099,15248,15826,17823,18719,22003,23996,24861,25554,34463,57733,
chr1	52254865	52344609	NM_002525	0	-	52254907	52344287	0	33	240,90,117,91,84,53,48,139,32,163,128,151,52,120,87,124,105,55,59,121,78,70,74,58,123,96,74,154,82,70,134,289,663,	0,374,1339,1706,2384,2852,3183,5278,5629,9055,11362,14620,16316,17600,20121,21087,22800,24841,25357,25499,27118,28872,30606,32304,34470,36093,38602,44823,46937,47175,48293,51032,89081,
chr1	52082545	52254891	NM_148909	0	+	52082782	52253461	0	24	348,51,79,77,69,96,48,30,51,91,105,160,113,119,86,172,85,111,64,141,79,92,136,1505,	0,35117,52560,97129,123269,128662,129836,131495,133271,143816,144993,148948,155196,155731,159959,164290,165685,167041,167390,167568,168934,169652,170479,170841,
chr1	51752929	51787938	NM_001080494	0	-	51753828	51787833	0	18	1023,117,115,112,121,92,162,60,68,109,66,100,65,68,77,132,105,149,	0,1581,2747,3256,7133,8821,14314,15099,15248,15826,17823,18719,22003,23996,24861,25554,34463,34860,
chr1	52082545	52254891	NR_036662	0	+	52254891	52254891	0	23	348,51,77,96,48,30,51,39,91,105,160,113,119,86,172,85,111,64,141,79,92,136,1505,	0,35117,97129,128662,129836,131495,133271,139446,143816,144993,148948,155196,155731,159959,164290,165685,167041,167390,167568,168934,169652,170479,170841,
chr1	52254865	52343712	NM_001242361	0	-	52254907	52306131	0	33	240,90,117,91,84,53,48,139,32,163,128,151,52,120,87,124,105,55,59,121,78,70,74,58,123,96,74,154,82,70,134,289,58,	0,374,1339,1706,2384,2852,3183,5278,5629,9055,11362,14620,16316,17600,20121,21087,22800,24841,25357,25499,27118,28872,30606,32304,34470,36093,38602,44823,46937,47175,48293,51032,88789,
chr1	51819934	51984995	NM_001981	0	-	51822371	51984903	0	25	2584,185,163,77,67,134,36,91,114,204,198,162,73,86,157,146,90,60,126,66,96,48,90,42,125,	0,6908,9603,11690,40118,44769,46655,48172,49156,51642,53872,55272,67523,86084,90626,92697,93783,106828,109410,110998,114210,117427,118596,127010,164936,
chr1	52608045	52812358	NM_004799	0	+	52698878	52811893	0	19	30,106,106,2108,100,177,170,121,123,156,225,83,105,151,81,163,106,177,627,	0,73995,90797,95114,121399,124281,126089,132090,136118,139287,151079,153521,161447,190394,192314,195398,197752,202394,203686,
chr1	53192130	53293013	NM_024646	0	+	53192325	53287301	0	14	225,166,755,141,177,65,100,51,162,48,198,53,98,5903,	0,29999,44561,53394,58418,63544,69833,70275,75360,75633,87077,87401,90073,94980,
chr1	52608045	52812358	NM_007324	0	+	52698878	52811893	0	18	30,106,106,2108,100,170,121,123,156,225,83,105,151,81,163,106,177,627,	0,73995,90797,95114,121399,126089,132090,136118,139287,151079,153521,161447,190394,192314,195398,197752,202394,203686,
chr1	52888947	53018762	NM_015269	0	-	52889606	52991952	0	30	727,159,448,101,221,116,83,48,178,78,114,90,104,58,104,87,151,704,175,213,120,127,70,52,89,178,117,164,811,160,	0,2073,7737,12089,13479,14944,22511,22681,22989,23314,35060,37858,38237,38436,41794,44905,48676,51556,54432,58147,58528,65633,67456,70335,72151,73730,86320,92615,102287,129655,
chr1	52608045	52729719	NM_007323	0	+	52698878	52729555	0	5	30,106,106,2108,275,	0,73995,90797,95114,121399,
chr1	52816264	52831877	NM_032449	0	-	52819190	52830292	0	24	3055,91,100,52,59,74,117,59,126,173,136,131,73,131,108,76,179,160,126,159,104,145,83,137,	0,4015,4247,4805,5015,5178,5593,5791,6408,6933,7188,7738,8093,8434,8657,8866,9112,9481,9831,10381,10920,12009,13959,15476,
chr1	52888947	53018762	NM_001009881	0	-	52889606	52991952	0	30	727,159,448,101,224,116,83,48,178,78,114,90,104,58,104,87,151,704,175,213,120,127,70,52,89,178,117,164,811,160,	0,2073,7737,12089,13479,14944,22511,22681,22989,23314,35060,37858,38237,38436,41794,44905,48676,51556,54432,58147,58528,65633,67456,70335,72151,73730,86320,92615,102287,129655,
chr1	53308182	53360247	NM_001004339	0	+	53308555	53358629	0	14	463,166,752,141,177,65,100,51,162,45,195,62,98,1794,	0,11954,14487,18220,21470,23992,25028,25216,35171,35414,38960,43322,44445,50271,
chr1	53971905	54199877	NM_147193	0	-	53972291	54060575	0	10	544,168,179,157,133,111,162,883,178,301,	0,2887,3616,8392,14401,18544,23558,87875,93868,227671,
chr1	54231133	54304225	NM_018087	0	-	54233642	54303934	0	18	2573,161,101,64,51,116,246,156,82,93,136,52,109,139,175,102,121,348,	0,6868,21697,23672,27768,31228,31438,35232,38467,40964,42195,44234,53510,60337,62538,67029,70039,72744,
chr1	53708040	53793821	NM_033300	0	-	53712689	53793584	0	17	4688,177,173,69,225,153,142,140,119,228,175,126,120,129,123,120,361,	0,7011,8321,12748,14871,15950,18095,19699,20077,21800,24104,28659,28858,38218,47198,84504,85420,
chr1	54387233	54411288	NM_016126	0	-	54387323	54405755	0	6	207,44,69,107,113,61,	0,2343,6811,8478,18424,23994,
chr1	54231133	54304225	NR_033142	0	-	54304225	54304225	0	17	2573,161,101,64,51,116,246,156,82,93,136,52,109,139,175,102,348,	0,6868,21697,23672,27768,31228,31438,35232,38467,40964,42195,44234,53510,60337,62538,67029,72744,
chr1	54231133	54304225	NM_001168551	0	-	54233642	54303934	0	18	2573,161,101,64,51,116,246,156,82,93,136,52,109,139,55,102,121,348,	0,6868,21697,23672,27768,31228,31438,35232,38467,40964,42195,44234,53510,60337,62538,67029,70039,72744,
chr1	53708040	53793821	NM_004631	0	-	53712689	53793584	0	19	4688,177,173,69,225,153,142,140,119,228,175,126,120,123,387,129,123,120,361,	0,7011,8321,12748,14871,15950,18095,19699,20077,21800,24104,28659,28858,33262,34323,38218,47198,84504,85420,
chr1	53708040	53793821	NM_001018054	0	-	53712689	53793584	0	18	4688,173,69,225,153,142,140,119,228,175,126,120,123,387,129,123,120,361,	0,8321,12748,14871,15950,18095,19699,20077,21800,24104,28659,28858,33262,34323,38218,47198,84504,85420,
chr1	53708040	53793821	NM_017522	0	-	53712689	53793584	0	16	4688,173,69,153,142,140,119,228,175,126,120,123,129,123,120,361,	0,8321,12748,15950,18095,19699,20077,21800,24104,28659,28858,33262,38218,47198,84504,85420,
chr1	55107426	55208328	NR_037640	0	+	55208328	55208328	0	33	215,35,1305,74,84,80,130,96,105,136,113,177,155,139,191,138,115,141,180,156,123,103,63,88,118,162,78,125,87,215,82,83,1245,	0,10195,11099,23413,27100,28743,29046,31337,31947,32262,36988,37509,38137,40902,44504,50670,53622,58567,59389,60336,60869,64681,67260,73769,74846,75738,79409,80921,86592,89732,91875,95828,99657,
chr1	55107426	55208328	NR_037641	0	+	55208328	55208328	0	33	215,35,1305,74,84,80,130,96,105,152,113,177,155,139,191,138,115,141,180,147,103,63,88,118,162,78,125,87,64,46,82,83,1245,	0,10195,11099,23413,27100,28743,29046,31337,31947,32246,36988,37509,38137,40902,44504,50670,53622,58567,59389,60336,64681,67260,73769,74846,75738,79409,80921,86592,89732,89901,91875,95828,99657,
chr1	55107426	55208328	NR_037639	0	+	55208328	55208328	0	33	215,140,1305,75,74,84,80,130,96,105,152,113,177,155,139,191,138,115,141,180,156,123,103,88,118,162,78,125,87,215,82,83,1245,	0,10090,11099,17361,23413,27100,28743,29046,31337,31947,32246,36988,37509,38137,40902,44504,50670,53622,58567,59389,60336,60869,64681,73769,74846,75738,79409,80921,86592,89732,91875,95828,99657,
chr1	55013806	55100417	NM_015547	0	+	55013982	55100402	0	17	209,208,70,61,99,136,157,120,145,56,67,84,134,132,127,153,57,	0,36521,37701,44412,45807,46422,49125,51162,53135,54535,55737,56212,56942,59000,59808,82600,86554,
chr1	55013806	55076005	NM_147161	0	+	55013982	55074785	0	16	209,208,70,61,99,136,157,120,145,56,67,84,134,132,127,1376,	0,36521,37701,44412,45807,46422,49125,51162,53135,54535,55737,56212,56942,59000,59808,60823,
chr1	54692194	54871979	NM_018070	0	-	54692803	54871681	0	17	639,102,29,79,71,55,36,49,65,77,67,81,90,85,62,73,354,	0,1733,1927,2226,12607,14383,14952,15642,16713,25094,25272,31547,54916,175339,178054,178336,179431,
chr1	54692194	54871979	NM_145716	0	-	54692803	54871681	0	18	639,102,29,79,71,55,36,49,65,77,67,60,81,90,85,62,73,354,	0,1733,1927,2226,12607,14383,14952,15642,16713,25094,25272,30605,31547,54916,175339,178054,178336,179431,
chr1	54692194	54872092	NM_001009955	0	-	54692803	54871681	0	17	639,102,29,79,71,55,36,49,65,77,67,60,90,85,62,73,467,	0,1733,1927,2226,12607,14383,14952,15642,16713,25094,25272,30605,54916,175339,178054,178336,179431,
chr1	54638026	54665746	NM_001031672	0	-	54640291	54661289	0	8	2469,204,105,88,149,297,123,98,	0,6795,11807,15298,18394,23065,24015,27622,
chr1	57110989	57181008	NM_006252	0	+	57111060	57173386	0	9	165,142,94,145,88,225,505,127,7861,	0,29064,46077,47041,48448,50618,58654,60775,62158,
chr1	56960418	57045257	NM_003713	0	-	56962222	57044689	0	6	1930,177,58,278,158,707,	0,17229,29076,29530,42208,84132,
chr1	57394882	57431688	NM_000066	0	-	57395076	57431621	0	12	349,69,154,164,129,241,198,133,142,142,157,159,	0,2600,4125,11639,14486,16611,20345,22838,25476,27559,30810,36647,
chr1	57184476	57285369	NM_001004303	0	-	57185343	57284963	0	20	889,34,157,94,87,61,29,99,61,41,115,160,97,32,35,110,34,162,748,415,	0,1218,1369,4784,7693,18283,19821,21893,23357,25222,25348,32240,35035,37092,39912,49025,68371,70169,73252,100478,
chr1	58946390	59012446	NM_145243	0	-	58946636	59004966	0	9	456,150,75,129,108,174,229,516,72,	0,25341,46542,49882,53234,53439,55794,58076,65984,
chr1	59775749	60228402	NM_001244714	0	+	59787221	60228256	0	14	99,215,89,116,129,104,108,62,148,75,121,95,62,228,	0,11458,68671,146883,202233,244046,297725,315910,328150,350141,357205,363961,447853,452425,
chr1	60280532	60342050	NM_015888	0	+	60280789	60338637	0	22	320,86,73,51,133,68,63,84,167,141,202,111,88,61,141,94,35,83,101,102,69,3584,	0,6997,13919,17302,18544,20484,22012,25447,28571,32184,33454,34212,43567,44124,45327,47923,49771,50302,51011,53389,56181,57934,
chr1	62701836	62785083	NM_181712	0	-	62703948	62747236	0	10	2217,201,143,220,88,219,112,1884,86,307,	0,11307,16902,26927,30567,32122,35313,37039,45384,82940,
chr1	62208148	62629591	NM_176877	0	+	62228564	62626607	0	43	79,57,167,195,140,196,129,219,100,92,142,147,77,57,135,162,132,210,117,396,124,172,72,178,111,78,100,197,92,73,93,118,134,84,194,148,87,115,38,123,105,107,3012,	0,20381,20536,23802,26806,28954,32729,45277,48871,52990,54810,59146,62971,65997,80468,84945,91177,113553,119074,121761,132766,141760,157106,158805,165895,172110,185253,247691,275379,295500,308489,336973,342038,365960,371576,374055,374655,378704,380544,385495,386364,405807,418431,
chr1	63249776	63330941	NM_178221	0	+	63269457	63329830	0	11	120,144,84,234,331,71,137,79,77,120,1279,	0,19613,21066,32469,34899,37033,44934,49932,50670,57322,79886,
chr1	63249776	63330941	NM_032852	0	+	63269457	63329830	0	11	168,144,84,234,331,71,137,79,77,120,1279,	0,19613,21066,32469,34899,37033,44934,49932,50670,57322,79886,
chr1	62920396	63153969	NM_033407	0	-	62921084	63153935	0	49	731,168,107,144,237,90,126,15,132,144,193,101,159,153,135,97,97,163,183,155,170,140,171,114,141,96,90,170,165,232,87,102,139,71,118,163,94,143,166,81,150,67,86,213,130,69,176,106,72,	0,2812,19256,20482,20981,21341,22974,32672,34208,37978,39549,40855,41613,49904,50956,53236,55851,58718,58990,73425,74551,80767,83165,84819,85026,87882,88930,98006,101099,104263,106891,122536,124102,128458,131781,163980,165174,170533,176514,178772,180047,181811,192965,193380,193689,198999,199258,208299,233501,
chr1	63624753	63782901	NR_038252	0	-	63782901	63782901	0	12	188,102,162,136,112,273,85,305,66,52,139,173,	0,1078,2321,3464,5161,11069,31357,39633,98902,145612,156866,157975,
chr1	64239689	64609052	NM_001083592	0	+	64240088	64608341	0	7	490,72,288,31,128,318,965,	0,235287,275673,276668,363362,366102,368398,
chr1	64058946	64125916	NM_002633	0	+	64059159	64125346	0	11	459,163,147,126,191,155,116,136,184,135,660,	0,36149,36666,38381,41553,42958,45409,55241,58393,61056,66310,
chr1	64239689	64644707	NM_005012	0	+	64240088	64644538	0	9	490,72,288,31,128,318,246,212,1597,	0,235287,275673,276668,363362,366102,368398,384974,403421,
chr1	64059479	64125916	NM_001172819	0	+	64097362	64125346	0	11	336,163,147,126,191,155,116,136,184,135,660,	0,35616,36133,37848,41020,42425,44876,54708,57860,60523,65777,
chr1	64088886	64125916	NM_001172818	0	+	64089131	64125346	0	11	545,163,147,126,191,155,116,136,184,135,660,	0,6209,6726,8441,11613,13018,15469,25301,28453,31116,36370,
chr1	65613231	65697828	NM_203464	0	+	65614090	65691860	0	6	117,275,120,173,119,6083,	0,729,43161,71205,77203,78514,
chr1	65298905	65432187	NM_002227	0	-	65300244	65351947	0	25	1435,111,118,173,125,193,95,151,152,136,128,88,144,107,190,124,158,186,343,164,154,124,199,83,172,	0,2173,2875,4709,5242,6380,8022,8228,10841,11531,12290,13426,14309,17581,22286,24433,26882,31564,33643,36088,40147,45802,50054,53036,133110,
chr1	65613849	65697828	NM_013410	0	+	65614090	65691860	0	5	386,120,173,119,6083,	0,42543,70587,76585,77896,
chr1	65210777	65298914	NM_018211	0	+	65210855	65296668	0	12	327,67,470,192,127,86,66,115,269,112,137,2393,	0,23561,32528,36285,44293,57881,59678,59896,62111,67643,69609,85744,
chr1	65730429	65881552	NM_014787	0	+	65730593	65878708	0	19	186,151,50,149,123,134,195,118,80,194,81,435,135,69,120,264,143,177,2946,	0,99888,101138,101301,114655,119446,120965,122065,123589,124509,124800,127684,130151,134066,137014,141123,143894,146503,148177,
chr1	65613512	65697828	NM_001005353	0	+	65614090	65691860	0	6	228,275,120,173,119,6083,	0,448,42880,70924,76922,78233,
chr1	66258855	66840262	NM_002600	0	+	66378997	66838361	0	17	76,112,239,195,37,71,50,113,94,179,99,165,100,155,123,183,2267,	0,120072,125424,454287,464474,464620,472865,539335,562354,568442,569995,570234,572494,574523,574770,575614,579140,
chr1	66458389	66840262	NM_001037340	0	+	66458589	66838361	0	15	436,195,37,71,50,113,94,179,99,165,100,155,123,183,2267,	0,254753,264940,265086,273331,339801,362820,368908,370461,370700,372960,374989,375236,376080,379606,
chr1	66258192	66840262	NM_001037341	0	+	66378997	66838361	0	17	121,112,239,195,37,71,50,113,94,179,99,165,100,155,123,183,2267,	0,120735,126087,454950,465137,465283,473528,539998,563017,569105,570658,570897,573157,575186,575433,576277,579803,
chr1	67278571	67390570	NM_024763	0	-	67279812	67390514	0	17	1292,157,227,99,122,158,152,87,203,195,156,140,157,113,185,175,226,	0,9472,13931,14923,20696,21102,22737,24821,27580,34595,49258,58481,61892,78265,80340,92312,111773,
chr1	67465014	67520080	NM_015139	0	-	67470022	67519696	0	12	5117,83,79,68,93,103,69,72,68,87,34,587,	0,9753,21037,22203,42904,47933,50450,51101,52680,53439,53624,54479,
chr1	67218139	67244730	NM_152665	0	+	67220341	67243137	0	5	128,122,92,125,1797,	0,2199,17930,23822,24794,
chr1	67873492	67896123	NM_001018069	0	-	67878889	67895983	0	8	5454,174,178,78,90,141,151,453,	0,7356,12199,16390,17078,17273,18325,22178,
chr1	67303281	67390570	NM_207014	0	-	67303335	67390514	0	10	198,203,195,156,140,157,113,185,175,226,	0,2870,9885,24548,33771,37182,53555,55630,67602,87063,
chr1	67873492	67896123	NM_015640	0	-	67878889	67895983	0	8	5454,174,178,78,72,141,151,453,	0,7356,12199,16390,17078,17273,18325,22178,
chr1	67873492	67896123	NM_001018068	0	-	67878889	67895983	0	8	5454,174,178,123,72,141,151,453,	0,7356,12199,16390,17078,17273,18325,22178,
chr1	67873492	67896123	NM_001018067	0	-	67878889	67895983	0	8	5454,174,178,123,90,141,151,453,	0,7356,12199,16390,17078,17273,18325,22178,
chr1	67632168	67725650	NM_144701	0	+	67633803	67724811	0	11	56,99,297,124,161,146,157,90,103,91,1490,	0,1606,2856,16350,34251,40424,53088,70227,73693,89351,91992,
chr1	68167148	68299155	NM_018841	0	-	68171133	68173369	0	4	4111,119,50,129,	0,6128,75992,131878,
chr1	68591040	68698284	NM_024911	0	-	68591908	68697982	0	12	978,154,84,144,64,98,169,137,162,125,273,408,	0,12422,19211,20511,22778,23205,24830,28159,29741,33765,68597,106836,
chr1	68939834	68962799	NM_001114120	0	-	68942614	68962682	0	12	2918,186,177,173,852,141,48,131,119,157,266,165,	0,3635,4992,7288,7894,9798,12785,14222,14764,15300,20278,22800,
chr1	68591040	68698229	NM_001193334	0	-	68591908	68697982	0	11	978,154,84,144,64,98,169,137,162,125,353,	0,12422,19211,20511,22778,23205,24830,28159,29741,33765,106836,
chr1	68939834	68962799	NM_017779	0	-	68942614	68962682	0	11	2918,186,177,173,141,48,131,119,157,266,165,	0,3635,4992,7288,9798,12785,14222,14764,15300,20278,22800,
chr1	68564141	68698229	NM_001002292	0	-	68564314	68697982	0	12	295,154,84,144,64,98,169,137,162,125,267,353,	0,39321,46110,47410,49677,50104,51729,55058,56640,60664,95496,133735,
chr1	68297970	68668670	NR_040077	0	+	68668670	68668670	0	10	149,117,74,194,64,77,282,117,154,1019,	0,202359,239512,266355,267441,268410,285163,288837,306009,369681,
chr1	70385004	70386000	NR_023916	0	+	70386000	70386000	0	1	996,	0,
chr1	70610484	70671361	NM_017768	0	-	70611482	70671223	0	15	1104,186,78,111,108,109,46,88,173,143,124,130,74,182,289,	0,3685,6326,7631,10887,14528,28663,28820,31008,34049,36284,39983,42463,44290,60588,
chr1	70724684	70820417	NM_030816	0	-	70728399	70820091	0	13	3846,101,99,80,162,132,145,67,46,86,105,42,756,	0,11854,15718,17763,33386,37128,41762,47222,54743,56479,65851,77056,94977,
chr1	71418114	71513491	NM_001126044	0	-	71419468	71513260	0	5	628,27,92,180,1128,	0,1331,21865,59873,94249,
chr1	71418114	71513491	NM_198718	0	-	71418589	71513260	0	4	628,27,180,1128,	0,1331,59873,94249,
chr1	71318035	71513491	NM_198717	0	-	71318521	71513260	0	3	507,180,1128,	0,159952,194328,
chr1	71318035	71513491	NM_198716	0	-	71318521	71513260	0	4	507,27,180,1128,	0,101410,159952,194328,
chr1	71318035	71513491	NM_198714	0	-	71419468	71513260	0	5	507,27,92,180,1128,	0,101410,121944,159952,194328,
chr1	71318035	71513491	NR_028294	0	-	71513491	71513491	0	6	507,93,145,27,180,1128,	0,9952,13336,101410,159952,194328,
chr1	71318035	71513491	NR_028293	0	-	71513491	71513491	0	5	507,93,76,180,1128,	0,9952,16891,159952,194328,
chr1	71318035	71513491	NR_028292	0	-	71513491	71513491	0	6	507,93,76,27,180,1128,	0,9952,16891,101410,159952,194328,
chr1	74491701	74663871	NM_001105659	0	-	74492496	74649368	0	8	952,721,130,160,134,324,249,192,	0,15195,48643,83376,129715,156520,157418,171978,
chr1	74663895	75010116	NM_001112808	0	+	74663962	75009666	0	27	149,168,93,109,86,98,111,99,139,145,105,95,150,87,57,93,58,195,105,53,53,133,110,60,170,80,527,	0,1452,3106,37890,51247,52460,73386,133238,137799,144630,144863,155054,155768,169044,169696,170810,170995,171179,172076,237868,238262,241278,265229,290977,293885,342022,345694,
chr1	74663895	74930609	NM_001199327	0	+	74663962	74930426	0	24	149,168,93,109,86,98,111,99,139,145,105,95,150,87,57,93,58,195,105,53,53,133,110,291,	0,1452,3106,37890,51247,52460,73386,133238,137799,144630,144863,155054,155768,169044,169696,170810,170995,171179,172076,237868,238262,241278,265229,266423,
chr1	74701070	75010116	NM_015978	0	+	74701135	75009666	0	25	105,109,86,98,111,99,139,145,105,95,150,87,57,93,58,195,105,53,53,133,110,60,170,80,527,	0,715,14072,15285,36211,96063,100624,107455,107688,117879,118593,131869,132521,133635,133820,134004,134901,200693,201087,204103,228054,253802,256710,304847,308519,
chr1	75033794	75139422	NM_001002912	0	-	75036800	75139203	0	15	2329,2393,42,450,237,302,187,181,216,159,129,72,126,94,242,	0,2988,8784,21520,31584,38490,44512,52623,63602,68169,73220,74916,78556,81111,105386,
chr1	75672074	76076799	NM_152697	0	-	75672291	76007132	0	24	330,85,89,71,74,104,95,263,88,93,100,132,113,84,124,61,126,85,85,74,49,39,82,75,	0,5078,7315,7529,8215,9364,11476,12100,12867,13410,15971,21336,27596,30597,32123,35611,36496,44820,68568,94222,133192,190193,335045,404650,
chr1	75667815	76076799	NM_001130058	0	-	75669411	76007132	0	24	1703,85,89,71,74,104,95,263,88,93,100,132,113,84,124,61,126,85,85,74,49,39,82,75,	0,9337,11574,11788,12474,13623,15735,16359,17126,17669,20230,25595,31855,34856,36382,39870,40755,49079,72827,98481,137451,194452,339304,408909,
chr1	76262555	76378923	NM_002440	0	+	76262670	76378572	0	20	359,183,161,111,116,174,173,68,75,65,170,137,104,125,201,119,129,175,89,543,	0,6860,10110,13826,18150,19502,25538,51338,70643,80065,81278,82121,83179,84375,86750,92380,93825,101036,102747,115825,
chr1	77333185	77529737	NM_030965	0	+	77333360	77528891	0	5	190,246,410,108,1078,	0,996,176703,182757,195474,
chr1	78354199	78409578	NM_144573	0	+	78381791	78408514	0	13	245,79,192,79,149,42,198,177,189,198,222,186,1433,	0,27540,29051,29445,29610,36673,37899,38201,40801,44767,47308,53508,53946,
chr1	78245308	78344081	NM_198549	0	+	78245340	78340749	0	16	113,114,178,137,127,134,124,101,119,73,87,99,135,54,117,3551,	0,3614,21707,23646,27351,34110,35484,63683,79314,79690,80416,81600,84270,86714,93380,95222,
chr1	78511588	78603112	NM_017655	0	+	78511778	78601427	0	6	430,186,181,107,82,1837,	0,34770,49047,73488,79976,89687,
chr1	78354199	78409578	NM_001172309	0	+	78381791	78408514	0	12	245,79,79,149,42,198,177,189,198,222,186,1433,	0,27540,29445,29610,36673,37899,38201,40801,44767,47308,53508,53946,
chr1	78030189	78148343	NM_015534	0	-	78031324	78099039	0	15	1280,101,135,153,96,102,72,116,148,139,1556,154,63,134,74,	0,1576,3827,11563,14269,15022,16493,17271,17474,20012,67345,74944,76879,77017,118080,
chr1	77748286	78025654	NM_012093	0	+	77752643	78024355	0	14	1010,185,168,170,114,192,91,77,43,45,164,117,192,1368,	0,4341,11191,14957,15232,57775,128379,135037,200715,203706,235962,239225,253245,276000,
chr1	77747661	78025654	NM_174858	0	+	77747998	78024355	0	14	397,187,168,170,114,192,91,77,43,45,164,117,192,1368,	0,4964,11816,15582,15857,58400,129004,135662,201340,204331,236587,239850,253870,276625,
chr1	79355448	79472495	NM_022159	0	-	79356838	79472339	0	15	1453,169,92,67,221,204,174,206,117,184,180,71,153,150,178,	0,1760,3334,27870,28066,30419,31849,37122,46531,48043,48336,49424,56510,115306,116869,
chr1	78695282	78835147	NR_027310	0	+	78835147	78835147	0	6	131,190,384,115,191,180,	0,20585,21895,112927,138939,139685,
chr1	82266081	82458107	NM_012302	0	+	82302669	82456829	0	20	116,173,214,110,801,294,104,186,184,126,206,174,210,221,67,92,169,129,97,2033,	0,36488,106620,136330,142571,149791,150620,151559,155479,165660,166006,167628,168780,169916,171454,179471,181410,184185,184861,189993,
chr1	84764048	84816481	NM_001010971	0	+	84764240	84815457	0	4	202,85,112,1168,	0,4837,27271,51265,
chr1	84609951	84704181	NM_182948	0	+	84610044	84700988	0	10	280,62,129,99,83,127,96,123,165,3319,	0,34908,37931,39768,40831,52347,53460,58414,69884,90911,
chr1	84335056	84464833	NM_024686	0	-	84335644	84417894	0	21	709,174,161,81,135,206,199,87,136,74,148,95,159,165,217,159,68,122,132,201,220,	0,13589,20947,34705,36955,38082,41791,48230,50325,51713,51873,59762,64234,68478,73089,77750,79254,80491,82471,82813,129557,
chr1	84630064	84704181	NM_001242857	0	+	84630095	84700988	0	13	41,24,24,9,62,129,99,83,127,96,123,165,3319,	0,8947,10651,11417,14795,17818,19655,20718,32234,33347,38301,49771,70798,
chr1	84543744	84704181	NM_002731	0	+	84544008	84700988	0	10	310,62,129,99,83,127,96,123,165,3319,	0,101115,104138,105975,107038,118554,119667,124621,136091,157118,
chr1	84767288	84816481	NM_001134663	0	+	84768917	84815457	0	4	196,85,112,1168,	0,1597,24031,48025,
chr1	84768333	84816481	NM_001134664	0	+	84768917	84815457	0	4	40,85,112,1168,	0,552,22986,46980,
chr1	84630648	84704181	NM_001242861	0	+	84630689	84700988	0	11	48,24,24,62,129,83,127,96,123,165,3319,	0,8363,10067,14211,17234,20134,31650,32763,37717,49187,70214,
chr1	84630064	84704181	NM_001242859	0	+	84630095	84700988	0	12	41,24,24,62,129,99,83,127,96,123,165,3319,	0,8947,10651,14795,17818,19655,20718,32234,33347,38301,49771,70798,
chr1	84647342	84704181	NM_001242862	0	+	84647342	84700988	0	9	69,129,99,83,127,96,123,165,3319,	0,540,2377,3440,14956,16069,21023,32493,53520,
chr1	84630648	84704181	NM_001242860	0	+	84630689	84700988	0	13	48,24,24,9,62,129,99,83,127,96,123,165,3319,	0,8363,10067,10833,14211,17234,19071,20134,31650,32763,37717,49187,70214,
chr1	84630064	84704181	NM_001242858	0	+	84630095	84700988	0	10	41,62,129,99,83,127,96,123,165,3319,	0,14795,17818,19655,20718,32234,33347,38301,49771,70798,
chr1	85527992	85598821	NM_145172	0	+	85537624	85598681	0	23	177,78,39,182,105,150,200,117,191,125,90,87,129,74,145,88,131,64,131,205,92,123,284,	0,9618,10744,18924,19990,22236,23521,27806,31148,32121,33621,35259,36220,42214,45723,47738,55419,59441,61811,64201,66398,67680,70545,
chr1	85279085	85358896	NM_012152	0	-	85279528	85331803	0	3	769,754,198,	0,51982,79613,
chr1	85715636	85725355	NR_024113	0	-	85725355	85725355	0	4	2749,199,127,315,	0,8570,8981,9404,
chr1	85391265	85462796	NM_153259	0	-	85392367	85462555	0	14	1139,122,207,123,102,150,113,100,97,85,154,174,160,318,	0,3975,5779,12172,12398,13970,15296,21450,26660,26863,30848,32946,39966,71213,
chr1	85715636	85725355	NM_198077	0	-	85718311	85725316	0	3	2749,199,315,	0,8570,9404,
chr1	85784167	85930889	NM_012137	0	-	85787134	85930728	0	6	3084,144,120,74,100,464,	0,6255,31930,33021,40263,146258,
chr1	86194915	86622121	NM_152890	0	-	86196228	86622079	0	60	1460,216,110,169,66,27,36,36,54,63,54,108,108,108,54,54,54,54,57,54,54,108,54,108,54,54,54,54,54,45,45,54,54,54,54,54,45,54,45,54,54,54,54,54,45,54,45,54,45,54,45,54,45,54,54,54,54,1370,65,98,	0,5516,8163,15433,16208,32163,32298,46441,51987,54263,54880,55026,57121,87555,88801,94303,94452,109352,111989,112835,113107,118432,120120,139286,139549,145416,146044,147889,160327,166625,166788,167123,177961,179365,180717,182147,232016,235776,240994,242107,258368,287918,293007,293305,293600,293721,302645,304637,317592,320891,328698,329888,334482,359941,363034,383334,386092,395612,416886,427108,
chr1	86889768	86922240	NM_006536	0	+	86889930	86921210	0	14	348,138,151,109,160,228,231,178,107,225,271,171,234,1473,	0,1253,4332,6776,8283,10432,14790,16062,17351,19701,23422,26477,29283,30999,
chr1	87380334	87564125	NM_001134492	0	+	87380719	87563622	0	5	509,239,86,139,605,	0,158282,169542,177879,183186,
chr1	87380334	87575681	NM_012262	0	+	87380719	87570379	0	7	509,239,86,139,98,158,5529,	0,158282,169542,177879,183186,188780,189818,
chr1	89990396	90063420	NM_001134476	0	+	90048209	90058602	0	8	185,25,57,61,55,98,2165,5091,	0,2124,25077,43409,43601,54753,57787,67933,
chr1	89149921	89301938	NM_006256	0	+	89150263	89299131	0	22	390,301,155,118,146,217,186,110,144,76,175,127,131,76,92,177,63,77,143,108,81,3011,	0,56749,75983,86113,87182,87424,100400,101865,120152,120607,121258,121652,123074,123290,123445,129318,137702,140071,144242,148505,148838,149006,
chr1	89646830	89664633	NM_052941	0	-	89650936	89664517	0	11	4322,194,103,213,281,246,197,110,128,195,156,	0,5185,5852,7434,8890,10113,11756,12155,14149,15962,17647,
chr1	90024271	90063420	NM_015350	0	+	90048209	90058602	0	6	324,61,55,98,2165,5091,	0,9534,9726,20878,23912,34058,
chr1	89517986	89531043	NM_002053	0	-	89519037	89528917	0	11	1165,194,103,213,281,243,203,110,128,209,201,	0,2378,2809,3712,4550,5688,6537,7013,7893,10741,12856,
chr1	90286572	90401989	NM_001134479	0	+	90398627	90401204	0	3	278,145,3364,	0,22624,112053,
chr1	90287479	90401989	NM_018103	0	+	90398627	90401204	0	3	265,145,3364,	0,21717,111146,
chr1	91726322	91870426	NM_001017975	0	-	91726846	91866639	0	39	594,152,112,91,111,104,80,116,81,147,104,158,84,86,132,98,48,107,92,81,48,134,95,146,102,44,89,201,159,78,152,133,71,48,260,310,113,98,72,	0,1475,1715,5251,6979,12946,13964,15862,16216,52583,53191,55049,55335,55625,58312,58527,62184,62327,63909,82664,86663,89972,90783,91740,92285,92490,114592,114761,117259,117637,118297,119338,120146,124421,124809,133327,135527,140246,144032,
chr1	92974252	93257961	NM_005665	0	-	92979212	93257951	0	18	5275,96,96,147,159,141,135,54,61,98,90,144,126,75,225,190,230,61,	0,54946,96611,98885,115480,117098,127506,157243,168462,185106,185603,186614,189164,193445,194699,195859,227702,283648,
chr1	92764521	92853732	NM_024813	0	+	92764630	92852568	0	13	182,46,115,99,66,89,36,931,83,81,69,150,1165,	0,1229,2511,5012,5319,8223,21634,24480,34426,37382,46881,81759,88046,
chr1	94027348	94147385	NM_003567	0	-	94027797	94140486	0	12	628,213,112,172,116,653,104,443,129,40,328,232,	0,5487,5948,9878,14222,20509,22226,27185,30473,80511,112821,119805,
chr1	93913687	94020218	NM_017737	0	+	93913838	94017973	0	15	175,116,54,148,63,105,129,147,204,110,133,95,149,159,2253,	0,51337,73951,75213,76130,81521,82624,84791,86574,95976,98711,99216,101147,102816,104278,
chr1	93544791	93604638	NM_007358	0	+	93545083	93602584	0	15	297,199,82,96,101,149,96,69,124,68,171,106,53,105,2412,	0,30995,31310,35453,35753,36235,39110,40098,41314,47997,50043,54468,54693,54856,57435,
chr1	93646280	93744287	NM_206886	0	+	93648918	93744034	0	28	159,136,169,159,107,129,97,122,292,125,161,224,111,132,135,78,117,168,143,164,214,100,117,144,204,138,201,268,	0,2636,3254,5621,11276,12892,21168,24786,26383,30078,31377,34019,35912,37014,40885,41135,45609,51702,55524,58586,58959,65381,66114,73747,75611,78024,83977,97739,
chr1	93913687	94020218	NM_001024948	0	+	93913838	94016682	0	14	175,116,54,148,63,105,129,147,204,110,133,95,149,3715,	0,51337,73951,75213,76130,81521,82624,84791,86574,95976,98711,99216,101147,102816,
chr1	93544791	93604638	NM_001164393	0	+	93580264	93602584	0	13	297,96,101,149,96,69,124,68,171,106,53,105,2412,	0,35453,35753,36235,39110,40098,41314,47997,50043,54468,54693,54856,57435,
chr1	93544791	93604638	NM_001164392	0	+	93545083	93602584	0	14	297,199,82,96,101,149,96,69,124,68,106,53,105,2412,	0,30995,31310,35453,35753,36235,39110,40098,41314,47997,54468,54693,54856,57435,
chr1	93544791	93604638	NM_001164391	0	+	93580264	93602584	0	16	297,17,102,82,96,101,149,96,69,124,68,171,106,53,105,2412,	0,30995,31092,31310,35453,35753,36235,39110,40098,41314,47997,50043,54468,54693,54856,57435,
chr1	93913687	94020218	NM_001164473	0	+	93913838	94017973	0	17	175,116,54,148,63,105,129,147,204,159,15,110,133,95,149,159,2253,	0,51337,73951,75213,76130,81521,82624,84791,86574,88201,92911,95976,98711,99216,101147,102816,104278,
chr1	94883932	94944260	NM_001122674	0	+	94884034	94944106	0	9	212,37,99,89,70,98,124,57,181,	0,40230,46398,49542,55389,56766,57237,59882,60147,
chr1	95285900	95360802	NM_001114106	0	+	95286007	95360478	0	15	134,108,143,137,94,161,90,125,187,166,157,87,138,237,429,	0,604,4148,7162,8148,17366,19603,21655,24933,36990,44398,46986,70785,71936,74473,
chr1	95286099	95360802	NM_152369	0	+	95290057	95360478	0	14	180,143,137,94,161,90,125,187,166,157,87,138,237,429,	0,3949,6963,7949,17167,19404,21456,24734,36791,44199,46787,70586,71737,74274,
chr1	94883932	94984219	NM_002858	0	+	94884034	94982685	0	23	212,37,99,89,70,98,124,57,143,70,70,98,92,92,73,64,78,66,90,120,105,57,1612,	0,40230,46398,49542,55389,56766,57237,59882,62087,64793,69165,69317,69515,71348,71526,72807,80225,80406,80568,81118,88161,96769,98675,
chr1	94458393	94586705	NM_000350	0	-	94458792	94586601	0	50	405,87,250,93,104,135,142,107,63,121,130,124,148,116,178,170,75,106,33,95,187,99,125,266,49,206,85,194,138,140,132,175,90,66,205,222,223,177,206,198,117,140,241,90,198,128,140,142,94,170,	0,3271,5023,7998,8164,9020,12603,14796,15397,15913,17962,18424,21705,22901,26744,28402,28802,29008,30548,32116,36607,37590,38158,38940,43902,44307,47205,48371,49923,50498,51775,54081,56030,58795,62273,63763,67699,69739,70274,84852,85752,86484,87640,90514,105956,110177,115739,118600,120135,128142,
chr1	95940292	95944912	NR_033966	0	+	95944912	95944912	0	4	439,61,237,2018,	0,577,2007,2602,
chr1	95583478	95710509	NM_001199691	0	+	95609457	95709806	0	8	169,166,90,59,95,74,93,743,	0,25968,30779,32285,33402,55893,112979,126288,
chr1	97187174	97280605	NM_021190	0	+	97187420	97278961	0	14	254,31,76,173,144,165,111,196,140,34,93,217,78,1774,	0,1945,29806,48084,49089,55966,56217,63440,83181,84800,85247,91093,91410,91657,
chr1	98185313	98386615	NM_001160301	0	-	98186443	98386478	0	6	1169,162,88,83,111,176,	0,1752,20634,108356,163506,201126,
chr1	97543299	98386615	NM_000110	0	-	97544531	98386478	0	23	1403,141,144,180,143,120,121,84,69,165,216,185,211,170,108,88,82,197,162,88,83,111,176,	0,4586,20745,115325,157108,227515,228433,295817,304649,372315,437982,471816,496016,515474,517315,601351,613973,621607,643766,662648,750370,805520,843140,
chr1	99469831	99614408	NR_033940	0	+	99614408	99614408	0	3	370,95,2079,	0,139760,142498,
chr1	99127235	99226056	NR_033716	0	+	99226056	99226056	0	9	232,120,183,111,165,199,200,87,447,	0,1017,23205,29395,29855,33838,37026,40137,98374,
chr1	99127235	99226056	NM_015976	0	+	99127287	99225687	0	9	232,183,111,165,199,200,87,153,447,	0,23205,29395,29855,33838,37026,40137,76557,98374,
chr1	99127235	99226056	NM_152238	0	+	99127287	99225687	0	8	232,183,111,199,200,87,153,447,	0,23205,29395,33838,37026,40137,76557,98374,
chr1	100111430	100160097	NM_017734	0	+	100111873	100159618	0	8	488,81,125,115,34,114,1098,523,	0,16444,21767,40801,41055,41201,42900,48144,
chr1	100503788	100548929	NM_033055	0	+	100503788	100547765	0	12	84,96,63,128,115,219,114,72,113,98,164,1371,	0,11676,20433,21645,23602,29744,30240,31381,38932,40218,42263,43770,
chr1	99729847	99775138	NM_014839	0	+	99730005	99772566	0	7	380,186,130,196,58,174,3898,	0,23673,32446,34743,36617,37432,41393,
chr1	99729847	99775138	NM_001166252	0	+	99730005	99772566	0	6	380,186,130,196,58,3898,	0,23673,32446,34743,36617,41393,
chr1	100818022	100950926	NM_033313	0	+	100818510	100950022	0	11	537,91,76,93,80,67,63,88,231,139,1079,	0,1295,25079,38265,71755,87465,90467,102938,110184,115489,131825,
chr1	100818022	100965021	NM_033312	0	+	100818510	100964935	0	15	537,91,76,93,80,67,63,88,231,139,160,113,48,123,537,	0,1295,25079,38265,71755,87465,90467,102938,110184,115489,131825,142351,143535,145618,146462,
chr1	101185195	101204601	NM_001199834	0	+	101185416	101203839	0	9	285,90,321,267,276,321,267,267,923,	0,836,3380,4984,9467,11558,12778,14862,18483,
chr1	101185195	101204601	NM_001078	0	+	101185416	101203839	0	9	285,276,321,267,276,321,267,267,923,	0,836,3380,4984,9467,11558,12778,14862,18483,
chr1	101185195	101204601	NM_080682	0	+	101185416	101203839	0	8	285,276,321,267,321,267,267,923,	0,836,3380,4984,11558,12778,14862,18483,
chr1	100818022	100985833	NM_003672	0	+	100818510	100983836	0	16	537,91,76,93,80,67,63,88,231,139,160,113,48,123,334,2027,	0,1295,25079,38265,71755,87465,90467,102938,110184,115489,131825,142351,143535,145618,146462,165784,
chr1	102268126	102462790	NM_058170	0	-	102269793	102462372	0	6	2345,107,220,156,147,487,	0,3505,22455,28101,34308,194177,
chr1	103342022	103574052	NM_001190709	0	-	103343574	103573734	0	66	1699,234,69,113,250,54,36,54,108,54,54,108,54,54,54,54,108,54,54,54,54,108,54,54,108,108,54,90,108,54,54,54,45,54,45,54,54,108,54,45,54,45,54,45,54,45,54,45,54,54,54,54,54,57,84,75,63,42,63,255,93,129,163,214,168,424,	0,3216,5230,6732,10340,12110,12256,12399,12988,13984,21658,22199,22474,35692,37170,37885,38237,39164,43844,45051,46869,57982,58593,62568,63860,70382,85399,85709,86186,89020,93752,98363,102241,102393,102593,102915,107671,111166,113051,119397,119522,120613,121843,125458,125961,126280,126748,127977,128141,129371,129601,129795,131996,135946,138044,139201,141353,142351,145240,146275,149054,154649,1981…
chr1	103342022	103574052	NM_080629	0	-	103343574	103573734	0	67	1699,234,69,113,250,54,36,54,108,54,54,108,54,54,54,54,108,54,54,54,54,108,54,54,108,108,54,90,108,54,54,54,45,54,45,54,54,108,54,45,54,45,54,45,54,45,54,45,54,54,54,54,54,57,84,75,63,42,63,255,93,153,129,163,214,168,424,	0,3216,5230,6732,10340,12110,12256,12399,12988,13984,21658,22199,22474,35692,37170,37885,38237,39164,43844,45051,46869,57982,58593,62568,63860,70382,85399,85709,86186,89020,93752,98363,102241,102393,102593,102915,107671,111166,113051,119397,119522,120613,121843,125458,125961,126280,126748,127977,128141,129371,129601,129795,131996,135946,138044,139201,141353,142351,145240,146275,149054,149333,1546…
chr1	103342022	103574052	NM_001854	0	-	103343574	103573734	0	67	1699,234,69,113,250,54,36,54,108,54,54,108,54,54,54,54,108,54,54,54,54,108,54,54,108,108,54,90,108,54,54,54,45,54,45,54,54,108,54,45,54,45,54,45,54,45,54,45,54,54,54,54,54,57,84,75,63,42,63,255,93,117,129,163,214,168,424,	0,3216,5230,6732,10340,12110,12256,12399,12988,13984,21658,22199,22474,35692,37170,37885,38237,39164,43844,45051,46869,57982,58593,62568,63860,70382,85399,85709,86186,89020,93752,98363,102241,102393,102593,102915,107671,111166,113051,119397,119522,120613,121843,125458,125961,126280,126748,127977,128141,129371,129601,129795,131996,135946,138044,139201,141353,142351,145240,146275,149054,149749,1546…
chr1	103342022	103574052	NM_080630	0	-	103343574	103573734	0	65	1699,234,69,113,250,54,36,54,108,54,54,108,54,54,54,54,108,54,54,54,54,108,54,54,108,108,54,90,108,54,54,54,45,54,45,54,54,108,54,45,54,45,54,45,54,45,54,45,54,54,54,54,54,57,84,75,63,42,63,117,129,163,214,168,424,	0,3216,5230,6732,10340,12110,12256,12399,12988,13984,21658,22199,22474,35692,37170,37885,38237,39164,43844,45051,46869,57982,58593,62568,63860,70382,85399,85709,86186,89020,93752,98363,102241,102393,102593,102915,107671,111166,113051,119397,119522,120613,121843,125458,125961,126280,126748,127977,128141,129371,129601,129795,131996,135946,138044,139201,141353,142351,145240,149749,154649,198151,2021…
chr1	104198301	104207173	NM_004038	0	+	104198952	104207142	0	11	249,214,147,198,231,134,123,100,119,126,221,	0,605,1164,2114,2760,3730,4680,4897,6977,7206,8651,
chr1	104068577	104097859	NM_017619	0	+	104068692	104094402	0	15	307,48,119,84,112,69,143,126,152,162,95,59,133,72,204,	0,1739,7783,8818,9374,10170,11386,15394,17340,18985,20292,21021,24985,25765,29078,
chr1	104198324	104207172	NM_001008218	0	+	104198952	104207142	0	11	226,214,147,198,231,134,123,100,119,126,220,	0,582,1141,2091,2737,3707,4657,4874,6954,7183,8628,
chr1	104198140	104207173	NM_001008221	0	+	104198952	104207142	0	11	168,214,147,198,231,134,123,100,119,126,221,	0,766,1325,2275,2921,3891,4841,5058,7138,7367,8812,
chr1	104198302	104207172	NM_001008219	0	+	104198952	104207142	0	11	248,214,147,198,231,134,123,100,119,126,220,	0,604,1163,2113,2759,3729,4679,4896,6976,7205,8650,
chr1	108113781	108231126	NM_001079874	0	-	108115952	108231053	0	10	2213,152,130,88,117,35,66,137,46,124,	0,2887,25052,31237,31887,38771,46407,71459,112328,117221,
chr1	108113781	108507545	NM_006113	0	-	108115952	108507491	0	27	2213,152,130,88,117,35,66,137,46,26,101,102,110,133,86,87,69,96,100,104,69,93,109,66,59,117,258,	0,2887,25052,31237,31887,38771,46407,71459,112328,117221,133390,133800,177808,178302,179957,184267,186101,189624,193916,195287,197281,199476,201575,206071,208274,303741,393506,
chr1	109656584	109749403	NM_020775	0	+	109656805	109745634	0	22	374,121,193,148,81,106,150,89,178,129,91,106,138,264,174,181,97,102,127,179,166,3838,	0,47931,50536,57903,58525,59511,59725,71082,74214,75103,75629,77403,77763,78648,80458,83511,84016,84610,85891,86096,86772,88981,
chr1	109419602	109473044	NM_013296	0	+	109428144	109472562	0	15	248,304,222,136,143,124,116,156,109,130,71,177,160,215,722,	0,8294,19883,20511,20978,21661,21898,24809,26145,27144,37357,41632,45436,47019,52720,
chr1	109289284	109352148	NM_007269	0	+	109289359	109351499	0	19	124,50,82,77,79,101,155,91,125,96,58,66,81,139,107,93,86,149,744,	0,5594,6400,10027,11847,13322,26002,29670,32623,35759,35986,46919,48164,49571,49957,51482,53557,60738,62120,
chr1	109512837	109584850	NM_014969	0	-	109514051	109566134	0	15	1357,219,132,171,170,158,76,258,179,127,803,85,84,167,367,	0,4320,11517,12393,13066,16307,21038,25364,32008,34376,40700,43625,47302,53139,71646,
chr1	109512837	109584850	NM_001142550	0	-	109514051	109566134	0	15	1357,219,132,171,170,158,76,258,179,127,803,106,84,167,367,	0,4320,11517,12393,13066,16307,21038,25364,32008,34376,40700,43604,47302,53139,71646,
chr1	109834986	109849663	NM_001010985	0	-	109836860	109849613	0	9	224,44,187,137,160,140,196,89,195,	0,1841,2746,3869,4418,4685,5057,5804,14482,
chr1	109512837	109584850	NM_001142551	0	-	109514051	109566134	0	15	1357,219,132,171,170,158,76,258,179,124,803,85,84,167,367,	0,4320,11517,12393,13066,16307,21038,25364,32008,34376,40700,43625,47302,53139,71646,
chr1	110230417	110236367	NM_146421	0	+	110230495	110235917	0	7	114,76,65,82,101,96,540,	0,374,877,1252,1429,2475,5410,
chr1	110230417	110236367	NM_000561	0	+	110230495	110235917	0	8	114,76,65,82,101,96,111,540,	0,374,877,1252,1429,2475,2658,5410,
chr1	110753335	110776674	NR_036437	0	+	110776674	110776674	0	5	1464,937,204,377,1142,	0,12250,15261,21507,22197,
chr1	110753335	110776674	NM_004978	0	+	110754121	110774931	0	4	1464,937,204,1832,	0,12250,15261,21507,
chr1	110881944	110889303	NM_022768	0	+	110882027	110888231	0	3	2946,111,374,	0,6216,6985,
chr1	110881944	110889303	NM_001201545	0	+	110882027	110888976	0	2	2946,374,	0,6985,
chr1	110753335	110776674	NM_001039574	0	+	110754121	110775594	0	4	1464,937,204,1142,	0,12250,15261,22197,
chr1	111659953	111682838	NM_178454	0	-	111660781	111674176	0	9	936,93,83,178,140,68,145,64,179,	0,1473,2545,3184,7410,8895,14092,20191,22706,
chr1	112025969	112106597	NM_001081976	0	-	112026308	112106574	0	6	410,101,67,348,107,130,	0,2392,3238,5329,7308,80498,
chr1	113066140	113162040	NM_017744	0	-	113068634	113161735	0	15	2593,140,93,151,103,73,115,98,155,79,116,55,163,83,510,	0,18432,27082,32349,53467,54826,58473,58856,60453,68006,74452,77275,87322,93294,95390,
chr1	112938799	113003786	NM_018704	0	+	112958787	113000034	0	6	95,124,108,231,108,5234,	0,16016,19979,52764,58271,59753,
chr1	112318453	112531777	NM_172198	0	-	112318698	112525348	0	7	447,248,90,102,163,1178,408,	0,1194,4393,4858,11112,205789,212916,
chr1	112318453	112531777	NM_004980	0	-	112318698	112525348	0	8	447,248,57,90,102,163,1178,408,	0,1194,2604,4393,4858,11112,205789,212916,
chr1	113084412	113162040	NM_138729	0	-	113084533	113161735	0	14	300,93,151,103,73,115,98,155,79,116,55,163,83,510,	0,8810,14077,35195,36554,40201,40584,42181,49734,56180,59003,69050,75022,77118,
chr1	113066140	113162040	NM_138728	0	-	113068634	113161735	0	14	2593,140,151,103,73,115,98,155,79,116,55,163,83,510,	0,18432,32349,53467,54826,58473,58856,60453,68006,74452,77275,87322,93294,95390,
chr1	113066140	113162040	NM_138727	0	-	113068634	113161735	0	15	2593,140,93,151,103,73,115,98,155,79,116,55,163,32,510,	0,18432,27082,32349,53467,54826,58473,58856,60453,68006,74452,77275,87322,93294,95390,
chr1	113933474	114228545	NM_152900	0	+	113933655	114224883	0	21	497,117,120,210,175,80,58,95,189,606,32,157,92,193,189,186,103,127,144,139,3712,	0,158662,189689,194534,199631,203628,223748,228883,231953,251058,252890,255633,258384,260161,262977,268227,280881,281762,282469,290345,291359,
chr1	113933474	114228545	NM_001142782	0	+	113933655	114226636	0	21	497,117,120,210,175,80,58,95,189,606,32,157,92,193,189,186,103,127,144,139,3027,	0,158662,189689,194534,199631,203628,223748,228883,231953,251058,252890,255633,258384,260161,262977,268227,280881,281762,282469,290345,292044,
chr1	113615830	113667342	NM_014813	0	+	113616028	113666723	0	18	437,66,75,135,144,144,144,144,81,72,69,164,321,282,450,150,291,846,	0,18109,19997,20221,21130,21403,22665,23013,25496,27002,27211,34385,37033,39270,41218,43078,46024,50666,
chr1	114399256	114443859	NR_037864	0	+	114443859	114443859	0	5	90,122,34,122,1366,	0,901,1348,41233,43237,
chr1	114935398	115053781	NM_015906	0	-	114940269	115053697	0	20	5084,51,153,75,124,350,160,64,133,201,165,275,118,147,115,117,133,145,119,610,	0,5163,6680,8612,9983,12633,14164,15900,17407,28659,31814,32672,34400,34971,38021,40840,70327,70635,71493,117773,
chr1	114935398	115053781	NM_033020	0	-	114940269	115053697	0	19	5084,153,75,124,350,160,64,133,201,165,275,118,147,115,117,133,145,119,610,	0,6680,8612,9983,12633,14164,15900,17407,28659,31814,32672,34400,34971,38021,40840,70327,70635,71493,117773,
chr1	114631913	114696472	NM_205848	0	-	114636407	114682493	0	8	2791,69,151,172,121,559,266,241,	0,4443,8435,9802,14309,48203,50323,64318,
chr1	115127195	115212732	NM_198459	0	-	115128220	115168605	0	18	1057,87,237,106,42,178,149,141,78,70,110,188,45,97,113,137,1010,129,	0,2812,3141,9898,11257,14699,15629,16245,16933,17550,20347,24111,26498,33811,38412,38932,40604,85408,
chr1	114419435	114430169	NM_001010922	0	-	114423744	114429997	0	4	4327,225,122,299,	0,4959,9723,10435,
chr1	115828536	115880857	NM_002506	0	-	115828690	115829416	0	3	892,124,33,	0,7711,52288,
chr1	115590632	115632121	NM_005725	0	-	115593110	115632053	0	8	2544,84,72,99,75,98,103,137,	0,5367,9525,10871,12452,14123,24893,41352,
chr1	116242625	116311426	NM_001232	0	-	116243861	116311162	0	11	1422,75,101,55,46,131,74,112,101,85,498,	0,2916,5187,17835,25503,26987,32896,38219,40723,44823,68303,
chr1	115397454	115537990	NM_003176	0	+	115398085	115537640	0	32	185,132,85,44,54,165,68,74,59,70,74,109,95,185,68,62,105,104,118,71,82,63,63,117,111,93,75,60,177,144,90,488,	0,607,1739,2398,2610,3713,4909,5902,19672,21235,21903,23260,30701,31291,32792,40614,55563,56645,58199,59141,68615,71444,71667,89505,90038,91455,92412,122723,126502,129891,139864,140048,
chr1	116519118	116612675	NM_018420	0	+	116519248	116609729	0	12	217,213,133,165,130,216,141,86,121,73,189,3036,	0,15533,43084,44223,50395,54868,58689,60805,86264,87938,90022,90521,
chr1	117297085	117311851	NM_001767	0	+	117297114	117311405	0	5	90,321,231,123,766,	0,167,5938,10020,14000,
chr1	117117030	117210314	NM_001542	0	-	117119933	117208948	0	12	3154,486,408,411,405,402,60,390,411,378,673,75,	0,4983,10236,14285,25532,29215,32083,33533,39356,41671,91875,93209,
chr1	116915794	116947396	NM_000701	0	+	116916133	116947066	0	23	351,111,60,204,114,135,118,269,199,110,135,193,176,137,151,169,155,124,146,131,102,92,359,	0,10841,11610,14115,14958,15465,15729,16266,17040,17609,19681,20358,21937,23425,24715,25448,25757,26247,27688,27957,28381,30711,31243,
chr1	117117030	117210314	NM_001007237	0	-	117119933	117208948	0	11	3154,486,408,411,405,402,390,411,378,673,75,	0,4983,10236,14285,25532,29215,33533,39356,41671,91875,93209,
chr1	117910084	118068320	NM_006699	0	+	117910805	118065579	0	13	1023,256,97,119,81,95,124,94,116,220,173,116,2874,	0,34723,38086,47250,53106,74768,93026,98871,125684,129300,131919,135392,155362,
chr1	117686208	117753549	NM_024626	0	-	117690279	117753477	0	6	1639,170,279,348,65,104,	0,4026,9504,12987,26520,67237,
chr1	117544381	117579167	NM_004258	0	+	117544439	117576723	0	10	101,381,417,387,384,405,411,396,275,390,	0,8090,9790,11646,15330,16396,19813,23749,32100,34396,
chr1	118496287	118727848	NM_206996	0	-	118506421	118727780	0	49	385,140,145,61,185,137,132,103,100,48,100,46,114,183,125,131,146,189,155,145,218,160,179,121,176,114,153,112,240,92,182,155,114,62,219,228,151,114,138,113,73,162,182,195,187,132,87,141,155,	0,10134,12944,16391,18198,19760,27605,30146,31018,34169,34440,37196,37750,38801,40741,42705,42933,51749,54379,58563,62300,69639,71573,74609,78027,83105,85627,87065,88138,100337,102068,113080,120189,120874,127436,127750,132257,133006,133206,137941,138265,139491,144005,145941,148075,161645,196878,197564,231406,
chr1	119573838	119683295	NM_201263	0	-	119575982	119683267	0	6	2173,119,86,81,258,118,	0,2879,11048,14366,45134,109339,
chr1	119911401	119936751	NM_016527	0	+	119923708	119936463	0	8	124,139,152,278,210,159,70,344,	0,12299,14136,15997,17843,23331,23839,25006,
chr1	119573838	119683295	NM_015836	0	-	119575533	119683267	0	6	2144,119,86,81,258,118,	0,2879,11048,14366,45134,109339,
chr1	119911401	119936751	NM_001005783	0	+	119923708	119936463	0	9	124,220,139,152,278,210,159,70,344,	0,11725,12299,14136,15997,17843,23331,23839,25006,
chr1	120839004	120855681	NM_001100910	0	+	120839833	120854586	0	4	981,78,125,1190,	0,2970,6990,15487,
chr1	144300516	144341755	NR_024584	0	-	144341755	144341755	0	4	239,347,98,86,	0,673,40009,41153,
chr1	144300511	144340773	NR_024511	0	-	144340773	144340773	0	3	244,347,248,	0,678,40014,
chr1	144300511	144340773	NR_024510	0	-	144340773	144340773	0	2	1025,248,	0,40014,
chr1	143915747	144094477	NR_034178	0	+	144094477	144094477	0	4	561,193,163,116,	0,98153,137758,178614,
chr1	145293370	145368684	NM_001039703	0	+	145293405	145368684	0	84	210,103,215,73,212,210,103,215,73,206,52,164,52,173,52,173,109,173,52,173,52,173,109,173,52,173,52,173,109,173,52,173,58,173,109,173,52,173,52,173,109,173,52,173,52,173,109,173,52,173,52,173,109,173,52,173,52,173,109,173,52,173,52,173,109,173,52,173,52,173,109,173,52,173,52,173,52,173,109,173,52,173,109,244,	0,2052,2986,4248,4784,6359,8349,9283,10539,11076,12574,16529,17732,19963,20845,21533,22420,23141,24035,24683,25565,26253,27140,27859,28753,29401,30283,30977,31864,32581,33475,34122,35004,35708,36595,37312,38204,38852,39734,40426,41313,42018,42910,43558,44440,45146,46033,46738,47630,48278,49160,49870,50757,51462,52354,53002,53884,54594,55481,56192,57084,57732,58614,59314,60201,60924,61816,62466,63…
chr1	144851423	144995033	NM_001198834	0	-	144852353	144994731	0	44	1020,47,139,144,227,117,240,125,190,120,132,252,186,153,224,52,236,529,120,193,436,233,89,128,113,138,117,92,82,165,195,180,138,114,159,213,93,120,132,118,176,124,77,443,	0,2741,3094,4316,5392,6188,8335,11894,12711,14386,15168,16497,20272,22453,23257,24553,25612,27611,29318,30006,31022,34673,41077,51653,53201,54635,54997,58445,60458,60706,64021,65146,66075,66395,67409,70411,70763,71095,72266,95201,100777,101142,103792,143167,
chr1	145096406	145116922	NM_004892	0	+	145096546	145115889	0	5	215,110,161,147,1188,	0,7501,13117,15966,19328,
chr1	144951760	145076186	NM_022359	0	-	144952196	145075862	0	7	616,124,77,111,152,56,557,	0,805,3455,42830,64099,69351,123869,
chr1	145209110	145285912	NM_203458	0	+	145248856	145282031	0	5	326,82,260,336,3958,	0,39702,64074,72258,72844,
chr1	144851426	144995022	NM_014644	0	-	144852457	144994731	0	44	1073,47,139,144,227,117,240,125,190,120,132,252,186,153,224,52,236,529,120,193,436,233,89,128,113,138,117,92,82,165,195,180,138,114,159,213,93,120,132,118,176,124,77,432,	0,2738,3091,4313,5389,6185,8332,11891,12708,14383,15165,16494,20269,22450,23254,24550,25609,27608,29315,30003,31019,34670,41074,51650,53198,54632,54994,58442,60455,60703,64018,65143,66072,66392,67406,70408,70760,71092,72263,95198,100774,101139,103789,143164,
chr1	144851423	145039992	NM_001198832	0	-	144852457	145039609	0	46	1076,47,139,144,227,117,240,125,190,120,132,252,153,224,52,236,529,120,193,106,233,89,128,113,138,117,92,82,165,195,180,138,114,159,213,93,120,132,118,176,124,77,111,152,56,403,	0,2741,3094,4316,5392,6188,8335,11894,12711,14386,15168,16497,22453,23257,24553,25612,27611,29318,30006,31352,34673,41077,51653,53201,54635,54997,58445,60458,60706,64021,65146,66075,66395,67409,70411,70763,71095,72266,95201,100777,101142,103792,143167,164436,169688,188166,
chr1	145611035	145688776	NM_014455	0	+	145611239	145688220	0	9	306,59,58,209,72,73,94,116,688,	0,35079,39447,52123,70987,72539,73549,75940,77053,
chr1	145477084	145499091	NM_153713	0	+	145477158	145498778	0	6	366,164,141,96,78,556,	0,10219,15150,20308,21018,21451,
chr1	144951760	144995082	NM_001195261	0	-	144952196	144994994	0	5	616,124,77,111,127,	0,805,3455,42830,43195,
chr1	144951760	144997111	NM_001195260	0	-	144952196	144994635	0	5	616,124,77,111,29,	0,805,3455,42830,45322,
chr1	144951760	144995033	NM_001002810	0	-	144952196	144994731	0	4	616,124,77,443,	0,805,3455,42830,
chr1	144890590	144995022	NM_001002812	0	-	144892213	144994731	0	23	1629,89,128,113,138,117,92,82,165,195,180,138,114,159,213,93,120,132,118,176,124,77,432,	0,1910,12486,14034,15468,15830,19278,21291,21539,24854,25979,26908,27228,28242,31244,31596,31928,33099,56034,61610,61975,64625,104000,
chr1	146657837	146697230	NM_001461	0	-	146658478	146696621	0	9	987,73,353,200,143,163,189,172,352,	0,3918,14896,22576,26123,27037,29486,38649,39041,
chr1	146655883	146697230	NM_001144829	0	-	146656070	146696621	0	9	326,73,353,200,143,163,189,172,362,	0,5872,16850,24530,28077,28991,31440,40603,40985,
chr1	146657837	146697230	NM_001144830	0	-	146661800	146696621	0	7	987,73,200,143,163,189,744,	0,3918,22576,26123,27037,29486,38649,
chr1	147425566	147465755	NM_001097616	0	+	147425566	147465149	0	9	131,81,110,89,93,96,90,66,813,	0,987,13219,15540,16532,32864,35097,39167,39376,
chr1	147575799	147610081	NM_001101663	0	-	147576172	147599164	0	23	390,109,169,52,173,52,173,52,164,52,206,73,215,103,210,212,73,215,210,148,124,142,92,	0,1020,1843,2666,3427,4196,4967,5771,6865,10924,12276,12946,14055,15103,16984,18538,19212,20336,23312,23624,31603,32151,34190,
chr1	147013181	147098015	NM_004326	0	+	147083635	147096760	0	10	263,135,83,312,317,190,100,2242,261,2373,	0,63388,65395,70195,71500,73044,74421,77440,80890,82461,
chr1	146853913	146989699	NR_038423	0	-	146989699	146989699	0	4	2672,111,156,434,	0,132244,133430,135352,
chr1	147574322	147624469	NM_183372	0	-	147576172	147608077	0	24	1867,109,169,52,173,52,173,52,164,52,206,73,215,103,210,212,73,215,103,210,142,99,272,471,	0,2497,3320,4143,4904,5673,6444,7248,8342,12401,13753,14423,15532,16580,18461,20015,20689,21813,22859,24789,33628,35667,41371,49676,
chr1	147400505	147465753	NM_016334	0	+	147400649	147465149	0	14	186,60,104,107,102,121,81,110,89,93,96,90,66,811,	0,8235,10322,15046,15605,25071,26048,38280,40601,41593,57925,60158,64228,64437,
chr1	149553002	149553787	NM_001135789	0	+	149553077	149553572	0	1	785,	0,
chr1	149553002	149553787	NM_001143883	0	+	149553077	149553572	0	1	785,	0,
chr1	149553002	149553662	NM_178230	0	+	149553077	149553572	0	1	660,	0,
chr1	149279475	149291742	NR_027002	0	+	149291742	149291742	0	1	12267,	0,
chr1	150459919	150479749	NM_025150	0	+	150459926	150479540	0	18	73,197,124,125,118,65,79,147,99,218,163,138,78,101,102,73,115,358,	0,414,1520,3157,3950,4154,4967,9038,9366,10086,11058,11453,11772,16891,17188,17462,18147,19472,
chr1	150039341	150117505	NM_007259	0	+	150039914	150116974	0	15	666,135,61,80,69,138,111,135,114,168,159,108,122,132,619,	0,1345,4891,8969,9652,9830,10405,14082,14624,15458,24689,25054,26281,43269,77545,
chr1	150702671	150738433	NM_004079	0	-	150705521	150737239	0	8	2950,103,166,228,150,123,127,260,	0,17581,19810,21585,24805,27662,34442,35502,
chr1	150599521	150602098	NM_207168	0	-	150599807	150601946	0	2	547,209,	0,2368,
chr1	150594598	150602098	NM_004436	0	-	150595319	150601946	0	4	737,167,126,209,	0,3519,5344,7291,
chr1	150595753	150602098	NM_207044	0	-	150598113	150601946	0	3	2531,126,209,	0,4189,6136,
chr1	150595753	150602098	NM_207043	0	-	150598113	150601946	0	4	2531,48,126,209,	0,3201,4189,6136,
chr1	150336989	150449041	NM_015203	0	+	150337190	150445810	0	11	406,130,101,78,53,127,176,283,258,201,6005,	0,53082,76409,77367,78717,79737,81712,92774,95546,100013,106047,
chr1	150702671	150738433	NM_001199739	0	-	150705521	150737239	0	7	2950,103,166,228,123,127,260,	0,17581,19810,21585,27662,34442,35502,
chr1	150594598	150602098	NM_207042	0	-	150595319	150601946	0	5	737,167,48,126,209,	0,3519,4356,5344,7291,
chr1	151512780	151556059	NM_001126337	0	+	151512842	151554183	0	12	122,102,87,90,66,114,129,95,106,84,101,1940,	0,22280,23599,24220,25858,29352,33965,34606,38416,39344,40637,41339,
chr1	151584661	151671559	NM_030918	0	+	151584677	151666077	0	12	327,232,193,65,105,79,164,90,150,129,60,5491,	0,26702,46049,48612,49980,53747,56286,71170,80249,80725,81238,81407,
chr1	151375199	151414681	NM_207171	0	-	151377277	151414680	0	17	3741,25,113,57,141,173,135,147,101,155,338,107,219,291,109,176,125,	0,3883,4187,4511,5376,5685,5970,8901,9572,20673,21225,22231,25099,25399,26879,27942,39357,
chr1	151512780	151556059	NM_020127	0	+	151512842	151554183	0	13	122,75,102,87,90,66,114,129,95,106,84,101,1940,	0,21786,22280,23599,24220,25858,29352,33965,34606,38416,39344,40637,41339,
chr1	151254790	151264381	NM_020832	0	+	151258767	151263685	0	9	81,2132,179,177,163,330,113,142,1191,	0,3960,6213,6780,7063,7363,7807,8117,8400,
chr1	151375199	151431941	NM_001194937	0	-	151377277	151414680	0	19	3741,25,113,57,141,173,135,147,101,155,338,107,192,291,109,176,159,125,314,	0,3883,4187,4511,5376,5685,5970,8901,9572,20673,21225,22231,25099,25399,26879,27942,38204,39357,56428,
chr1	151375199	151431941	NM_015100	0	-	151377277	151414680	0	19	3741,25,113,57,141,173,135,147,101,155,338,107,219,291,109,176,159,125,314,	0,3883,4187,4511,5376,5685,5970,8901,9572,20673,21225,22231,25099,25399,26879,27942,38204,39357,56428,
chr1	151778546	151804348	NM_005060	0	-	151779947	151804240	0	11	1563,110,111,108,133,122,513,142,86,30,148,	0,5254,6876,7168,7417,8503,8842,10593,11124,23358,25654,
chr1	151375199	151431941	NM_001194938	0	-	151377277	151414680	0	18	3741,25,113,57,141,173,135,147,101,155,338,107,192,291,109,176,125,314,	0,3883,4187,4511,5376,5685,5970,8901,9572,20673,21225,22231,25099,25399,26879,27942,39357,56428,
chr1	151375199	151431941	NM_145796	0	-	151377277	151414680	0	17	3741,25,113,57,141,173,135,147,101,155,338,107,219,291,159,125,314,	0,3883,4187,4511,5376,5685,5970,8901,9572,20673,21225,22231,25099,25399,38204,39357,56428,
chr1	151778546	151798553	NM_001001523	0	-	151779947	151798412	0	10	1563,110,111,108,133,122,513,142,86,148,	0,5254,6876,7168,7417,8503,8842,10593,11124,19859,
chr1	153606457	153618782	NM_015607	0	+	153609064	153617745	0	6	362,82,154,184,138,1243,	0,2590,4313,8264,9245,11082,
chr1	153965167	154127592	NM_001159484	0	-	153965310	154127520	0	38	244,75,105,150,127,137,218,176,175,92,159,132,81,180,63,133,128,129,102,105,89,193,174,222,146,199,156,138,141,107,69,159,133,151,94,132,137,275,	0,323,2384,17280,19552,26241,29434,30430,32850,34814,37204,53377,53597,61536,62078,64123,65397,65873,67848,68250,68894,77581,96729,102243,107306,111320,125033,125979,133631,134619,136585,143122,145414,147110,148739,150754,160044,162150,
chr1	153777202	153895451	NM_020699	0	-	153782652	153800823	0	11	5584,118,111,203,316,171,132,132,130,336,243,	0,7004,7295,8523,11546,12645,13313,14064,14879,23286,118006,
chr1	153965167	154127592	NM_207308	0	-	153965310	154127520	0	40	244,75,105,205,251,150,127,137,218,176,175,92,159,132,81,180,63,133,128,129,102,105,89,193,174,222,146,199,156,138,141,107,69,159,133,151,94,132,137,275,	0,323,2384,8164,9043,17280,19552,26241,29434,30430,32850,34814,37204,53377,53597,61536,62078,64123,65397,65873,67848,68250,68894,77581,96729,102243,107306,111320,125033,125979,133631,134619,136585,143122,145414,147110,148739,150754,160044,162150,
chr1	153606457	153618782	NM_001244664	0	+	153609064	153617551	0	4	362,82,154,1243,	0,2590,4313,11082,
chr1	153606457	153618782	NM_001206612	0	+	153609064	153617745	0	6	362,82,154,187,138,1243,	0,2590,4313,8261,9245,11082,
chr1	154377668	154410561	NM_001206866	0	+	154378105	154410020	0	7	522,249,124,182,167,142,651,	0,24003,25290,29326,29797,30776,32242,
chr1	154916558	154928567	NM_020524	0	-	154917499	154926197	0	11	1035,1232,132,71,24,234,166,65,127,87,23,	0,1489,3334,3559,3899,4050,7149,7388,7712,9588,11986,
chr1	154669941	154842754	NM_001204087	0	-	154680451	154842440	0	9	10807,70,128,111,142,45,419,96,1247,	0,15998,17410,28450,35537,39578,74509,124623,171566,
chr1	154669941	154832338	NM_170782	0	-	154680451	154832188	0	8	10807,70,128,111,142,419,96,168,	0,15998,17410,28450,35537,74509,124623,162229,
chr1	154377668	154441926	NM_000565	0	+	154378105	154437856	0	10	522,249,124,182,167,142,47,70,94,4317,	0,24003,25290,29326,29797,30776,42932,44718,49295,59941,
chr1	155051347	155060014	NM_004952	0	+	155051417	155059019	0	5	198,314,66,78,1126,	0,6219,7005,7256,7541,
chr1	154669941	154842754	NM_002249	0	-	154680451	154842440	0	8	10807,70,128,111,142,419,96,1247,	0,15998,17410,28450,35537,74509,124623,171566,
chr1	154377668	154441926	NM_181359	0	+	154378105	154437641	0	9	522,249,124,182,167,142,47,70,4317,	0,24003,25290,29326,29797,30776,42932,44718,59941,
chr1	156084460	156109878	NM_170708	0	+	156084709	156108897	0	11	605,157,126,171,126,221,223,108,120,270,1008,	0,15947,19733,20135,20517,21231,21544,22251,22443,23818,24410,
chr1	156084460	156107657	NM_005572	0	+	156084709	156107555	0	10	605,157,126,171,126,221,223,108,120,213,	0,15947,19733,20135,20517,21231,21544,22251,22443,22984,
chr1	155580006	155584758	NM_018116	0	+	155580039	155584064	0	14	117,136,70,76,55,139,118,135,153,132,185,105,110,909,	0,209,823,1000,1333,1473,1767,1966,2202,2628,2833,3246,3441,3843,
chr1	155305051	155532324	NM_018489	0	-	155307450	155491310	0	28	2491,302,41,167,173,139,91,87,249,133,55,153,158,95,165,109,147,207,109,46,74,95,180,742,102,4564,519,381,	0,2828,4067,6675,8053,8343,8922,11122,12395,14066,14281,17445,19212,22055,22324,25040,35243,35516,43020,43242,44782,60198,80483,103066,124536,142625,185839,226892,
chr1	155829259	155854990	NM_152280	0	+	155829552	155851299	0	4	327,827,124,4002,	0,8496,21031,21729,
chr1	156084460	156109878	NM_170707	0	+	156084709	156108897	0	12	605,157,126,171,126,221,223,108,120,90,270,1008,	0,15947,19733,20135,20517,21231,21544,22251,22443,22984,23818,24410,
chr1	156495196	156542396	NM_178229	0	-	156496277	156542321	0	38	1195,109,102,167,213,88,127,103,133,233,85,141,225,164,153,209,70,72,84,171,140,168,91,164,122,158,161,88,164,79,179,114,68,77,78,157,88,112,	0,2547,3104,3511,4700,5755,7575,8368,8604,9096,9758,11776,13404,13969,14433,15303,18576,18747,18984,22668,22943,23176,24856,26300,26569,28830,31128,35529,36433,37182,37729,38148,38352,39210,40622,40985,43971,47088,
chr1	156737273	156770609	NM_005973	0	+	156737563	156770252	0	7	758,48,567,96,144,66,444,	0,14800,19126,24215,27183,29794,32892,
chr1	156890423	156902880	NM_144702	0	+	156890595	156902761	0	15	332,150,129,76,78,69,160,84,90,150,94,89,112,122,236,	0,3317,3792,4011,4306,6570,6864,7101,7283,8648,9004,9897,11284,11792,12221,
chr1	157543538	157567870	NM_031282	0	-	157545313	157567734	0	12	1862,32,69,83,28,114,288,285,255,255,21,167,	0,1950,4725,5021,6572,7782,12419,13527,14116,15455,22579,24165,
chr1	157800703	157811634	NM_005894	0	-	157801753	157811491	0	6	1055,321,342,321,27,171,	0,2278,3493,4921,8470,10760,
chr1	158979681	159024945	NM_005531	0	+	158984470	159024691	0	11	270,285,116,168,423,189,168,168,420,192,335,	0,4769,5980,6641,8337,10449,22632,39540,41787,43641,44929,
chr1	158979681	159024945	NM_001206567	0	+	158984470	159024691	0	11	270,285,116,423,189,168,168,168,420,192,335,	0,4769,5980,8337,10449,22632,35405,39540,41787,43641,44929,
chr1	158580495	158656506	NM_003126	0	-	158581053	158656307	0	52	684,145,147,54,188,52,18,113,297,210,77,169,99,133,122,121,209,105,138,132,163,104,144,198,100,182,145,92,102,187,152,138,93,218,123,244,182,205,156,78,111,138,102,136,155,145,134,147,141,126,240,223,	0,2111,3015,3547,4510,6831,7333,8516,9464,12277,15440,16133,16919,23837,25207,25935,27327,28876,29164,31705,32108,32616,33547,34482,34789,36833,37803,39150,40661,41761,42568,43905,45858,46771,50581,51996,55610,57152,58702,59003,60637,61353,63623,63834,65435,66984,67695,69877,70821,72665,74402,75788,
chr1	159896828	159915386	NM_001135050	0	-	159897134	159913244	0	21	488,128,861,43,177,85,251,176,124,151,117,141,143,146,142,118,155,153,189,232,24,	0,721,1119,2312,2599,2852,3150,3653,4099,4414,4773,5473,7151,7386,7642,9360,9715,10647,15924,16358,18534,
chr1	160258376	160313354	NM_001098398	0	-	160259946	160312960	0	33	1630,195,162,111,187,137,69,78,110,90,124,89,96,190,147,163,166,86,140,83,76,67,151,83,136,100,110,110,77,81,74,114,434,	0,1905,2748,3232,3425,3897,4579,4799,5897,6181,7149,7474,8756,8969,10258,10515,16846,17101,17767,18576,20514,21605,23281,24498,25403,34844,36956,43861,45016,46655,51322,51594,54544,
chr1	160160284	160171676	NM_001231	0	+	160160541	160171166	0	11	536,85,101,112,74,131,46,55,101,75,642,	0,2307,3252,4517,4966,5402,7074,8182,8458,9356,10750,
chr1	160258376	160313354	NM_004371	0	-	160259946	160312960	0	33	1630,195,162,111,187,137,69,78,110,90,124,89,96,190,147,163,139,86,140,83,76,67,151,83,136,100,110,110,77,81,74,114,434,	0,1905,2748,3232,3425,3897,4579,4799,5897,6181,7149,7474,8756,8969,10258,10515,16846,17101,17767,18576,20514,21605,23281,24498,25403,34844,36956,43861,45016,46655,51322,51594,54544,
chr1	160007256	160040051	NM_002241	0	-	160011182	160012322	0	2	5066,240,	0,32555,
chr1	159896828	159915386	NM_020789	0	-	159897134	159913244	0	21	488,128,861,43,177,85,251,176,124,151,117,141,95,146,142,118,155,153,189,232,24,	0,721,1119,2312,2599,2852,3150,3653,4099,4414,4773,5473,7151,7386,7642,9360,9715,10647,15924,16358,18534,
chr1	159772172	159786047	NM_001004310	0	+	159772214	159785451	0	10	73,21,267,285,282,123,66,72,32,722,	0,4213,5795,6578,7019,7711,11106,11838,13045,13153,
chr1	160799949	160832692	NM_001166664	0	-	160801136	160832467	0	8	1268,57,66,60,68,111,318,286,	0,2359,3891,6035,8291,8779,11424,32457,
chr1	160799949	160832692	NM_016382	0	-	160801136	160832467	0	9	1268,57,66,60,68,111,276,318,286,	0,2359,3891,6035,8291,8779,11050,11424,32457,
chr1	161070345	161087866	NM_012394	0	-	161070472	161087816	0	4	304,124,89,125,	0,1492,1731,17396,
chr1	160799949	160832692	NM_001166663	0	-	160801136	160832467	0	9	1268,57,66,60,68,111,291,318,286,	0,2359,3891,6035,8291,8779,11050,11424,32457,
chr1	162039580	162339813	NM_001164757	0	+	162039967	162337257	0	10	492,72,93,59,109,142,167,177,166,2972,	0,84614,217553,230857,263226,274044,285396,287169,295613,297261,
chr1	161736033	161933860	NM_007348	0	+	161736150	161928444	0	16	199,77,88,107,130,204,221,186,92,132,114,100,71,115,85,5625,	0,12000,15668,17746,25164,25880,35808,53389,54826,80205,85478,86980,93963,96954,146052,192202,
chr1	162039580	162339813	NM_014697	0	+	162039967	162337257	0	10	492,72,93,74,109,142,167,177,166,2972,	0,84614,217553,230842,263226,274044,285396,287169,295613,297261,
chr1	163291722	163325553	NM_145697	0	+	163295841	163325259	0	14	280,143,75,77,62,98,74,97,63,138,141,176,136,429,	0,4099,5555,6295,6913,14818,16087,17448,18431,21800,23745,25830,27012,33402,
chr1	163291722	163325553	NM_031423	0	+	163295841	163325259	0	14	134,143,75,77,62,98,74,97,63,138,141,176,136,429,	0,4099,5555,6295,6913,14818,16087,17448,18431,21800,23745,25830,27012,33402,
chr1	162602227	162750247	NM_006182	0	+	162688853	162750036	0	18	194,164,109,103,232,148,106,184,244,63,131,211,224,128,192,235,150,346,	0,22773,86599,120657,122186,122718,123226,127358,128773,133563,134791,137864,139586,141031,143214,143698,146142,147674,
chr1	162602227	162750247	NM_001014796	0	+	162688853	162750036	0	19	194,164,80,109,103,232,148,106,184,244,63,131,211,224,128,192,235,150,346,	0,22773,72614,86599,120657,122186,122718,123226,127358,128773,133563,134791,137864,139586,141031,143214,143698,146142,147674,
chr1	165446078	165551341	NR_026744	0	-	165551341	165551341	0	7	274,259,197,114,71,87,750,	0,5507,24589,46132,97176,98441,104513,
chr1	165171103	165325478	NM_001174069	0	-	165173116	165324796	0	9	2174,171,70,78,173,233,187,98,172,	0,3997,6196,8832,11774,47541,151209,153617,154203,
chr1	165406164	165414592	NR_033824	0	-	165414592	165414592	0	2	274,511,	0,7917,
chr1	165370158	165414592	NM_006917	0	-	165370499	165414130	0	10	489,106,92,133,130,161,180,145,248,511,	0,5890,7305,8636,9780,10027,16119,18948,27797,43923,
chr1	165171103	165325952	NM_177398	0	-	165173116	165324796	0	9	2174,171,70,78,173,233,187,98,361,	0,3997,6196,8832,11774,47541,151209,153617,154488,
chr1	165796731	165880855	NM_012474	0	+	165797070	165877060	0	7	438,160,97,143,98,49,3935,	0,62709,63731,68695,75687,78426,80189,
chr1	166573152	166594473	NR_002925	0	+	166594473	166594473	0	7	69,98,144,189,163,143,556,	0,844,8544,16883,17954,19728,20765,
chr1	166039255	166135958	NM_001017961	0	-	166039477	166135485	0	2	745,736,	0,95967,
chr1	167599473	167675486	NM_052862	0	+	167599660	167673933	0	7	193,102,90,72,204,744,1586,	0,53663,55184,59812,63862,66862,74427,
chr1	167190065	167396582	NM_002697	0	+	167190134	167385047	0	16	130,66,101,54,120,189,127,95,174,142,140,180,106,346,89,11846,	0,111641,144638,149332,151088,153279,155200,163028,168759,175457,177165,178357,180622,191130,192197,194671,
chr1	167190122	167396582	NR_037163	0	+	167396582	167396582	0	17	73,101,66,101,54,120,189,127,95,174,142,140,180,106,346,89,11846,	0,82588,111584,144581,149275,151031,153222,155143,162971,168702,175400,177108,178300,180565,191073,192140,194614,
chr1	166958518	166991447	NM_032858	0	+	166958589	166991092	0	12	203,93,100,156,42,125,55,142,63,133,76,543,	0,455,2096,3404,4746,14898,15794,15974,26940,28545,31803,32386,
chr1	167298280	167396582	NM_001198783	0	+	167298515	167385047	0	16	263,66,101,54,120,189,127,95,174,142,140,180,106,346,89,11846,	0,3426,36423,41117,42873,45064,46985,54813,60544,67242,68950,70142,72407,82915,83982,86456,
chr1	167190065	167396582	NM_001198786	0	+	167190134	167385047	0	15	130,66,101,54,120,127,95,174,142,140,180,106,346,89,11846,	0,111641,144638,149332,151088,155200,163028,168759,175457,177165,178357,180622,191130,192197,194671,
chr1	167885912	167905439	NR_026550	0	-	167905439	167905439	0	5	1685,112,85,41,469,	0,3304,3872,7822,19058,
chr1	168148170	168171351	NM_152902	0	+	168148315	168169284	0	7	249,180,100,132,96,63,2211,	0,4969,5846,12436,17614,19986,20970,
chr1	167905796	168045083	NM_001017977	0	+	167906149	168044673	0	19	450,62,93,186,114,136,215,94,120,261,118,116,87,328,139,157,89,106,475,	0,15241,30070,38271,50936,54645,56667,65923,67311,67974,101812,106466,108026,108341,127062,129031,129818,131799,138812,
chr1	167905796	168045083	NM_018442	0	+	167906149	168044673	0	20	450,62,93,186,114,136,215,94,120,261,60,118,116,87,328,139,157,89,106,475,	0,15241,30070,38271,50936,54645,56667,65923,67311,67974,86429,101812,106466,108026,108341,127062,129031,129818,131799,138812,
chr1	167885912	167906307	NM_015415	0	-	167887560	167905079	0	6	1685,112,85,41,166,65,	0,3304,3872,7822,19058,20330,
chr1	167905796	168045083	NM_001198956	0	+	167906149	168044673	0	22	450,62,93,186,114,136,215,94,120,261,171,60,118,116,87,328,42,139,157,89,106,475,	0,15241,30070,38271,50936,54645,56667,65923,67311,67974,79222,86429,101812,106466,108026,108341,114333,127062,129031,129818,131799,138812,
chr1	168664694	168698442	NM_001937	0	-	168665786	168698412	0	4	1159,108,126,335,	0,5560,18764,33413,
chr1	167885912	167906307	NM_001143674	0	-	167887560	167905079	0	6	1685,112,85,41,166,131,	0,3304,3872,7822,19058,20264,
chr1	167905796	168045083	NM_001198957	0	+	167906149	168044673	0	21	450,62,186,114,136,215,94,120,261,171,60,118,116,87,328,42,139,157,89,106,475,	0,15241,38271,50936,54645,56667,65923,67311,67974,79222,86429,101812,106466,108026,108341,114333,127062,129031,129818,131799,138812,
chr1	169337193	169365780	NM_003666	0	+	169338760	169356420	0	8	387,78,440,200,129,220,213,649,	0,1517,8584,10374,12525,14106,19041,27938,
chr1	169101768	169337186	NM_013330	0	-	169102022	169336948	0	12	287,108,102,69,65,106,208,51,111,167,108,241,	0,36916,98187,102600,105092,154772,166025,170614,177439,190586,191862,235177,
chr1	169101772	169337186	NM_197972	0	-	169102022	169293633	0	12	283,108,102,69,65,106,208,51,111,167,77,241,	0,36912,98183,102596,105088,154768,166021,170610,177435,190582,191858,235173,
chr1	169075946	169101960	NM_001677	0	+	169076067	169100793	0	6	218,129,156,185,81,1431,	0,4661,18175,20515,23301,24583,
chr1	169890469	170038056	NM_001204517	0	-	169890816	170024489	0	20	453,100,190,86,99,126,166,113,109,101,163,179,99,125,100,142,56,155,132,1412,	0,32682,39717,51184,56756,60643,61373,61941,63253,70826,95133,103089,110557,113043,114125,116961,117904,125383,133976,146175,
chr1	170633312	170708541	NM_022716	0	+	170633359	170705327	0	4	288,176,182,3353,	0,55554,62048,71876,
chr1	169890469	170043879	NM_001204516	0	-	169890816	170043608	0	19	453,100,190,86,99,126,166,113,109,101,163,179,99,125,100,142,56,155,303,	0,32682,39717,51184,56756,60643,61373,61941,63253,70826,95133,103089,110557,113043,114125,116961,117904,125383,153107,
chr1	170633312	170708541	NM_006902	0	+	170633359	170699472	0	5	288,176,182,72,3353,	0,55554,62048,66105,71876,
chr1	169890469	170043879	NM_001204514	0	-	169890816	170010902	0	21	453,100,190,86,99,126,166,113,109,101,163,179,99,125,100,142,56,164,155,132,303,	0,32682,39717,51184,56756,60643,61373,61941,63253,70826,95133,103089,110557,113043,114125,116961,117904,120348,125383,133976,153107,
chr1	170115187	170136923	NM_001136107	0	+	170115248	170136898	0	4	215,176,250,297,	0,14471,20455,21439,
chr1	169890469	170043879	NM_014970	0	-	169890816	170043608	0	20	453,100,190,86,99,126,166,113,109,101,163,179,99,125,100,142,56,155,132,303,	0,32682,39717,51184,56756,60643,61373,61941,63253,70826,95133,103089,110557,113043,114125,116961,117904,125383,133976,153107,
chr1	171669295	171711379	NR_033704	0	-	171711379	171711379	0	9	1929,148,52,80,101,51,47,115,330,	0,4231,6211,9509,10558,19015,28368,38193,41754,
chr1	171669295	171711379	NM_003762	0	-	171673645	171707554	0	8	4379,52,80,101,51,47,115,330,	0,6211,9509,10558,19015,28368,38193,41754,
chr1	171669295	171711379	NM_001185127	0	-	171673645	171707554	0	8	4379,52,80,101,48,47,115,330,	0,6211,9509,10558,19015,28368,38193,41754,
chr1	171154387	171181822	NM_001460	0	+	171154852	171178092	0	10	111,138,189,163,143,200,356,73,1924,1884,	0,459,8086,11400,14097,18616,20030,22469,23545,25551,
chr1	171283485	171311223	NM_002022	0	+	171288964	171310978	0	10	67,142,140,189,163,143,200,353,70,672,	0,1839,5471,8657,9791,17293,18362,20064,23009,27066,
chr1	173900351	173962210	NM_172071	0	-	173907858	173962123	0	19	7658,116,174,133,91,214,153,168,371,215,282,113,119,133,201,176,240,121,318,	0,10051,12228,15262,15532,16155,20772,29863,30511,32759,33625,39291,41295,47274,49595,51513,52204,53285,61541,
chr1	173204198	173446294	NR_037845	0	-	173446294	173446294	0	3	4964,131,524,	0,227264,241572,
chr1	173469603	173572233	NM_178527	0	-	173470232	173570915	0	28	633,61,85,186,132,168,99,126,149,52,150,189,199,120,98,96,164,82,169,144,100,162,117,166,129,101,206,344,	0,2801,4782,6391,9103,17072,20836,23504,24314,26198,29440,33144,34019,35365,36477,47224,47924,54268,56875,72717,76196,81382,83041,87200,97439,99652,101185,102286,
chr1	173793796	173827682	NM_018122	0	+	173794367	173826843	0	17	698,100,67,102,96,124,47,107,70,180,108,63,153,219,111,76,1027,	0,2028,3674,6001,6876,8717,9814,12281,13531,14708,16207,20570,25668,28690,29136,32007,32859,
chr1	174968891	174981163	NM_014412	0	+	174969316	174979215	0	6	440,220,97,100,98,2105,	0,4858,6989,7342,8853,10167,
chr1	174128551	174927327	NM_014857	0	+	174188295	174927042	0	21	244,171,193,211,175,158,111,67,103,167,142,94,151,114,75,126,144,42,129,93,300,	0,59711,61558,71731,82069,91061,93066,113000,116419,119199,145572,211565,234581,477961,524108,540111,542699,592899,652418,798042,798476,
chr1	174769034	174964445	NM_001243765	0	+	174769470	174959138	0	9	604,129,93,111,105,84,72,198,5460,	0,11935,157559,169379,176180,178909,182936,188743,189951,
chr1	174843523	174927327	NM_001243763	0	+	174846632	174927042	0	4	121,214,93,300,	0,3006,83070,83504,
chr1	174844655	174927327	NM_001035230	0	+	174846632	174927042	0	4	196,214,93,300,	0,1874,81938,82372,
chr1	174968570	174981163	NM_001007214	0	+	174973863	174979215	0	6	255,220,97,100,98,2105,	0,5179,7310,7663,9174,10488,
chr1	175291934	175712752	NM_003285	0	-	175292492	175375850	0	23	678,164,162,97,152,133,131,144,120,147,120,270,264,90,186,270,151,116,264,477,562,101,391,	0,1557,7275,12912,14729,31592,32704,33520,36813,39864,40909,42211,43076,44409,56753,63233,68489,70981,73745,80341,83417,205470,420427,
chr1	176837953	177134024	NM_207108	0	-	176837975	177133812	0	22	210,101,136,152,134,269,189,105,128,195,167,151,138,75,85,168,150,108,147,394,188,495,	0,7719,14041,15521,19253,25744,65334,67448,75073,77108,80367,88860,89527,96345,145973,154586,155765,160816,161988,163638,192260,295576,
chr1	176830202	177134024	NM_004319	0	-	176833419	177133812	0	23	3455,184,101,136,152,134,269,189,105,128,195,167,151,138,75,85,168,150,108,147,394,188,495,	0,7777,15470,21792,23272,27004,33495,73085,75199,82824,84859,88118,96611,97278,104096,153724,162337,163516,168567,169739,171389,200011,303327,
chr1	176432306	176811970	NM_020318	0	+	176525458	176811590	0	23	248,1835,1072,146,294,193,122,490,129,92,194,147,136,217,172,178,214,169,136,110,72,99,455,	0,92236,131353,207799,226966,228955,232567,235929,239436,243188,246812,248664,276455,276809,302495,306436,307796,326638,328176,330389,336890,377002,379209,
chr1	176432306	176660341	NM_021936	0	+	176525458	176659619	0	5	248,1835,1072,146,1069,	0,92236,131353,207799,226966,
chr1	177975274	178007142	NR_037167	0	-	178007142	178007142	0	10	2010,229,83,101,110,66,59,97,108,111,	0,16300,18264,20015,25411,26290,26887,28565,31554,31757,
chr1	179068461	179198819	NM_001168236	0	-	179076852	179198532	0	11	10115,174,90,153,185,178,85,273,296,171,444,	0,10955,12982,15551,18005,19260,20863,22268,27050,31984,129914,
chr1	178995073	179045702	NM_014864	0	+	179012982	179041279	0	8	160,510,87,110,172,192,60,4655,	0,17776,24340,28590,37988,38366,40861,45974,
chr1	178310605	178448648	NM_004841	0	+	178310730	178442374	0	16	138,107,110,154,99,555,145,145,237,202,200,862,135,203,88,6439,	0,48629,79040,97951,100078,101204,104047,110100,110945,112976,115229,116212,122807,124449,125863,131604,
chr1	179079715	179198819	NM_001136001	0	-	179079939	179198532	0	10	265,90,153,185,178,85,273,296,171,444,	0,1728,4297,6751,8006,9609,11014,15796,20730,118660,
chr1	178694299	178889237	NM_152663	0	+	178745899	178885494	0	20	255,140,105,51,84,90,93,127,138,91,68,136,152,55,78,106,93,106,92,3773,	0,51517,59253,60392,82880,86150,96447,108259,152333,153737,158301,159911,160804,164477,167065,168754,172499,176941,181611,191165,
chr1	179068461	179198819	NM_001168238	0	-	179076852	179198532	0	12	9572,234,174,90,153,185,178,85,273,296,171,444,	0,9881,10955,12982,15551,18005,19260,20863,22268,27050,31984,129914,
chr1	179068461	179198819	NM_001168237	0	-	179076852	179198532	0	13	9572,234,174,90,153,185,178,85,273,296,171,63,444,	0,9881,10955,12982,15551,18005,19260,20863,22268,27050,31984,33985,129914,
chr1	179068461	179198819	NM_007314	0	-	179076852	179198532	0	12	10115,174,90,153,185,178,85,273,296,171,63,444,	0,10955,12982,15551,18005,19260,20863,22268,27050,31984,33985,129914,
chr1	179334854	179523870	NM_144696	0	+	179335644	179523654	0	26	281,203,173,104,121,86,57,103,122,141,105,121,102,155,76,235,199,94,200,97,108,114,105,83,233,224,	0,684,3080,4255,12917,13677,16980,17722,19518,28183,29378,45426,63798,64732,66547,79250,102723,117408,125818,127135,143576,159614,162607,168075,169010,188792,
chr1	180199432	180244188	NM_033343	0	+	180199664	180243714	0	6	308,172,203,155,172,869,	0,17987,36094,41082,41537,43887,
chr1	179828164	179846941	NM_022347	0	-	179833915	179834311	0	3	6825,135,114,	0,18209,18663,
chr1	179560756	179660407	NM_173533	0	+	179561750	179660078	0	17	504,246,408,191,84,57,154,173,221,213,67,201,159,183,144,211,577,	0,980,1838,4006,26977,29413,39145,42835,44045,48217,48757,59245,60417,70482,71726,77572,99074,
chr1	179923907	180084015	NM_014810	0	+	179955316	180080296	0	38	370,86,47,115,160,623,114,114,147,659,122,1061,151,164,175,221,164,111,141,137,123,170,197,185,88,147,158,200,212,145,161,140,83,2003,408,147,123,3884,	0,31396,32467,35734,37289,41780,48401,51681,57156,59074,61076,65176,67925,69646,76547,79089,82153,86365,86889,88283,89278,93763,98197,98977,99642,107447,110342,120249,123690,125744,129245,132805,135941,137841,140750,141265,144090,156224,
chr1	179809101	179846941	NM_145034	0	-	179815205	179821800	0	6	6862,102,519,180,135,114,	0,7568,10878,12665,37272,37726,
chr1	179560747	179660407	NM_001199091	0	+	179561750	179660078	0	17	53,538,408,191,84,57,154,173,221,213,67,201,159,183,144,211,577,	0,697,1847,4015,26986,29422,39154,42844,44054,48226,48766,59254,60426,70491,71735,77581,99083,
chr1	179560988	179660407	NM_001199089	0	+	179561750	179660078	0	18	217,246,408,191,84,57,154,173,221,213,67,201,159,162,183,144,211,577,	0,748,1606,3774,26745,29181,38913,42603,43813,47985,48525,59013,60185,62347,70250,71494,77340,98842,
chr1	179560756	179660407	NM_001199085	0	+	179561750	179660078	0	18	504,246,408,191,84,57,154,173,221,213,67,201,159,162,183,144,211,577,	0,980,1838,4006,26977,29413,39145,42835,44045,48217,48757,59245,60417,62579,70482,71726,77572,99074,
chr1	179809101	179846941	NM_001199260	0	-	179815205	179821800	0	7	6862,102,519,180,419,135,114,	0,7568,10878,12665,25469,37272,37726,
chr1	181002560	181031074	NM_001531	0	+	181003143	181024401	0	7	40,188,261,276,276,105,6714,	0,462,15627,16586,18810,20148,21800,
chr1	181002560	181031074	NM_001195035	0	+	181003143	181024401	0	5	40,188,261,276,6714,	0,462,15627,16586,21800,
chr1	181002560	181031074	NM_001195000	0	+	181003143	181024401	0	6	40,188,261,276,105,6714,	0,462,15627,16586,20148,21800,
chr1	181002560	181031074	NM_001194999	0	+	181003143	181024401	0	7	40,188,261,141,276,105,6714,	0,462,15627,16721,18810,20148,21800,
chr1	180601145	180859415	NM_004736	0	+	180601337	180853202	0	15	261,52,102,224,150,84,82,191,180,172,195,167,140,222,6274,	0,50350,155743,171378,174052,174464,179397,192743,193155,202864,204512,231698,241793,248066,251996,
chr1	180601145	180859415	NM_001135669	0	+	180601337	180853202	0	14	261,52,102,224,150,84,82,191,180,172,167,140,222,6274,	0,50350,155743,171378,174052,174464,179397,192743,193155,202864,231698,241793,248066,251996,
chr1	181452685	181775921	NM_000721	0	+	181452880	181767970	0	47	461,106,140,104,153,182,104,116,54,90,210,113,113,132,73,118,68,98,57,651,314,160,130,60,107,12,97,161,138,202,165,111,84,126,66,92,166,128,97,106,108,101,107,112,181,191,8494,	0,26927,27821,94216,95522,97045,167788,227404,231788,232490,233543,234505,236201,236656,237233,238208,240920,242515,247625,248834,249887,252725,253975,254817,255597,266926,268593,271687,272406,273375,274397,275208,279024,279856,282996,287743,288516,292551,297877,300129,301111,301768,302163,306895,311314,313118,314742,
chr1	181452685	181775921	NM_001205293	0	+	181452880	181767970	0	48	461,106,140,104,153,182,104,116,54,90,210,113,113,132,73,118,68,98,57,651,314,160,130,60,107,12,97,161,138,202,165,111,84,126,66,92,166,128,97,106,108,101,107,112,129,181,191,8494,	0,26927,27821,94216,95522,97045,167788,227404,231788,232490,233543,234505,236201,236656,237233,238208,240920,242515,247625,248834,249887,252725,253975,254817,255597,266926,268593,271687,272406,273375,274397,275208,279024,279856,282996,287743,288516,292551,297877,300129,301111,301768,302163,306895,310115,311314,313118,314742,
chr1	181452685	181775921	NM_001205294	0	+	181452880	181767970	0	46	461,106,140,104,153,182,104,116,54,90,210,113,113,132,73,118,68,98,651,314,160,130,60,107,12,97,161,138,202,165,111,84,126,66,92,166,128,97,106,108,101,107,112,181,191,8494,	0,26927,27821,94216,95522,97045,167788,227404,231788,232490,233543,234505,236201,236656,237233,238208,240920,242515,248834,249887,252725,253975,254817,255597,266926,268593,271687,272406,273375,274397,275208,279024,279856,282996,287743,288516,292551,297877,300129,301111,301768,302163,306895,311314,313118,314742,
chr1	182808438	182857117	NR_033302	0	+	182857117	182857117	0	29	153,133,141,112,113,149,137,47,137,90,162,78,192,142,83,157,101,214,95,74,153,161,112,162,128,230,116,201,900,	0,3241,3990,12929,14002,14726,16273,17228,18800,19247,19429,19736,20689,27140,27657,33033,35550,36746,37143,37526,38717,39946,41193,41960,42216,43835,44216,45309,47779,
chr1	183217371	183387634	NM_015039	0	-	183221775	183387402	0	11	4507,68,102,77,45,81,127,79,68,89,317,	0,12765,12965,30316,35758,36473,38425,41891,44553,45468,169946,
chr1	183217371	183274009	NM_170706	0	-	183221775	183273874	0	11	4507,68,102,77,45,81,127,79,68,89,205,	0,12765,12965,30316,35758,36473,38425,41891,44553,45468,56433,
chr1	182992594	183114727	NM_002293	0	+	182992851	183111925	0	28	675,305,131,167,189,118,99,137,123,190,113,222,189,246,154,143,179,157,206,80,138,145,150,115,200,159,100,3059,	0,79868,84816,87028,91071,92060,93117,93307,93860,94074,94574,98263,98603,101171,101937,102660,103766,105134,106884,107839,108940,109946,111200,111582,112926,114209,116944,119074,
chr1	182808438	182857117	NM_001357	0	+	182811701	182856569	0	28	153,133,141,112,113,149,47,137,90,162,78,192,142,83,157,101,214,95,74,153,161,112,162,128,230,116,201,900,	0,3241,3990,12929,14002,14726,17228,18800,19247,19429,19736,20689,27140,27657,33033,35550,36746,37143,37526,38717,39946,41193,41960,42216,43835,44216,45309,47779,
chr1	184020810	184043344	NM_001127394	0	+	184020889	184041997	0	4	214,82,136,1384,	0,2677,3051,21150,
chr1	184020810	184043344	NR_023349	0	+	184043344	184043344	0	6	214,82,136,117,142,1384,	0,2677,3051,18939,20480,21150,
chr1	184020810	184043344	NM_052965	0	+	184020889	184041981	0	5	214,82,136,142,1384,	0,2677,3051,20480,21150,
chr1	183605207	183897666	NM_015149	0	+	183711292	183895426	0	19	429,164,111,209,78,185,125,216,104,85,90,87,33,122,90,187,255,115,2428,	0,106053,170301,211492,229922,244542,247712,248649,252400,256003,261734,264076,266494,268776,270938,276008,280373,286148,290031,
chr1	184659624	184724041	NM_025191	0	-	184663196	184723780	0	20	3982,186,166,192,154,155,166,125,84,84,126,98,106,135,154,113,40,101,46,419,	0,12320,16152,17662,19903,21232,21942,26397,27049,28671,28952,30798,33260,35764,42346,44040,46534,47120,59056,63998,
chr1	185126290	185260913	NM_017673	0	+	185129973	185259935	0	19	156,93,81,59,742,60,112,102,189,94,146,164,139,149,188,132,67,65,1108,	0,3674,9413,11181,17213,23232,24787,27084,27584,33390,45495,47541,49466,57348,64690,74418,114164,119445,133515,
chr1	184760165	184943682	NM_052966	0	-	184764110	184943488	0	14	5066,112,108,111,162,188,163,105,116,168,115,132,131,249,	0,7047,12553,14914,17042,27606,32135,32606,40815,93601,99076,103043,108146,183268,
chr1	185126191	185260913	NM_001105518	0	+	185129973	185259935	0	19	105,93,81,59,742,60,112,102,189,94,146,164,139,149,188,132,67,65,1108,	0,3773,9512,11280,17312,23331,24886,27183,27683,33489,45594,47640,49565,57447,64789,74517,114263,119544,133614,
chr1	186029866	186446655	NR_031642	0	-	186446655	186446655	0	4	24,6,13,39,	0,3415,273511,416750,
chr1	186344889	186390503	NM_001164246	0	+	186348917	186388208	0	13	217,118,135,107,37,141,96,69,129,91,186,111,2363,	0,4009,7264,12684,13830,14953,15938,18189,22555,23196,30325,41786,43251,
chr1	186344889	186390503	NM_001164245	0	+	186348917	186388208	0	13	217,118,135,96,107,37,141,96,129,91,186,111,2363,	0,4009,7264,10230,12684,13830,14953,15938,22555,23196,30325,41786,43251,
chr1	185703682	186160085	NM_031935	0	+	185703911	186159010	0	107	497,71,159,123,172,107,121,264,145,122,276,142,128,114,159,195,96,128,145,113,160,169,128,273,96,195,131,148,127,155,279,282,109,170,155,124,102,177,152,124,176,97,123,162,282,168,114,87,192,174,114,146,151,195,114,188,97,162,114,203,82,132,150,160,125,184,98,279,197,82,137,142,145,128,157,122,165,108,138,135,270,191,214,135,191,82,270,171,171,171,171,171,171,150,138,122,238,63,120,135,114,126,12…	0,111475,129919,131190,174786,177123,187828,188839,190496,193995,198998,227967,229217,231251,235784,243236,246427,247711,249618,252881,254937,255724,258631,260264,262878,265494,266747,267043,269167,272577,280608,281407,282412,283632,284990,288479,303383,304278,305177,306462,311137,314192,318401,319274,320842,322683,327300,327963,330687,333283,335112,336061,340190,341877,343556,346656,348314,35169…
chr1	186344889	186390503	NM_017847	0	+	186348917	186388208	0	14	217,118,135,96,107,37,141,96,69,129,91,186,111,2363,	0,4009,7264,10230,12684,13830,14953,15938,18189,22555,23196,30325,41786,43251,
chr1	186798031	186958113	NM_024420	0	+	186823486	186957640	0	18	136,102,82,149,114,38,142,137,223,115,138,93,72,243,185,196,158,605,	0,25386,41535,64111,65198,78065,82348,103863,110108,111080,117737,117969,121757,127202,136509,148693,150415,159477,
chr1	190594019	190770788	NR_033922	0	+	190770788	190770788	0	5	144,73,50,91,1858,	0,113548,166624,168616,174911,
chr1	190066796	190446759	NM_199051	0	-	190067147	190424020	0	8	1468,223,237,106,191,191,286,182,	0,63001,128415,136705,167198,183893,356988,379781,
chr1	192127591	192154945	NM_130782	0	+	192127767	192153684	0	5	295,102,62,167,1519,	0,758,1916,22830,25835,
chr1	193065594	193074608	NM_197962	0	-	193065754	193074512	0	4	295,177,64,215,	0,1119,4676,8799,
chr1	193065594	193075187	NM_001243399	0	-	193065754	193070333	0	4	295,177,64,440,	0,1119,4676,9153,
chr1	193091087	193223942	NM_024529	0	+	193091330	193219842	0	17	374,106,70,63,53,89,217,99,79,65,58,36,88,162,101,142,4137,	0,3154,8216,13433,13579,16127,19892,25909,28346,30422,81837,90107,90432,111035,114298,127772,128718,
chr1	193065594	193075244	NM_016066	0	-	193065754	193074768	0	4	295,177,64,598,	0,1119,4676,9052,
chr1	196857143	196887843	NM_006684	0	+	196857280	196887536	0	6	195,198,183,177,183,504,	0,14404,24726,26481,26942,30196,
chr1	196194912	196577499	NM_198503	0	-	196197353	196577439	0	28	2553,85,301,129,84,102,112,135,72,173,106,214,230,150,109,109,64,137,165,181,95,84,75,60,49,100,80,155,	0,10203,32411,55077,56490,59874,79451,90109,93701,100934,105373,108064,114558,116296,147357,172780,197267,200069,202322,203794,239510,241920,243211,253396,256548,264055,266479,382432,
chr1	196857143	196887843	NM_001201551	0	+	196857280	196887536	0	10	195,195,183,177,183,198,183,177,183,504,	0,14407,17094,18847,19302,22267,24726,26481,26942,30196,
chr1	196857143	196887843	NM_001201550	0	+	196857280	196887536	0	10	195,198,183,177,183,198,183,177,183,504,	0,14404,17094,18847,19302,22267,24726,26481,26942,30196,
chr1	197521384	197744623	NM_144977	0	-	197522110	197744285	0	16	858,102,126,102,46,101,111,54,60,81,70,120,50,44,65,355,	0,30897,42953,54818,59676,65404,90456,93435,94800,99980,106045,119782,121865,162776,220613,222884,
chr1	197237333	197447585	NM_201253	0	+	197237542	197447009	0	12	279,582,196,140,183,957,548,166,907,129,127,792,	0,60218,76077,79136,88627,152796,159250,161245,166502,170343,173962,209460,
chr1	197237333	197447585	NM_001193640	0	+	197237542	197447009	0	10	279,582,183,957,548,166,907,129,127,792,	0,60218,88627,152796,159250,161245,166502,170343,173962,209460,
chr1	197473878	197744623	NM_001195215	0	-	197479589	197744285	0	23	6224,217,83,108,57,69,41,91,102,126,102,46,101,111,54,60,81,70,120,50,44,65,355,	0,6979,8122,35215,36210,41173,41984,48273,78403,90459,102324,107182,112910,137962,140941,142306,147486,153551,167288,169371,210282,268119,270390,
chr1	198777131	198906558	NR_040073	0	-	198906558	198906558	0	3	241,159,204,	0,92408,129223,
chr1	198608136	198726545	NM_080921	0	+	198608404	198725310	0	30	131,116,27,75,27,219,129,138,120,159,209,61,109,35,110,91,77,37,98,126,158,136,150,91,134,135,123,179,136,1511,	0,219,53339,64290,65464,67726,69125,70679,73945,77674,79086,83408,89332,90129,92609,93292,93472,95188,95320,96119,102861,103224,105046,109101,110408,111484,113241,113586,115261,116898,
chr1	198608136	198726545	NM_002838	0	+	198608404	198725310	0	33	131,116,27,198,141,144,75,27,219,129,138,120,159,209,61,109,35,110,91,77,37,98,126,158,136,150,91,134,135,123,179,136,1511,	0,219,53339,57704,60556,63379,64290,65464,67726,69125,70679,73945,77674,79086,83408,89332,90129,92609,93292,93472,95188,95320,96119,102861,103224,105046,109101,110408,111484,113241,113586,115261,116898,
chr1	199996769	200146550	NM_003822	0	+	199996975	200143338	0	7	270,119,142,647,120,148,3460,	0,16132,17801,20530,83560,93166,146321,
chr1	199996769	200146550	NM_205860	0	+	199996975	200143338	0	8	270,138,119,142,647,120,148,3460,	0,12016,16132,17801,20530,83560,93166,146321,
chr1	201008639	201081694	NM_000069	0	-	201008958	201081467	0	44	571,144,92,86,251,129,125,102,103,97,128,160,92,66,129,57,84,111,159,202,147,53,108,88,107,60,130,133,70,94,115,121,208,226,161,82,146,104,206,153,143,140,106,379,	0,719,1110,1992,3769,4816,7603,8013,9070,9491,10877,11472,13045,13697,13947,14993,18896,19677,21146,21755,22432,22950,26326,26717,27375,29625,29960,30760,33243,34037,34994,35983,37408,38367,43650,45438,45924,48314,49746,52128,52460,54370,70652,72676,
chr1	200520624	200589862	NM_014875	0	-	200522515	200587851	0	30	2271,139,75,123,159,185,225,95,101,130,94,127,153,148,161,103,185,64,148,173,116,117,108,31,53,99,88,255,1227,324,	0,2971,3883,7833,9225,13572,13948,18414,24094,28757,29704,34604,37720,38628,40583,42170,46740,48553,48859,50399,51729,52342,53786,54367,55249,57333,62821,63858,66115,68914,
chr1	201159952	201198080	NM_001164586	0	+	201162421	201197527	0	24	83,54,120,140,100,45,46,175,114,169,273,7539,125,142,300,300,174,129,303,89,196,300,327,567,	0,2422,3329,5014,6393,8509,8784,9412,10894,12913,14257,15258,23352,24188,24714,25629,26462,27705,30619,31914,33854,34999,36057,37561,
chr1	200708685	200829831	NM_203459	0	+	200708955	200827187	0	17	409,260,162,84,142,140,94,88,83,70,2203,137,221,73,116,119,2950,	0,21281,67818,76003,92642,93148,102436,105224,107652,108082,108474,112983,113717,115259,116452,117748,118196,
chr1	201798287	201853422	NM_018085	0	+	201798337	201845182	0	24	213,62,87,202,89,87,120,101,59,152,99,107,140,160,227,149,129,276,167,134,123,105,77,8351,	0,18119,18392,19233,22944,23851,25435,25663,25964,26623,27936,29287,29695,34288,37573,39488,40430,41423,42001,43668,45090,45672,45992,46784,
chr1	201979689	201986315	NM_001114309	0	+	201980264	201984451	0	9	259,171,222,93,120,90,117,196,1979,	0,567,1395,1782,2078,2385,2620,3267,4647,
chr1	201617449	201796102	NM_020443	0	+	201617796	201789060	0	30	1104,103,366,139,298,694,447,42,149,171,53,24,78,84,112,124,5,199,193,169,98,96,160,236,155,72,197,119,198,7138,	0,64495,70068,132099,132690,133854,135084,136988,138107,140146,141418,142232,142367,145470,146144,155271,155739,159629,160096,160381,160842,161120,161624,162201,163281,163581,164143,164818,168766,171515,
chr1	202172904	202288889	NM_021636	0	+	202172947	202288335	0	18	99,72,72,72,216,72,69,72,72,69,72,66,72,72,126,161,81,1810,	0,21646,24159,32145,72529,77004,93731,97072,97387,99502,100782,101907,103091,103553,105274,106420,111025,114175,
chr1	201452657	201476387	NM_004078	0	-	201453840	201465431	0	6	1260,94,130,169,113,190,	0,1753,5325,6646,12662,23540,
chr1	201979689	201986315	NM_004433	0	+	201980264	201984451	0	9	145,171,222,93,120,90,117,196,1979,	0,567,1395,1782,2078,2385,2620,3267,4647,
chr1	201708962	201796102	NM_001167738	0	+	201709151	201789060	0	27	242,139,298,694,447,42,149,171,53,24,78,84,112,122,197,193,169,98,96,160,236,155,72,197,119,198,7138,	0,40586,41177,42341,43571,45475,46594,48633,49905,50719,50854,53957,54631,63758,68118,68583,68868,69329,69607,70111,70688,71768,72068,72630,73305,77253,80002,
chr1	202101976	202113866	NM_138795	0	-	202103594	202113700	0	7	1668,71,68,94,74,81,289,	0,2301,2610,2858,5116,5519,11601,
chr1	201452657	201465701	NM_001193572	0	-	201453840	201465431	0	6	1260,94,130,169,113,152,	0,1753,5325,6646,12662,12892,
chr1	201452657	201475967	NM_001193571	0	-	201453840	201465431	0	6	1260,94,130,169,113,216,	0,1753,5325,6646,12662,23094,
chr1	201452657	201476387	NM_001193570	0	-	201453840	201465431	0	6	1260,94,112,169,113,190,	0,1753,5343,6646,12662,23540,
chr1	202163117	202288889	NM_001017403	0	+	202163117	202288335	0	18	212,72,72,72,216,72,69,72,72,69,72,66,72,72,126,161,81,1810,	0,31433,33946,41932,82316,86791,103518,106859,107174,109289,110569,111694,112878,113340,115061,116207,120812,123962,
chr1	202183282	202288889	NM_001017404	0	+	202183282	202288335	0	16	83,72,72,72,69,72,72,69,72,66,72,72,126,161,81,1810,	0,11268,13781,21767,83353,86694,87009,89124,90404,91529,92713,93175,94896,96042,100647,103797,
chr1	202559724	202679551	NM_177402	0	-	202565884	202574900	0	9	6367,134,118,168,168,120,167,195,166,	0,8621,9760,11293,11781,12402,13858,14998,119661,
chr1	202696531	202777549	NM_006618	0	-	202698163	202777433	0	27	1770,321,155,112,486,159,180,139,356,115,151,125,182,195,120,163,182,159,120,159,110,97,135,171,123,78,320,	0,2303,3505,4424,5997,8025,8809,13270,13963,14987,15251,18454,18738,21541,23255,25501,27867,28954,30987,33011,35295,36645,39522,45714,47209,49613,80698,
chr1	203020310	203047864	NM_015053	0	+	203020903	203045518	0	17	695,209,241,36,134,167,94,82,201,63,27,176,98,176,69,181,2396,	0,2570,4249,4937,5192,5601,7995,8587,9034,9787,10469,12645,16512,17270,20509,24394,25158,
chr1	202431870	202557697	NM_032104	0	+	202464597	202544264	0	13	355,91,204,190,113,42,17,145,105,54,51,181,8096,	0,25790,30371,32550,32827,34038,96134,100035,101700,105035,106404,112259,117731,
chr1	202431870	202557697	NM_032103	0	+	202464597	202549688	0	12	355,91,204,190,113,42,17,145,105,54,51,8096,	0,25790,30371,32550,32827,34038,96134,100035,101700,105035,106404,117731,
chr1	203764750	203823256	NM_014827	0	+	203786198	203821527	0	20	153,204,54,60,199,120,124,204,117,81,111,63,99,69,504,77,316,167,68,1988,	0,670,5952,7334,21303,22947,32676,33828,34157,34500,36038,38168,42343,44683,51561,52708,54088,54892,55434,56518,
chr1	204042245	204096871	NM_005686	0	+	204082043	204095262	0	14	594,220,112,87,173,69,115,86,163,110,97,144,217,1886,	0,39797,41203,41401,43389,44004,44475,48782,49119,49736,49994,50543,51523,52740,
chr1	203595914	203713209	NM_001684	0	+	203652333	203708982	0	21	433,657,198,258,126,126,36,162,215,243,242,232,180,88,107,192,214,212,108,177,4536,	0,55955,71370,72673,73419,74011,75257,76865,80222,81075,82514,84090,85173,86378,87384,93762,94410,95691,97094,100608,112759,
chr1	204187980	204329044	NM_014935	0	-	204192597	204242855	0	23	3927,124,146,134,168,174,107,130,140,112,96,150,81,69,517,483,143,101,73,105,115,81,223,	0,4609,9230,9875,10084,11560,22522,22832,26011,26762,28512,29968,30331,31693,38500,40405,42453,46089,48622,49355,54773,55876,140841,
chr1	203595914	203713209	NM_001001396	0	+	203652333	203708699	0	22	433,657,198,258,126,126,36,162,215,243,242,232,180,88,107,192,214,212,108,177,178,4536,	0,55955,71370,72673,73419,74011,75257,76865,80222,81075,82514,84090,85173,86378,87384,93762,94410,95691,97094,100608,106436,112759,
chr1	204586302	204654481	NM_006338	0	-	204586978	204589120	0	3	3044,128,34,	0,65695,68145,
chr1	204586302	204654597	NM_201630	0	-	204586978	204589120	0	2	3044,150,	0,68145,
chr1	205350505	205391214	NR_037583	0	-	205391214	205391214	0	4	479,77,120,97,	0,2910,39077,40612,
chr1	205111630	205180727	NM_199462	0	-	205116685	205180663	0	12	5243,115,114,133,157,130,177,84,233,670,389,329,	0,8177,14770,17044,17611,18755,19533,20420,21220,26660,44915,68768,
chr1	204797781	204946274	NM_001160333	0	+	204913443	204945952	0	15	129,109,181,106,197,123,171,112,185,132,144,112,167,148,476,	0,91978,115572,123357,125534,126175,129002,139595,140144,141962,144622,145525,146003,146617,148017,
chr1	204797781	204991950	NM_001160332	0	+	204913443	204985667	0	28	129,109,181,106,197,123,171,51,112,185,132,144,112,167,148,125,102,198,71,223,116,205,123,174,15,132,70,6515,	0,91978,115572,123357,125534,126175,129002,133454,139595,140144,141962,144622,145525,146003,146617,148017,150314,150708,151716,153144,155373,157256,158764,159979,162638,180903,184143,187654,
chr1	204797781	204991950	NM_015090	0	+	204913443	204985667	0	27	129,109,181,106,197,123,171,51,112,185,132,144,112,167,148,125,102,198,71,223,116,205,123,174,132,70,6515,	0,91978,115572,123357,125534,126175,129002,133454,139595,140144,141962,144622,145525,146003,146617,148017,150314,150708,151716,153144,155373,157256,158764,159979,180903,184143,187654,
chr1	205111630	205180727	NM_015375	0	-	205116685	205180663	0	13	5243,135,115,114,133,157,130,177,84,233,670,389,329,	0,5702,8177,14770,17044,17611,18755,19533,20420,21220,26660,44915,68768,
chr1	205350505	205391214	NM_001199052	0	-	205350862	205389664	0	3	479,120,97,	0,39077,40612,
chr1	205350505	205391214	NM_001199051	0	-	205350785	205389664	0	5	479,77,65,120,97,	0,2910,34854,39077,40612,
chr1	205350505	205391214	NM_001199050	0	-	205350785	205389664	0	6	479,77,65,123,120,97,	0,2910,34854,37852,39077,40612,
chr1	204797781	204946274	NM_001005389	0	+	204913443	204945952	0	16	129,109,181,18,106,197,123,171,112,185,132,144,112,167,148,476,	0,91978,115572,121903,123357,125534,126175,129002,139595,140144,141962,144622,145525,146003,146617,148017,
chr1	205350505	205391214	NM_001001552	0	-	205350862	205389664	0	4	479,123,120,97,	0,37852,39077,40612,
chr1	204797781	204991950	NM_001005388	0	+	204913443	204985667	0	30	129,109,181,18,106,197,123,171,112,185,132,144,112,167,148,125,45,102,198,71,223,123,174,15,237,117,153,132,70,6515,	0,91978,115572,121903,123357,125534,126175,129002,139595,140144,141962,144622,145525,146003,146617,148017,149027,150314,150708,151716,153144,158764,159979,162638,168516,172516,173942,180903,184143,187654,
chr1	207076630	207095378	NM_005449	0	-	207078363	207095199	0	8	1862,59,144,131,223,114,336,216,	0,6176,6439,6924,8444,9643,10473,18532,
chr1	207076630	207095235	NM_001193338	0	-	207078484	207095199	0	7	1862,59,144,223,114,336,73,	0,6176,6439,8444,9643,10473,18532,
chr1	206680878	206762616	NM_182663	0	+	206680935	206760310	0	6	514,122,111,298,116,2459,	0,30622,75722,76840,77633,79279,
chr1	206680878	206762616	NM_182664	0	+	206680935	206760180	0	5	514,122,111,298,2459,	0,30622,75722,76840,79279,
chr1	207076630	207095378	NM_001142473	0	-	207078363	207095199	0	7	1862,59,144,131,223,114,216,	0,6176,6439,6924,8444,9643,18532,
chr1	207669472	207815110	NM_000573	0	+	207669612	207812754	0	39	261,180,100,86,399,177,103,86,219,180,100,86,399,177,103,86,219,180,100,86,399,177,103,86,228,180,100,86,399,177,103,86,228,177,186,24,76,105,2369,	0,9776,10586,15441,27483,30625,30893,32588,54607,55836,56624,62410,64611,67736,68004,69710,71696,72931,73719,79467,81677,84112,84383,85790,88521,91258,92547,111123,113162,115549,115811,118276,120447,121943,123752,125845,126865,134389,143269,
chr1	207818457	207897036	NM_175710	0	+	207818578	207897030	0	12	218,180,100,86,399,177,103,86,100,86,228,74,	0,32276,33085,38759,49240,52390,52658,54076,56406,63065,72351,78505,
chr1	207669472	207815110	NM_000651	0	+	207669612	207812754	0	47	261,180,100,86,399,177,103,86,219,180,100,86,399,177,103,86,219,180,100,86,399,177,103,86,219,180,100,86,399,177,103,86,228,180,100,86,399,177,103,86,228,177,186,24,76,105,2369,	0,9776,10586,15441,27483,30625,30893,32588,36052,37281,38069,43853,46054,49180,49448,51143,54607,55836,56624,62410,64611,67736,68004,69710,71696,72931,73719,79467,81677,84112,84383,85790,88521,91258,92547,111123,113162,115549,115811,118276,120447,121943,123752,125845,126865,134389,143269,
chr1	208195587	208417665	NM_025179	0	-	208200587	208391267	0	32	5096,151,213,170,191,100,104,160,147,67,269,143,235,144,240,94,168,137,118,152,191,97,201,115,97,154,124,101,135,183,1268,678,	0,5766,6587,9347,11076,12250,16128,16582,17378,17749,19855,20818,22265,22824,23635,28766,29013,30084,32178,38443,57017,60169,62137,70543,73786,74487,76603,80904,120086,188037,194492,221400,
chr1	210111537	210337633	NR_027459	0	+	210337633	210337633	0	9	85,48,205,165,216,272,179,190,3560,	0,14516,14862,75440,82846,156129,161819,217528,222536,
chr1	210111537	210337633	NR_027458	0	+	210337633	210337633	0	9	85,48,205,165,216,272,450,190,3560,	0,14516,14862,75440,82846,156129,161819,217528,222536,
chr1	210111537	210337633	NM_001146261	0	+	210111595	210334387	0	10	85,48,121,165,216,272,450,190,57,3560,	0,14516,27700,75440,82846,156129,161819,217528,221228,222536,
chr1	209958967	209979520	NM_006147	0	-	209961764	209974758	0	9	3022,119,393,159,129,205,177,72,229,	0,4044,4872,6646,9667,10725,15617,16349,20324,
chr1	210111537	210337633	NM_001146264	0	+	210111595	210334387	0	9	85,48,121,165,216,272,450,190,3560,	0,14516,27700,75440,82846,156129,161819,217528,222536,
chr1	210111537	210337633	NM_001146262	0	+	210111609	210334387	0	9	85,48,165,216,272,450,190,57,3560,	0,14516,75440,82846,156129,161819,217528,221228,222536,
chr1	210111537	210337633	NM_153262	0	+	210111609	210334387	0	8	85,48,165,216,272,450,190,3560,	0,14516,75440,82846,156129,161819,217528,222536,
chr1	209958967	209979520	NM_001206696	0	-	209961764	209969786	0	7	3022,119,393,159,129,205,229,	0,4044,4872,6646,9667,10725,20324,
chr1	210851656	211307457	NM_172362	0	-	210856622	211307287	0	11	5824,197,253,200,430,474,119,129,107,124,249,	0,97033,119193,125652,241325,340468,404465,412247,425181,428939,455552,
chr1	210851656	211307457	NM_002238	0	-	210856622	211307287	0	11	5824,197,253,200,430,393,119,129,107,124,249,	0,97033,119193,125652,241325,340549,404465,412247,425181,428939,455552,
chr1	212113740	212209002	NM_001199809	0	-	212115165	212208779	0	19	1713,186,99,133,69,104,195,207,138,240,98,135,118,123,200,47,138,130,317,	0,4385,6208,12170,26031,27479,28114,34767,36183,37873,40694,42277,47487,66240,66851,70976,76487,80684,94945,
chr1	212113740	212209002	NM_001199812	0	-	212115165	212208779	0	20	1713,186,39,133,69,104,195,207,138,240,98,135,118,123,200,47,138,147,130,317,	0,4385,6208,12170,26031,27479,28114,34767,36183,37873,40694,42277,47487,66240,66851,70976,76487,79723,80684,94945,
chr1	212113740	212209002	NR_037667	0	-	212209002	212209002	0	21	1713,186,99,133,69,104,195,207,138,240,98,135,118,123,200,47,138,147,34,130,317,	0,4385,6208,12170,26031,27479,28114,34767,36183,37873,40694,42277,47487,66240,66851,70976,76487,79723,80322,80684,94945,
chr1	212113740	212209002	NM_001199811	0	-	212115165	212208779	0	20	1713,186,99,91,69,104,195,207,138,240,98,135,118,123,200,47,138,147,130,317,	0,4385,6208,12212,26031,27479,28114,34767,36183,37873,40694,42277,47487,66240,66851,70976,76487,79723,80684,94945,
chr1	211916798	212004114	NM_014873	0	-	211923240	212002638	0	8	6594,107,127,274,96,119,265,200,	0,7504,35461,39772,44175,49615,85602,87116,
chr1	212113740	212209002	NM_015434	0	-	212115165	212208779	0	20	1713,186,99,133,69,104,195,207,138,240,98,135,118,123,200,47,138,147,130,317,	0,4385,6208,12170,26031,27479,28114,34767,36183,37873,40694,42277,47487,66240,66851,70976,76487,79723,80684,94945,
chr1	212458878	212535205	NM_006243	0	+	212459452	212534112	0	13	755,197,102,93,131,60,109,54,51,120,128,102,1226,	0,43598,47960,56651,60266,61810,62852,63652,71089,71413,71620,73149,75101,
chr1	213224587	213446808	NM_001136138	0	+	213224746	213445977	0	14	264,121,116,94,363,116,93,48,133,1596,90,83,96,942,	0,26450,53208,66071,78282,116613,125155,179252,180878,189457,191324,210313,211476,221279,
chr1	213224587	213446808	NM_012424	0	+	213224746	213445977	0	15	264,36,121,116,94,363,116,93,48,133,1596,90,83,96,942,	0,19760,26450,53208,66071,78282,116613,125155,179252,180878,189457,191324,210313,211476,221279,
chr1	214522038	214725024	NM_005401	0	-	214531264	214638146	0	19	9355,164,235,129,219,144,1478,79,58,83,88,89,88,71,68,98,170,328,499,	0,15816,20761,24015,27523,29263,34615,38148,42292,44999,46203,49217,52989,54187,62988,65933,103109,115934,202487,
chr1	213991094	214139608	NR_037850	0	-	214139608	214139608	0	6	257,2799,101,81,125,195,	0,1883,14770,76911,77642,148319,
chr1	214161859	214209762	NM_002763	0	+	214169878	214209177	0	5	205,1792,108,195,771,	0,7952,16648,23004,47132,
chr1	214776531	214837914	NM_016343	0	+	214787097	214837137	0	20	133,203,197,122,92,292,203,126,129,123,136,3404,2844,153,177,162,163,477,179,981,	0,10525,11643,15384,15940,17466,18890,25857,27345,29291,34677,36732,41368,45486,48521,49639,52052,53744,55661,60402,
chr1	215256559	215410436	NM_001017425	0	+	215256728	215408488	0	7	215,311,118,161,187,140,2266,	0,3151,41416,85982,88780,111736,151611,
chr1	215178884	215410436	NM_001017424	0	+	215179264	215408488	0	7	414,311,118,161,187,140,2266,	0,80826,119091,163657,166455,189411,229286,
chr1	215256559	215410436	NM_014217	0	+	215256649	215408488	0	7	91,311,118,161,187,140,2266,	0,3151,41416,85982,88780,111736,151611,
chr1	215740734	215795149	NM_016121	0	+	215741028	215793960	0	18	377,54,46,74,59,81,138,91,191,116,88,117,171,156,97,185,139,1751,	0,6394,6681,8509,10278,10609,11608,12517,19103,27963,34474,34692,36739,40624,44432,51493,51760,52664,
chr1	216676587	216978709	NM_001243514	0	-	216680280	216850820	0	7	3938,270,162,111,117,416,425,	0,15906,60973,64742,147727,173830,301697,
chr1	216676587	216896814	NM_001243519	0	-	216680280	216850820	0	9	3938,270,162,111,117,416,119,176,233,	0,15906,60973,64742,147727,173830,211270,211828,219994,
chr1	216676587	216896814	NM_001243518	0	-	216680280	216880771	0	8	3938,270,183,111,117,416,128,229,	0,15906,60973,64742,147727,173830,204113,219998,
chr1	216676587	216896814	NM_001243515	0	-	216680280	216850820	0	9	3938,270,162,111,117,416,119,176,229,	0,15906,60973,64742,147727,173830,211270,211828,219998,
chr1	216347291	216596738	NM_007123	0	-	216348579	216595678	0	21	1533,145,170,270,495,159,164,184,642,196,131,196,94,222,185,295,64,133,166,689,183,	0,16273,22603,24365,25677,33323,43437,58003,72635,76953,115330,118225,147933,149524,150218,151355,153641,191003,244564,247902,249264,
chr1	216676587	216896814	NM_001438	0	-	216680280	216896641	0	7	3938,270,162,111,117,416,229,	0,15906,60973,64742,147727,173830,219998,
chr1	217603833	217804409	NM_018040	0	-	217604486	217804313	0	10	874,89,71,40,68,80,183,62,717,152,	0,18757,61188,67864,84330,179829,180397,183649,189291,200424,
chr1	217804694	218040484	NM_138796	0	+	217804720	218036196	0	11	94,90,82,51,104,124,204,149,133,83,121,	0,17529,19744,37680,51905,110622,142981,150821,170365,231421,235669,
chr1	218458628	218511325	NM_016052	0	+	218458658	218504433	0	5	169,266,98,202,7036,	0,17007,19741,22144,45661,
chr1	219254316	219347130	NR_038845	0	-	219347130	219347130	0	5	969,166,93,80,319,	0,5520,68964,75145,92495,
chr1	220701567	220837799	NM_018650	0	+	220702164	220835508	0	18	648,204,54,49,66,71,57,237,120,100,113,154,194,101,165,252,45,2646,	0,51128,52839,70105,71572,75841,87713,90084,90410,102809,103975,107150,107607,122394,123760,124875,129564,133586,
chr1	220321609	220445843	NM_012414	0	-	220324592	220445679	0	35	3139,159,222,90,219,75,36,71,67,107,174,229,161,106,94,218,128,91,65,83,144,217,140,90,80,149,99,100,102,76,48,82,124,65,279,	0,3338,4917,5700,9002,9534,11118,13930,16465,19025,19234,22624,23621,24369,33989,34446,35768,37383,41435,41796,42109,42800,44972,46810,47030,47982,54008,57639,62120,62533,62687,64619,65588,84531,123955,
chr1	220960038	220987741	NM_022746	0	+	220960286	220986760	0	7	523,174,163,141,62,72,1108,	0,4794,9946,11177,18355,18506,26595,
chr1	221874763	221915516	NM_007207	0	-	221875753	221913086	0	4	1256,372,854,194,	0,4673,37512,40559,
chr1	221874763	221915516	NM_144729	0	-	221875753	221879593	0	3	1256,372,194,	0,4673,40559,
chr1	221874763	221910802	NM_144728	0	-	221875753	221879593	0	3	1256,372,618,	0,4673,35421,
chr1	222988430	223179337	NM_032890	0	+	223116165	223179314	0	10	83,85,141,526,30,124,128,98,98,3611,	0,84692,113341,127718,167991,175536,176431,176924,179796,187296,
chr1	222791443	222841351	NM_198551	0	+	222791452	222838961	0	28	142,134,87,2815,162,146,132,22,89,78,111,72,105,123,112,56,91,139,102,61,36,68,101,138,69,80,151,2701,	0,3057,6666,9473,14063,15002,27452,30727,32190,32532,32691,33875,34126,34906,35126,36141,36287,36553,40620,41351,41520,41632,41804,42075,43954,44151,45896,47207,
chr1	223408251	223537544	NM_001037175	0	-	223408293	223536767	0	6	191,189,174,213,183,146,	0,29720,33592,57529,128368,129147,
chr1	223394160	223537544	NM_017982	0	-	223395533	223536767	0	9	1402,383,145,192,189,174,213,183,146,	0,2430,6775,8378,43811,47683,71620,142459,143238,
chr1	223714971	223853436	NM_001143962	0	-	223715198	223853348	0	17	251,59,117,79,69,65,60,178,161,75,86,84,169,134,119,70,325,	0,1498,2457,3162,3621,7709,9351,88698,92023,92922,95545,98535,99719,100739,101392,127060,138140,
chr1	223967594	224033674	NM_005426	0	-	223968554	223994634	0	19	1002,200,167,134,138,776,463,149,111,229,165,182,175,102,83,114,132,148,319,	0,4222,9115,12496,13410,15922,18322,20006,20807,22223,22838,23378,24281,26953,30538,34347,38313,41327,65761,
chr1	223967594	224033674	NM_001031685	0	-	223968554	224033382	0	18	1002,200,167,134,138,776,463,149,111,229,165,182,175,102,83,114,148,319,	0,4222,9115,12496,13410,15922,18322,20006,20807,22223,22838,23378,24281,26953,30538,34347,41327,65761,
chr1	225117355	225211991	NM_001145154	0	+	225140404	225211571	0	11	182,110,140,150,131,153,116,63,145,132,675,	0,23016,25305,30499,34825,37777,39105,44437,73129,77759,93961,
chr1	224804178	224928249	NM_152495	0	+	224804876	224927058	0	6	779,69,48,113,144,1219,	0,64481,68319,113985,118086,122852,
chr1	225674533	225840845	NM_018212	0	-	225685476	225840392	0	14	10981,58,79,67,49,58,146,305,111,368,85,178,166,458,	0,11515,14160,21119,24979,25825,26039,27764,30364,32366,43722,68074,80417,165854,
chr1	225965514	225978168	NM_003133	0	+	225965642	225977061	0	3	200,69,1227,	0,5487,11427,
chr1	226332379	226374423	NM_022735	0	-	226334310	226374376	0	8	2143,285,187,175,159,141,142,333,	0,7656,9968,14505,16852,20110,21180,41711,
chr1	225965514	225978168	NM_001130440	0	+	225965642	225974671	0	4	200,69,124,1227,	0,5487,9049,11427,
chr1	225674533	225840845	NM_001008493	0	-	225685476	225840392	0	15	10981,58,79,63,67,49,58,146,305,111,368,85,178,166,458,	0,11515,14160,18159,21119,24979,25825,26039,27764,30364,32366,43722,68074,80417,165854,
chr1	227177565	227505826	NM_014826	0	-	227181968	227504883	0	35	4535,158,118,118,124,85,98,594,63,217,82,140,137,106,84,77,92,149,106,125,106,248,111,134,123,167,80,249,201,94,149,96,84,92,1121,	0,4958,15129,26215,27062,33398,36190,38792,40543,41433,43469,44790,45606,50266,58062,79912,82343,83999,84394,91028,102021,111127,122447,129939,139244,149711,153080,155624,157494,170678,203921,209692,223271,264199,327140,
chr1	227127937	227175246	NM_020247	0	+	227149086	227174438	0	15	163,186,411,67,75,123,86,141,82,94,142,108,66,87,1093,	0,21140,24763,25434,37212,41790,42441,42657,43315,43524,43857,44311,44639,45017,46216,
chr1	227177565	227505826	NM_003607	0	-	227181968	227504883	0	36	4535,158,118,118,124,85,98,594,63,217,82,140,137,106,84,77,92,149,106,125,106,248,111,243,134,123,167,80,249,201,94,149,96,84,92,1121,	0,4958,15129,26215,27062,33398,36190,38792,40543,41433,43469,44790,45606,50266,58062,79912,82343,83999,84394,91028,102021,111127,122447,122806,129939,139244,149711,153080,155624,157494,170678,203921,209692,223271,264199,327140,
chr1	226819390	226926876	NM_002221	0	-	226822371	226925159	0	8	3197,72,102,205,214,100,2137,135,	0,5989,7867,10231,15477,16982,103837,107351,
chr1	226736500	226796915	NM_001003665	0	+	226736605	226789741	0	4	307,180,7,7211,	0,48002,48603,53204,
chr1	227751219	227850164	NM_178549	0	+	227751395	227843529	0	4	206,93,127,8128,	0,18995,83025,90817,
chr1	228395860	228548951	NM_052843	0	+	228399484	228548456	0	81	26,1006,270,261,309,267,282,276,276,276,276,276,276,276,276,276,276,279,267,270,267,267,113,154,105,267,270,267,267,267,273,267,267,273,267,267,264,264,264,264,264,264,264,267,267,273,273,197,76,273,276,288,282,371,871,279,79,125,198,33,99,219,61,71,123,140,201,83,174,157,117,165,159,178,114,168,103,130,112,43,1654,	0,3606,5281,6014,6630,7403,8261,8853,16299,35023,36136,37253,38368,41805,48491,55956,60370,65610,66018,66412,67600,68290,68770,69000,69594,70529,71015,71661,72019,72370,73773,74858,75343,77918,78613,79534,79901,80465,83738,84363,85193,85992,86620,98212,98741,99099,99951,100939,101324,107687,108549,109304,109732,110724,113184,115168,124700,125039,125423,126352,126655,126920,127631,128040,128844,12…
chr1	228194722	228248972	NM_033131	0	+	228194829	228247166	0	4	178,242,266,2286,	0,15645,43634,51964,
chr1	227751219	227850164	NR_033184	0	+	227850164	227850164	0	4	206,127,121,8128,	0,83025,87437,90817,
chr1	227922696	227968932	NM_053052	0	+	227923110	227968374	0	5	504,542,491,125,705,	0,12696,23999,31963,45531,
chr1	228395860	228566575	NM_001098623	0	+	228399484	228566496	0	105	26,1006,270,261,309,267,282,276,276,276,276,276,276,276,276,276,276,279,267,270,267,267,113,154,105,267,270,267,267,267,273,267,267,273,267,267,264,264,264,264,264,264,264,267,267,273,273,197,76,273,276,288,282,371,871,279,79,125,198,33,99,219,61,71,123,140,201,83,174,157,117,165,159,178,114,168,103,130,112,180,97,125,113,169,82,201,61,78,173,27,153,46,78,2059,81,111,168,123,171,82,240,224,76,150…	0,3606,5281,6014,6630,7403,8261,8853,16299,35023,36136,37253,38368,41805,48491,55956,60370,65610,66018,66412,67600,68290,68770,69000,69594,70529,71015,71661,72019,72370,73773,74858,75343,77918,78613,79534,79901,80465,83738,84363,85193,85992,86620,98212,98741,99099,99951,100939,101324,107687,108549,109304,109732,110724,113184,115168,124700,125039,125423,126352,126655,126920,127631,128040,128844,12…
chr1	228780393	228882416	NR_037962	0	+	228882416	228882416	0	3	386,59,3385,	0,93026,98638,
chr1	229761980	229795946	NM_014777	0	+	229763380	229795044	0	10	123,139,177,3331,161,111,243,88,140,1100,	0,1387,6035,8683,17299,19625,21276,25001,28015,32866,
chr1	230202955	230417875	NM_004481	0	+	230203027	230415204	0	16	198,94,154,99,68,66,122,88,88,104,127,93,84,127,120,2827,	0,111008,135927,168804,169143,169450,176096,178853,181974,183247,188008,195363,195712,198031,207235,212093,
chr1	231041986	231114618	NM_024525	0	-	231042650	231114576	0	23	779,80,79,80,136,110,85,84,93,133,131,157,175,142,83,111,117,93,66,71,76,95,313,	0,2471,2701,5229,6382,9952,14269,15180,17600,18600,19276,22696,25057,25495,27538,33145,34199,37565,39148,48092,51983,54968,72319,
chr1	230778201	230829731	NM_001145036	0	+	230778352	230829139	0	18	223,162,66,81,104,109,180,125,127,140,62,152,198,73,140,140,181,694,	0,17008,18302,20685,22028,26220,26900,29060,32542,36457,41118,42629,44479,45615,45967,47558,48928,50836,
chr1	230778201	230829731	NM_007357	0	+	230778352	230829139	0	18	223,162,66,81,104,109,180,125,127,140,62,152,198,73,143,140,181,694,	0,17008,18302,20685,22028,26220,26900,29060,32542,36457,41118,42629,44479,45615,45964,47558,48928,50836,
chr1	231041986	231114618	NM_001122835	0	-	231042650	231114576	0	21	779,80,79,80,136,107,85,84,93,133,131,157,175,142,83,111,117,71,76,95,313,	0,2471,2701,5229,6382,9952,14269,15180,17600,18600,19276,22696,25057,25495,27538,33145,34199,48092,51983,54968,72319,
chr1	231468481	231473578	NM_175876	0	-	231471313	231473491	0	1	5097,	0,
chr1	231298673	231357314	NM_001004342	0	+	231298715	231351186	0	10	1086,96,123,111,160,146,139,304,163,6194,	0,34443,36119,37220,38430,40939,43724,46019,50887,52447,
chr1	231762560	231954990	NM_001164556	0	+	231762613	231954096	0	5	120,151,130,236,916,	0,123111,140325,144020,191514,
chr1	231762560	231886365	NM_001164555	0	+	231762613	231885695	0	3	120,980,694,	0,67011,123111,
chr1	231762560	231907408	NM_001164549	0	+	231762613	231906826	0	6	120,980,70,151,130,828,	0,67011,75140,123111,140325,144020,
chr1	231762560	232095249	NM_001164546	0	+	231762613	232094619	0	7	120,980,70,151,130,236,676,	0,67011,75140,123111,140325,144020,332013,
chr1	231762560	231954990	NM_001164545	0	+	231762613	231954125	0	8	120,980,70,151,130,236,55,916,	0,67011,75140,123111,140325,144020,168427,191514,
chr1	231762560	231954990	NM_001164544	0	+	231762613	231954271	0	9	120,980,70,151,130,236,55,103,916,	0,67011,75140,123111,140325,144020,168427,173293,191514,
chr1	231762560	232095249	NM_001164542	0	+	231762613	232094638	0	10	120,980,70,151,130,236,55,103,189,676,	0,67011,75140,123111,140325,144020,168427,173293,191514,332013,
chr1	231762560	232145400	NM_001164541	0	+	231762613	232144637	0	10	120,980,70,151,130,236,55,103,189,870,	0,67011,75140,123111,140325,144020,168427,173293,191514,381970,
chr1	231762560	231991125	NM_001164539	0	+	231762613	231990771	0	10	120,980,70,151,130,236,55,103,189,641,	0,67011,75140,123111,140325,144020,168427,173293,191514,227924,
chr1	231762560	232177019	NM_001164540	0	+	231762613	232172577	0	11	120,980,70,151,55,103,189,61,265,118,4582,	0,67011,75140,123111,168427,173293,191514,332013,381970,399620,409877,
chr1	231762560	232145400	NM_001164538	0	+	231762613	232144900	0	11	120,980,70,151,130,236,55,103,189,61,870,	0,67011,75140,123111,140325,144020,168427,173293,191514,332013,381970,
chr1	231762560	232177019	NM_001164537	0	+	231762613	232172577	0	14	120,980,70,96,151,130,236,55,103,189,61,265,118,4582,	0,67011,75140,118589,123111,140325,144020,168427,173293,191514,332013,381970,399620,409877,
chr1	231762560	232177019	NM_018662	0	+	231762613	232172577	0	13	120,980,70,151,130,236,55,103,189,61,265,118,4582,	0,67011,75140,123111,140325,144020,168427,173293,191514,332013,381970,399620,409877,
chr1	231762560	231886365	NM_001164551	0	+	231762613	231885826	0	4	120,980,70,694,	0,67011,75140,123111,
chr1	231762560	231954990	NM_001164548	0	+	231762613	231954096	0	7	120,980,70,151,130,236,916,	0,67011,75140,123111,140325,144020,191514,
chr1	231762560	232145400	NM_001164547	0	+	231762613	232094619	0	8	120,980,70,151,130,236,61,870,	0,67011,75140,123111,140325,144020,332013,381970,
chr1	231762560	232002452	NM_001012959	0	+	231762613	232002324	0	10	120,980,70,151,130,236,55,103,189,184,	0,67011,75140,123111,140325,144020,168427,173293,191514,239708,
chr1	231762560	232177019	NM_001012957	0	+	231762613	232172577	0	13	120,980,70,151,130,236,55,103,189,61,199,118,4582,	0,67011,75140,123111,140325,144020,168427,173293,191514,332013,381970,399620,409877,
chr1	233119881	233431459	NM_014801	0	-	233120049	233431224	0	34	342,449,188,275,231,145,113,234,254,216,59,130,109,178,142,151,93,97,110,92,111,172,33,154,146,136,94,146,148,1317,37,121,206,388,	0,1956,14115,14969,16169,17401,30529,32785,41010,70132,73096,105925,111619,150877,155578,176147,177135,193666,194930,214803,216018,224382,233763,233895,243090,252709,266603,268218,268505,273892,277149,277909,278822,311190,
chr1	234040678	234460262	NM_173508	0	+	234040823	234458989	0	8	198,230,325,220,126,193,90,1509,	0,596,326484,404168,411669,413818,415165,418075,
chr1	235610532	235667781	NM_152490	0	-	235613520	235667552	0	12	3123,57,160,126,184,79,111,96,194,101,148,341,	0,5869,6935,8338,11378,18420,23631,32837,37105,41940,47458,56908,
chr1	235330209	235491532	NM_016374	0	-	235331839	235490234	0	24	1758,147,216,114,1209,199,85,258,176,244,98,95,73,155,77,80,139,92,80,91,66,111,55,449,	0,5723,8289,10905,14690,27118,29136,46874,52898,53407,54670,56271,57808,62336,64218,67518,73418,79525,85835,88765,90265,93747,160019,160874,
chr1	235710984	235814054	NM_004485	0	-	235715408	235747138	0	3	4553,109,206,	0,36055,102864,
chr1	235330209	235491532	NM_031371	0	-	235331839	235490234	0	23	1758,147,216,114,1209,199,85,176,244,98,95,73,155,77,80,139,92,80,91,66,111,55,449,	0,5723,8289,10905,14690,27118,29136,52898,53407,54670,56271,57808,62336,64218,67518,73418,79525,85835,88765,90265,93747,160019,160874,
chr1	235710984	235814054	NM_001098721	0	-	235715408	235747138	0	4	4553,109,112,206,	0,36055,47715,102864,
chr1	235530727	235612280	NM_003193	0	+	235543364	235612077	0	17	92,131,85,186,89,100,100,77,96,65,65,153,154,69,60,92,296,	0,12606,34090,47020,52060,59727,63292,66791,68332,68973,69131,69909,71356,74401,75439,80936,81257,
chr1	235710984	235813293	NM_001098722	0	-	235715408	235747138	0	4	4553,109,112,332,	0,36055,47715,101977,
chr1	235330209	235490802	NM_001206794	0	-	235331839	235490234	0	24	1758,147,216,114,1209,199,85,258,176,244,98,95,73,155,77,80,139,92,80,91,66,111,55,328,	0,5723,8289,10905,14690,27118,29136,46874,52898,53407,54670,56271,57808,62336,64218,67518,73418,79525,85835,88765,90265,93747,160019,160265,
chr1	235272657	235292256	NM_014765	0	-	235275378	235292030	0	5	2766,143,82,47,347,	0,4425,10475,12983,19252,
chr1	235530727	235612280	NM_001079515	0	+	235543364	235612077	0	17	140,131,85,186,89,100,100,77,96,65,65,153,154,69,60,92,296,	0,12606,34090,47020,52060,59727,63292,66791,68332,68973,69131,69909,71356,74401,75439,80936,81257,
chr1	236687026	236716279	NM_201544	0	+	236689370	236711461	0	10	335,148,89,211,120,57,27,89,166,4968,	0,2241,13770,15152,16837,17927,19034,19833,21023,24285,
chr1	236686738	236716279	NM_201543	0	+	236689370	236711461	0	11	186,92,148,89,211,120,57,27,89,166,4968,	0,531,2529,14058,15440,17125,18215,19322,20121,21311,24573,
chr1	236681513	236716279	NM_201545	0	+	236689370	236711461	0	12	71,77,148,89,211,120,57,27,126,89,166,4968,	0,210,7754,19283,20665,22350,23440,24547,24701,25346,26536,29798,
chr1	236686738	236716279	NM_006499	0	+	236689370	236711461	0	12	186,92,148,89,211,120,57,27,126,89,166,4968,	0,531,2529,14058,15440,17125,18215,19322,19476,20121,21311,24573,
chr1	236305831	236372209	NM_003272	0	+	236305922	236371458	0	7	505,50,223,150,129,125,860,	0,26174,35882,37347,41246,62594,65518,
chr1	236139131	236228481	NM_002508	0	-	236141166	236228379	0	20	2157,113,124,158,172,127,173,228,123,150,126,144,246,201,252,150,383,227,300,327,	0,3163,3990,4664,5779,9547,15054,17813,36089,37579,41316,48238,50064,53718,56569,62272,66078,69625,72858,89023,
chr1	236712304	236767841	NM_018072	0	-	236714201	236767395	0	45	1986,109,159,155,169,105,135,159,151,293,141,124,47,164,127,231,129,122,119,144,104,132,243,159,170,193,137,184,192,122,212,89,96,108,118,111,103,134,212,141,102,142,217,174,120,	0,2994,4576,5593,6291,6546,6800,7095,8190,9232,9990,10709,12220,15493,16914,17641,19991,22346,22563,23406,23720,25197,25656,27214,27775,32217,33731,34008,36020,36815,37236,38397,38943,41842,42988,43518,45007,46535,46828,47831,48873,50478,54155,54949,55417,
chr1	236558715	236648008	NM_080738	0	+	236558929	236645949	0	6	245,59,40,59,46,2442,	0,13800,18844,31976,72815,86851,
chr1	236557679	236648008	NM_145861	0	+	236557744	236645949	0	6	126,59,40,59,46,2442,	0,14836,19880,33012,73851,87887,
chr1	237205701	237997288	NM_001035	0	+	237205821	237995947	0	105	168,120,105,21,15,75,79,113,100,97,75,157,165,122,184,136,96,119,134,242,193,217,105,104,84,160,148,209,175,209,353,115,161,160,87,227,805,201,106,144,274,115,133,104,136,187,106,121,170,221,91,141,164,79,90,138,78,76,124,116,65,122,50,61,239,82,131,321,241,88,93,171,60,135,36,113,97,104,52,54,100,80,77,74,81,89,129,105,82,1298,68,148,87,219,131,43,134,61,147,135,157,65,101,52,1437,	0,228095,288476,313563,321956,327132,332315,334921,344879,345685,374647,380690,398917,402999,411989,414198,426690,449404,450552,454109,458309,460887,464308,469286,488025,506029,508142,524165,526743,547391,548238,549337,551074,553096,559623,568360,571637,574884,581363,583259,585405,589025,591176,592487,595955,596613,598495,600925,606042,607475,609009,611872,613419,615542,617583,618408,624110,62548…
chr1	239792372	240072717	NM_000740	0	+	240070751	240072524	0	5	467,63,103,127,1985,	0,3151,49113,198179,278360,
chr1	240255184	240638489	NM_020066	0	+	240255409	240637454	0	18	1840,167,148,56,1934,145,88,62,92,130,147,60,121,93,52,150,82,1062,	0,31294,86036,96322,114914,119206,166060,202937,237191,237454,238718,242002,242224,263931,300626,346176,380487,382243,
chr1	241815579	241965434	NM_144625	0	+	241815786	241964517	0	27	352,131,103,104,111,215,135,80,140,127,149,124,176,177,134,102,70,37,140,106,59,110,186,106,81,114,1001,	0,8252,18796,22366,27207,31209,35183,59524,71019,86085,89238,92115,97269,105005,113940,117126,118343,119383,120514,122827,127726,130994,135571,138313,142929,143979,148854,
chr1	241695679	241758944	NM_003679	0	+	241695744	241755455	0	15	119,70,98,90,49,88,166,72,122,148,58,83,102,60,3690,	0,16449,17297,18575,23232,28285,29787,32607,34111,36120,54301,56370,57634,57826,59575,
chr1	242251688	242687998	NM_152666	0	-	242253155	242687578	0	11	1724,115,169,137,198,128,112,169,137,316,100,	0,12281,19284,25503,36081,131601,176950,199975,259719,435701,436210,
chr1	242251688	242612784	NM_001195812	0	-	242253155	242383400	0	9	1724,115,169,137,198,128,112,144,129,	0,12281,19284,25503,36081,131601,176950,259712,360967,
chr1	242251688	242612784	NM_001195811	0	-	242253155	242612658	0	10	1724,115,169,137,198,128,112,169,137,129,	0,12281,19284,25503,36081,131601,176950,199975,259719,360967,
chr1	244080703	244210619	NR_033883	0	+	244210619	244210619	0	12	125,110,118,101,72,224,104,199,129,127,64,426,	0,61008,85981,87656,92619,93295,107564,109834,124025,126021,127826,129490,
chr1	243651534	244006584	NM_181690	0	-	243663044	244006472	0	14	218,50,103,88,215,129,123,69,66,132,145,112,126,158,	0,11504,24091,57277,64496,75487,84693,125438,126863,149378,157660,176539,207358,354892,
chr1	243419306	243663393	NM_006642	0	+	243419475	243663087	0	18	236,153,86,114,126,129,65,189,139,153,135,117,143,128,109,132,127,336,	0,14100,14973,18538,30267,37086,48708,51984,60750,74535,85034,88210,122716,159697,161963,170422,233009,243751,
chr1	243287729	243418708	NM_001042405	0	-	243289750	243388582	0	19	2311,52,94,89,171,178,127,1833,127,150,164,477,135,163,57,81,90,146,367,	0,3821,4932,11715,15509,17858,31793,39856,45200,48269,61831,66590,74632,76090,76349,87456,97296,100748,130612,
chr1	243287729	243418708	NM_001042404	0	-	243289750	243388582	0	19	2311,52,94,89,171,148,235,1833,127,150,164,477,135,163,57,81,90,146,367,	0,3821,4932,11715,15509,17888,31793,39856,45200,48269,61831,66590,74632,76090,76349,87456,97296,100748,130612,
chr1	243663020	244006584	NM_005465	0	-	243668550	244006472	0	13	5616,103,88,215,129,123,69,66,132,145,112,126,158,	0,12605,45791,53010,64001,73207,113952,115377,137892,146174,165053,195872,343406,
chr1	243663020	244006886	NM_001206729	0	-	243663044	244006472	0	14	68,103,88,215,129,123,69,66,132,145,112,126,158,41,	0,12605,45791,53010,64001,73207,113952,115377,137892,146174,165053,195872,343406,343825,
chr1	243287729	243418708	NM_014812	0	-	243289750	243388582	0	20	2311,52,94,89,171,148,235,1833,127,150,294,164,477,135,163,57,81,90,146,367,	0,3821,4932,11715,15509,17888,31793,39856,45200,48269,61351,61831,66590,74632,76090,76349,87456,97296,100748,130612,
chr1	245133630	245251148	NR_026588	0	+	245251148	245251148	0	8	115,112,85,73,80,43,67,602,	0,31792,46913,89057,111754,113113,113293,116916,
chr1	245133630	245288530	NR_026587	0	+	245288530	245288530	0	6	115,73,80,43,67,3309,	0,89057,111754,113113,113293,151591,
chr1	245133283	245288530	NR_026586	0	+	245288530	245288530	0	8	462,112,85,73,80,43,67,3309,	0,32139,47260,89404,112101,113460,113640,151938,
chr1	244571793	244615436	NM_001126	0	-	244572887	244615119	0	13	1147,150,98,125,155,127,82,108,67,51,69,103,500,	0,2795,7489,9136,10268,11678,14343,15461,15829,24053,28333,29174,43143,
chr1	244624672	244803662	NM_001242340	0	+	244681917	244803383	0	19	124,74,70,68,107,493,478,443,59,76,53,51,34,80,100,87,158,54,433,	0,16170,16535,18346,57221,90951,99297,110959,120425,122493,127111,130310,132024,132128,144324,148869,156158,174118,178557,
chr1	245133170	245251148	NM_032328	0	+	245133720	245250662	0	8	175,115,85,73,80,43,67,602,	0,460,47373,89517,112214,113573,113753,117376,
chr1	245133630	245288530	NM_001143943	0	+	245133720	245285250	0	7	115,85,73,80,43,67,3309,	0,46913,89057,111754,113113,113293,151591,
chr1	244816351	244872334	NM_016076	0	+	244816615	244869091	0	5	306,73,94,142,3477,	0,33547,36199,38829,52506,
chr1	244624672	244803662	NM_001130957	0	+	244624731	244803383	0	22	124,49,74,70,68,25,78,107,493,478,443,59,76,53,51,34,80,100,87,158,54,433,	0,2537,16170,16535,18346,29076,37631,57221,90951,99297,110959,120425,122493,127111,130310,132024,132128,144324,148869,156158,174118,178557,
chr1	244624672	244803662	NM_173807	0	+	244624731	244798799	0	21	124,49,74,70,68,25,78,107,493,478,443,59,76,53,51,34,80,100,87,54,433,	0,2537,16170,16535,18346,29076,37631,57221,90951,99297,110959,120425,122493,127111,130310,132024,132128,144324,148869,174118,178557,
chr1	247197939	247242115	NM_001204220	0	-	247200750	247241898	0	4	3787,61,127,220,	0,4172,4773,43956,
chr1	247319202	247335318	NM_003431	0	-	247319867	247335179	0	4	1317,61,127,169,	0,3105,3786,15947,
chr1	246729638	246811544	NM_001139459	0	+	246754864	246811354	0	9	453,430,206,31,87,115,22,97,1104,	0,25175,55092,65557,67587,68136,75412,75604,80802,
chr1	247197939	247242115	NM_033213	0	-	247200750	247241898	0	4	3790,61,127,220,	0,4172,4773,43956,
chr1	247108848	247242115	NR_037894	0	-	247242115	247242115	0	7	281,98,165,135,93,127,220,	0,22148,34293,42574,53801,54401,133047,
chr1	247002401	247094726	NM_015446	0	-	247004107	247094629	0	36	1899,83,134,1828,209,98,124,397,195,193,108,151,151,132,145,188,147,57,124,94,105,141,90,91,129,62,182,133,151,85,117,208,181,254,128,117,	0,3594,4695,10515,13991,16630,18591,21799,22859,24824,28144,28561,36937,37850,38058,46393,48111,49077,49294,50866,51856,52679,55559,56735,59108,60351,60965,61237,63425,64849,66441,68451,74132,77042,79150,92208,
chr1	246729638	246831884	NM_152609	0	+	246754864	246829207	0	11	327,430,206,31,87,115,22,97,899,136,2883,	0,25175,55092,65557,67587,68136,75412,75604,80802,93862,99363,
chr1	247285276	247335318	NM_001243740	0	-	247287169	247335179	0	4	1897,61,127,169,	0,37031,37712,49873,
chr1	247579457	247612406	NM_001079821	0	+	247582096	247611806	0	11	38,62,321,120,1753,171,171,171,171,171,700,	0,2073,2601,7074,7691,13429,17947,19814,27816,28495,32249,
chr1	247581350	247612406	NM_004895	0	+	247582096	247611806	0	9	1029,120,1753,171,171,171,171,171,700,	0,5181,5798,11536,16054,17921,25923,26602,30356,
chr1	247581350	247612406	NM_183395	0	+	247582096	247611806	0	7	1029,120,1753,171,171,171,700,	0,5181,5798,16054,25923,26602,30356,
chr1	248100492	248264224	NM_175911	0	+	248262677	248263616	0	3	194,125,1565,	0,161460,162167,
chr1	247581350	247612406	NM_001127462	0	+	247582096	247611806	0	8	1029,120,1753,171,171,171,171,700,	0,5181,5798,16054,17921,25923,26602,30356,
chr1	247579457	247612406	NM_001127461	0	+	247582096	247611806	0	9	38,1025,120,1753,171,171,171,171,700,	0,1897,7074,7691,13429,17947,27816,28495,32249,
chr1	247712450	247739848	NM_145278	0	+	247712493	247737684	0	5	72,60,50,29,2404,	0,7258,14441,16782,24994,
chr1	247581350	247612406	NM_001243133	0	+	247582102	247611806	0	9	1029,120,1753,171,171,171,171,171,700,	0,5181,5798,11536,16054,17921,25923,26602,30356,
chr1	34610	36081	NR_026818	0	-	36081	36081	0	3	564,205,361,	0,666,1110,
chr1	14361	29370	NR_024540	0	-	29370	29370	0	11	468,69,152,159,198,136,137,147,99,154,50,	0,608,1434,2245,2496,2871,3244,3553,3906,10376,14959,
chr1	34610	36081	NR_026820	0	-	36081	36081	0	3	564,205,361,	0,666,1110,
chr1	69090	70008	NM_001005484	0	+	69090	70008	0	1	918,	0,
chr1	136697	140566	NR_039983	0	-	140566	140566	0	5	59,49,2744,58,492,	0,108,255,3092,3377,
chr1	323891	328581	NR_028322	0	+	328581	328581	0	3	169,58,4143,	0,396,547,
chr1	323891	328581	NR_028327	0	+	328581	328581	0	4	169,58,2500,1546,	0,396,547,3144,
chr1	323891	328581	NR_028325	0	+	328581	328581	0	3	169,58,4143,	0,396,547,
chr1	367658	368597	NM_001005224	0	+	367658	368597	0	1	939,	0,
chr1	367658	368597	NM_001005221	0	+	367658	368597	0	1	939,	0,
chr1	367658	368597	NM_001005277	0	+	367658	368597	0	1	939,	0,
chr1	621095	622034	NM_001005224	0	-	621095	622034	0	1	939,	0,
chr1	621095	622034	NM_001005221	0	-	621095	622034	0	1	939,	0,
chr1	621095	622034	NM_001005277	0	-	621095	622034	0	1	939,	0,
chr1	700244	714068	NR_033908	0	-	714068	714068	0	7	383,59,66,216,132,110,405,	0,1464,3683,4632,8111,9306,13419,
chr1	661138	665731	NR_028327	0	-	665731	665731	0	3	4046,58,169,	0,4139,4424,
chr1	761585	762902	NR_024321	0	-	762902	762902	0	1	1317,	0,
chr1	803450	812182	NR_027055	0	-	812182	812182	0	3	605,1044,57,	0,6041,8675,
chr1	901876	910484	NM_001160184	0	+	901911	909955	0	15	118,100,147,81,73,128,132,81,76,137,150,141,219,49,663,	0,207,3780,4024,4189,4382,4580,4827,5578,5791,6364,7003,7336,7819,7945,
chr1	879582	894679	NM_015658	0	-	880073	894620	0	19	598,90,136,114,144,102,114,112,140,189,114,111,79,91,121,132,175,153,85,	0,854,1315,1970,2199,3928,4287,6924,7797,8209,8972,9579,9801,11720,11892,12691,12896,14726,15012,
chr1	895966	901099	NM_198317	0	+	896073	900571	0	12	214,260,122,222,117,214,145,168,89,74,182,757,	0,706,1042,1239,1768,2117,2522,2750,3333,3520,3762,4376,
chr1	901876	910484	NM_032129	0	+	901911	909955	0	16	118,100,147,81,73,128,96,81,76,137,150,141,141,219,49,663,	0,207,3780,4024,4189,4382,4616,4827,5578,5791,6364,6689,7003,7336,7819,7945,
chr1	852952	854817	NR_026874	0	-	854817	854817	0	4	148,154,91,103,	0,449,1252,1762,
chr1	861120	879961	NM_152486	0	+	861321	879533	0	14	60,92,182,51,125,90,186,163,116,79,500,125,111,674,	0,181,4414,5298,10031,13299,13534,15403,16395,16669,16818,17512,17957,18167,
chr1	910578	917473	NR_027693	0	-	917473	917473	0	5	1071,126,1777,37,29,	0,1300,3682,5938,6866,
chr1	1007125	1009687	NM_001205252	0	-	1007196	1007946	0	2	830,292,	0,2270,
chr1	934343	935552	NM_001142467	0	-	934438	935353	0	3	469,88,481,	0,562,728,
chr1	934341	935552	NM_021170	0	-	934438	935353	0	4	471,88,96,307,	0,564,730,904,
chr1	948846	949919	NM_005101	0	+	948953	949858	0	2	110,556,	0,517,
chr1	955502	991499	NM_198576	0	+	955552	990361	0	36	251,262,48,216,225,225,207,219,195,201,149,106,117,165,144,125,106,339,138,128,115,120,354,193,216,230,135,97,165,112,117,193,88,225,104,1296,	0,2078,15154,20542,21050,21355,21833,23116,23415,23700,23986,24211,25038,25236,25610,25841,26037,26274,26697,27204,27450,27653,27889,28744,29113,29443,29780,30110,30304,30603,31130,31330,31605,33630,34325,34701,
chr1	1167628	1170420	NM_080605	0	+	1167658	1168648	0	1	2792,	0,
chr1	1138887	1142089	NM_004195	0	-	1139223	1141951	0	5	461,203,88,123,325,	0,526,891,1862,2877,
chr1	1103242	1103332	NR_029834	0	+	1103332	1103332	0	1	90,	0,
chr1	1109285	1133313	NM_001130045	0	+	1114595	1133227	0	16	21,37,66,145,81,307,119,130,75,86,172,172,141,117,94,496,	0,379,518,5283,5751,6128,6577,6825,7835,8455,8970,10014,11063,22694,23187,23532,
chr1	1138887	1142089	NM_148902	0	-	1139223	1141951	0	5	461,182,88,123,325,	0,547,891,1862,2877,
chr1	1138887	1142089	NM_148901	0	-	1138970	1141951	0	4	453,88,123,325,	0,891,1862,2877,
chr1	1152287	1167447	NM_016547	0	-	1153049	1164173	0	7	897,176,159,114,137,479,176,	0,1550,1861,6336,6924,11560,14984,
chr1	1104384	1104467	NR_029957	0	+	1104467	1104467	0	1	83,	0,
chr1	1072396	1079434	NR_038869	0	+	1079434	1079434	0	3	94,208,1316,	0,3808,5722,
chr1	1152287	1167447	NM_016176	0	-	1152891	1164173	0	7	781,176,159,114,137,479,176,	0,1550,1861,6336,6924,11560,14984,
chr1	1146705	1149548	NM_003327	0	-	1146934	1149507	0	7	300,129,197,67,102,123,186,	0,378,616,1312,1666,2337,2657,
chr1	1102483	1102578	NR_029639	0	+	1102578	1102578	0	1	95,	0,
chr1	1115076	1121243	NM_153254	0	+	1115433	1120522	0	9	157,307,119,130,75,86,172,172,895,	0,337,786,1034,2044,2664,3179,4223,5272,
chr1	1309110	1310562	NM_001127230	0	-	1309180	1310136	0	4	172,446,86,108,	0,269,974,1344,
chr1	1309109	1310580	NM_001127229	0	-	1309180	1310136	0	4	173,446,86,204,	0,270,975,1267,
chr1	1266725	1269844	NM_152228	0	+	1266725	1269844	0	6	191,301,783,204,121,959,	0,292,678,1575,1913,2160,
chr1	1243993	1247057	NM_153339	0	+	1244023	1246759	0	8	107,58,188,150,171,55,163,348,	0,301,472,840,1067,2020,2295,2716,
chr1	1288070	1293915	NM_032348	0	-	1288983	1293884	0	10	939,81,77,40,156,471,102,303,24,80,	0,1157,1339,1502,1663,1991,2553,2759,3990,5765,
chr1	1189291	1209234	NM_194458	0	-	1190582	1198741	0	7	1576,81,139,103,41,260,189,	0,2133,3080,3296,9434,13821,19754,
chr1	1189291	1209234	NM_194457	0	-	1190582	1198741	0	6	1576,81,139,103,41,189,	0,2133,3080,3296,9434,19754,
chr1	1270657	1284492	NM_004421	0	-	1271521	1284445	0	15	1238,207,168,132,78,68,77,140,70,94,139,104,122,70,217,	0,2699,2991,3244,4084,4304,4458,4760,4969,5132,6389,6775,7085,7411,13618,
chr1	1246964	1260046	NM_017871	0	-	1247238	1259988	0	17	340,130,143,62,108,163,90,84,190,65,139,35,99,229,74,98,86,	0,433,641,855,1008,1202,1450,1924,2147,2716,3239,3819,3935,7711,8871,9411,12996,
chr1	1189291	1209234	NM_058167	0	-	1190582	1203372	0	7	1576,81,139,103,41,131,189,	0,2133,3080,3296,9434,13950,19754,
chr1	1227763	1243269	NM_030649	0	-	1228943	1243195	0	24	1325,111,110,227,99,108,203,95,70,209,112,101,52,113,12,75,96,45,184,59,54,120,58,121,	0,1439,1706,2018,2334,3063,3352,3631,3827,4041,5438,5629,5986,6183,6961,7447,7589,7774,8125,9604,10538,10778,11702,15385,
chr1	1189291	1209234	NM_194315	0	-	1190582	1203372	0	8	1576,81,139,103,41,48,131,189,	0,2133,3080,3296,9434,10871,13950,19754,
chr1	1215815	1227409	NM_001130413	0	+	1216041	1226990	0	18	231,72,200,74,113,94,353,208,191,89,164,99,118,79,58,59,76,776,	0,790,975,1806,3542,5135,5490,6332,6673,7072,7237,7503,9835,10041,10201,10459,10629,10818,
chr1	1260142	1264276	NM_001029885	0	+	1262290	1263143	0	3	340,197,1656,	0,2073,2478,
chr1	1215815	1227409	NR_037668	0	+	1227409	1227409	0	17	231,72,200,74,113,353,208,191,89,164,99,118,79,58,59,76,776,	0,790,975,1806,3542,5490,6332,6673,7072,7237,7503,9835,10041,10201,10459,10629,10818,
chr1	1334909	1337426	NR_015434	0	+	1337426	1337426	0	3	160,146,1442,	0,628,1075,
chr1	1361507	1363167	NM_001146685	0	+	1361507	1363167	0	2	258,234,	0,1426,
chr1	1385068	1405538	NM_001039211	0	+	1386063	1403910	0	12	1070,77,70,156,60,126,125,52,71,168,109,1775,	0,2357,2676,4656,5771,6102,6536,7440,9472,11061,12911,18695,
chr1	1353799	1356824	NM_001145210	0	-	1354479	1356385	0	4	1130,541,209,312,	0,1632,2377,2713,
chr1	1407163	1431582	NM_031921	0	+	1407264	1431197	0	16	306,77,102,60,70,166,70,156,57,126,125,52,71,168,109,718,	0,5490,6860,7265,9083,10354,10761,13232,13998,14326,14760,16079,17420,18473,18779,23701,
chr1	1337275	1342693	NM_017971	0	-	1337462	1342597	0	4	361,78,111,183,	0,3913,5013,5235,
chr1	1370902	1378262	NM_199121	0	+	1371128	1372823	0	3	299,163,3802,	0,1799,3558,
chr1	1321090	1334718	NM_030937	0	-	1322610	1334686	0	11	1872,93,112,142,105,100,65,121,110,75,320,	0,2066,2243,4519,4748,5055,7685,9683,12522,12886,13308,
chr1	1353799	1356824	NM_001243536	0	-	1354921	1356385	0	3	1130,190,312,	0,2396,2713,
chr1	1370902	1378262	NM_022834	0	+	1371128	1375167	0	3	299,558,3802,	0,1404,3558,
chr1	1353799	1356824	NM_001243535	0	-	1354613	1356385	0	3	1130,209,312,	0,2377,2713,
chr1	1327667	1334718	NM_001039577	0	-	1328161	1334686	0	6	516,65,121,110,75,320,	0,1108,3106,5945,6309,6731,
chr1	1470157	1475740	NM_001114748	0	-	1470738	1475726	0	4	730,209,107,71,	0,811,4906,5512,
chr1	1447909	1470067	NM_001170536	0	+	1451423	1469452	0	16	161,77,102,60,70,166,70,156,57,126,125,52,71,168,109,762,	0,3482,4781,5186,6391,7611,8018,10214,10981,11309,11743,12710,13931,15165,16693,21396,
chr1	1447522	1470067	NM_001170535	0	+	1447648	1469452	0	16	331,77,102,60,70,166,70,156,57,126,125,52,71,168,109,762,	0,3869,5168,5573,6778,7998,8405,10601,11368,11696,12130,13097,14318,15552,17080,21783,
chr1	1550794	1565990	NM_080875	0	+	1550839	1565910	0	20	219,107,311,172,107,195,143,108,105,163,134,149,157,161,127,234,179,182,66,319,	0,1093,7974,8359,9380,9576,9871,10131,11235,11422,11659,11881,12258,12604,12858,13074,13718,13970,14224,14877,
chr1	1550794	1565990	NM_001170688	0	+	1550839	1565910	0	19	219,107,311,172,107,143,108,105,163,134,149,157,161,127,234,179,182,66,319,	0,1093,7974,8359,9380,9871,10131,11235,11422,11659,11881,12258,12604,12858,13074,13718,13970,14224,14877,
chr1	1477052	1510262	NM_014188	0	-	1477445	1509937	0	5	495,119,140,144,405,	0,2196,3190,23100,32805,
chr1	1447522	1470067	NM_018188	0	+	1447648	1469452	0	16	331,77,246,60,70,166,70,156,57,126,125,52,71,168,109,762,	0,3869,5024,5573,6778,7998,8405,10601,11368,11696,12130,13097,14318,15552,17080,21783,
chr1	1550794	1565990	NM_001170687	0	+	1550839	1565910	0	20	219,107,269,172,107,195,143,108,105,163,134,149,157,161,127,234,179,182,66,319,	0,1093,8016,8359,9380,9576,9871,10131,11235,11422,11659,11881,12258,12604,12858,13074,13718,13970,14224,14877,
chr1	1550794	1565990	NM_001170686	0	+	1550839	1565910	0	20	219,107,311,172,107,195,143,96,105,163,134,149,157,161,127,234,179,182,66,319,	0,1093,7974,8359,9380,9576,9871,10143,11235,11422,11659,11881,12258,12604,12858,13074,13718,13970,14224,14877,
chr1	1568158	1570027	NR_002946	0	+	1570027	1570027	0	6	134,168,165,111,127,201,	0,408,968,1209,1422,1668,
chr1	1550794	1565990	NR_033183	0	+	1565990	1565990	0	20	219,107,94,172,107,195,143,108,105,163,134,149,157,161,127,234,179,182,66,319,	0,1093,7974,8359,9380,9576,9871,10131,11235,11422,11659,11881,12258,12604,12858,13074,13718,13970,14224,14877,
chr1	1551244	1565990	NM_001170689	0	+	1558832	1565681	0	18	236,107,269,172,107,143,108,105,163,134,149,157,161,127,234,179,66,319,	0,643,7566,7909,8930,9421,9681,10785,10972,11209,11431,11808,12154,12408,12624,13268,13774,14427,
chr1	1567559	1570030	NM_006983	0	+	1567597	1570001	0	8	194,131,140,168,165,111,127,204,	0,602,800,1007,1567,1808,2021,2267,
chr1	1533387	1535476	NM_001242659	0	-	1534714	1535395	0	1	2089,	0,
chr1	1656276	1677438	NM_001199787	0	-	1656852	1670996	0	7	585,146,128,136,469,418,276,	0,9852,13483,14084,14398,19413,20886,
chr1	1658823	1677438	NM_182838	0	-	1663893	1670996	0	6	5139,146,128,136,469,276,	0,7305,10936,11537,11851,18339,
chr1	1592938	1624243	NM_001110781	0	-	1597220	1608138	0	9	4520,146,73,54,121,128,136,469,356,	0,6827,8164,8598,10009,13963,14564,14878,30949,
chr1	1634169	1655791	NM_024011	0	-	1634345	1654257	0	20	269,190,149,117,108,122,106,122,91,176,66,159,96,123,137,133,128,116,124,95,	0,349,745,1093,1308,1492,1819,2173,2911,4678,5449,6063,6307,6787,9533,13615,16597,18865,19977,21527,
chr1	1634169	1655791	NM_033529	0	-	1634345	1654257	0	20	269,190,149,117,108,122,106,122,91,176,66,159,96,123,137,133,98,116,124,95,	0,349,745,1093,1308,1492,1819,2173,2911,4678,5449,6063,6307,6787,9533,13615,16627,18865,19977,21527,
chr1	1631377	1633247	NR_002946	0	+	1633247	1633247	0	6	134,168,165,111,127,201,	0,408,968,1209,1422,1669,
chr1	1682670	1690081	NM_001198995	0	-	1684342	1689970	0	10	1829,83,158,100,155,103,86,106,130,278,	0,2335,2819,3052,3312,4142,5026,5271,5949,7133,
chr1	1716724	1822526	NM_002074	0	-	1718769	1756892	0	12	1768,116,217,202,67,163,64,107,39,103,49,268,	0,2036,3767,5109,7959,19133,21189,30470,32551,40111,53904,105534,
chr1	1849028	1850740	NM_178545	0	-	1849320	1850704	0	5	573,179,42,44,120,	0,663,1303,1455,1592,
chr1	1950767	1962192	NM_000815	0	+	1950862	1961721	0	9	163,113,68,221,83,138,156,212,771,	0,5613,6005,6189,8248,8826,9782,10222,10654,
chr1	1846265	1848733	NM_138705	0	+	1846719	1848632	0	6	481,51,175,145,101,148,	0,858,1614,1925,2147,2320,
chr1	1884751	1935276	NM_001080484	0	-	1887016	1922395	0	18	2538,165,90,67,119,174,156,199,158,103,111,174,105,99,144,85,86,137,	0,3307,5807,6651,10436,11575,13058,15322,17346,18667,19624,20712,32073,33624,35199,35576,37577,50388,
chr1	2120987	2126214	NM_182533	0	-	2121147	2126188	0	4	233,272,136,88,	0,4090,4449,5139,
chr1	2115898	2139172	NM_001146310	0	-	2116716	2132537	0	8	1054,272,136,176,195,120,153,178,	0,9179,13547,16590,18976,21845,22055,23096,
chr1	2336240	2344010	NM_002617	0	-	2337204	2343941	0	6	1033,136,176,407,81,181,	0,1682,1918,3650,5569,7589,
chr1	2281852	2284100	NR_024489	0	-	2284100	2284100	0	1	2248,	0,
chr1	2252695	2322993	NM_024848	0	-	2252821	2322972	0	14	323,47,80,134,167,124,111,97,88,91,111,99,72,97,	0,2840,15212,15460,36175,37335,51224,53204,63721,64550,66162,66982,68668,70201,
chr1	2323213	2336885	NM_007033	0	+	2327229	2334563	0	7	184,88,105,100,79,136,2412,	0,4009,5341,7640,9082,10432,11260,
chr1	2336240	2344010	NM_153818	0	-	2337204	2343941	0	6	1033,136,236,407,81,181,	0,1682,1918,3650,5569,7589,
chr1	2487207	2488450	NR_037844	0	-	2488450	2488450	0	2	928,35,	0,1208,
chr1	2439974	2458035	NM_018216	0	-	2440285	2458026	0	19	525,69,101,105,50,56,152,88,113,156,101,82,182,154,93,184,215,83,133,	0,1326,1521,2142,2802,3092,4352,5466,5818,7026,9628,9980,10607,11265,11786,12187,12565,13182,17928,
chr1	2407753	2436964	NM_014638	0	+	2408027	2436652	0	22	398,147,244,130,171,94,204,121,172,108,144,93,83,98,183,108,125,85,147,80,298,1604,	0,2161,3419,3868,8133,10592,10858,11283,12892,13445,14877,18541,19173,20292,20513,21187,22208,22429,22769,23326,25797,27607,
chr1	2481358	2484284	NR_026927	0	-	2484284	2484284	0	2	355,1854,	0,1072,
chr1	2460183	2461684	NM_001010926	0	-	2460907	2461603	0	3	1005,166,135,	0,1101,1366,
chr1	2518188	2522908	NM_001195741	0	+	2518234	2520866	0	6	199,205,52,64,84,2060,	0,341,991,1640,2207,2660,
chr1	2518188	2522908	NM_152371	0	+	2518234	2520866	0	7	199,205,52,64,76,119,2060,	0,341,991,1640,1800,2172,2660,
chr1	2517898	2522908	NR_036638	0	+	2522908	2522908	0	7	132,205,52,64,76,87,2060,	0,631,1281,1930,2090,2494,2950,
chr1	2518188	2522908	NM_001195740	0	+	2518234	2520866	0	6	199,205,52,64,87,2060,	0,341,991,1640,2204,2660,
chr1	2518188	2522908	NM_001195738	0	+	2518234	2520853	0	7	199,205,52,64,76,87,2060,	0,341,991,1640,1800,2204,2660,
chr1	2518188	2522908	NM_001195737	0	+	2518234	2520866	0	7	199,205,52,64,96,87,2060,	0,341,991,1640,1780,2204,2660,
chr1	2518188	2522908	NM_001195736	0	+	2518234	2520866	0	7	199,205,52,118,76,119,2060,	0,341,991,1586,1800,2172,2660,
chr1	2522080	2564481	NM_033467	0	-	2522428	2560923	0	24	448,77,96,66,134,120,59,104,84,99,129,94,137,90,135,66,119,96,81,162,60,78,191,177,	0,915,1290,2013,2191,3172,3743,4148,4634,5367,5919,7565,8012,13242,13505,14916,15606,16332,18697,19028,20639,21485,38689,42224,
chr1	2517898	2522908	NR_036637	0	+	2522908	2522908	0	7	132,205,52,64,76,119,2060,	0,631,1281,1930,2090,2462,2950,
chr1	2980635	2984289	NR_024371	0	-	2984289	2984289	0	2	231,389,	0,3265,
chr1	2938045	2939467	NM_080431	0	+	2938250	2939384	0	1	1422,	0,
chr1	2976180	2984289	NR_015440	0	-	2984289	2984289	0	6	121,54,104,2949,91,389,	0,613,884,1490,4595,7720,
chr1	3044538	3044599	NR_036215	0	+	3044599	3044599	0	1	61,	0,
chr1	3371146	3397677	NM_014448	0	+	3379648	3397151	0	15	229,607,46,170,57,161,153,130,75,93,152,189,74,102,666,	0,8483,11565,12585,14297,14850,18495,18810,20125,21387,23292,23841,24934,25229,25865,
chr1	3477259	3477354	NR_030277	0	-	3477354	3477354	0	1	95,	0,
chr1	3652547	3663335	NR_033712	0	-	3663335	3663335	0	6	1871,155,108,130,575,485,	0,4249,6820,7077,9623,10303,
chr1	3652547	3663937	NR_033711	0	-	3663937	3663937	0	4	4404,108,130,1767,	0,6820,7077,9623,
chr1	3652547	3663937	NR_033710	0	-	3663937	3663937	0	6	3352,36,552,108,130,1767,	0,3388,3852,6820,7077,9623,
chr1	3652547	3663937	NR_033709	0	-	3663937	3663937	0	5	2530,155,108,130,1767,	0,4249,6820,7077,9623,
chr1	3652547	3663937	NR_033708	0	-	3663937	3663937	0	5	1871,155,154,130,1767,	0,4249,6820,7077,9623,
chr1	3607235	3652765	NM_001126240	0	+	3607469	3649643	0	12	273,243,187,116,110,143,89,122,149,139,94,3455,	0,16877,31349,32682,36443,36956,37457,38655,39328,40255,40791,42075,
chr1	3569128	3652765	NM_001204188	0	+	3598929	3649643	0	12	77,98,121,243,187,116,110,143,89,122,94,3455,	0,29768,30495,54984,69456,70789,74550,75063,75564,76762,78898,80182,
chr1	3569128	3652765	NM_001204184	0	+	3598929	3649326	0	13	77,98,121,243,187,116,110,143,89,122,149,139,3455,	0,29768,30495,54984,69456,70789,74550,75063,75564,76762,77435,78362,80182,
chr1	3569128	3652765	NM_001204185	0	+	3598929	3648119	0	13	77,98,121,243,187,116,110,143,89,122,139,94,3455,	0,29768,30495,54984,69456,70789,74550,75063,75564,76762,78362,78898,80182,
chr1	3607235	3652765	NM_001126241	0	+	3607469	3649326	0	11	273,243,187,116,110,143,89,122,149,139,3455,	0,16877,31349,32682,36443,36956,37457,38655,39328,40255,42075,
chr1	3607235	3652765	NM_001204189	0	+	3607469	3649326	0	9	273,243,187,116,110,143,89,122,3455,	0,16877,31349,32682,36443,36956,37457,38655,42075,
chr1	3569128	3652765	NM_001204186	0	+	3598929	3649326	0	11	77,98,121,243,187,116,110,143,89,122,3455,	0,29768,30495,54984,69456,70789,74550,75063,75564,76762,80182,
chr1	3614609	3652765	NM_001204192	0	+	3624139	3649643	0	12	106,243,187,116,110,143,89,122,149,139,94,3455,	0,9503,23975,25308,29069,29582,30083,31281,31954,32881,33417,34701,
chr1	3569128	3652765	NM_005427	0	+	3598929	3649643	0	14	77,98,121,243,187,116,110,143,89,122,149,139,94,3455,	0,29768,30495,54984,69456,70789,74550,75063,75564,76762,77435,78362,78898,80182,
chr1	3607235	3652765	NM_001126242	0	+	3607469	3648119	0	11	273,243,187,116,110,143,89,122,139,94,3455,	0,16877,31349,32682,36443,36956,37457,38655,40255,40791,42075,
chr1	3547330	3566671	NM_017818	0	-	3547538	3566563	0	12	351,192,126,106,78,135,87,104,73,117,153,177,	0,699,1446,2631,4230,4393,5177,6228,7983,15899,16641,19164,
chr1	3569128	3652765	NM_001204187	0	+	3598929	3649643	0	12	77,98,121,243,187,116,110,143,89,122,139,3455,	0,29768,30495,54984,69456,70789,74550,75063,75564,76762,78362,80182,
chr1	3607235	3652765	NM_001204191	0	+	3607469	3649643	0	10	273,243,187,116,110,143,89,122,94,3455,	0,16877,31349,32682,36443,36956,37457,38655,40791,42075,
chr1	3541555	3546694	NM_182752	0	+	3541636	3545167	0	5	282,92,177,154,1722,	0,432,721,2508,3417,
chr1	3607235	3652765	NM_001204190	0	+	3607469	3649643	0	10	273,243,187,116,110,143,89,122,139,3455,	0,16877,31349,32682,36443,36956,37457,38655,40255,42075,
chr1	3696783	3713068	NM_020710	0	-	3697651	3713040	0	7	1117,90,103,116,117,462,643,	0,1292,2441,3776,4867,6629,15642,
chr1	3728644	3773797	NM_014704	0	-	3731965	3768971	0	22	3437,91,68,139,109,67,37,108,207,177,174,168,198,228,156,169,77,63,139,174,127,345,	0,4199,11093,11343,13677,14289,14627,17185,17710,18965,21781,22844,24414,25211,26883,27527,32826,33208,35394,36527,40214,44808,
chr1	3689351	3692546	NM_001163724	0	+	3691937	3692485	0	4	54,119,185,188,	0,275,2511,3007,
chr1	3816967	3832011	NR_024455	0	+	3832011	3832011	0	4	228,72,599,1053,	0,3561,13288,13991,
chr1	3805696	3816857	NM_207356	0	-	3806523	3816750	0	4	941,489,114,122,	0,1436,3750,11039,
chr1	4000671	4012643	NR_040065	0	+	4012643	4012643	0	3	87,150,331,	0,382,11641,
chr1	4472110	4484744	NR_027088	0	+	4484744	4484744	0	6	582,35,237,428,101,691,	0,3502,4261,10709,11297,11943,
chr1	5624130	5624203	NR_039612	0	+	5624203	5624203	0	1	73,	0,
chr1	5922731	5922801	NR_039838	0	-	5922801	5922801	0	1	70,	0,
chr1	6245079	6259679	NM_000983	0	-	6246731	6259633	0	4	1797,125,105,58,	0,7910,12632,14542,
chr1	6266188	6281359	NM_207396	0	+	6266595	6279467	0	18	174,191,133,145,82,76,126,47,73,69,69,98,187,186,52,118,81,2064,	0,407,1250,2752,2986,3139,3285,3795,4094,4241,4741,4892,5738,6102,6553,6937,12160,13107,
chr1	6161846	6240194	NM_015557	0	-	6166339	6240083	0	42	3641,54,115,164,196,133,109,138,90,133,80,160,145,134,89,93,175,173,111,232,125,118,132,142,174,122,138,201,192,109,132,212,207,222,167,124,125,239,119,180,128,190,	0,4447,4608,4829,8008,8607,9988,10353,11122,19318,19707,22161,22730,23313,23737,23979,24785,26259,26712,27051,28417,29844,32341,32931,33443,34730,34941,40341,40627,42036,42237,44425,44878,47067,47459,49245,50625,52873,53812,57549,66363,78158,
chr1	6307405	6321035	NM_207370	0	-	6309397	6314965	0	6	2658,185,193,430,465,151,	0,3094,3992,6372,7204,13479,
chr1	6304251	6305638	NM_001024598	0	+	6304425	6305567	0	4	50,96,82,469,	0,159,356,918,
chr1	6324331	6419004	NM_181866	0	-	6324656	6418905	0	9	424,185,117,87,115,92,157,118,119,	0,16830,30592,54220,63027,69205,75161,85477,94554,
chr1	6324331	6420764	NM_181865	0	-	6324656	6420712	0	9	424,185,117,87,115,92,157,118,135,	0,16830,30592,54220,63027,69205,75161,85477,96298,
chr1	6526151	6546014	NM_001042665	0	-	6527622	6537631	0	21	1481,762,200,116,133,120,138,150,111,150,51,96,189,204,152,137,92,61,106,130,119,	0,1733,2950,3243,3452,4144,4414,4643,4898,5396,5666,6435,6894,7159,7921,8359,8955,9370,9839,11437,19744,
chr1	6484847	6521004	NM_031475	0	+	6485015	6520206	0	13	462,194,187,183,132,202,272,451,146,264,80,12,946,	0,3438,15466,15838,16146,19693,20876,23853,26815,27045,32396,32573,35211,
chr1	6521213	6526255	NM_148966	0	-	6521493	6526167	0	9	609,181,35,56,79,168,135,121,127,	0,840,1475,1918,3221,3398,3934,4286,4915,
chr1	6521213	6526255	NM_148965	0	-	6521493	6526167	0	10	609,181,38,108,83,79,168,135,121,127,	0,840,1475,1709,1911,3221,3398,3934,4286,4915,
chr1	6521213	6526255	NM_148970	0	-	6521493	6526167	0	5	609,181,35,121,127,	0,840,1475,4286,4915,
chr1	6521213	6526255	NM_148967	0	-	6521493	6526167	0	9	609,181,38,108,56,79,168,121,127,	0,840,1475,1709,1918,3221,3398,4286,4915,
chr1	6475293	6479979	NM_019089	0	-	6478932	6479880	0	4	3920,100,96,144,	0,4007,4373,4542,
chr1	6526151	6551760	NM_020631	0	-	6527622	6537631	0	21	1481,762,200,116,133,120,138,150,111,150,51,96,189,204,152,137,92,61,106,130,64,	0,1733,2950,3243,3452,4144,4414,4643,4898,5396,5666,6435,6894,7159,7921,8359,8955,9370,9839,11437,25545,
chr1	6521213	6526255	NM_003790	0	-	6521493	6526167	0	10	609,181,38,108,56,79,168,135,121,127,	0,840,1475,1709,1918,3221,3398,3934,4286,4915,
chr1	6489893	6489956	NR_036218	0	-	6489956	6489956	0	1	63,	0,
chr1	6526151	6550640	NM_001042664	0	-	6527622	6537631	0	21	1481,762,200,116,133,120,138,150,111,150,51,96,189,204,152,137,92,61,106,130,136,	0,1733,2950,3243,3452,4144,4414,4643,4898,5396,5666,6435,6894,7159,7921,8359,8955,9370,9839,11437,24353,
chr1	6524170	6526255	NM_001039664	0	-	6524430	6526167	0	5	343,168,135,121,127,	0,441,977,1329,1958,
chr1	6640062	6649340	NM_005341	0	+	6640669	6649272	0	11	134,759,242,112,93,87,155,137,165,89,365,	0,538,2055,5916,6692,7202,7475,8057,8275,8753,8913,
chr1	6650783	6662929	NM_014851	0	-	6653424	6662877	0	4	2935,73,406,1073,	0,4761,8323,11073,
chr1	6615337	6639817	NM_177540	0	+	6615433	6639644	0	5	287,307,213,121,1105,	0,15631,21137,21672,23375,
chr1	6673755	6684093	NM_153812	0	+	6674126	6681697	0	4	410,102,535,2623,	0,3061,6107,7715,
chr1	6581406	6614658	NM_024654	0	-	6585913	6614562	0	12	4657,134,178,112,298,162,98,97,136,128,220,492,	0,5349,7647,10621,11116,11933,20483,23479,23698,28224,29049,32760,
chr1	6615337	6639817	NM_138697	0	+	6615433	6639644	0	6	287,307,762,213,121,1105,	0,15631,19353,21137,21672,23375,
chr1	6685209	6693642	NM_001195752	0	+	6685278	6693137	0	5	143,193,63,105,787,	0,3349,5141,7241,7646,
chr1	6685209	6695646	NM_138350	0	+	6685278	6694148	0	5	143,193,66,126,1567,	0,3349,5138,7220,8870,
chr1	6694227	6761966	NM_018198	0	-	6695734	6761860	0	16	1533,130,143,58,70,156,117,86,190,74,123,129,102,74,130,178,	0,1949,3030,3279,4127,5734,10390,10873,11621,17361,18661,19743,33541,44226,46740,67561,
chr1	6684924	6693642	NM_001195753	0	+	6685278	6693137	0	6	90,143,193,66,105,787,	0,285,3634,5423,7526,7931,
chr1	6845383	6932107	NM_001195563	0	+	6845590	6931825	0	4	252,70,119,291,	0,34857,39768,86433,
chr1	7831328	7841492	NM_004781	0	+	7831443	7839705	0	5	117,70,159,52,1807,	0,2173,5891,6849,8357,
chr1	7907671	7913551	NM_021995	0	-	7907825	7913491	0	5	271,44,111,23,185,	0,2028,3200,5289,5695,
chr1	7907671	7913104	NM_006786	0	-	7907825	7913063	0	4	271,44,111,144,	0,2028,3200,5289,
chr1	8071778	8086393	NM_018948	0	-	8073269	8075679	0	4	2678,77,198,176,	0,3589,3776,14439,
chr1	8021713	8045342	NM_001123377	0	+	8022845	8045114	0	7	82,113,102,60,70,87,389,	0,1109,3670,7691,9240,15998,23240,
chr1	8021713	8045342	NM_007262	0	+	8022845	8045114	0	7	140,113,102,60,70,87,389,	0,1109,3670,7691,9240,15998,23240,
chr1	8412463	8483747	NM_001042682	0	-	8415146	8424193	0	13	2717,181,147,721,223,1379,114,162,200,93,163,81,127,	0,3015,3696,5792,7360,7708,9359,10279,11652,12342,13408,70323,71157,
chr1	9005921	9035148	NM_001215	0	+	9005945	9034763	0	8	103,180,149,93,70,158,115,468,	0,3400,11274,13047,16724,21796,25004,28759,
chr1	8938893	8939943	NR_038351	0	+	8939943	8939943	0	2	126,320,	0,730,
chr1	8921058	8939151	NM_001428	0	-	8921418	8934967	0	12	430,59,109,202,198,223,134,70,59,96,94,513,	0,1887,2235,2891,4285,5279,6117,6988,9452,10891,13824,17580,
chr1	8921058	8931635	NM_001201483	0	-	8921418	8928077	0	9	430,59,109,202,198,223,134,70,1125,	0,1887,2235,2891,4285,5279,6117,6988,9452,
chr1	9101426	9129887	NM_001135585	0	-	9101679	9129595	0	5	570,125,161,99,325,	0,6242,16080,16784,28136,
chr1	9063358	9086404	NM_207420	0	-	9063358	9086404	0	12	219,128,76,102,111,188,126,153,125,161,99,51,	0,1452,4010,6843,10225,11381,11817,14923,15909,19618,21676,22995,
chr1	9097004	9129887	NM_003039	0	-	9097644	9129595	0	12	844,128,76,102,111,188,126,153,125,161,99,325,	0,951,1485,1882,2606,2854,3118,4839,10664,20502,21206,32558,
chr1	9211726	9211836	NR_029610	0	-	9211836	9211836	0	1	110,	0,
chr1	9352940	9429590	NM_025106	0	+	9415950	9427634	0	3	190,843,2084,	0,62861,74566,
chr1	9648931	9665020	NM_001010866	0	+	9648988	9662349	0	6	170,121,195,177,350,2894,	0,7016,7985,9575,12231,13195,
chr1	9599527	9642831	NM_032315	0	+	9599750	9642559	0	7	279,180,78,101,67,281,475,	0,14156,27814,30788,33876,40484,42829,
chr1	9648931	9674935	NM_001130924	0	+	9648988	9673141	0	11	170,121,195,177,350,204,233,72,300,138,1892,	0,7016,7985,9575,12231,13195,18683,20966,21632,22879,24112,
chr1	9712667	9714644	NR_027045	0	-	9714644	9714644	0	2	1434,389,	0,1588,
chr1	9711789	9789172	NM_005026	0	+	9770513	9787104	0	24	71,105,173,229,230,180,150,90,222,97,131,51,168,122,144,100,179,113,79,168,124,146,133,2206,	0,39735,58692,63809,64117,64708,65227,65805,66962,68189,68380,68879,69010,69395,69712,70029,70243,70512,70796,71393,72237,72544,73072,75177,
chr1	10057254	10076078	NM_052960	0	+	10057316	10075890	0	4	135,179,102,239,	0,10373,10976,18585,
chr1	10003485	10045556	NM_022787	0	+	10032131	10042759	0	5	88,171,184,140,3198,	0,28590,32164,37603,38873,
chr1	9989775	10002826	NM_032368	0	-	9990456	9996677	0	7	740,82,96,99,136,109,145,	0,2173,3085,5044,5774,6801,12906,
chr1	10459084	10480201	NM_002631	0	+	10459174	10479806	0	13	98,76,180,66,119,70,135,190,131,134,100,123,515,	0,601,1365,4043,5133,9043,12390,14034,17959,18348,19798,20389,20602,
chr1	10490158	10512060	NM_198544	0	+	10490574	10511652	0	5	467,124,34,67,627,	0,3740,4555,10245,21275,
chr1	10490803	10512060	NR_037187	0	+	10512060	10512060	0	3	655,67,627,	0,9600,20630,
chr1	10520602	10532613	NM_004401	0	-	10521546	10532515	0	6	1157,152,190,143,162,234,	0,2512,2885,6644,8631,11777,
chr1	10520602	10532613	NM_213566	0	-	10523090	10532515	0	5	2664,190,143,162,234,	0,2885,6644,8631,11777,
chr1	10509775	10512060	NM_001302	0	+	10510280	10511652	0	2	604,627,	0,1658,
chr1	10490158	10512060	NM_199006	0	+	10490574	10511458	0	4	467,124,34,627,	0,3740,4555,21275,
chr1	10490158	10502872	NM_199294	0	+	10490574	10502462	0	5	467,124,34,67,551,	0,3740,4555,10245,12163,
chr1	10490803	10502872	NR_036462	0	+	10502872	10502872	0	5	655,124,34,67,551,	0,3095,3910,9600,11518,
chr1	10490803	10512060	NM_001243768	0	+	10491346	10511652	0	4	655,34,67,627,	0,3910,9600,20630,
chr1	11086579	11107296	NM_006610	0	-	11086941	11107264	0	11	1126,75,135,79,119,148,197,132,178,229,37,	0,3653,4225,8305,11170,16352,16816,18885,20033,20368,20680,
chr1	11114648	11120091	NM_003132	0	-	11114921	11120000	0	8	294,123,146,84,154,93,121,258,	0,370,1189,1419,2012,4208,4633,5185,
chr1	11072678	11085549	NM_007375	0	+	11073784	11082711	0	6	122,250,164,141,171,3369,	0,1094,4222,6111,7807,9502,
chr1	11104854	11107296	NM_139208	0	-	11104996	11107264	0	5	156,132,178,229,37,	0,610,1758,2093,2405,
chr1	11249397	11256038	NM_021146	0	+	11249636	11255080	0	5	615,101,195,199,1128,	0,2929,4239,5120,5513,
chr1	11333254	11348491	NM_013319	0	+	11333588	11346188	0	2	863,2791,	0,12446,
chr1	11539294	11597640	NM_020780	0	+	11561049	11596743	0	21	135,1099,220,137,135,161,140,149,162,162,114,137,185,131,173,127,146,160,114,167,1260,	0,21752,23440,35152,36131,36763,38225,40117,40481,41449,44704,45938,47413,50318,50549,51669,52327,55143,55773,56240,57086,
chr1	11751780	11780336	NM_198545	0	+	11766315	11779753	0	7	130,461,191,115,90,90,696,	0,14525,17551,20127,20616,23395,27860,
chr1	11708417	11714888	NM_012168	0	-	11708750	11714397	0	6	468,139,96,130,369,513,	0,726,1418,1584,2105,5958,
chr1	11714913	11723384	NM_033182	0	+	11715892	11721330	0	6	96,295,127,96,136,2198,	0,949,3410,3676,3879,6273,
chr1	11734536	11741271	NM_006341	0	-	11734831	11740658	0	9	337,93,74,95,101,72,119,52,176,	0,602,1178,1566,2368,3063,5873,6082,6559,
chr1	11714913	11723384	NM_183413	0	+	11715892	11721362	0	5	96,295,98,136,2198,	0,949,3410,3879,6273,
chr1	11714431	11723384	NM_183412	0	+	11715892	11721362	0	5	207,295,98,136,2198,	0,1431,3892,4361,6755,
chr1	11734536	11751678	NM_001127325	0	-	11734831	11740658	0	9	337,93,74,95,101,72,119,52,209,	0,602,1178,1566,2368,3063,5873,6082,16933,
chr1	11724149	11734409	NM_018438	0	+	11728715	11733908	0	6	163,289,127,96,136,738,	0,4563,7173,7835,9184,9522,
chr1	11714913	11723384	NM_001014765	0	+	11715892	11721330	0	7	96,372,295,127,96,136,2198,	0,471,949,3410,3676,3879,6273,
chr1	11900375	11907673	NR_037806	0	+	11907673	11907673	0	4	889,370,220,183,	0,3385,5228,7115,
chr1	11917520	11918992	NM_002521	0	-	11917711	11918890	0	3	208,256,234,	0,750,1238,
chr1	11866206	11888275	NM_021737	0	+	11866319	11888275	0	11	200,60,66,66,67,107,127,68,59,107,113,	0,981,9696,10465,13338,16545,17557,18336,20006,20965,21956,
chr1	11866206	11889360	NM_021736	0	+	11866319	11889360	0	12	200,60,66,66,67,107,127,68,59,133,114,108,	0,981,9696,10465,13338,16545,17557,18336,20006,20939,21956,23046,
chr1	11866206	11888275	NM_021735	0	+	11866319	11888275	0	11	200,60,66,66,67,107,127,68,69,133,113,	0,981,9696,10465,13338,16545,17557,18336,20006,20939,21956,
chr1	11905766	11907840	NM_006172	0	-	11906065	11907741	0	3	305,327,222,	0,1403,1852,
chr1	11845786	11866160	NM_005957	0	-	11850736	11863173	0	12	5169,120,102,183,181,135,251,194,111,239,249,216,	0,5477,6548,8177,8628,8999,9368,10476,14482,15431,17151,20158,
chr1	11866206	11903201	NM_001286	0	+	11866319	11900280	0	23	200,60,66,66,67,107,127,68,59,133,114,167,127,124,154,160,107,187,158,157,108,126,3002,	0,981,9696,10465,13338,16545,17557,18336,20006,20939,21956,22308,23046,27365,27727,28086,28334,29817,30849,31193,32185,32385,33993,
chr1	11979644	11986485	NM_138346	0	-	11980371	11986294	0	3	745,854,1224,	0,3048,5617,
chr1	11994723	12035599	NM_000302	0	+	11994836	12034865	0	19	189,92,134,164,113,64,98,102,132,122,105,126,142,114,66,105,147,126,890,	0,13309,15106,15690,17956,20163,22250,23175,23849,25979,28865,29508,29977,30813,31584,32320,36003,38205,39986,
chr1	12079298	12092106	NM_021933	0	+	12081783	12091865	0	10	311,196,348,85,109,59,130,97,138,328,	0,2403,2853,3591,9791,9981,10523,10786,12024,12480,
chr1	12227059	12269277	NM_001066	0	+	12227148	12267077	0	10	167,100,129,150,94,236,78,35,205,2481,	0,21793,23954,24771,25428,25860,26952,27581,34964,39737,
chr1	12251761	12251839	NR_039775	0	+	12251839	12251839	0	1	78,	0,
chr1	12567299	12567451	NR_003022	0	+	12567451	12567451	0	1	152,	0,
chr1	12567299	12567451	NR_003025	0	+	12567451	12567451	0	1	152,	0,
chr1	12627938	12677820	NM_004753	0	-	12628368	12677353	0	6	515,126,239,120,144,662,	0,4817,10807,11382,12612,49220,
chr1	12776117	12788726	NM_001103169	0	+	12776343	12785963	0	3	230,64,3538,	0,4767,9071,
chr1	12834983	12838048	NM_001080830	0	+	12835010	12837742	0	3	314,576,895,	0,702,2170,
chr1	12776117	12788726	NM_001103170	0	+	12779479	12785963	0	4	230,217,64,3538,	0,3359,4767,9071,
chr1	12806162	12821102	NM_152290	0	+	12806378	12820884	0	4	327,114,178,400,	0,9487,13080,14540,
chr1	12851545	12856777	NM_023013	0	+	12853376	12856145	0	4	78,312,579,1191,	0,1806,2518,4041,
chr1	12884467	12891264	NM_001146344	0	-	12884799	12888523	0	4	894,582,308,55,	0,2640,3889,6742,
chr1	12907235	12908237	NM_001146181	0	-	12907260	12908142	0	1	1002,	0,
chr1	12952726	12958094	NM_001039361	0	-	12952746	12955678	0	4	579,579,312,48,	0,1690,2665,5320,
chr1	12916940	12921764	NM_023014	0	+	12918864	12921634	0	4	62,312,579,689,	0,1899,2607,4135,
chr1	12907260	12908578	NM_001013631	0	-	12907260	12908142	0	2	1063,45,	0,1273,
chr1	12939032	12946025	NM_001009611	0	-	12939364	12943215	0	4	894,582,309,55,	0,2642,3890,6938,
chr1	13035542	13038381	NM_001100631	0	+	13035542	13038381	0	3	293,579,574,	0,679,2265,
chr1	12977512	12980233	NM_001012277	0	+	12977512	12980233	0	3	287,576,562,	0,669,2159,
chr1	12976449	12980568	NM_001012276	0	+	12977512	12980233	0	4	58,312,576,897,	0,1038,1732,3222,
chr1	12998301	13007406	NM_001010889	0	-	12998504	13002348	0	4	765,582,309,64,	0,2512,3760,9041,
chr1	13182959	13184326	NM_001136561	0	-	13182990	13183872	0	2	1094,62,	0,1305,
chr1	13108513	13117751	NM_001013407	0	-	13108837	13112680	0	4	886,582,309,78,	0,2632,3880,9160,
chr1	13328195	13331692	NM_001013692	0	-	13328832	13331671	0	3	1211,579,314,	0,2218,3183,
chr1	13328832	13331671	NM_001100631	0	-	13328832	13331671	0	3	574,579,293,	0,1581,2546,
chr1	13359818	13369057	NM_001013407	0	+	13364890	13368733	0	4	78,309,582,886,	0,5050,6025,8353,
chr1	13359832	13368936	NM_001010889	0	+	13364890	13368733	0	4	64,309,582,765,	0,5036,6011,8339,
chr1	13474052	13477569	NM_001099790	0	-	13474688	13477522	0	3	1210,579,334,	0,2218,3183,
chr1	13421175	13428190	NM_001098376	0	+	13424002	13427859	0	4	78,309,582,893,	0,2811,3791,6122,
chr1	13474052	13477569	NM_001099850	0	-	13474688	13477522	0	3	1210,579,334,	0,2218,3183,
chr1	13447413	13452656	NM_001099854	0	-	13448049	13450836	0	4	1195,435,392,78,	0,2290,3136,5165,
chr1	13495253	13498259	NM_001045480	0	+	13495283	13498128	0	3	317,579,690,	0,713,2316,
chr1	13386646	13390765	NM_001012276	0	-	13386981	13389702	0	4	897,576,312,58,	0,1811,2769,4061,
chr1	13421175	13428191	NM_001010890	0	+	13424002	13427859	0	4	78,309,582,894,	0,2811,3791,6122,
chr1	13447413	13452656	NM_001024661	0	-	13448049	13450836	0	4	1195,579,312,78,	0,2146,3136,5165,
chr1	13521962	13526943	NM_001100114	0	+	13521972	13526873	0	3	297,579,632,	0,1774,4349,
chr1	13516065	13526943	NM_001099852	0	+	13521972	13526873	0	4	95,291,579,632,	0,5903,7671,10246,
chr1	13607766	13610487	NM_001012277	0	-	13607766	13610487	0	3	562,576,287,	0,1476,2434,
chr1	13607430	13611550	NM_001012276	0	-	13607766	13610487	0	4	898,576,312,58,	0,1812,2770,4062,
chr1	13694888	13698405	NM_001099790	0	-	13695524	13698358	0	3	1210,579,334,	0,2218,3183,
chr1	13716087	13719064	NM_001099851	0	+	13716117	13718962	0	3	317,579,661,	0,713,2316,
chr1	13736906	13747803	NM_001099852	0	+	13742811	13747733	0	4	95,291,579,632,	0,5901,7690,10265,
chr1	13641972	13648987	NM_001098376	0	+	13644799	13648656	0	4	78,309,582,893,	0,2811,3791,6122,
chr1	13668268	13673511	NM_001099854	0	-	13668904	13671691	0	4	1195,435,392,78,	0,2290,3136,5165,
chr1	13742801	13747803	NM_001100114	0	+	13742811	13747733	0	3	297,579,632,	0,1795,4370,
chr1	13694888	13698405	NM_001099850	0	-	13695524	13698358	0	3	1210,579,334,	0,2218,3183,
chr1	13641972	13648988	NM_001010890	0	+	13644799	13648656	0	4	78,309,582,894,	0,2811,3791,6122,
chr1	13801444	13840242	NM_001010847	0	-	13802313	13840088	0	2	1123,785,	0,38013,
chr1	13910251	13944452	NM_006474	0	+	13910300	13942406	0	6	344,134,130,39,112,2053,	0,23416,26630,29930,30543,32148,
chr1	13911966	13944452	NM_001006624	0	+	13933726	13942406	0	6	168,134,130,39,112,2053,	0,21701,24915,28215,28828,30433,
chr1	13910251	13944452	NM_198389	0	+	13910300	13942406	0	6	344,134,130,39,106,2053,	0,23416,26630,29930,30543,32148,
chr1	13911966	13944452	NM_001006625	0	+	13933726	13942406	0	6	168,134,130,39,106,2053,	0,21701,24915,28215,28828,30433,
chr1	14026734	14151574	NM_001135610	0	+	14042100	14149679	0	8	61,74,118,104,153,127,144,1921,	0,15301,30760,32539,41765,49121,116187,122919,
chr1	14031349	14151574	NM_012231	0	+	14042100	14143042	0	10	791,74,118,104,153,127,111,4414,144,1921,	0,10686,26145,27924,37150,44506,68223,73563,111572,118304,
chr1	14031349	14114574	NM_015866	0	+	14042100	14113022	0	9	791,74,118,104,153,127,111,4414,1565,	0,10686,26145,27924,37150,44506,68223,73563,81660,
chr1	14075875	14114574	NM_001007257	0	+	14099664	14113022	0	4	107,111,4414,1565,	0,23697,29037,37134,
chr1	15480228	15546974	NM_018022	0	+	15541583	15546239	0	3	222,537,1153,	0,61162,65593,
chr1	15480228	15546974	NM_001136218	0	+	15541583	15546239	0	4	222,73,537,1153,	0,56757,61162,65593,
chr1	15479027	15546974	NM_001136217	0	+	15541583	15546239	0	3	253,537,1153,	0,62363,66794,
chr1	15479027	15546974	NM_001136216	0	+	15541583	15546239	0	4	253,73,537,1153,	0,57958,62363,66794,
chr1	15818768	15850940	NM_001229	0	-	15819437	15850695	0	9	762,110,180,148,90,177,35,286,377,	0,1618,2999,12337,13716,14625,15599,25836,31795,
chr1	15783222	15798586	NM_033440	0	+	15783248	15798502	0	8	66,89,98,129,137,146,153,102,	0,358,4833,6005,6658,9271,10658,15262,
chr1	15818768	15851285	NM_032996	0	-	15819437	15844773	0	9	762,110,180,148,90,177,35,286,208,	0,1618,2999,12337,13716,14625,15599,25836,32309,
chr1	15802595	15817895	NM_015849	0	+	15802620	15817807	0	8	65,89,98,129,137,146,153,106,	0,356,4997,6164,7163,9800,11184,15194,
chr1	15736390	15756839	NM_024329	0	+	15736467	15755220	0	4	385,148,135,1751,	0,15976,17255,18698,
chr1	15764937	15773153	NM_007272	0	+	15764960	15773084	0	8	63,92,98,126,137,146,153,84,	0,1858,2051,4005,4976,6163,7154,8132,
chr1	15986363	15988217	NM_006511	0	+	15986363	15988217	0	1	1854,	0,
chr1	15898193	15911605	NM_024758	0	-	15900145	15911462	0	7	2026,85,180,196,49,203,415,	0,3058,5986,7160,8395,11494,12997,
chr1	15943952	15987552	NM_032341	0	+	15944165	15983128	0	10	351,130,237,127,128,129,104,190,63,1221,	0,9211,12867,15981,20849,26064,32262,34248,39159,42379,
chr1	16085254	16113084	NM_017556	0	+	16091478	16111156	0	9	89,190,270,188,103,170,179,118,2042,	0,5736,6204,8616,9768,11649,15858,18410,25788,
chr1	16010826	16061264	NM_015164	0	+	16011053	16060429	0	20	287,107,110,100,88,187,60,229,819,70,91,65,89,133,191,66,160,180,117,973,	0,31905,32375,33561,34206,35402,36997,40985,42682,43747,43935,44337,44770,45465,46200,46860,47557,48018,48280,49465,
chr1	16062808	16067884	NM_207348	0	+	16062980	16065901	0	5	550,66,153,135,2166,	0,1615,1779,2280,2910,
chr1	16091458	16113084	NM_001024216	0	+	16091478	16111156	0	5	270,170,179,118,2042,	0,5445,9654,12206,19584,
chr1	16090993	16101715	NM_001024215	0	+	16091478	16101526	0	6	187,270,188,103,170,603,	0,465,2877,4029,5910,10119,
chr1	16068916	16074477	NM_001013641	0	+	16069054	16074127	0	6	226,73,175,421,188,437,	0,413,598,1738,4445,5124,
chr1	16160709	16174642	NR_024279	0	-	16174642	16174642	0	2	2692,40,	0,13893,
chr1	16133656	16134194	NM_001089591	0	-	16133868	16134144	0	1	538,	0,
chr1	16348485	16360545	NM_004070	0	+	16349114	16360153	0	20	73,107,129,129,140,78,79,126,85,102,85,174,70,111,214,134,89,84,87,440,	0,622,1809,2772,4117,4545,4706,5319,5830,6027,6770,7135,7740,7974,8470,9719,10212,10452,11179,11620,
chr1	16340522	16345285	NM_014424	0	-	16342074	16344458	0	3	1732,134,1026,	0,3046,3737,
chr1	16268363	16302627	NM_001242884	0	-	16268463	16273555	0	15	384,90,210,131,121,117,88,301,143,266,126,163,189,87,150,	0,462,660,1195,1530,1730,1939,2431,2828,3068,3846,4285,5066,31170,34114,
chr1	16330730	16333184	NM_178840	0	+	16330798	16332841	0	2	150,771,	0,1683,
chr1	16375283	16383803	NM_001165945	0	+	16375466	16383411	0	13	457,85,102,85,174,70,111,214,134,89,84,87,440,	0,829,1026,1727,2086,2689,2921,3409,4850,6646,6886,7633,8080,
chr1	16268363	16302627	NM_003443	0	-	16268463	16274990	0	16	384,90,210,131,121,117,88,301,143,266,126,141,189,207,87,150,	0,462,660,1195,1530,1730,1939,2431,2828,3068,3846,4285,5066,6422,31170,34114,
chr1	16370246	16383803	NM_000085	0	+	16370987	16383411	0	20	129,107,129,129,140,78,79,126,85,102,85,174,70,111,214,134,89,84,87,440,	0,734,1806,2783,4153,4591,4752,5368,5866,6063,6764,7123,7726,7958,8446,9887,11683,11923,12670,13117,
chr1	16348485	16360545	NM_001042704	0	+	16349114	16360153	0	20	73,107,129,129,140,78,79,126,85,102,85,174,70,111,214,134,89,81,87,440,	0,622,1809,2772,4117,4545,4706,5319,5830,6027,6770,7135,7740,7974,8470,9719,10212,10455,11179,11620,
chr1	16384263	16400127	NM_182623	0	-	16384931	16399937	0	7	949,111,183,94,36,116,212,	0,1725,2100,4330,4730,5752,15652,
chr1	16450831	16482582	NM_004431	0	-	16451709	16482427	0	17	984,156,194,150,210,62,189,126,56,100,154,116,333,156,670,68,240,	0,5097,5889,7384,7727,8041,8843,9144,9523,10131,10699,11318,13516,13938,24041,26559,31511,
chr1	16558181	16563659	NM_030907	0	-	16558542	16563237	0	5	611,137,125,153,534,	0,823,1206,1925,4944,
chr1	16524598	16539104	NM_153213	0	-	16525081	16535549	0	16	641,105,80,159,161,90,75,130,153,161,263,77,103,282,441,108,	0,1046,3678,4312,6655,6983,7247,7434,7827,8076,8844,9418,9571,9840,10539,14398,
chr1	16693582	16724640	NM_015609	0	+	16693759	16721635	0	3	221,255,3108,	0,26140,27950,
chr1	16693582	16724640	NM_001114600	0	+	16693752	16721635	0	4	221,50,255,3108,	0,24287,26140,27950,
chr1	16725137	16763919	NM_198546	0	-	16725259	16757866	0	13	180,178,173,118,72,138,86,443,49,61,85,135,297,	0,701,2077,5084,5325,6324,10475,10958,22866,23268,32695,34147,38485,
chr1	16793930	16819196	NR_023386	0	-	16819196	16819196	0	15	2692,238,106,145,183,200,232,84,97,236,166,62,75,131,721,	0,8389,8963,9494,10819,15851,16797,17387,18133,18990,23182,23429,23574,23750,24545,
chr1	16875408	16875482	NR_037446	0	+	16875482	16875482	0	1	74,	0,
chr1	16944750	16957401	NR_026752	0	-	16957401	16957401	0	7	848,194,231,147,145,183,17,	0,1589,7519,8097,8889,10212,12634,
chr1	16972068	16976915	NR_027504	0	+	16976915	16976915	0	14	105,147,113,137,117,119,881,37,161,78,147,107,140,347,	0,795,1023,1406,1624,1889,2210,3182,3307,3600,3805,4033,4236,4500,
chr1	17007749	17007823	NR_037446	0	+	17007823	17007823	0	1	74,	0,
chr1	17081400	17090975	NR_002729	0	-	17090975	17090975	0	15	2488,140,107,147,121,233,103,131,211,119,121,137,123,148,67,	0,2612,2848,3036,3560,3897,4160,4363,4570,4983,5246,5448,5845,6049,9508,
chr1	17248444	17299474	NM_014675	0	+	17248513	17298941	0	37	129,136,155,186,84,62,166,107,237,97,84,234,200,183,145,147,231,194,128,170,180,135,144,239,160,168,373,170,121,164,216,225,150,201,132,183,620,	0,713,2375,7896,8174,8336,8479,9341,14687,15691,16450,16959,17944,22150,23512,24309,24811,26381,26849,29003,31352,32273,32784,33362,34047,36633,38808,43773,44049,44458,46253,47166,47835,48303,48686,49515,50410,
chr1	17185443	17185516	NR_037446	0	-	17185516	17185516	0	1	73,	0,
chr1	17345224	17380665	NM_003000	0	-	17345375	17380514	0	8	229,123,102,117,137,86,128,223,	0,3878,5243,9019,9870,14330,26031,35218,
chr1	17312452	17338423	NM_022089	0	-	17312715	17338233	0	29	401,170,152,224,97,153,80,117,161,125,121,160,96,207,189,47,111,156,132,67,135,70,78,80,130,59,183,95,200,	0,505,847,1088,2180,2364,3733,3929,4169,5776,6051,6285,6528,7671,10018,10296,10428,11062,14053,14288,14442,16076,16338,18374,18734,19056,19416,19726,25771,
chr1	17312452	17338423	NM_001141973	0	-	17312715	17338233	0	29	401,170,152,224,97,153,80,117,161,125,121,160,96,207,189,47,111,156,132,67,135,70,78,80,115,59,183,95,200,	0,505,847,1088,2180,2364,3733,3929,4169,5776,6051,6285,6528,7671,10018,10296,10428,11062,14053,14288,14442,16076,16338,18374,18749,19056,19416,19726,25771,
chr1	17312452	17338423	NM_001141974	0	-	17312479	17338233	0	27	401,152,224,97,153,80,161,125,121,160,96,207,189,47,111,156,132,67,135,70,78,80,115,59,183,95,200,	0,847,1088,2180,2364,3733,4169,5776,6051,6285,6528,7671,10018,10296,10428,11062,14053,14288,14442,16076,16338,18374,18749,19056,19416,19726,25771,
chr1	17634689	17690495	NM_012387	0	+	17634717	17690250	0	16	120,181,67,68,118,126,179,104,112,108,155,145,103,71,129,479,	0,22774,25748,27964,29843,31493,33748,34104,37833,39746,46338,47788,48162,50643,51085,55327,
chr1	17575592	17610727	NM_016233	0	+	17575632	17609574	0	16	132,181,73,62,118,126,179,104,112,108,152,145,103,80,126,1387,	0,10480,13035,16561,17621,18739,21135,21781,21969,24242,25537,27421,27676,31252,31573,33748,
chr1	17733250	17765059	NM_001136204	0	-	17735585	17765010	0	12	2440,78,73,106,181,167,115,89,132,144,94,334,	0,3219,5367,6318,6782,9725,13959,15448,15950,18786,22351,31475,
chr1	17733250	17766250	NM_018715	0	-	17735585	17765010	0	13	2440,78,73,106,181,167,115,89,132,144,94,293,210,	0,3219,5367,6318,6782,9725,13959,15448,15950,18786,22351,31475,32790,
chr1	17698740	17728195	NM_207421	0	+	17698740	17727934	0	16	116,178,73,68,118,126,179,104,113,108,155,157,124,71,162,495,	0,810,3181,7674,8801,9721,16135,16531,19868,21730,22055,22706,23295,24826,26441,28960,
chr1	18807423	18812480	NM_152375	0	+	18807475	18809809	0	1	5057,	0,
chr1	19197923	19229293	NM_170726	0	-	19199338	19229017	0	16	361,154,119,122,153,48,197,74,188,75,150,156,48,93,94,338,	0,1374,3033,3952,4885,5778,5986,7870,10270,11694,11849,14043,15034,17932,18582,31032,
chr1	19209687	19209774	NR_039844	0	-	19209774	19209774	0	1	87,	0,
chr1	19166092	19186155	NM_152232	0	-	19166092	19186154	0	6	929,124,210,774,301,183,	0,2130,9742,14614,17732,19880,
chr1	19197923	19229293	NM_003748	0	-	19199338	19229017	0	15	1528,119,122,153,48,197,74,188,75,150,156,48,93,94,338,	0,3033,3952,4885,5778,5986,7870,10270,11694,11849,14043,15034,17932,18582,31032,
chr1	19197923	19217385	NM_001161504	0	-	19199338	19215924	0	15	1528,119,122,153,48,197,74,188,75,150,156,48,93,94,198,	0,3033,3952,4885,5778,5986,7870,10270,11694,11849,14043,15034,17932,18582,19264,
chr1	19638739	19655794	NM_017765	0	+	19644171	19655137	0	9	113,161,242,130,88,143,93,186,729,	0,483,5354,12387,13249,13999,14285,14981,16326,
chr1	19609056	19615280	NM_012067	0	-	19609224	19615203	0	7	330,130,100,97,105,188,291,	0,1433,2123,2455,3325,3622,5933,
chr1	19578074	19586622	NM_016183	0	+	19578329	19585324	0	8	283,59,104,82,68,152,77,1448,	0,3201,4367,5483,5873,6252,6896,7100,
chr1	19544583	19578046	NM_015047	0	-	19545796	19578003	0	23	1393,130,85,211,174,138,120,162,150,200,123,97,123,63,72,168,150,127,129,94,66,125,138,	0,1479,2674,4534,5306,9223,12754,13171,14534,14846,17040,19052,19927,20705,21141,21728,22207,22926,24255,25524,25860,26816,33325,
chr1	19630458	19638640	NM_003689	0	-	19630718	19638618	0	7	422,130,100,97,105,188,320,	0,2053,3037,3349,4193,4490,7862,
chr1	19592475	19600568	NR_040289	0	-	19600568	19600568	0	5	1480,130,105,188,214,	0,2590,4469,4766,7879,
chr1	19638739	19655794	NM_001040126	0	+	19651157	19655137	0	8	113,161,130,88,143,93,186,729,	0,483,12387,13249,13999,14285,14981,16326,
chr1	19638739	19655794	NM_001040125	0	+	19644171	19655137	0	8	644,242,130,88,143,93,186,729,	0,5354,12387,13249,13999,14285,14981,16326,
chr1	19619740	19622230	NR_037847	0	-	19622230	19622230	0	1	2490,	0,
chr1	19592475	19600568	NR_040288	0	-	19600568	19600568	0	7	1480,130,100,97,105,188,214,	0,2590,3290,3601,4469,4766,7879,
chr1	19970806	19984949	NM_005380	0	+	19981523	19983622	0	4	134,189,112,1591,	0,10698,11010,12552,
chr1	19923470	19956315	NR_033758	0	+	19956315	19956315	0	5	133,79,48,110,3435,	0,20281,25123,26497,29410,
chr1	19923470	19956315	NR_033757	0	+	19956315	19956315	0	5	133,185,48,110,3435,	0,3810,25123,26497,29410,
chr1	19991779	20006055	NM_000871	0	+	19992246	20005861	0	3	1181,159,644,	0,13280,13632,
chr1	19923470	19984949	NM_001204088	0	+	19927442	19983622	0	5	133,185,189,112,1591,	0,3810,58034,58346,59888,
chr1	19972259	19984949	NM_001204086	0	+	19972444	19983622	0	4	268,189,112,1591,	0,9245,9557,11099,
chr1	19923470	19956315	NM_001204083	0	+	19923539	19952086	0	5	133,48,110,241,3435,	0,25123,26497,28415,29410,
chr1	19923470	19956315	NM_001204082	0	+	19923539	19952895	0	3	133,110,3435,	0,26497,29410,
chr1	19923470	19984949	NM_001204089	0	+	19981523	19983622	0	4	133,189,112,1591,	0,58034,58346,59888,
chr1	19969722	19984949	NM_182744	0	+	19969805	19983622	0	4	169,189,112,1591,	0,11782,12094,13636,
chr1	19971865	19984949	NM_001204085	0	+	19981523	19983622	0	4	159,189,112,1591,	0,9639,9951,11493,
chr1	19970207	19984949	NM_001204084	0	+	19981523	19983622	0	4	241,189,112,1591,	0,11297,11609,13151,
chr1	19923470	19956315	NM_001032363	0	+	19923539	19952895	0	4	133,48,110,3435,	0,25123,26497,29410,
chr1	20140521	20141771	NM_019062	0	-	20140910	20141594	0	1	1250,	0,
chr1	20208887	20239437	NM_015207	0	+	20209006	20234239	0	8	340,149,113,123,132,97,185,5375,	0,7990,11973,15145,21872,22496,24037,25175,
chr1	20301923	20306152	NM_001161729	0	-	20302193	20305266	0	5	413,107,145,178,80,	0,2584,2949,3303,4149,
chr1	20301923	20306932	NM_001161728	0	-	20302193	20305266	0	5	413,107,145,146,78,	0,2584,2949,3303,4931,
chr1	20301923	20306932	NM_000300	0	-	20302193	20305266	0	6	413,107,145,146,111,78,	0,2584,2949,3303,4149,4931,
chr1	20301923	20306932	NM_001161727	0	-	20302193	20305266	0	6	413,107,145,146,80,78,	0,2584,2949,3303,4149,4931,
chr1	20246799	20250110	NM_014589	0	-	20246799	20250052	0	4	143,107,139,98,	0,1991,2310,3213,
chr1	20438433	20446008	NM_012400	0	-	20440606	20445991	0	4	2319,107,145,57,	0,3566,4392,7518,
chr1	20396700	20418394	NM_000929	0	+	20411323	20417185	0	5	258,50,145,107,1334,	0,14613,15875,19581,20360,
chr1	20490483	20501687	NM_001105572	0	-	20490483	20501687	0	3	167,98,188,	0,8803,11016,
chr1	20465822	20476879	NM_022819	0	+	20465920	20474894	0	5	214,53,145,110,2197,	0,836,4116,5250,8860,
chr1	20512577	20519942	NM_152376	0	+	20517054	20517897	0	2	69,2903,	0,4462,
chr1	20617411	20681387	NM_001039500	0	+	20637094	20680756	0	22	170,165,153,271,146,132,125,177,111,203,115,186,184,191,178,315,138,114,75,70,118,1138,	0,19657,21917,23403,26611,27671,28463,32437,36971,39261,39950,41847,45384,46727,51513,52160,54537,57326,59237,59938,61136,62838,
chr1	20808883	20812728	NM_018584	0	-	20810141	20811872	0	2	1329,1022,	0,2823,
chr1	20825940	20834674	NM_024544	0	-	20827182	20834517	0	4	1972,121,88,277,	0,2621,3774,8457,
chr1	20915443	20945400	NM_001785	0	+	20915622	20945061	0	4	333,112,58,456,	0,15977,24891,29501,
chr1	20878931	20881513	NM_207334	0	+	20879466	20880456	0	1	2582,	0,
chr1	20990506	21044317	NM_020816	0	-	20991076	21044199	0	15	749,118,71,259,232,212,81,557,148,110,453,190,102,147,349,	0,2200,6407,7924,18639,20795,22032,23374,26174,34365,40433,45625,49440,51479,53462,
chr1	21046224	21059133	NM_001103160	0	-	21048284	21052550	0	9	2264,160,109,169,240,147,75,81,460,	0,3024,3894,4351,4664,6188,7269,7791,12449,
chr1	20978259	20988037	NM_005216	0	-	20978871	20987894	0	11	762,107,121,148,149,94,95,104,87,111,348,	0,854,1084,1860,2456,2847,3673,3909,4334,9114,9430,
chr1	20990506	21044317	NM_001122819	0	-	20991076	21044199	0	15	749,118,68,259,232,212,81,557,148,110,453,190,102,147,349,	0,2200,6407,7924,18639,20795,22032,23374,26174,34365,40433,45625,49440,51479,53462,
chr1	21046224	21059133	NM_001103161	0	-	21048284	21054537	0	10	2264,160,109,169,240,147,75,81,129,460,	0,3024,3894,4351,4664,6188,7269,7791,8226,12449,
chr1	21543739	21616982	NM_001397	0	-	21546447	21616907	0	19	2885,96,191,68,111,104,78,99,111,115,143,192,66,147,122,213,142,87,126,	0,4500,8003,9912,10684,16311,18603,19499,20887,27742,29974,38700,40278,41446,43024,55452,61944,72823,73117,
chr1	21543739	21616766	NM_001113349	0	-	21546447	21616691	0	18	2885,96,191,68,111,104,78,99,111,115,143,192,66,147,122,213,142,204,	0,4500,8003,9912,10684,16311,18603,19499,20887,27742,29974,38700,40278,41446,43024,55452,61944,72823,
chr1	21619782	21626362	NR_038404	0	+	21626362	21626362	0	3	454,277,1843,	0,644,4737,
chr1	21543739	21606183	NM_001113347	0	-	21546447	21605927	0	17	2885,96,191,68,111,104,78,99,111,115,143,192,66,147,122,213,500,	0,4500,8003,9912,10684,16311,18603,19499,20887,27742,29974,38700,40278,41446,43024,55452,61944,
chr1	21766630	21811393	NM_032264	0	+	21771579	21809879	0	15	211,272,210,103,215,73,206,52,164,52,173,52,173,52,1758,	0,4810,28550,30494,31431,32705,33242,34762,38006,39211,39913,40792,41459,42346,43005,
chr1	21922707	21978348	NM_001145658	0	-	21924212	21978315	0	25	1050,43,104,103,124,114,110,132,138,87,72,156,130,101,84,54,79,104,186,39,48,36,94,36,77,	0,1471,1746,2185,3279,5469,6589,9851,11998,12635,13360,13905,15237,15501,15811,16961,17413,17771,21091,21719,22810,23800,30089,53546,55564,
chr1	21922707	21995856	NM_001145657	0	-	21924212	21946525	0	27	1050,43,80,103,124,114,110,78,132,138,87,72,156,130,101,84,54,79,104,186,39,48,36,94,36,107,110,	0,1471,1746,2185,3279,5469,6589,7620,9851,11998,12635,13360,13905,15237,15501,15811,16961,17413,17771,21091,21719,22810,23800,30089,53546,68996,73039,
chr1	21922707	21995856	NM_002885	0	-	21924212	21946525	0	25	1050,43,104,103,124,114,110,132,138,87,72,156,130,101,84,54,79,104,186,39,48,36,94,36,110,	0,1471,1746,2185,3279,5469,6589,9851,11998,12635,13360,13905,15237,15501,15811,16961,17413,17771,21091,21719,22810,23800,30089,53546,73039,
chr1	22054338	22109688	NM_001032730	0	-	22055054	22109450	0	11	874,129,180,83,134,109,125,128,157,121,372,	0,1858,8600,19221,20292,23661,24681,25146,28700,29817,54978,
chr1	22303417	22315847	NM_007352	0	+	22303532	22315772	0	8	158,86,98,135,137,143,153,93,	0,1444,3899,4113,6769,7264,9606,12337,
chr1	22351706	22357715	NR_023918	0	+	22357715	22357715	0	2	159,943,	0,5066,
chr1	22328148	22339035	NM_005747	0	+	22328167	22338960	0	8	62,86,98,135,137,143,153,93,	0,1347,3791,4006,5222,5717,8049,10794,
chr1	22352041	22357715	NR_023919	0	+	22357715	22357715	0	2	95,943,	0,4731,
chr1	22443797	22469519	NM_030761	0	-	22446542	22469415	0	5	3213,143,132,236,181,	0,3906,4140,12311,25541,
chr1	22890003	22930087	NM_020526	0	+	22890128	22928234	0	17	219,65,664,156,336,125,163,94,68,165,186,62,210,150,191,174,1968,	0,5778,12706,22969,25360,29815,30013,31719,32595,33801,34165,34640,35327,37150,37387,37789,38116,
chr1	22890003	22916112	NM_001006943	0	+	22890128	22915872	0	5	219,65,664,156,749,	0,5778,12706,22969,25360,
chr1	22963117	22966175	NM_015991	0	+	22964109	22965900	0	3	78,170,850,	0,985,2208,
chr1	22970117	22974603	NM_001114101	0	+	22970516	22974276	0	3	113,194,884,	0,386,3602,
chr1	23046009	23046091	NR_039832	0	+	23046091	23046091	0	1	82,	0,
chr1	22970117	22974603	NM_172369	0	+	22970516	22974276	0	3	90,194,884,	0,386,3602,
chr1	22979681	22988029	NM_000491	0	+	22985949	22987879	0	3	115,204,725,	0,6251,7623,
chr1	23189651	23189719	NR_036214	0	-	23189719	23189719	0	1	68,	0,
chr1	23345940	23410184	NM_015013	0	+	23346089	23409857	0	19	500,166,134,79,93,107,82,95,143,91,135,74,112,133,188,115,128,147,513,	0,11021,30939,34313,35621,36484,38036,39625,49091,49613,51777,52676,53844,57780,59542,60105,61998,62772,63731,
chr1	23337326	23342343	NM_001242521	0	-	23337393	23342266	0	3	268,163,79,	0,3049,4938,
chr1	23370797	23370865	NR_036057	0	+	23370865	23370865	0	1	68,	0,
chr1	23345940	23410184	NM_001009999	0	+	23346089	23409857	0	21	500,166,60,134,79,93,107,82,95,12,143,91,135,74,112,133,188,115,128,147,513,	0,11021,24979,30939,34313,35621,36484,38036,39625,46612,49091,49613,51777,52676,53844,57780,59542,60105,61998,62772,63731,
chr1	23518387	23521222	NM_000864	0	-	23519578	23520712	0	1	2835,	0,
chr1	23685940	23694879	NM_030634	0	-	23688461	23694498	0	3	3774,127,414,	0,7594,8525,
chr1	23636275	23670853	NM_001102397	0	-	23636946	23664327	0	10	1284,122,150,206,136,177,114,108,119,150,	0,1418,3770,8700,11745,13773,23735,27971,28707,34428,
chr1	23695710	23698330	NR_033691	0	+	23698330	23698330	0	3	296,71,325,	0,1921,2295,
chr1	23636275	23670853	NM_001102399	0	-	23636946	23664327	0	10	1284,122,150,215,136,177,114,108,119,150,	0,1418,3770,8700,11745,13773,23735,27971,28707,34428,
chr1	23636275	23670853	NM_001102398	0	-	23636946	23667501	0	11	1284,122,150,215,136,177,114,108,119,166,150,	0,1418,3770,8700,11745,13773,23735,27971,28707,31069,34428,
chr1	23695463	23698330	NR_033690	0	+	23698330	23698330	0	1	2867,	0,
chr1	23685940	23696357	NM_001077195	0	-	23688461	23694498	0	4	3774,127,93,499,	0,7594,8525,9918,
chr1	23636275	23670853	NM_005826	0	-	23636946	23667501	0	11	1284,122,150,206,136,177,114,108,119,166,150,	0,1418,3770,8700,11745,13773,23735,27971,28707,31069,34428,
chr1	23755055	23810750	NM_017707	0	-	23756348	23810626	0	25	1368,91,223,196,108,68,116,86,178,95,134,191,49,88,70,110,87,76,86,112,50,75,146,73,253,	0,2472,3133,4514,4862,5063,5691,5970,7288,7997,8348,8567,8861,10184,10598,12539,12824,13092,13623,13938,22916,24134,27318,27559,55442,
chr1	23755055	23810750	NM_001143778	0	-	23756348	23810626	0	24	1368,91,223,196,108,68,116,86,178,95,134,191,49,88,70,110,87,76,86,135,75,146,73,253,	0,2472,3133,4514,4862,5063,5691,5970,7288,7997,8348,8567,8861,10184,10598,12539,12824,13092,13623,13938,24134,27318,27559,55442,
chr1	23953823	23967056	NR_027042	0	+	23967056	23967056	0	7	204,218,91,77,143,116,178,	0,447,1173,2147,11775,12346,13055,
chr1	23884420	23886285	NM_002167	0	-	23885450	23885917	0	3	486,85,668,	0,1005,1197,
chr1	24069855	24088549	NM_003198	0	+	24069915	24086063	0	11	213,57,107,1186,112,156,98,181,112,173,2548,	0,5655,6476,7479,9041,10734,10997,12477,12908,13587,16146,
chr1	24104875	24114722	NM_020362	0	+	24105005	24113866	0	6	328,44,78,105,109,958,	0,1052,1478,7289,7929,8889,
chr1	24018268	24022915	NM_001199802	0	+	24018313	24022863	0	6	51,148,107,132,111,82,	0,833,2028,2881,4019,4565,
chr1	24018268	24022915	NM_000975	0	+	24018313	24022863	0	6	51,151,107,132,111,82,	0,830,2028,2881,4019,4565,
chr1	24086871	24104787	NR_038280	0	-	24104787	24104787	0	4	770,56,159,99,	0,11729,11886,17817,
chr1	24128366	24151949	NM_001166059	0	-	24128952	24151905	0	7	688,126,189,96,108,84,104,	0,2523,6258,14798,15599,18633,23479,
chr1	24117645	24122029	NM_007260	0	+	24119172	24121222	0	10	95,104,32,66,48,71,74,102,174,858,	0,1501,1852,1995,2549,2704,2907,3068,3271,3526,
chr1	24122088	24127034	NM_000403	0	-	24122438	24125497	0	12	409,115,78,86,67,114,177,114,116,126,71,158,	0,552,910,1098,1277,1435,2096,2518,3016,3288,3767,4788,
chr1	24128366	24151949	NM_000191	0	-	24128952	24151905	0	9	688,126,189,64,149,96,108,84,104,	0,2523,6258,8859,12313,14798,15599,18633,23479,
chr1	24171571	24194859	NM_000147	0	-	24172204	24194776	0	8	774,100,191,201,106,138,135,472,	0,992,3567,9278,14716,18052,20409,22816,
chr1	24200459	24239817	NM_001841	0	-	24201024	24202107	0	2	1693,82,	0,39276,
chr1	24122088	24126060	NM_001127621	0	-	24122438	24125497	0	11	409,115,78,86,67,114,177,114,116,126,205,	0,552,910,1098,1277,1435,2096,2518,3016,3288,3767,
chr1	24122088	24127294	NM_001008216	0	-	24122438	24125497	0	12	409,115,78,86,67,114,177,114,116,126,71,93,	0,552,910,1098,1277,1435,2096,2518,3016,3288,3767,5113,
chr1	24295572	24306953	NM_001191005	0	-	24297631	24306745	0	6	2357,51,163,102,107,273,	0,2490,2767,5891,9628,11108,
chr1	24292936	24306953	NM_001191009	0	-	24294152	24306745	0	5	1277,163,102,107,273,	0,5403,8527,12264,13744,
chr1	24292936	24306953	NM_001191007	0	-	24294152	24306745	0	6	1277,51,163,102,107,273,	0,5126,5403,8527,12264,13744,
chr1	24286300	24289949	NM_017761	0	+	24287947	24288367	0	3	188,206,2020,	0,1118,1629,
chr1	24295572	24306953	NM_054016	0	-	24297631	24306745	0	6	2357,54,163,102,107,273,	0,2490,2767,5891,9628,11108,
chr1	24292936	24306953	NR_034035	0	-	24306953	24306953	0	7	1277,54,163,78,363,165,273,	0,5126,5403,8527,11464,12206,13744,
chr1	24292936	24306953	NM_006625	0	-	24294152	24306745	0	6	1277,54,163,102,107,273,	0,5126,5403,8527,12264,13744,
chr1	24292936	24306953	NM_001191006	0	-	24294415	24306745	0	6	1510,54,163,102,107,273,	0,5126,5403,8527,12264,13744,
chr1	24255559	24255637	NR_039615	0	+	24255637	24255637	0	1	78,	0,
chr1	24446260	24469775	NM_021258	0	-	24447294	24469572	0	7	1967,122,139,176,179,133,246,	0,3531,8370,14440,17360,18811,23269,
chr1	24382530	24438665	NM_152372	0	-	24383853	24435126	0	37	1587,56,23,37,164,109,39,88,111,68,60,145,137,45,110,157,115,179,127,188,122,172,184,128,54,200,142,162,138,45,89,96,158,160,81,179,145,	0,2883,5019,5232,5905,7085,7451,8031,9850,10980,11929,12182,15076,15928,18119,19278,20118,23975,25289,25960,26552,28427,30603,33497,34024,34756,36133,36906,38812,39401,41882,43639,49879,51032,51952,52435,55990,
chr1	24526729	24538180	NR_027087	0	+	24538180	24538180	0	3	152,136,1558,	0,2224,9893,
chr1	24683488	24740262	NM_178122	0	-	24685032	24727856	0	8	1621,191,166,109,171,102,138,99,	0,3852,12675,16703,22654,26903,44320,56675,
chr1	24649529	24681808	NM_021180	0	+	24649575	24680978	0	16	78,187,62,346,74,154,112,95,159,79,134,35,89,86,65,945,	0,8386,11605,13442,14038,14596,14952,16628,19075,19654,19852,21857,23513,24428,27018,31334,
chr1	24645811	24681808	NM_198173	0	+	24646041	24680978	0	16	247,187,62,346,74,154,112,95,159,79,134,35,89,86,65,945,	0,12104,15323,17160,17756,18314,18670,20346,22793,23372,23570,25575,27231,28146,30736,35052,
chr1	24683488	24740262	NM_001199013	0	-	24685032	24727878	0	9	1621,191,166,109,171,102,119,138,99,	0,3852,12675,16703,22654,26903,34562,44320,56675,
chr1	24683488	24740262	NM_001199014	0	-	24685032	24710406	0	10	1621,191,166,109,171,102,119,144,138,99,	0,3852,12675,16703,22654,26903,34562,34925,44320,56675,
chr1	24646055	24681808	NM_001195010	0	+	24658036	24680978	0	16	182,187,62,346,74,154,112,95,159,79,134,35,89,86,65,945,	0,11860,15079,16916,17512,18070,18426,20102,22549,23128,23326,25331,26987,27902,30492,34808,
chr1	24683488	24741587	NM_001199012	0	-	24685032	24727878	0	9	1621,191,166,109,171,102,119,138,187,	0,3852,12675,16703,22654,26903,34562,44320,57912,
chr1	24645811	24690970	NM_198174	0	+	24646041	24690861	0	16	247,187,62,346,74,154,112,95,159,79,134,35,89,86,65,296,	0,12104,15323,17160,17756,18314,18670,20346,22793,23372,23570,25575,27231,28146,30736,44863,
chr1	24829386	24862427	NM_013441	0	+	24840862	24861767	0	5	254,254,174,172,845,	0,11417,28321,30186,32196,
chr1	24969593	24999772	NM_005839	0	+	24969817	24998777	0	17	245,90,123,171,116,204,195,120,275,81,87,145,111,465,196,210,1100,	0,2881,3564,5756,6868,8306,9331,9810,11752,17616,18207,19557,23712,26020,27017,28283,29079,
chr1	25226001	25256770	NM_004350	0	-	25228612	25256359	0	5	3156,159,105,157,693,	0,7748,19729,28063,30076,
chr1	25226001	25291501	NM_001031680	0	-	25228612	25291062	0	6	3156,159,105,157,266,497,	0,7748,19729,28063,30076,65003,
chr1	25548766	25559013	NM_015484	0	-	25549756	25558958	0	7	1156,99,91,118,126,108,79,	0,2726,5166,5842,6722,9828,10168,
chr1	25548766	25559013	NM_207170	0	-	25549756	25558958	0	6	1156,99,91,118,108,79,	0,2726,5166,5842,9828,10168,
chr1	25568739	25573985	NM_020317	0	-	25569079	25573454	0	5	457,84,152,586,186,	0,1301,2901,4195,5060,
chr1	25598980	25656936	NM_016124	0	+	25599038	25655415	0	10	206,187,151,148,167,138,134,80,74,1548,	0,12083,18151,28456,29030,30832,34106,44510,49399,56408,
chr1	25598980	25656936	NM_001127691	0	+	25599038	25655415	0	7	206,187,151,148,167,138,1548,	0,12083,18151,28456,29030,30832,56408,
chr1	25664788	25688852	NM_014313	0	+	25666977	25687196	0	7	159,106,113,68,93,61,1702,	0,2176,4663,13328,14584,18495,22362,
chr1	25870075	25895377	NM_015627	0	+	25870189	25893483	0	9	202,143,113,115,73,84,131,35,2039,	0,10337,11275,13568,19059,19485,20076,21588,23263,
chr1	26146444	26150097	NR_024498	0	-	26150097	26150097	0	1	3653,	0,
chr1	26160496	26185848	NM_024037	0	-	26161483	26185848	0	3	1841,142,78,	0,3407,25274,
chr1	26146683	26159433	NM_019557	0	+	26149595	26158517	0	7	222,110,105,110,212,322,1022,	0,2826,3451,6109,6422,9316,11728,
chr1	26187974	26197744	NM_178422	0	-	26189289	26190330	0	2	2378,645,	0,9125,
chr1	26126666	26144713	NM_206926	0	+	26126721	26142209	0	12	238,118,134,210,125,138,82,189,106,113,102,2675,	0,867,4966,8404,8850,9507,11278,11515,12511,13705,13901,15372,
chr1	26126666	26144713	NM_020451	0	+	26126721	26142209	0	13	238,118,102,134,210,125,138,82,189,106,113,102,2675,	0,867,1840,4966,8404,8850,9507,11278,11515,12511,13705,13901,15372,
chr1	26146396	26159433	NM_001099625	0	+	26149595	26158517	0	7	124,110,105,110,212,322,1022,	0,3113,3738,6396,6709,9603,12015,
chr1	26146396	26159433	NM_001099627	0	+	26149595	26156275	0	7	124,110,105,110,212,213,1022,	0,3113,3738,6396,6709,9712,12015,
chr1	26147318	26159433	NM_001099626	0	+	26149595	26158517	0	7	176,110,105,110,212,322,1022,	0,2191,2816,5474,5787,8681,11093,
chr1	26286257	26324648	NM_000437	0	-	26288479	26317307	0	11	2317,155,171,92,114,142,69,97,154,137,133,	0,12791,14713,16915,22597,24179,24693,28464,29681,30960,38258,
chr1	26226606	26233368	NM_203399	0	-	26227506	26231167	0	5	972,192,173,75,90,	0,1375,3525,4548,6672,
chr1	26226606	26232993	NM_005563	0	-	26227506	26231167	0	5	972,192,173,75,114,	0,1375,3525,4548,6273,
chr1	26226606	26232644	NM_203401	0	-	26227506	26231167	0	5	972,192,173,75,302,	0,1375,3525,4548,5736,
chr1	26232852	26232945	NR_037481	0	-	26232945	26232945	0	1	93,	0,
chr1	26438267	26452039	NM_001243533	0	+	26440799	26449068	0	4	139,191,302,3712,	0,683,2515,10060,
chr1	26348270	26362954	NM_004455	0	+	26349137	26361838	0	11	1646,94,108,120,133,107,90,87,161,169,1299,	0,7413,7820,8696,9352,9680,10616,11449,11916,13056,13385,
chr1	26364513	26372604	NM_032513	0	-	26365650	26372387	0	7	1283,135,106,160,154,221,267,	0,1754,3677,4526,5375,6974,7824,
chr1	26377797	26394121	NM_032588	0	-	26378363	26393985	0	9	577,72,125,23,234,96,169,173,295,	0,2586,5896,6321,7083,8959,9859,14961,16029,
chr1	26437655	26452039	NM_001243532	0	+	26440799	26449068	0	3	256,302,3712,	0,3127,10672,
chr1	26438267	26452039	NM_152835	0	+	26440799	26449068	0	3	139,302,3712,	0,2515,10060,
chr1	26364513	26372604	NM_001004434	0	-	26365650	26372387	0	8	1283,135,106,160,154,147,221,267,	0,1754,3677,4526,5375,6275,6974,7824,
chr1	26503980	26516375	NM_006314	0	+	26504038	26516039	0	21	110,158,182,85,42,105,60,69,102,71,74,107,28,173,74,72,74,62,100,182,606,	0,2963,3225,4367,4871,4990,5707,5856,6239,6581,6724,6911,7095,7524,9678,9921,10744,10952,11108,11282,11789,
chr1	26503981	26516375	NR_023345	0	+	26516375	26516375	0	21	90,158,182,85,42,105,60,69,102,71,74,107,28,173,74,72,74,62,100,182,606,	0,2962,3224,4366,4870,4989,5706,5855,6238,6580,6723,6910,7094,7523,9677,9920,10743,10951,11107,11281,11788,
chr1	26496387	26497364	NM_015871	0	+	26496474	26497207	0	3	287,63,299,	0,521,678,
chr1	26560692	26605299	NM_022778	0	+	26566274	26603784	0	14	109,77,153,695,134,118,186,153,155,94,51,108,226,1676,	0,5560,9964,20969,23395,23941,25415,34281,35258,36812,37819,40762,42333,42931,
chr1	26517118	26529033	NM_198137	0	+	26517118	26529033	0	10	213,144,102,98,121,134,175,212,166,54,	0,659,3159,7058,7329,7658,9256,10202,10726,11861,
chr1	26485510	26489119	NM_024869	0	+	26487782	26488598	0	2	107,1417,	0,2192,
chr1	26688124	26699266	NM_173574	0	-	26688141	26695062	0	6	389,129,695,205,125,107,	0,1392,2898,5959,6824,11035,
chr1	26608772	26633195	NM_183008	0	-	26608789	26629374	0	16	288,141,74,104,121,78,215,127,77,55,101,99,29,106,125,113,	0,367,582,1860,2080,3182,3541,11923,14637,15145,15680,18644,19412,20531,20761,24310,
chr1	26608772	26633195	NM_001077262	0	-	26608789	26629374	0	11	288,141,74,104,121,78,215,99,29,106,113,	0,367,582,1860,2080,3182,3541,18644,19412,20531,24310,
chr1	26644410	26647014	NM_001803	0	+	26644508	26646793	0	2	152,353,	0,2251,
chr1	26608772	26644756	NM_145345	0	-	26608789	26629374	0	15	288,141,74,104,121,78,215,127,77,55,101,29,106,113,219,	0,367,582,1860,2080,3182,3541,11923,14637,15145,15680,19412,20531,24310,35765,
chr1	26688124	26699266	NM_001114759	0	-	26688141	26695062	0	6	389,129,695,205,128,107,	0,1392,2898,5959,6824,11035,
chr1	26648349	26680621	NM_001039775	0	-	26648458	26673148	0	20	198,160,159,124,140,130,113,33,127,140,127,137,36,127,140,130,113,48,2968,95,	0,305,2293,6350,6875,9630,14236,14479,14747,14982,15394,15679,16153,16492,17431,20895,21188,21387,21886,32177,
chr1	26798901	26803133	NM_005517	0	+	26799103	26801639	0	6	217,45,30,51,96,1530,	0,1072,1292,1674,2161,2702,
chr1	26758772	26797795	NM_024887	0	+	26759436	26795622	0	9	95,118,117,143,117,102,115,108,2413,	0,609,5886,10449,14034,15277,25509,27755,36610,
chr1	26758772	26797795	NM_205861	0	+	26759436	26795622	0	9	95,118,117,143,117,102,115,108,2410,	0,609,5886,10449,14034,15277,25509,27755,36613,
chr1	26758772	26797795	NM_001243564	0	+	26759436	26795622	0	8	95,118,117,143,117,115,108,2410,	0,609,5886,10449,14034,25509,27755,36613,
chr1	26758772	26797795	NM_001243565	0	+	26759436	26795622	0	8	95,118,117,143,102,115,108,2410,	0,609,5886,10449,15277,25509,27755,36613,
chr1	26881032	26881084	NR_031740	0	+	26881084	26881084	0	1	52,	0,
chr1	26872342	26901520	NM_001006665	0	+	26872391	26900692	0	21	184,117,82,81,80,107,38,143,71,89,65,103,131,126,90,159,162,77,118,138,951,	0,1015,1337,5545,5792,7539,8362,8744,9299,9685,10802,11146,12955,14874,15193,15653,25597,25997,26324,27372,28227,
chr1	27114453	27124894	NM_017837	0	+	27117306	27124335	0	4	306,135,1122,841,	0,2796,6150,9600,
chr1	27114678	27124894	NM_001202554	0	+	27117306	27124335	0	4	632,135,1122,841,	0,2571,5925,9375,
chr1	27022521	27108601	NM_006015	0	+	27022894	27107247	0	20	1510,213,453,117,241,90,168,313,146,110,210,208,133,176,151,138,97,892,131,3088,	0,33620,35121,36645,64825,65353,66121,66942,70190,70426,71759,75088,76469,76781,77315,77549,77771,78298,79546,82992,
chr1	27022521	27108601	NM_139135	0	+	27022894	27107247	0	20	1510,213,453,117,241,90,168,313,146,110,210,208,133,176,151,138,97,241,131,3088,	0,33620,35121,36645,64825,65353,66121,66942,70190,70426,71759,75088,76469,76781,77315,77549,77771,78949,79546,82992,
chr1	27205872	27216869	NM_018066	0	-	27206167	27216587	0	5	368,131,161,157,693,	0,4778,6591,9587,10304,
chr1	27153200	27182211	NM_032283	0	+	27153295	27180334	0	8	430,161,150,138,49,103,113,1995,	0,5737,21898,23591,23848,24419,26043,27016,
chr1	27216978	27226962	NM_022078	0	-	27217500	27226933	0	7	739,128,122,60,175,425,480,	0,1923,2182,2901,3748,6813,9504,
chr1	27237974	27240567	NM_021969	0	-	27238335	27240431	0	2	603,668,	0,1925,
chr1	27189632	27190947	NM_006142	0	+	27189703	27190450	0	1	1315,	0,
chr1	27276046	27286901	NM_152365	0	-	27276559	27278871	0	4	596,75,1071,61,	0,1126,1786,10794,
chr1	27331510	27339333	NM_052943	0	-	27332434	27339161	0	2	1938,436,	0,7387,
chr1	27320194	27327377	NM_001013642	0	+	27320277	27320961	0	2	909,1040,	0,6143,
chr1	27425299	27481451	NM_003047	0	-	27426797	27480825	0	12	1836,73,102,115,174,71,90,203,218,251,461,978,	0,2394,2916,3207,3576,3864,4414,7076,8839,10718,15017,55174,
chr1	27650364	27653016	NR_033926	0	+	27653016	27653016	0	1	2652,	0,
chr1	27561006	27635110	NM_015023	0	+	27587545	27632874	0	16	436,147,84,47,112,188,183,95,116,76,106,174,236,175,193,2434,	0,26440,28636,47723,48822,53158,57699,59506,59998,61810,62535,63422,66710,69105,70485,71670,
chr1	27668482	27680423	NM_001193308	0	+	27671825	27680343	0	15	159,229,149,73,46,73,101,114,161,97,159,79,100,206,220,	0,3305,5429,5816,5975,7088,7406,7660,7980,8397,8802,9266,9464,11291,11721,
chr1	27705595	27709805	NM_207397	0	-	27706536	27709729	0	5	1090,45,72,168,164,	0,2674,3222,3394,4046,
chr1	27695600	27701315	NM_003665	0	-	27695726	27701309	0	8	368,135,130,128,33,45,96,97,	0,1486,1733,4026,4378,4855,5246,5618,
chr1	27719151	27722317	NM_005281	0	+	27720302	27721295	0	2	90,2020,	0,1146,
chr1	27668482	27680423	NM_032872	0	+	27671825	27680343	0	15	159,229,149,73,46,37,101,114,161,97,159,79,100,206,220,	0,3305,5429,5816,5975,7124,7406,7660,7980,8397,8802,9266,9464,11291,11721,
chr1	27695600	27701315	NM_173452	0	-	27695726	27701309	0	7	368,135,130,128,45,96,97,	0,1486,1733,4026,4855,5246,5618,
chr1	27681669	27693337	NM_004672	0	-	27681881	27693088	0	29	291,77,74,113,160,106,177,166,139,193,158,106,137,128,134,88,96,50,108,163,160,113,171,107,169,191,24,140,589,	0,490,847,1209,1411,1830,2221,2532,3002,3240,3530,4238,4679,5062,5526,5742,5978,6167,6341,6526,6912,7462,7672,8263,8738,9025,9482,9594,11079,
chr1	27938800	27961727	NM_005248	0	-	27939424	27950427	0	13	833,132,154,77,180,156,150,104,99,103,239,63,152,	0,929,2140,2560,3144,3399,4567,4903,9269,10752,11401,12799,22775,
chr1	27938800	27953106	NM_001042729	0	-	27939424	27950427	0	13	833,132,154,77,180,156,150,104,99,103,239,63,136,	0,929,2140,2560,3144,3399,4567,4903,9269,10752,11401,12799,14170,
chr1	27938800	27952751	NM_001042747	0	-	27939424	27950427	0	13	833,132,154,77,180,156,150,104,99,103,239,63,195,	0,929,2140,2560,3144,3399,4567,4903,9269,10752,11401,12799,13756,
chr1	27992571	27998724	NM_022873	0	-	27992891	27995825	0	5	415,150,78,126,91,	0,2165,2397,3160,6062,
chr1	27992571	27998724	NM_002038	0	-	27992891	27995825	0	5	415,150,78,102,91,	0,2165,2397,3184,6062,
chr1	27992571	27998724	NM_022872	0	-	27992891	27995825	0	5	415,150,78,114,91,	0,2165,2397,3172,6062,
chr1	28160911	28161077	NR_002997	0	+	28161077	28161077	0	1	166,	0,
chr1	28157324	28178183	NM_138558	0	+	28167679	28176957	0	7	433,61,154,221,145,65,1580,	0,1942,7885,10200,12372,16214,19279,
chr1	28157251	28178183	NM_014110	0	+	28157346	28176957	0	7	151,61,154,221,145,65,1580,	0,2015,7958,10273,12445,16287,19352,
chr1	28157324	28178183	NM_002713	0	+	28173573	28176957	0	6	553,61,154,145,65,1580,	0,1942,7885,12372,16214,19279,
chr1	28052489	28089423	NM_001143912	0	+	28052591	28087092	0	10	183,65,102,55,153,158,87,136,102,2418,	0,1493,4253,6624,8052,18675,23089,29216,33547,34516,
chr1	28099693	28150963	NM_177424	0	+	28099818	28148840	0	9	243,70,100,138,44,106,73,83,2222,	0,16379,20350,28495,37063,38980,44668,46467,49048,
chr1	28052489	28089423	NM_001143913	0	+	28052591	28087092	0	9	183,65,102,55,153,158,136,102,2418,	0,1493,4253,6624,8052,18675,29216,33547,34516,
chr1	28052489	28089423	NM_152660	0	+	28052591	28087092	0	9	183,65,55,153,158,87,136,102,2418,	0,1493,6624,8052,18675,23089,29216,33547,34516,
chr1	28052489	28089423	NM_001143915	0	+	28052591	28087092	0	7	183,65,55,158,136,102,2418,	0,1493,6624,18675,29216,33547,34516,
chr1	28052489	28089423	NM_001143914	0	+	28052591	28087092	0	8	183,65,55,153,158,136,102,2418,	0,1493,6624,8052,18675,29216,33547,34516,
chr1	28199054	28213193	NM_004848	0	+	28199082	28211942	0	5	122,141,411,157,816,	0,4044,7100,12751,13323,
chr1	28286503	28294604	NM_018053	0	+	28286580	28293711	0	3	370,197,1591,	0,3504,6510,
chr1	28261503	28285663	NM_014474	0	+	28261694	28285349	0	8	252,214,98,144,173,181,134,677,	0,10239,14072,18222,19361,20691,20956,23483,
chr1	28218048	28241236	NM_002946	0	-	28218673	28240954	0	9	710,95,108,117,75,114,102,107,292,	0,2474,2752,5467,6095,15390,15643,22525,22896,
chr1	28199054	28213193	NM_001105556	0	+	28199082	28212433	0	6	122,141,411,1073,157,816,	0,4044,7100,9427,12751,13323,
chr1	28199054	28213193	NM_001039477	0	+	28199082	28211942	0	4	122,141,157,816,	0,4044,12751,13323,
chr1	28261503	28282991	NM_001009568	0	+	28261694	28282710	0	7	252,214,98,144,173,181,532,	0,10239,14072,18222,19361,20691,20956,
chr1	28421445	28423069	NR_027268	0	-	28423069	28423069	0	1	1624,	0,
chr1	28526789	28559542	NM_014280	0	-	28527758	28559509	0	9	1092,76,92,72,95,67,57,102,111,	0,3468,4979,8063,9693,10292,14661,28643,32642,
chr1	28562601	28564616	NM_178191	0	+	28562694	28562967	0	2	180,1745,	0,270,
chr1	28562601	28564616	NM_178190	0	+	28562694	28564308	0	3	180,92,345,	0,270,1670,
chr1	28473676	28520447	NM_001164722	0	-	28476503	28477532	0	2	3894,215,	0,46556,
chr1	28473676	28503455	NM_001164723	0	-	28476503	28477532	0	3	3894,71,353,	0,25291,29426,
chr1	28473676	28520447	NM_001164721	0	-	28476503	28477532	0	3	3894,82,215,	0,29426,46556,
chr1	28562601	28564616	NM_016311	0	+	28562694	28564489	0	3	180,92,269,	0,270,1746,
chr1	28473676	28503455	NM_000952	0	-	28476503	28477532	0	2	3894,353,	0,29426,
chr1	28585962	28609002	NM_031459	0	+	28586358	28607313	0	10	486,66,198,183,213,151,119,191,145,1776,	0,9731,12222,12832,13129,13906,14588,15373,19645,21264,
chr1	28655512	28662478	NM_017638	0	+	28657173	28661481	0	3	179,139,1551,	0,1595,5415,
chr1	28655512	28662478	NM_001127350	0	+	28657173	28661481	0	3	123,139,1551,	0,1595,5415,
chr1	28764660	28826881	NM_023923	0	+	28764895	28823061	0	13	281,174,81,165,387,598,185,154,56,62,138,77,3836,	0,20935,22062,27535,28232,35405,37958,42302,51021,52802,53501,54866,58385,
chr1	28905254	28905334	NR_003077	0	-	28905334	28905334	0	1	80,	0,
chr1	28906275	28906405	NR_002987	0	-	28906405	28906405	0	1	130,	0,
chr1	28906892	28907024	NR_002976	0	-	28907024	28907024	0	1	132,	0,
chr1	28907431	28907565	NR_003035	0	-	28907565	28907565	0	1	134,	0,
chr1	28918711	28921088	NM_152304	0	+	28920311	28920629	0	2	200,883,	0,1494,
chr1	28905049	28908366	NR_024127	0	-	28908366	28908366	0	6	143,55,70,87,119,265,	0,995,1374,2022,2573,3052,
chr1	28919006	28921088	NM_001193532	0	+	28919023	28920629	0	2	250,883,	0,1199,
chr1	28879528	28905057	NM_017846	0	+	28879622	28904148	0	9	121,98,100,53,132,120,163,34,1046,	0,623,7616,8329,11686,14277,18159,18850,24483,
chr1	28844744	28865708	NM_001269	0	+	28856378	28864519	0	10	76,82,188,180,97,123,156,120,153,1365,	0,11625,13570,13938,16817,17025,17638,18029,18514,19599,
chr1	28879528	28905057	NR_003109	0	+	28905057	28905057	0	10	121,98,100,148,53,132,120,163,34,1046,	0,623,7616,8096,8329,11686,14277,18159,18850,24483,
chr1	28844744	28865708	NM_001048195	0	+	28856378	28864519	0	11	76,82,51,188,180,97,123,156,120,153,1365,	0,11625,12290,13570,13938,16817,17025,17638,18029,18514,19599,
chr1	28844744	28865708	NM_001048194	0	+	28856378	28864519	0	11	76,82,93,188,180,97,123,156,120,153,1365,	0,11625,12290,13570,13938,16817,17025,17638,18029,18514,19599,
chr1	28975111	28975246	NR_004407	0	+	28975246	28975246	0	1	135,	0,
chr1	28995239	29042115	NM_024482	0	+	29010124	29041285	0	10	112,155,83,125,104,158,132,138,123,1531,	0,14858,21376,22857,24214,28199,33710,35464,41792,45345,
chr1	29063132	29096287	NM_001173128	0	+	29063632	29095464	0	6	189,101,25,80,1584,847,	0,426,1037,1638,5782,32308,
chr1	29063135	29096287	NM_016258	0	+	29063632	29095464	0	5	524,25,80,1584,847,	0,1034,1635,5779,32305,
chr1	28995239	29042115	NM_006582	0	+	29010124	29041285	0	10	112,158,113,125,104,158,132,138,123,1531,	0,14855,21346,22857,24214,28199,33710,35464,41792,45345,
chr1	29063451	29096287	NM_001172828	0	+	29068932	29095464	0	4	208,80,1584,847,	0,1319,5463,31989,
chr1	29138653	29190208	NM_000911	0	+	29138895	29189795	0	3	469,350,955,	0,46812,50600,
chr1	29445936	29450421	NM_001003682	0	-	29447416	29448340	0	2	2424,54,	0,4431,
chr1	29445936	29449013	NM_001171868	0	-	29447416	29448340	0	2	2424,138,	0,2939,
chr1	29519384	29557454	NM_016011	0	-	29520533	29557418	0	10	1307,73,61,74,103,103,144,132,98,212,	0,3068,3325,7643,9070,10258,13889,23132,23715,37858,
chr1	29519384	29557454	NM_001024732	0	-	29520533	29543145	0	10	1307,73,61,74,103,103,144,132,225,212,	0,3068,3325,7643,9070,10258,13889,23132,23715,37858,
chr1	31205314	31230683	NM_006762	0	-	31206674	31230592	0	8	1450,93,96,123,129,77,94,178,	0,2705,5136,6472,7341,9172,9988,25191,
chr1	31212002	31212079	NR_039616	0	-	31212079	31212079	0	1	77,	0,
chr1	31421964	31422052	NR_004054	0	-	31422052	31422052	0	1	88,	0,
chr1	31408535	31408623	NR_033295	0	-	31408623	31408623	0	1	88,	0,
chr1	31408535	31408623	NR_004054	0	-	31408623	31408623	0	1	88,	0,
chr1	31421964	31422052	NR_033295	0	-	31422052	31422052	0	1	88,	0,
chr1	31441009	31441084	NR_003066	0	-	31441084	31441084	0	1	75,	0,
chr1	31342312	31381480	NM_014654	0	-	31346057	31381433	0	5	3912,292,614,118,185,	0,4831,7086,9157,38983,
chr1	31460911	31461481	NR_002762	0	+	31461481	31461481	0	1	570,	0,
chr1	31652591	31712734	NM_024522	0	-	31654549	31712394	0	7	1968,82,61,198,81,138,394,	0,2115,2785,4072,5502,8305,59749,
chr1	31769841	31837780	NM_016505	0	+	31782945	31837040	0	8	81,121,58,101,92,101,146,902,	0,13049,22114,40180,41962,49645,51834,67037,
chr1	31732414	31769644	NM_004814	0	-	31732918	31769598	0	10	554,104,62,83,121,123,166,94,130,187,	0,1961,8303,9590,11811,21806,29686,32345,33651,37043,
chr1	31838099	31845923	NM_004102	0	-	31838732	31845861	0	4	687,102,173,135,	0,2140,4132,7689,
chr1	31971838	31974167	NR_034112	0	+	31974167	31974167	0	3	169,148,851,	0,1196,1478,
chr1	31886659	31907527	NM_001199039	0	+	31896665	31907046	0	11	965,35,162,191,80,138,170,91,142,219,617,	0,2060,9880,10870,11517,11963,12841,15165,15584,19154,20251,
chr1	31882411	31907527	NM_001199038	0	+	31882684	31907046	0	11	288,51,162,191,80,138,170,91,142,219,617,	0,820,14128,15118,15765,16211,17089,19413,19832,23402,24499,
chr1	31883020	31907527	NM_001199037	0	+	31883231	31907046	0	10	262,162,191,80,138,170,91,142,219,617,	0,13519,14509,15156,15602,16480,18804,19223,22793,23890,
chr1	31885962	31907527	NM_178865	0	+	31886112	31907046	0	10	189,162,191,80,138,170,91,142,219,617,	0,10577,11567,12214,12660,13538,15862,16281,19851,20948,
chr1	31886659	31907527	NM_018565	0	+	31886860	31907046	0	10	252,162,191,80,138,170,91,142,219,617,	0,9880,10870,11517,11963,12841,15165,15584,19154,20251,
chr1	31984035	31989846	NR_027085	0	+	31989846	31989846	0	3	402,118,2221,	0,2511,3590,
chr1	32042085	32053287	NM_022164	0	+	32042749	32052580	0	12	111,325,64,93,115,124,151,190,46,124,46,848,	0,649,2719,6664,6976,8193,8401,8666,8955,9268,10225,10354,
chr1	32095462	32110218	NR_033688	0	-	32110218	32110218	0	5	981,144,156,301,238,	0,2633,3297,5360,14518,
chr1	32095462	32110838	NR_033686	0	-	32110838	32110838	0	4	981,144,156,397,	0,2633,3297,14979,
chr1	32043745	32053287	NM_001204415	0	+	32044809	32052580	0	11	44,64,93,115,124,151,190,46,124,46,848,	0,1059,5004,5316,6533,6741,7006,7295,7608,8565,8694,
chr1	32083300	32092919	NM_001525	0	+	32084793	32092581	0	9	182,61,341,179,244,116,227,122,529,	0,1056,1351,1832,3143,3777,5823,7297,9090,
chr1	32095462	32110838	NM_012392	0	-	32096213	32110465	0	5	981,144,156,301,397,	0,2633,3297,5360,14979,
chr1	32042085	32053287	NM_001204414	0	+	32042749	32052580	0	11	111,325,64,115,124,151,190,46,124,46,848,	0,649,2719,6976,8193,8401,8666,8955,9268,10225,10354,
chr1	32192717	32229648	NM_001703	0	-	32193020	32222822	0	33	489,57,99,36,620,40,96,172,99,86,67,70,151,103,104,127,44,106,328,109,69,195,107,102,168,165,165,165,84,817,81,130,164,	0,908,1065,1481,3683,4998,5400,5855,8066,8463,8710,9204,9456,10312,10535,11083,11470,11715,12191,12809,12993,13230,14256,14507,14683,14936,15721,17076,17531,28882,30084,30265,36767,
chr1	32117847	32169768	NM_001856	0	-	32118251	32167794	0	71	607,78,177,67,189,45,36,90,51,54,54,45,45,54,72,63,36,54,45,54,54,54,45,45,87,42,117,33,54,54,48,60,27,45,69,54,36,42,54,123,108,36,132,45,36,36,111,36,111,27,45,39,96,45,63,36,45,42,63,27,36,27,54,126,81,267,124,118,75,107,331,	0,1352,1620,2545,3067,4153,4786,6241,6667,8338,8819,9167,9413,10087,10340,12925,13336,13635,13790,15328,15918,16555,18355,19368,20169,20349,20477,22760,23011,27385,27557,27795,28658,28776,30687,30947,31087,31460,31703,31862,32276,32574,33392,33844,33997,36220,36614,36803,37494,38120,38282,38941,39170,39351,39758,40227,40351,40520,40845,41897,42939,43514,43841,44716,44973,45659,46236,47566,47794,4…
chr1	32224260	32224336	NR_036216	0	-	32224336	32224336	0	1	76,	0,
chr1	32256024	32281580	NM_144569	0	-	32256203	32280934	0	16	868,187,90,151,151,112,126,117,160,85,55,126,177,42,1422,19,	0,1791,2254,2854,3323,3700,6166,7783,8018,8977,9385,9592,10017,11240,23527,25537,
chr1	32538502	32568467	NM_018056	0	+	32538648	32568274	0	9	150,127,220,84,155,337,188,121,436,	0,2049,2701,3861,4262,18773,21882,27540,29529,
chr1	32645344	32663886	NM_175852	0	+	32645946	32660796	0	11	33,201,336,92,171,195,120,75,93,96,3384,	0,570,1498,4781,8210,10311,12567,12913,13464,14321,15158,
chr1	32681797	32687926	NM_019118	0	-	32682453	32687923	0	5	751,93,67,152,19,	0,1062,4934,5670,6110,
chr1	32666201	32670991	NM_024296	0	+	32667536	32670849	0	6	109,187,167,194,23,197,	0,1312,3278,3585,3997,4593,
chr1	32716839	32751766	NM_005356	0	+	32739930	32751317	0	13	133,110,82,91,99,104,150,153,180,77,154,132,652,	0,23086,23498,23754,24082,24330,24675,25098,25368,28432,28602,28840,34275,
chr1	32671235	32674288	NM_001160042	0	+	32671282	32673683	0	5	329,144,253,119,1448,	0,519,874,1367,1605,
chr1	32671235	32674288	NM_018134	0	+	32671282	32673683	0	5	89,144,253,119,1448,	0,519,874,1367,1605,
chr1	32674694	32681797	NM_001099434	0	+	32674694	32681498	0	9	266,52,77,132,147,40,136,104,395,	0,2178,2667,2976,3396,3660,5703,6346,6708,
chr1	32697260	32707311	NR_026850	0	-	32707311	32707311	0	7	310,143,111,259,131,796,574,	0,382,3044,3292,7635,8209,9477,
chr1	32687970	32697205	NM_003757	0	+	32688042	32696797	0	11	75,93,88,66,150,128,111,90,74,93,490,	0,168,1664,2040,3801,4033,6129,6357,6765,8557,8745,
chr1	32712817	32714461	NM_032648	0	+	32713022	32714202	0	2	466,490,	0,1154,
chr1	32739711	32751766	NM_001042771	0	+	32739930	32751317	0	13	116,110,82,91,99,104,150,153,180,77,154,132,652,	0,214,626,882,1210,1458,1803,2226,2496,5560,5730,5968,11403,
chr1	32826870	32827844	NM_001167676	0	-	32827033	32827692	0	3	266,147,286,	0,460,688,
chr1	32830704	32860062	NM_018045	0	-	32832222	32860015	0	11	1551,104,480,79,69,116,55,168,117,61,58,	0,3343,11158,12866,13111,13620,16110,18726,21675,28976,29300,
chr1	32827861	32829924	NM_052841	0	+	32828302	32829857	0	2	586,729,	0,1334,
chr1	32830704	32860062	NM_001143889	0	-	32832222	32860015	0	10	1551,104,480,79,69,116,55,117,61,58,	0,3343,11158,12866,13111,13620,16110,21675,28976,29300,
chr1	32830704	32860062	NM_001143890	0	-	32832222	32860015	0	9	1551,104,480,79,69,116,55,61,58,	0,3343,11158,12866,13111,13620,16110,28976,29300,
chr1	32799439	32801834	NM_023009	0	-	32800197	32801634	0	2	1259,287,	0,2108,
chr1	32830704	32860062	NM_001143888	0	-	32832222	32860015	0	11	1551,104,480,79,69,116,55,219,117,61,58,	0,3343,11158,12866,13111,13620,16110,18726,21675,28976,29300,
chr1	32930657	32953459	NM_001145720	0	+	32936225	32951019	0	4	49,1032,179,2758,	0,5527,15834,20044,
chr1	33087306	33116185	NM_178547	0	-	33087462	33116166	0	7	243,37,53,83,122,25,152,	0,5802,10121,11939,12245,13062,28727,
chr1	33116958	33151812	NM_001135256	0	+	33117603	33145306	0	12	75,148,146,174,116,161,127,78,77,58,111,6572,	0,556,6069,16867,17381,17614,17873,18128,21092,21284,21433,28282,
chr1	33116748	33151812	NM_001135255	0	+	33116907	33145306	0	12	175,145,146,174,116,161,127,78,77,58,111,6572,	0,769,6279,17077,17591,17824,18083,18338,21302,21494,21643,28492,
chr1	33116748	33151812	NM_005610	0	+	33116907	33145306	0	12	175,148,146,174,116,161,127,78,77,58,111,6572,	0,766,6279,17077,17591,17824,18083,18338,21302,21494,21643,28492,
chr1	33207511	33240571	NM_020888	0	+	33207555	33238488	0	7	279,171,56,124,114,2562,2106,	0,25876,26151,26741,27762,27969,30954,
chr1	33240839	33283633	NM_003680	0	-	33241581	33282845	0	13	853,142,194,98,136,86,136,93,81,130,176,147,845,	0,4143,4846,5809,7165,11123,11701,15923,22524,31243,35352,35672,41949,
chr1	33231234	33240571	NM_001198973	0	+	33231370	33238488	0	5	194,171,56,124,2106,	0,2153,2428,3018,7231,
chr1	33231234	33240571	NM_001198972	0	+	33231370	33238488	0	7	194,171,56,124,114,2562,2106,	0,2153,2428,3018,4039,4246,7231,
chr1	33327868	33336414	NM_001171940	0	-	33329338	33333974	0	6	1485,32,90,199,116,161,	0,2498,5485,5922,6614,8385,
chr1	33327868	33336414	NM_153756	0	-	33329894	33333974	0	6	2032,134,90,199,116,161,	0,2396,5485,5922,6614,8385,
chr1	33352097	33360247	NM_002143	0	+	33354499	33359463	0	4	19,399,106,882,	0,2381,7027,7268,
chr1	33360195	33366953	NM_033504	0	-	33360405	33366839	0	6	285,135,189,60,194,130,	0,710,960,1315,3531,6628,
chr1	33327868	33338082	NM_001171941	0	-	33330210	33333974	0	5	2530,90,199,112,88,	0,5485,5922,6614,10126,
chr1	33473540	33502512	NM_013411	0	-	33476429	33502429	0	7	2894,196,73,95,111,126,176,	0,5267,6582,13427,13653,16502,28796,
chr1	33473540	33502512	NM_001199199	0	-	33476429	33502429	0	7	2894,196,73,71,111,126,176,	0,5267,6582,13451,13653,16502,28796,
chr1	33473540	33502512	NR_037591	0	-	33502512	33502512	0	8	2894,196,73,95,111,126,118,176,	0,5267,6582,13427,13653,16502,23604,28796,
chr1	33476825	33502512	NR_037592	0	-	33502512	33502512	0	7	2178,73,95,111,126,118,176,	0,3297,10142,10368,13217,20319,25511,
chr1	33476825	33502512	NM_001625	0	-	33478781	33502429	0	6	2178,73,95,111,126,176,	0,3297,10142,10368,13217,25511,
chr1	33611002	33647671	NM_018207	0	-	33612777	33647033	0	5	2326,116,257,96,1046,	0,12851,14286,20069,35623,
chr1	33722173	33766320	NM_152493	0	+	33736175	33764647	0	9	82,126,64,247,334,225,79,159,1790,	0,13914,19527,19775,23551,25014,38364,38574,42357,
chr1	33789223	33815499	NM_004427	0	-	33790465	33799843	0	7	1397,277,142,115,130,203,302,	0,5247,6448,7725,8652,10467,25974,
chr1	33797993	33798093	NR_037400	0	-	33798093	33798093	0	1	100,	0,
chr1	34326075	34330392	NM_145205	0	+	34329792	34330353	0	2	416,1927,	0,2390,
chr1	34329679	34330392	NR_033264	0	+	34330392	34330392	0	2	99,529,	0,184,
chr1	34642552	34684731	NM_001134734	0	+	34643390	34684362	0	7	1158,689,261,176,78,197,445,	0,20273,23820,25132,31205,35258,41734,
chr1	34632623	34684731	NM_032884	0	+	34663075	34684362	0	7	149,689,261,176,78,197,445,	0,30202,33749,35061,41134,45187,51663,
chr1	35225341	35229325	NM_153212	0	+	35226855	35227656	0	2	48,2792,	0,1192,
chr1	35246789	35251965	NM_024009	0	+	35250363	35251176	0	2	590,1627,	0,3549,
chr1	35220720	35224112	NM_005268	0	+	35222931	35223753	0	2	76,1205,	0,2187,
chr1	35247910	35251967	NM_001005752	0	+	35250363	35251176	0	2	133,1629,	0,2428,
chr1	35315962	35325338	NM_001164825	0	-	35321299	35321578	0	2	5621,283,	0,9093,
chr1	35258598	35261348	NM_002060	0	+	35259814	35260816	0	2	71,1551,	0,1199,
chr1	35315962	35324646	NM_001164824	0	-	35321299	35321578	0	3	5621,184,206,	0,6194,8478,
chr1	35331036	35370984	NM_001080418	0	-	35331683	35370984	0	10	866,144,92,485,86,314,214,73,206,1107,	0,1612,2100,3169,19542,20042,20636,34233,34632,38841,
chr1	35315962	35325417	NM_138428	0	-	35321299	35321578	0	2	5621,140,	0,9315,
chr1	35441299	35444307	NR_037869	0	-	35444307	35444307	0	3	1704,154,29,	0,2232,2979,
chr1	35451766	35497569	NM_007167	0	-	35452704	35496240	0	16	2770,154,38,141,148,173,151,279,116,151,192,175,250,85,167,154,	0,6068,17802,18966,20785,22586,24281,24592,25724,26265,28531,28822,33187,34217,44381,45649,
chr1	35447126	35450948	NM_001195156	0	-	35447544	35450906	0	3	594,181,150,	0,2241,3672,
chr1	35544971	35581455	NM_024772	0	+	35559588	35580860	0	10	72,170,73,250,175,213,154,141,44,2878,	0,14543,16448,17946,24924,25186,30923,32401,32716,33606,
chr1	36023392	36032380	NM_014284	0	+	36023791	36031264	0	7	432,141,969,242,225,143,1553,	0,1315,2534,4600,5410,5975,7435,
chr1	36023392	36032380	NM_001014841	0	+	36024725	36031264	0	7	92,141,969,242,225,143,1553,	0,1315,2534,4600,5410,5975,7435,
chr1	36023392	36032380	NM_001014839	0	+	36023791	36031264	0	8	92,68,141,969,242,225,143,1553,	0,364,1315,2534,4600,5410,5975,7435,
chr1	36065142	36107445	NM_002794	0	-	36068867	36107033	0	6	3833,50,163,71,123,503,	0,5691,9704,31732,36768,41800,
chr1	36065142	36107152	NM_001199779	0	-	36068867	36107033	0	6	3833,50,163,71,123,135,	0,5691,9704,31732,36768,41875,
chr1	36065142	36097138	NM_001199780	0	-	36068867	36074943	0	5	3833,50,163,71,102,	0,5691,9704,31732,31894,
chr1	36197712	36235551	NM_022111	0	-	36202096	36235471	0	25	4495,162,83,106,128,122,165,101,76,112,227,155,200,65,179,257,192,575,109,73,78,162,449,109,104,	0,4802,5227,5880,6343,7024,7253,11029,11343,13339,14654,15795,16293,17355,17521,19138,21633,28230,28984,29886,30292,31048,32154,33106,37735,
chr1	36197712	36235551	NM_001190481	0	-	36202096	36235471	0	24	4495,162,83,106,128,122,165,101,76,112,227,155,200,65,179,257,575,109,73,78,162,449,109,104,	0,4802,5227,5880,6343,7024,7253,11029,11343,13339,14654,15795,16293,17355,17521,19138,28230,28984,29886,30292,31048,32154,33106,37735,
chr1	36179476	36184790	NM_152374	0	-	36181232	36181922	0	2	2451,483,	0,4831,
chr1	36348809	36389899	NM_012199	0	+	36349022	36385208	0	19	238,184,121,182,137,135,88,148,120,123,134,185,160,91,195,135,102,200,4800,	0,5218,9348,9888,10465,10828,11106,11913,18265,18739,18995,23726,30633,30975,32139,34384,35113,35846,36290,
chr1	36560843	36565850	NM_005202	0	-	36563169	36565843	0	2	4245,200,	0,4807,
chr1	36554452	36559533	NM_017825	0	+	36554505	36558987	0	6	264,97,208,185,101,836,	0,2392,2766,3058,3570,4245,
chr1	36549675	36553876	NM_014466	0	+	36550522	36553787	0	10	75,208,126,206,144,115,108,144,80,303,	0,795,1088,1761,2629,2856,3129,3364,3653,3898,
chr1	36602172	36615067	NM_014408	0	-	36602803	36614979	0	5	751,183,100,98,130,	0,1224,3148,3497,12765,
chr1	36621802	36646441	NM_018067	0	+	36622018	36645859	0	17	262,345,69,164,115,111,383,146,329,178,139,105,54,46,91,194,593,	0,14769,15311,16262,17162,18696,19997,20495,21671,22217,22483,22719,23060,23310,23464,23672,24046,
chr1	36787631	36789755	NM_018166	0	-	36787895	36788638	0	3	695,97,262,	0,940,1862,
chr1	36771993	36786948	NM_001162530	0	+	36772021	36786728	0	16	32,158,64,119,91,56,46,101,87,43,94,53,95,1124,64,292,	0,205,449,774,1124,1377,1525,1716,1996,3155,12678,12867,13049,13282,14522,14663,
chr1	36772707	36786948	NM_024676	0	+	36772874	36786728	0	13	179,91,56,46,101,87,43,94,53,95,1124,64,292,	0,410,663,811,1002,1282,2441,11964,12153,12335,12568,13808,13949,
chr1	36893900	36916086	NM_206837	0	-	36893920	36915970	0	5	176,81,168,155,228,	0,3502,4122,10456,21958,
chr1	36931643	36948915	NM_172313	0	-	36931696	36945097	0	18	158,207,82,94,141,147,102,189,214,74,154,170,188,124,297,84,60,504,	0,578,1187,1515,1779,2032,3113,3609,5390,6023,6195,6474,7392,7721,9334,13390,15435,16768,
chr1	36921361	36930040	NM_031280	0	-	36921388	36929876	0	8	165,192,59,85,49,76,45,294,	0,426,2162,4931,5503,6327,8045,8385,
chr1	36931643	36948915	NM_156039	0	-	36931957	36945097	0	17	866,82,94,141,147,102,189,214,74,154,170,188,124,297,84,60,504,	0,1187,1515,1779,2032,3113,3609,5390,6023,6195,6474,7392,7721,9334,13390,15435,16768,
chr1	36859030	36863493	NM_032881	0	-	36859358	36859730	0	2	724,126,	0,4337,
chr1	36931643	36948915	NM_000760	0	-	36931957	36945097	0	17	785,82,94,141,147,102,189,214,74,154,170,188,124,297,84,60,504,	0,1187,1515,1779,2032,3113,3609,5390,6023,6195,6474,7392,7721,9334,13390,15435,16768,
chr1	36883506	36916086	NM_145047	0	-	36883739	36915970	0	10	350,64,140,70,129,104,81,168,155,228,	0,1085,2570,4244,4862,5457,13896,14516,20850,32352,
chr1	37627163	37627235	NR_036217	0	+	37627235	37627235	0	1	72,	0,
chr1	37940118	37949978	NM_025079	0	+	37941097	37949212	0	6	112,481,140,235,107,1641,	0,941,5772,7083,7916,8219,
chr1	37920479	37940044	NR_038842	0	-	37940044	37940044	0	3	1034,93,300,	0,1488,19265,
chr1	37958175	37980364	NM_022756	0	-	37959699	37980347	0	8	1533,34,30,193,46,88,116,107,	0,3310,4132,9229,16703,16880,20848,22082,
chr1	38076950	38100595	NM_001038633	0	-	38078426	38095333	0	9	399,1173,189,150,192,382,179,67,358,	0,470,2425,2905,5205,18289,20565,21008,23287,
chr1	38032412	38061586	NM_013285	0	-	38032455	38061423	0	16	196,92,83,452,114,159,105,129,114,159,67,185,140,95,85,227,	0,861,1463,2039,7531,7853,8783,9616,15411,15966,17055,20499,23894,25900,26950,28947,
chr1	38076950	38100595	NM_001242908	0	-	38078426	38095333	0	8	399,1173,189,150,192,382,67,358,	0,470,2425,2905,5205,18289,21008,23287,
chr1	38022519	38032458	NM_003462	0	+	38022529	38030662	0	6	157,146,170,179,165,1832,	0,684,2408,4638,5162,8107,
chr1	38076950	38100595	NM_001242909	0	-	38078426	38095573	0	8	399,1173,189,150,192,61,67,358,	0,470,2425,2905,5205,18610,21008,23287,
chr1	38076950	38100595	NM_001242910	0	-	38078426	38095333	0	7	399,1173,150,192,382,67,358,	0,470,2905,5205,18289,21008,23287,
chr1	38181645	38230824	NM_001099439	0	-	38184043	38230738	0	17	2513,156,194,150,204,62,186,126,62,109,172,134,351,156,679,65,192,	0,2687,3440,3935,4377,4809,5686,7067,7337,11128,15437,19283,36902,38241,45431,46811,48987,
chr1	38225944	38230824	NM_173641	0	-	38227038	38230738	0	3	1811,65,192,	0,2512,4688,
chr1	38261159	38267278	NM_152496	0	+	38261447	38265875	0	2	359,2040,	0,4079,
chr1	38158158	38175391	NM_018101	0	+	38158362	38174038	0	11	92,109,129,41,73,86,65,96,127,87,1398,	0,189,418,3423,6418,7949,9267,10765,12954,14491,15835,
chr1	38147241	38156192	NM_017850	0	-	38148794	38155552	0	5	1591,119,180,278,187,	0,1749,4703,8036,8764,
chr1	38259773	38267278	NM_001113482	0	+	38259854	38265875	0	4	631,110,77,2040,	0,1635,2642,5465,
chr1	38259773	38267278	NM_001031740	0	+	38259854	38265531	0	4	631,110,77,1763,	0,1635,2642,5742,
chr1	38273472	38275126	NM_198446	0	+	38274076	38274745	0	3	639,202,477,	0,730,1177,
chr1	38275238	38325292	NM_005955	0	-	38280807	38323330	0	11	6000,64,596,103,78,137,74,132,239,459,90,	0,7852,12554,14143,22678,25512,26104,29058,30353,47684,49964,
chr1	38273472	38275126	NM_001142726	0	+	38274356	38274745	0	3	506,202,477,	0,730,1177,
chr1	38478383	38490497	NM_016037	0	+	38478474	38489300	0	8	154,62,103,114,94,131,111,1281,	0,3647,4956,5752,6347,6541,9987,10833,
chr1	38509522	38512450	NM_002699	0	-	38511059	38512415	0	1	2928,	0,
chr1	38422651	38455761	NM_006802	0	-	38423857	38455637	0	17	1284,56,91,111,165,70,108,68,69,139,83,92,73,106,53,48,220,	0,3140,11064,12374,12591,19904,21740,22008,22485,23606,24749,27189,27727,30593,30804,32568,32890,
chr1	38462441	38471187	NM_001243878	0	-	38463076	38464652	0	5	790,187,170,175,159,	0,914,1193,2204,8587,
chr1	38462441	38471187	NM_004468	0	-	38463076	38465084	0	6	790,187,170,175,176,159,	0,914,1193,2204,2487,8587,
chr1	38554902	38555001	NR_037432	0	+	38555001	38555001	0	1	99,	0,
chr1	38674705	38680439	NR_038928	0	-	38680439	38680439	0	4	1789,89,354,51,	0,2700,3064,5683,
chr1	39328161	39347298	NR_037636	0	-	39347298	39347298	0	4	2225,130,49,195,	0,4390,5072,18942,
chr1	39328161	39347298	NR_037635	0	-	39347298	39347298	0	5	2225,130,49,73,195,	0,4390,5072,10528,18942,
chr1	39328161	39347298	NR_037634	0	-	39347298	39347298	0	7	2225,130,49,73,315,1416,195,	0,4390,5072,10528,11105,12288,18942,
chr1	39328161	39347298	NR_037633	0	-	39347298	39347298	0	6	2225,130,49,73,2599,195,	0,4390,5072,10528,11105,18942,
chr1	39328161	39339050	NR_037632	0	-	39339050	39339050	0	4	2225,120,73,88,	0,4390,10528,10801,
chr1	39351478	39407456	NM_017821	0	-	39352175	39384884	0	8	877,62,61,101,113,149,371,103,	0,2156,7357,10162,25515,29755,33160,55875,
chr1	39328161	39339050	NM_012333	0	-	39330341	39338977	0	5	2225,130,49,73,88,	0,4390,5072,10528,10801,
chr1	39339738	39347298	NM_030772	0	-	39340222	39341770	0	2	2127,195,	0,7365,
chr1	39328161	39347298	NR_037637	0	-	39347298	39347298	0	3	2225,120,195,	0,4390,18942,
chr1	39456915	39471737	NM_024595	0	+	39457052	39469727	0	5	357,141,135,72,2021,	0,6927,9728,12103,12801,
chr1	39491966	39500308	NM_004552	0	+	39494396	39500168	0	3	108,218,245,	0,2428,8097,
chr1	39456915	39471737	NM_001136275	0	+	39457052	39469727	0	4	357,141,72,2021,	0,6927,12103,12801,
chr1	39491966	39500308	NM_001184979	0	+	39494396	39500168	0	3	104,218,245,	0,2428,8097,
chr1	39875175	39882154	NM_015038	0	+	39875937	39880221	0	1	6979,	0,
chr1	40033045	40033182	NR_002983	0	-	40033182	40033182	0	1	137,	0,
chr1	40089102	40105348	NM_014571	0	-	40092178	40105297	0	5	3750,82,84,67,131,	0,6796,8065,9218,16115,
chr1	39987951	40025370	NR_003929	0	-	40025370	40025370	0	9	226,110,122,125,1373,27,44,545,65,	0,6775,19440,23453,25299,30838,32069,34319,37354,
chr1	40026484	40042521	NM_003819	0	-	40027369	40041623	0	16	310,103,131,94,128,87,72,88,273,96,138,95,140,116,194,1091,	0,872,1260,1510,2801,3023,3658,3873,4293,6938,7989,8782,9050,10421,11580,14946,
chr1	40026484	40042521	NM_001135654	0	-	40027369	40041623	0	15	310,103,131,94,128,120,88,273,96,138,95,140,116,194,1091,	0,872,1260,1510,2801,3610,3873,4293,6938,7989,8782,9050,10421,11580,14946,
chr1	40026484	40042521	NM_001135653	0	-	40027369	40041623	0	16	310,103,131,94,128,87,120,88,273,96,138,95,140,116,194,1091,	0,872,1260,1510,2801,3023,3610,3873,4293,6938,7989,8782,9050,10421,11580,14946,
chr1	40204516	40222441	NR_036544	0	+	40222441	40222441	0	10	79,99,44,27,82,101,85,186,143,3483,	0,1320,2521,3050,4371,4979,6569,10058,14065,14442,
chr1	40204516	40222441	NR_036543	0	+	40222441	40222441	0	10	79,99,44,27,82,101,124,186,143,3483,	0,1320,2521,3050,4371,4979,6530,10058,14065,14442,
chr1	40204516	40229586	NM_203456	0	+	40204572	40229414	0	10	87,99,44,27,82,101,124,186,143,226,	0,1320,2521,3050,4371,4979,6530,10058,14065,24844,
chr1	40204516	40229586	NM_001195007	0	+	40204572	40228296	0	11	87,99,44,27,82,101,124,186,143,135,226,	0,1320,2521,3050,4371,4979,6530,10058,14065,23672,24844,
chr1	40204516	40222441	NM_006112	0	+	40204572	40219027	0	10	87,99,44,27,82,101,124,186,143,3483,	0,1320,2521,3050,4371,4979,6530,10058,14065,14442,
chr1	40124792	40137710	NM_032526	0	-	40124792	40137710	0	6	366,185,123,130,168,135,	0,1958,4191,6400,6948,12783,
chr1	40235196	40237020	NM_022120	0	-	40235373	40236927	0	1	1824,	0,
chr1	40144644	40157089	NM_016257	0	-	40148207	40150275	0	4	3761,216,170,112,	0,4964,5469,12333,
chr1	40306705	40349177	NM_017646	0	-	40307415	40349163	0	11	880,118,110,78,113,112,143,146,97,143,188,	0,3067,3497,6186,6514,6952,9085,11697,12936,16241,42284,
chr1	40365283	40367687	NM_005376	0	-	40366485	40367560	0	2	1832,208,	0,2196,
chr1	40361095	40367687	NM_001033082	0	-	40363043	40367560	0	3	2547,505,208,	0,5515,6384,
chr1	40361095	40367687	NM_001033081	0	-	40363043	40367106	0	2	2547,1077,	0,5515,
chr1	40420783	40435628	NM_001136493	0	+	40420964	40435240	0	14	274,135,164,124,79,158,91,122,84,84,113,144,177,452,	0,1975,3550,10099,10359,10745,11489,11699,11974,12516,12692,13222,13457,14393,
chr1	40420783	40435628	NM_032793	0	+	40420964	40435240	0	14	274,135,125,124,79,158,91,122,84,84,113,144,177,452,	0,1975,3589,10099,10359,10745,11489,11699,11974,12516,12692,13222,13457,14393,
chr1	40538381	40563142	NM_001142604	0	-	40539732	40562910	0	6	1474,72,99,91,103,356,	0,4132,5850,7687,16700,24405,
chr1	40538381	40563142	NM_000310	0	-	40539732	40562910	0	9	1474,72,99,91,103,71,128,110,356,	0,4132,5850,7687,16700,18619,19335,19688,24405,
chr1	40506254	40538321	NM_001105530	0	+	40525018	40537205	0	13	201,122,104,78,144,86,106,178,185,124,83,144,1200,	0,18754,19484,21152,23644,23891,25632,26957,29107,29576,29847,30253,30867,
chr1	40506254	40538321	NM_006367	0	+	40525018	40537205	0	13	219,122,104,78,144,86,106,178,185,124,83,144,1200,	0,18754,19484,21152,23644,23891,25632,26957,29107,29576,29847,30253,30867,
chr1	40723732	40759856	NM_005857	0	+	40723943	40758341	0	10	334,147,87,117,153,142,185,105,144,1740,	0,2778,9725,10358,11914,13833,23282,27864,32793,34384,
chr1	40713572	40717365	NM_001008740	0	+	40713665	40717266	0	2	330,411,	0,3382,
chr1	40839377	40888998	NM_022733	0	+	40839792	40887773	0	10	518,134,86,79,87,82,110,166,317,1351,	0,33030,34947,36051,39310,40453,41566,42470,43074,48270,
chr1	40862471	40888998	NM_001198980	0	+	40874327	40887773	0	10	91,134,86,79,87,82,110,166,317,1351,	0,9936,11853,12957,16216,17359,18472,19376,19980,25176,
chr1	40859016	40888998	NM_001198979	0	+	40859088	40887773	0	10	160,134,86,79,87,82,110,166,317,1351,	0,13391,15308,16412,19671,20814,21927,22831,23435,28631,
chr1	40840304	40888998	NM_001198978	0	+	40840367	40887773	0	10	76,134,86,79,87,82,110,166,317,1351,	0,32103,34020,35124,38383,39526,40639,41543,42147,47343,
chr1	40766162	40782939	NM_001852	0	-	40766853	40782869	0	32	891,78,189,55,147,33,45,36,72,54,54,54,45,54,54,54,54,54,54,54,54,57,48,54,54,24,36,54,63,36,75,145,	0,1321,2130,2640,3039,3316,3437,3573,3829,3985,4303,5224,5652,6955,7212,7701,9447,9620,9773,10223,10602,10739,11009,11171,11568,11965,12083,12240,13714,13861,15099,16632,
chr1	40943301	40962015	NM_198494	0	+	40945033	40961731	0	6	265,156,92,127,96,1423,	0,1703,4133,11458,11899,17291,
chr1	40916336	40929390	NM_023070	0	+	40916633	40929261	0	5	424,86,127,96,1298,	0,3538,6280,6679,11756,
chr1	40997232	41013841	NM_152373	0	+	40998838	41013132	0	5	227,39,127,96,1608,	0,1582,9025,10054,15001,
chr1	40974432	40982214	NM_022774	0	+	40980216	40981338	0	3	117,58,2028,	0,972,5754,
chr1	41086351	41131324	NM_014747	0	-	41092188	41107597	0	8	6050,140,102,113,142,248,175,259,	0,8130,8591,12389,15236,21029,26988,44714,
chr1	41157241	41237275	NM_001142589	0	+	41204515	41236500	0	9	298,113,72,96,174,159,108,60,895,	0,47266,55964,61581,66551,71318,75026,77786,79139,
chr1	41157679	41237275	NM_001142590	0	+	41204515	41236500	0	15	193,140,72,99,67,104,113,72,114,96,174,57,108,60,895,	0,3598,20390,29598,31200,31681,46828,55526,57565,61143,66113,70982,74588,77348,78701,
chr1	41220026	41220118	NR_029846	0	+	41220118	41220118	0	1	92,	0,
chr1	41157241	41237275	NM_014223	0	+	41204515	41236500	0	10	298,113,72,114,96,174,159,108,60,895,	0,47266,55964,58003,61581,66551,71318,75026,77786,79139,
chr1	41157241	41237275	NM_001142588	0	+	41204515	41236500	0	11	298,113,72,114,96,174,159,108,57,60,895,	0,47266,55964,58003,61581,66551,71318,75026,75348,77786,79139,
chr1	41157241	41237275	NM_001142587	0	+	41204515	41236500	0	10	298,113,72,114,96,174,159,108,60,892,	0,47266,55964,58003,61581,66551,71318,75026,77786,79142,
chr1	41222955	41223044	NR_029833	0	+	41223044	41223044	0	1	89,	0,
chr1	41326727	41328018	NM_133467	0	-	41327244	41327799	0	1	1291,	0,
chr1	41480261	41509562	NR_037868	0	+	41509562	41509562	0	4	3812,180,32,776,	0,13943,23456,28525,
chr1	41481268	41487397	NM_001168247	0	-	41481777	41486332	0	6	632,144,522,553,70,196,	0,1637,2038,4629,5267,5933,
chr1	41445006	41478235	NM_001905	0	+	41448962	41475917	0	19	495,179,171,101,117,84,81,152,133,89,95,63,44,97,56,97,145,94,906,	0,3943,5486,8037,9259,11830,12430,16582,18059,21694,22825,23779,26716,28114,29324,29459,30110,30826,32323,
chr1	41481268	41487427	NM_144990	0	-	41481777	41486332	0	5	632,144,522,561,134,	0,1637,2038,4629,6025,
chr1	41944445	41950344	NM_001956	0	-	41945079	41950272	0	5	728,99,123,157,136,	0,2320,3691,5272,5763,
chr1	42619091	42621495	NM_007102	0	+	42619121	42621267	0	3	120,187,290,	0,1259,2114,
chr1	42628361	42630395	NM_033553	0	-	42628576	42630383	0	3	280,208,87,	0,712,1947,
chr1	42896000	42921938	NM_032257	0	-	42896406	42921668	0	8	529,146,112,123,170,172,142,380,	0,2813,4944,6091,9526,18137,19588,25558,
chr1	42922172	42926086	NM_001077447	0	+	42922928	42925597	0	3	127,104,813,	0,745,3101,
chr1	42922172	42926086	NM_024664	0	+	42922236	42925597	0	3	572,104,813,	0,745,3101,
chr1	42896000	42921938	NM_001146192	0	-	42896406	42915682	0	7	529,146,112,123,170,142,380,	0,2813,4944,6091,9526,19588,25558,
chr1	43000559	43120335	NM_001080850	0	+	43002155	43119699	0	16	101,126,138,170,250,180,210,155,163,113,142,137,115,183,68,847,	0,1587,4284,10521,21267,31407,42131,46471,54432,76089,102348,107584,109804,111246,118487,118929,
chr1	43148065	43168020	NM_004559	0	+	43148236	43166686	0	8	337,64,34,90,303,83,266,369,	0,1008,11095,13804,14247,14785,18386,19586,
chr1	43198763	43205925	NM_001185117	0	-	43201432	43205734	0	3	2938,165,414,	0,5328,6748,
chr1	43212005	43232755	NM_022356	0	-	43212367	43232642	0	15	518,141,76,118,151,96,128,122,53,90,140,132,190,153,578,	0,937,1388,1865,3851,5939,6202,8534,8830,9213,11448,12517,12866,15988,20172,
chr1	43198763	43205925	NM_001123395	0	-	43201538	43205734	0	4	2938,85,165,414,	0,5136,5328,6748,
chr1	43212005	43232755	NM_001146289	0	-	43212503	43232642	0	15	518,160,76,118,151,96,128,122,53,90,140,132,190,153,578,	0,918,1388,1865,3851,5939,6202,8534,8830,9213,11448,12517,12866,15988,20172,
chr1	43212005	43232755	NM_001243246	0	-	43212582	43232642	0	14	1078,76,118,151,96,128,122,53,90,140,132,190,153,578,	0,1388,1865,3851,5939,6202,8534,8830,9213,11448,12517,12866,15988,20172,
chr1	43232915	43241413	NM_024097	0	+	43232982	43241065	0	5	146,116,87,132,534,	0,264,6318,7492,7964,
chr1	43124047	43142429	NM_006347	0	+	43124117	43133090	0	10	136,65,24,45,43,93,88,41,90,175,	0,467,851,1145,2485,6486,7603,8170,8974,18207,
chr1	43232915	43241413	NR_040733	0	+	43241413	43241413	0	4	146,87,132,534,	0,6318,7492,7964,
chr1	43198763	43205925	NM_148960	0	-	43200756	43205734	0	5	2042,153,85,165,414,	0,2785,5136,5328,6748,
chr1	43312243	43318146	NM_001242739	0	+	43315329	43317484	0	4	85,123,178,1526,	0,2718,2992,4377,
chr1	43312243	43318146	NM_015911	0	+	43316629	43317484	0	2	85,1526,	0,4377,
chr1	43291248	43310660	NM_018538	0	+	43296119	43308903	0	11	161,90,348,117,33,33,21,21,27,27,2473,	0,4866,5190,9460,10154,11580,13323,14455,14574,14692,16939,
chr1	43272722	43283059	NM_199342	0	-	43273084	43282215	0	3	449,150,199,	0,9379,10138,
chr1	43282775	43310660	NM_001017922	0	+	43296119	43308903	0	12	149,116,90,348,117,33,33,21,21,27,27,2473,	0,8518,13339,13663,17933,18627,20053,21796,22928,23047,23165,25412,
chr1	43424719	43449029	NR_033967	0	+	43449029	43449029	0	4	529,146,215,234,	0,11200,14925,24076,
chr1	43391045	43424847	NM_006516	0	-	43392711	43424322	0	10	1867,204,102,105,188,163,241,161,96,543,	0,2230,3557,3835,4218,4498,5251,5671,17851,33259,
chr1	43613593	43622067	NM_001101376	0	+	43613622	43621984	0	4	162,60,104,191,	0,2838,4905,8283,
chr1	43629844	43637986	NM_006824	0	-	43630113	43637789	0	9	320,163,94,76,90,124,173,84,263,	0,469,2652,2986,4765,6582,7305,7712,7879,
chr1	43629844	43638241	NM_001159936	0	-	43630113	43638092	0	10	320,163,94,76,90,124,173,84,89,291,	0,469,2652,2986,4765,6582,7305,7712,7879,8106,
chr1	43735664	43739673	NM_144626	0	+	43738393	43739053	0	4	92,113,156,1425,	0,687,2190,2584,
chr1	43747556	43751288	NM_001164829	0	-	43748455	43748941	0	3	1222,117,65,	0,1366,3667,
chr1	43747556	43751250	NM_182517	0	-	43748455	43748941	0	3	1222,117,136,	0,1366,3558,
chr1	43850396	43855483	NM_201542	0	-	43850712	43855435	0	7	381,249,82,141,145,119,54,	0,1252,1863,2132,2777,3584,5033,
chr1	43829071	43833699	NM_022821	0	-	43829586	43831280	0	8	737,137,106,57,81,191,60,114,	0,923,1141,1337,1527,1785,2163,4514,
chr1	43849587	43855483	NM_052877	0	-	43850120	43855435	0	8	636,61,249,82,141,145,119,54,	0,1129,2061,2672,2941,3586,4393,5842,
chr1	43824625	43828873	NM_001255	0	+	43824886	43828800	0	11	52,230,149,97,129,197,95,229,126,118,252,	0,212,535,770,1014,1238,1544,1778,2165,3240,3996,
chr1	43803474	43820135	NM_005373	0	+	43803519	43818443	0	12	124,133,179,299,163,127,185,143,160,97,88,1947,	0,295,738,1467,2160,2583,8641,8988,11039,11459,14412,14714,
chr1	43916673	43919660	NM_001190880	0	-	43916908	43919464	0	8	309,135,70,50,79,115,112,395,	0,407,645,795,932,1202,2383,2592,
chr1	43916673	43919660	NM_031207	0	-	43916980	43919464	0	8	309,117,70,50,79,115,112,395,	0,425,645,795,932,1202,2383,2592,
chr1	43916673	43919660	NM_001243526	0	-	43916980	43919464	0	9	309,117,70,50,79,115,102,85,395,	0,425,645,795,932,1202,1900,2410,2592,
chr1	44115796	44171189	NM_014663	0	+	44118846	44170041	0	22	127,177,176,115,194,50,104,138,248,200,371,121,182,205,77,56,109,186,171,120,93,1289,	0,3011,5465,10172,12768,15570,16326,16828,17646,18974,21379,33558,38788,40719,41370,42130,43868,44583,47717,53491,53894,54104,
chr1	44398991	44402912	NM_057091	0	+	44401328	44402437	0	5	566,149,127,139,939,	0,792,2270,2773,2982,
chr1	44398991	44402912	NM_057090	0	+	44401328	44402437	0	5	566,149,127,163,939,	0,792,2270,2749,2982,
chr1	44398991	44402912	NM_001136215	0	+	44401328	44402437	0	4	566,127,163,939,	0,2270,2749,2982,
chr1	44435652	44439043	NM_001384	0	+	44435847	44438211	0	6	342,113,224,684,177,957,	0,615,985,1406,2177,2434,
chr1	44462154	44482997	NM_006934	0	-	44463216	44482805	0	13	1257,171,101,100,135,238,104,135,133,271,132,157,279,	0,1372,4284,4473,4681,4907,5830,6029,6370,11870,13482,14243,20564,
chr1	44457279	44462198	NM_152499	0	+	44457550	44461832	0	9	139,158,176,117,78,55,70,79,589,	0,239,604,915,2279,3500,3993,4170,4330,
chr1	44440601	44443972	NM_001039457	0	+	44441786	44443679	0	7	178,84,78,70,52,191,320,	0,1160,1372,1660,1843,2096,3051,
chr1	44462154	44482997	NM_201649	0	-	44463216	44482805	0	14	1257,171,101,100,135,238,104,135,133,271,132,157,162,279,	0,1372,4284,4473,4681,4907,5830,6029,6370,11870,13482,14243,15078,20564,
chr1	44440601	44443972	NM_004047	0	+	44440712	44443679	0	8	178,49,84,78,70,52,191,320,	0,870,1160,1372,1660,1843,2096,3051,
chr1	44444873	44456843	NM_003780	0	+	44446832	44456120	0	7	310,365,236,191,123,105,874,	0,1907,2487,5663,6076,6315,11096,
chr1	44435652	44439043	NM_001039589	0	+	44435847	44438211	0	5	342,113,224,177,957,	0,615,985,2177,2434,
chr1	44462154	44497134	NM_001024845	0	-	44463216	44489949	0	14	1257,171,101,100,135,238,104,135,133,271,132,157,115,157,	0,1372,4284,4473,4681,4907,5830,6029,6370,11870,13482,14243,27765,34823,
chr1	44446176	44456843	NM_001005417	0	+	44446832	44456120	0	7	110,365,236,191,123,105,874,	0,604,1184,4360,4773,5012,9793,
chr1	44445607	44456843	NM_030587	0	+	44445683	44456120	0	7	111,365,236,191,123,105,874,	0,1173,1753,4929,5342,5581,10362,
chr1	44584521	44600809	NM_173484	0	+	44584579	44596428	0	4	139,844,245,1900,	0,10503,11662,14388,
chr1	44679124	44686351	NM_019100	0	+	44679425	44686290	0	10	406,92,196,159,168,186,72,73,293,121,	0,897,1250,4858,5135,5603,5953,6353,6564,7106,
chr1	44679124	44686351	NM_001034024	0	+	44679425	44686290	0	11	75,110,92,196,159,168,186,72,73,293,121,	0,296,897,1250,4858,5135,5603,5953,6353,6564,7106,
chr1	44679124	44686351	NM_001034023	0	+	44679425	44686290	0	11	75,150,92,196,159,168,186,72,73,293,121,	0,256,897,1250,4858,5135,5603,5953,6353,6564,7106,
chr1	45140393	45191263	NM_001145636	0	+	45155369	45191075	0	12	152,228,69,167,197,85,123,73,130,78,82,301,	0,14954,22380,23341,26201,29367,49400,49598,49817,50040,50414,50569,
chr1	45119500	45140099	NM_024587	0	-	45120230	45140063	0	3	1381,122,97,	0,6345,20502,
chr1	45241536	45241610	NR_000015	0	+	45241610	45241610	0	1	74,	0,
chr1	45242163	45242261	NR_000024	0	+	45242261	45242261	0	1	98,	0,
chr1	45243513	45243584	NR_001456	0	+	45243584	45243584	0	1	71,	0,
chr1	45244061	45244130	NR_001457	0	+	45244130	45244130	0	1	69,	0,
chr1	45285515	45308616	NM_001166292	0	-	45286360	45308604	0	23	861,68,100,143,138,281,181,143,313,349,119,126,93,156,132,148,122,196,92,70,190,193,84,	0,2758,3225,3399,6406,6644,7058,7323,7558,7999,8452,8662,9138,9313,9558,9770,10065,11004,11862,12131,12308,22003,23017,
chr1	45249256	45253426	NM_153274	0	-	45249881	45253377	0	9	899,155,81,198,78,155,234,95,201,	0,1044,1320,1523,2014,2489,2878,3787,3969,
chr1	45241245	45244412	NM_001012	0	+	45241268	45244357	0	6	27,107,100,176,130,165,	0,460,1101,2040,2426,3002,
chr1	45287937	45308616	NM_003738	0	-	45288086	45308604	0	22	404,100,143,138,281,181,143,313,349,119,126,93,156,132,148,122,196,92,70,190,193,84,	0,803,977,3984,4222,4636,4901,5136,5577,6030,6240,6716,6891,7136,7348,7643,8582,9440,9709,9886,19581,20595,
chr1	45274153	45279801	NM_001136537	0	+	45274492	45279444	0	8	425,214,54,60,69,132,126,492,	0,1731,2072,3557,4514,4656,4892,5156,
chr1	45266035	45271667	NM_004073	0	+	45266135	45271350	0	15	310,108,117,130,88,96,199,124,92,94,84,163,130,114,509,	0,476,672,1258,1481,2396,2591,2904,3236,3567,3799,3975,4286,4902,5123,
chr1	45271585	45272957	NM_001013632	0	-	45271674	45272340	0	2	762,502,	0,870,
chr1	45468219	45477027	NM_024602	0	-	45469163	45476929	0	21	1029,72,82,75,130,207,90,120,104,65,53,183,82,166,83,114,116,136,93,161,467,	0,1121,1307,1512,1700,2052,3246,3449,4144,4403,4671,4865,5692,5988,6596,6821,7020,7438,7653,7998,8341,
chr1	45477804	45481341	NM_000374	0	+	45477937	45481170	0	10	153,113,80,63,198,162,138,101,67,333,	0,774,1003,1159,1461,1776,2306,2603,2807,3204,
chr1	45477804	45481341	NR_036510	0	+	45481341	45481341	0	10	153,163,80,63,198,162,138,101,67,333,	0,724,1003,1159,1461,1776,2306,2603,2807,3204,
chr1	45769581	45771291	NR_024270	0	+	45771291	45771291	0	1	1710,	0,
chr1	45794913	45805629	NM_001048174	0	-	45794977	45800177	0	16	196,42,153,137,189,64,145,98,114,72,42,74,40,149,121,59,	0,1274,1940,2178,2419,2781,2924,3149,3332,3521,3676,3855,4043,4171,5149,10657,
chr1	45794913	45806142	NM_012222	0	-	45794977	45805926	0	16	196,42,153,137,189,64,145,98,114,72,42,74,40,182,121,252,	0,1274,1940,2178,2419,2781,2924,3149,3332,3521,3676,3855,4043,4171,5149,10977,
chr1	45794913	45805787	NM_001048172	0	-	45794977	45800177	0	16	196,42,153,137,189,64,145,98,114,72,42,74,40,152,121,140,	0,1274,1940,2178,2419,2781,2924,3149,3332,3521,3676,3855,4043,4171,5149,10734,
chr1	45794913	45806142	NM_001048171	0	-	45794977	45805926	0	16	196,42,153,137,189,64,145,98,114,72,42,74,40,149,121,252,	0,1274,1940,2178,2419,2781,2924,3149,3332,3521,3676,3855,4043,4171,5149,10977,
chr1	45805341	45809650	NM_025077	0	+	45805924	45809374	0	8	635,143,41,97,159,260,160,897,	0,1403,1633,1803,2279,2714,3173,3412,
chr1	45792544	45794346	NM_032756	0	+	45792820	45793936	0	1	1802,	0,
chr1	45794913	45806142	NM_001128425	0	-	45794977	45805926	0	16	196,42,153,137,189,64,145,98,114,72,42,74,40,191,121,252,	0,1274,1940,2178,2419,2781,2924,3149,3332,3521,3676,3855,4043,4171,5149,10977,
chr1	45794913	45805787	NM_001048173	0	-	45794977	45800177	0	16	196,42,153,137,189,64,145,98,114,72,42,74,40,149,121,140,	0,1274,1940,2178,2419,2781,2924,3149,3332,3521,3676,3855,4043,4171,5149,10734,
chr1	45959597	45965751	NR_033296	0	-	45965751	45965751	0	5	1241,68,85,99,548,	0,2630,3373,5419,5606,
chr1	45959597	45965751	NR_033297	0	-	45965751	45965751	0	5	1241,128,68,99,548,	0,1492,2630,5419,5606,
chr1	45959597	45965751	NR_033298	0	-	45965751	45965751	0	6	1241,128,68,85,99,548,	0,1492,2630,3373,5419,5606,
chr1	45976706	45987610	NM_181697	0	-	45977000	45984715	0	6	380,131,123,154,117,110,	0,3472,3838,4619,7903,10794,
chr1	45976706	45987610	NM_181696	0	-	45977000	45984715	0	6	380,131,123,154,117,304,	0,3472,3838,4619,7903,10600,
chr1	45976706	45987610	NM_002574	0	-	45977000	45984715	0	6	380,131,123,154,117,330,	0,3472,3838,4619,7903,10574,
[truncated: 36,565 more rows]
