# Supplementary material for: Tyrosine phosphorylation of RNA polymerase II CTD is associated with antisense promoter transcription and active enhancers in mammalian cells
Source: eLife. 2014 May 9;3:e02105. doi: 10.7554/eLife.02105 (PMC4042876; doi:10.7554/eLife.02105)
Supplement: Source code 1. — Folder containing the different scripts used in this study. DOI: http://dx.doi.org/10.7554/eLife.02105.022 [file elife02105s001.tar.gz › SupplementaryData1/Tyrosine1_article/annotations/histone_genes_hg19.gff]

chr11	ensembl	histone_genes	118964564	118966177	0	-	.	.
chr2	ensembl	histone_genes	217724181	217724787	0	-	.	.
chr12	ensembl	histone_genes	14920933	14924065	0	-	.	.
chr12	ensembl	histone_genes	14927270	14930936	0	+	.	.
chr11	ensembl	histone_genes	118992297	119006752	0	+	.	.
chr7	ensembl	histone_genes	44866390	44887682	0	-	.	.
chr1	ensembl	histone_genes	149398877	149400542	0	-	.	.
chr1	ensembl	histone_genes	149754245	149783928	0	-	.	.
chr1	ensembl	histone_genes	149784826	149785236	0	-	.	.
chr1	ensembl	histone_genes	149804232	149811339	0	+	.	.
chr1	ensembl	histone_genes	149811110	149812765	0	-	.	.
chr1	ensembl	histone_genes	149813505	149814478	0	-	.	.
chr1	ensembl	histone_genes	149822643	149823191	0	+	.	.
chr1	ensembl	histone_genes	149824181	149825836	0	+	.	.
chr1	ensembl	histone_genes	149825607	149832714	0	-	.	.
chr7	ensembl	histone_genes	18126572	19036993	0	+	.	.
chr6	ensembl	histone_genes	114254192	114332472	0	-	.	.
chrX	ensembl	histone_genes	154113317	154113833	0	+	.	.
chrX	ensembl	histone_genes	71549366	71792953	0	-	.	.
chrX	ensembl	histone_genes	154610428	154610944	0	+	.	.
chr6	ensembl	histone_genes	31847536	31865464	0	-	.	.
chrX	ensembl	histone_genes	154689080	154689596	0	-	.	.
chr17	ensembl	histone_genes	73772517	73775860	0	-	.	.
chr12	ensembl	histone_genes	48722763	48724062	0	+	.	.
chr6	ensembl	histone_genes	146185381	146285559	0	-	.	.
chr22	ensembl	histone_genes	38201114	38203442	0	+	.	.
chr19	ensembl	histone_genes	2164148	2232577	0	+	.	.
chr1	ensembl	histone_genes	226249552	226259702	0	+	.	.
chr1	ensembl	histone_genes	228612546	228613026	0	-	.	.
chr1	ensembl	histone_genes	228645065	228645560	0	-	.	.
chr1	ensembl	histone_genes	228645808	228646259	0	+	.	.
chr1	ensembl	histone_genes	149856010	149858232	0	-	.	.
chr1	ensembl	histone_genes	149858525	149858961	0	+	.	.
chr1	ensembl	histone_genes	149859019	149859466	0	-	.	.
chr3	ensembl	histone_genes	13521224	13547916	0	+	.	.
chr22	ensembl	histone_genes	42069934	42086508	0	-	.	.
chr3	ensembl	histone_genes	129033615	129035120	0	-	.	.
chr12	ensembl	histone_genes	48176505	48226915	0	-	.	.
chr17	ensembl	histone_genes	39078948	39093836	0	-	.	.
chr1	ensembl	histone_genes	32757687	32799236	0	+	.	.
chr5	ensembl	histone_genes	141000443	141016437	0	-	.	.
chr7	ensembl	histone_genes	139784546	139876835	0	-	.	.
chr3	ensembl	histone_genes	129262057	129270310	0	+	.	.
chr2	ensembl	histone_genes	172778958	172848599	0	+	.	.
chrX	ensembl	histone_genes	48659784	48683392	0	+	.	.
chr4	ensembl	histone_genes	100869243	100871545	0	-	.	.
chrX	ensembl	histone_genes	103265719	103268259	0	-	.	.
chr16	ensembl	histone_genes	11361605	11363390	0	-	.	.
chrX	ensembl	histone_genes	103268269	103297021	0	+	.	.
chr22	ensembl	histone_genes	19318221	19435224	0	-	.	.
chr1	ensembl	histone_genes	228651804	228652327	0	-	.	.
chr1	ensembl	histone_genes	120906028	120915073	0	+	.	.
chr1	ensembl	histone_genes	120906043	120906423	0	+	.	.
chr1	ensembl	histone_genes	149814606	149814978	0	+	.	.
chr1	ensembl	histone_genes	149821966	149822340	0	-	.	.
chr3	ensembl	histone_genes	109128525	109128931	0	-	.	.
chr13	ensembl	histone_genes	22057973	22058313	0	-	.	.
chr13	ensembl	histone_genes	37064215	37064578	0	-	.	.
chr6	ensembl	histone_genes	25732011	25732390	0	-	.	.
chr6	ensembl	histone_genes	25732693	25733039	0	+	.	.
chr6	ensembl	histone_genes	25882254	25882623	0	-	.	.
chr6	ensembl	histone_genes	26016607	26016829	0	+	.	.
chr6	ensembl	histone_genes	26195794	26195999	0	+	.	.
chr6	ensembl	histone_genes	26233350	26233483	0	+	.	.
chr2	ensembl	histone_genes	175584505	175585526	0	+	.	.
chr6	ensembl	histone_genes	26272421	26272768	0	-	.	.
chr6	ensembl	histone_genes	26322104	26322520	0	-	.	.
chr13	ensembl	histone_genes	72249199	72249601	0	+	.	.
chr6	ensembl	histone_genes	27774836	27775114	0	+	.	.
chr6	ensembl	histone_genes	27831840	27832179	0	-	.	.
chr12	ensembl	histone_genes	31944123	31945175	0	-	.	.
chr2	ensembl	histone_genes	239969864	240323348	0	-	.	.
chr10	ensembl	histone_genes	79713253	79713634	0	+	.	.
chr1	ensembl	histone_genes	46049518	46084566	0	+	.	.
chr6	ensembl	histone_genes	26017260	26018040	0	-	.	.
chr6	ensembl	histone_genes	26020718	26021186	0	+	.	.
chr6	ensembl	histone_genes	26021907	26044555	0	+	.	.
chr6	ensembl	histone_genes	26027124	26027480	0	-	.	.
chr6	ensembl	histone_genes	26031817	26032288	0	-	.	.
chr6	ensembl	histone_genes	26033320	26033796	0	-	.	.
chr6	ensembl	histone_genes	26043455	26043885	0	-	.	.
chr6	ensembl	histone_genes	26045639	26046097	0	+	.	.
chr6	ensembl	histone_genes	26055968	26056699	0	-	.	.
chr6	ensembl	histone_genes	26104104	26104518	0	+	.	.
chr6	ensembl	histone_genes	26107640	26108364	0	-	.	.
chr6	ensembl	histone_genes	26115129	26124154	0	-	.	.
chr6	ensembl	histone_genes	26124373	26139336	0	+	.	.
chr6	ensembl	histone_genes	26156559	26157343	0	+	.	.
chr6	ensembl	histone_genes	26158349	26171577	0	+	.	.
chr6	ensembl	histone_genes	26183958	26184454	0	+	.	.
chr6	ensembl	histone_genes	26188938	26189304	0	-	.	.
chr6	ensembl	histone_genes	26197068	26199521	0	-	.	.
chr6	ensembl	histone_genes	26199079	26199471	0	-	.	.
chr6	ensembl	histone_genes	26199748	26200942	0	+	.	.
chr6	ensembl	histone_genes	26204858	26206266	0	+	.	.
chr6	ensembl	histone_genes	26216428	26216872	0	-	.	.
chr6	ensembl	histone_genes	26217165	26217711	0	+	.	.
chr6	ensembl	histone_genes	26225383	26225844	0	+	.	.
chr6	ensembl	histone_genes	26234440	26235216	0	-	.	.
chr6	ensembl	histone_genes	26240561	26240976	0	+	.	.
chr6	ensembl	histone_genes	26246886	26247259	0	-	.	.
chr6	ensembl	histone_genes	26250370	26250835	0	-	.	.
chr6	ensembl	histone_genes	26251879	26252303	0	+	.	.
chr6	ensembl	histone_genes	26271146	26271612	0	-	.	.
chr6	ensembl	histone_genes	26273144	26273622	0	+	.	.
chr6	ensembl	histone_genes	26281283	26285762	0	-	.	.
chr17	ensembl	histone_genes	48248789	48258539	0	-	.	.
chr6	ensembl	histone_genes	27094058	27100541	0	-	.	.
chr6	ensembl	histone_genes	27100832	27103070	0	+	.	.
chr6	ensembl	histone_genes	27106073	27114619	0	-	.	.
chr6	ensembl	histone_genes	27107076	27108418	0	+	.	.
chr6	ensembl	histone_genes	27114861	27115317	0	+	.	.
chr6	ensembl	histone_genes	27775257	27775709	0	-	.	.
chr6	ensembl	histone_genes	27775899	27776429	0	+	.	.
chr6	ensembl	histone_genes	27777842	27778314	0	+	.	.
chr6	ensembl	histone_genes	27782112	27782607	0	-	.	.
chr6	ensembl	histone_genes	27782822	27783267	0	+	.	.
chr6	ensembl	histone_genes	27791884	27792257	0	+	.	.
chr6	ensembl	histone_genes	27798952	27799305	0	-	.	.
chr6	ensembl	histone_genes	27805658	27806117	0	-	.	.
chr6	ensembl	histone_genes	27806323	27819974	0	+	.	.
chr6	ensembl	histone_genes	27833034	27833606	0	+	.	.
chr6	ensembl	histone_genes	27834570	27835359	0	-	.	.
chr6	ensembl	histone_genes	27839623	27840099	0	-	.	.
chr6	ensembl	histone_genes	27840926	27841289	0	-	.	.
chr6	ensembl	histone_genes	27858093	27860884	0	-	.	.
chr6	ensembl	histone_genes	27860477	27860963	0	-	.	.
chr6	ensembl	histone_genes	27861203	27861669	0	+	.	.
chr10	ensembl	histone_genes	71812552	71872032	0	+	.	.
chr5	ensembl	histone_genes	134669590	134735604	0	-	.	.
chrX	ensembl	histone_genes	50648438	50648866	0	+	.	.
chr21	ensembl	histone_genes	44985120	44985500	0	+	.	.
chr21	ensembl	histone_genes	45466228	45466922	0	-	.	.
chr6	ensembl	histone_genes	25726291	25726790	0	-	.	.
chr6	ensembl	histone_genes	25727137	25727573	0	+	.	.
chr4	ensembl	histone_genes	140619298	140619708	0	-	.	.
chr22	ensembl	histone_genes	50683612	50689834	0	-	.	.
chr9	ensembl	histone_genes	140513444	140764468	0	+	.	.
chr22	ensembl	histone_genes	31917185	31917578	0	-	.	.
chr13	ensembl	histone_genes	99867626	99868012	0	-	.	.
chr17	ensembl	histone_genes	42154121	42201014	0	-	.	.
