# Supplementary material for: Tyrosine phosphorylation of RNA polymerase II CTD is associated with antisense promoter transcription and active enhancers in mammalian cells
Source: eLife. 2014 May 9;3:e02105. doi: 10.7554/eLife.02105 (PMC4042876; doi:10.7554/eLife.02105)
Supplement: Source code 1. — Folder containing the different scripts used in this study. DOI: http://dx.doi.org/10.7554/eLife.02105.022 [file elife02105s001.tar.gz › SupplementaryData1/Tyrosine1_article/annotations/snoRNA_hg19_chrFiltered.gff]

chr18	anno1	snoRNA_hg19	2555357	2555491	0	+	.	.
chr18	anno2	snoRNA_hg19	2774872	2774961	0	+	.	.
chr18	anno3	snoRNA_hg19	3025432	3025564	0	-	.	.
chr18	anno4	snoRNA_hg19	3424257	3424347	0	-	.	.
chr18	anno5	snoRNA_hg19	3572938	3573041	0	-	.	.
chr18	anno6	snoRNA_hg19	3811317	3811420	0	+	.	.
chr18	anno7	snoRNA_hg19	5558188	5558272	0	-	.	.
chr18	anno8	snoRNA_hg19	5579413	5579484	0	+	.	.
chr18	anno9	snoRNA_hg19	7301018	7301151	0	-	.	.
chr18	anno10	snoRNA_hg19	7995568	7995782	0	+	.	.
chr18	anno11	snoRNA_hg19	9277977	9278077	0	+	.	.
chr18	anno12	snoRNA_hg19	10389895	10389997	0	-	.	.
chr18	anno13	snoRNA_hg19	12533423	12533524	0	-	.	.
chr18	anno14	snoRNA_hg19	19030614	19030717	0	-	.	.
chr18	anno15	snoRNA_hg19	19291911	19292080	0	-	.	.
chr18	anno16	snoRNA_hg19	19397585	19397789	0	+	.	.
chr18	anno17	snoRNA_hg19	19840539	19840640	0	+	.	.
chr18	anno18	snoRNA_hg19	20481487	20481589	0	-	.	.
chr18	anno19	snoRNA_hg19	23879079	23879219	0	-	.	.
chr18	anno20	snoRNA_hg19	24269281	24269493	0	-	.	.
chr18	anno21	snoRNA_hg19	28652470	28652573	0	+	.	.
chr18	anno22	snoRNA_hg19	29674467	29674569	0	+	.	.
chr18	anno23	snoRNA_hg19	34222576	34222647	0	-	.	.
chr18	anno24	snoRNA_hg19	47015615	47015678	0	-	.	.
chr18	anno25	snoRNA_hg19	47017653	47017717	0	-	.	.
chr18	anno26	snoRNA_hg19	47018034	47018099	0	-	.	.
chr18	anno27	snoRNA_hg19	47340503	47340646	0	+	.	.
chr18	anno28	snoRNA_hg19	47340731	47340813	0	+	.	.
chr18	anno29	snoRNA_hg19	49072717	49072818	0	+	.	.
chr18	anno30	snoRNA_hg19	51748654	51748782	0	-	.	.
chr18	anno31	snoRNA_hg19	53746625	53746825	0	-	.	.
chr18	anno32	snoRNA_hg19	54624501	54624699	0	+	.	.
chr18	anno33	snoRNA_hg19	56267863	56267930	0	+	.	.
chr18	anno34	snoRNA_hg19	56486115	56486248	0	-	.	.
chr18	anno35	snoRNA_hg19	60861822	60861898	0	-	.	.
chr18	anno36	snoRNA_hg19	75143519	75143645	0	-	.	.
chr10	anno37	snoRNA_hg19	5004628	5004760	0	-	.	.
chr10	anno38	snoRNA_hg19	5046902	5047034	0	+	.	.
chr10	anno39	snoRNA_hg19	5090055	5090173	0	-	.	.
chr10	anno40	snoRNA_hg19	5135600	5135735	0	-	.	.
chr10	anno41	snoRNA_hg19	5237847	5237936	0	-	.	.
chr10	anno42	snoRNA_hg19	6059017	6059157	0	-	.	.
chr10	anno43	snoRNA_hg19	12187662	12187765	0	+	.	.
chr10	anno44	snoRNA_hg19	12457927	12457999	0	+	.	.
chr10	anno45	snoRNA_hg19	15928357	15928464	0	+	.	.
chr10	anno46	snoRNA_hg19	16047807	16047922	0	+	.	.
chr10	anno47	snoRNA_hg19	16440654	16440758	0	-	.	.
chr10	anno48	snoRNA_hg19	17721187	17721296	0	+	.	.
chr10	anno49	snoRNA_hg19	19887176	19887391	0	+	.	.
chr10	anno50	snoRNA_hg19	21774567	21774666	0	+	.	.
chr10	anno51	snoRNA_hg19	23455914	23456030	0	+	.	.
chr10	anno52	snoRNA_hg19	23688460	23688528	0	-	.	.
chr10	anno53	snoRNA_hg19	27077946	27078086	0	+	.	.
chr10	anno54	snoRNA_hg19	27157094	27157193	0	+	.	.
chr10	anno55	snoRNA_hg19	28696969	28697180	0	-	.	.
chr10	anno56	snoRNA_hg19	29864235	29864310	0	+	.	.
chr10	anno57	snoRNA_hg19	36727589	36727716	0	+	.	.
chr10	anno58	snoRNA_hg19	43305675	43305778	0	-	.	.
chr10	anno59	snoRNA_hg19	43912698	43912888	0	-	.	.
chr10	anno60	snoRNA_hg19	51383526	51383726	0	+	.	.
chr10	anno61	snoRNA_hg19	51611024	51611224	0	-	.	.
chr10	anno62	snoRNA_hg19	57327499	57327602	0	+	.	.
chr10	anno63	snoRNA_hg19	58355723	58355791	0	-	.	.
chr10	anno64	snoRNA_hg19	59998418	59998521	0	-	.	.
chr10	anno65	snoRNA_hg19	68254457	68254557	0	+	.	.
chr10	anno66	snoRNA_hg19	68374995	68375096	0	-	.	.
chr10	anno67	snoRNA_hg19	70472715	70472835	0	+	.	.
chr10	anno68	snoRNA_hg19	70514929	70514995	0	+	.	.
chr10	anno69	snoRNA_hg19	73085085	73085188	0	+	.	.
chr10	anno70	snoRNA_hg19	73940616	73940747	0	+	.	.
chr10	anno71	snoRNA_hg19	74885838	74885965	0	-	.	.
chr10	anno72	snoRNA_hg19	75061539	75061642	0	-	.	.
chr10	anno73	snoRNA_hg19	78595135	78595260	0	-	.	.
chr10	anno74	snoRNA_hg19	80127264	80127380	0	+	.	.
chr10	anno75	snoRNA_hg19	88505597	88505706	0	-	.	.
chr10	anno76	snoRNA_hg19	89754375	89754452	0	-	.	.
chr10	anno77	snoRNA_hg19	90820788	90820888	0	-	.	.
chr10	anno78	snoRNA_hg19	93835999	93836122	0	+	.	.
chr10	anno79	snoRNA_hg19	101361537	101361637	0	+	.	.
chr10	anno80	snoRNA_hg19	101779351	101779456	0	+	.	.
chr10	anno81	snoRNA_hg19	101996913	101997059	0	-	.	.
chr10	anno82	snoRNA_hg19	103027694	103027765	0	-	.	.
chr10	anno83	snoRNA_hg19	103131609	103131709	0	-	.	.
chr10	anno84	snoRNA_hg19	103862019	103862089	0	+	.	.
chr10	anno85	snoRNA_hg19	106159563	106159661	0	+	.	.
chr10	anno86	snoRNA_hg19	112336118	112336219	0	+	.	.
chr10	anno87	snoRNA_hg19	115580218	115580349	0	+	.	.
chr10	anno88	snoRNA_hg19	116416269	116416353	0	+	.	.
chr10	anno89	snoRNA_hg19	120545264	120545475	0	-	.	.
chr10	anno90	snoRNA_hg19	120819523	120819650	0	-	.	.
chr10	anno91	snoRNA_hg19	120820495	120820623	0	-	.	.
chr10	anno92	snoRNA_hg19	128468271	128468343	0	-	.	.
chr20	anno93	snoRNA_hg19	2443608	2443683	0	-	.	.
chr20	anno94	snoRNA_hg19	2634858	2634932	0	+	.	.
chr20	anno95	snoRNA_hg19	2635713	2635844	0	+	.	.
chr20	anno96	snoRNA_hg19	2636743	2636828	0	+	.	.
chr20	anno97	snoRNA_hg19	2637270	2637340	0	+	.	.
chr20	anno98	snoRNA_hg19	2637585	2637656	0	+	.	.
chr20	anno99	snoRNA_hg19	3364876	3365086	0	+	.	.
chr20	anno100	snoRNA_hg19	4849630	4849764	0	+	.	.
chr20	anno101	snoRNA_hg19	4863030	4863122	0	+	.	.
chr20	anno102	snoRNA_hg19	5102063	5102185	0	-	.	.
chr20	anno103	snoRNA_hg19	6841661	6841755	0	+	.	.
chr20	anno104	snoRNA_hg19	8811833	8812040	0	+	.	.
chr20	anno105	snoRNA_hg19	16963477	16963678	0	-	.	.
chr20	anno106	snoRNA_hg19	17943353	17943589	0	-	.	.
chr20	anno107	snoRNA_hg19	18327542	18327641	0	+	.	.
chr20	anno108	snoRNA_hg19	29964122	29964249	0	+	.	.
chr20	anno109	snoRNA_hg19	33704939	33705010	0	-	.	.
chr20	anno110	snoRNA_hg19	34304393	34304492	0	+	.	.
chr20	anno111	snoRNA_hg19	34708884	34708994	0	+	.	.
chr20	anno112	snoRNA_hg19	37050294	37050421	0	-	.	.
chr20	anno113	snoRNA_hg19	37053846	37053979	0	-	.	.
chr20	anno114	snoRNA_hg19	37055952	37056085	0	-	.	.
chr20	anno115	snoRNA_hg19	37058313	37058446	0	-	.	.
chr20	anno116	snoRNA_hg19	37062508	37062641	0	-	.	.
chr20	anno117	snoRNA_hg19	37070679	37070812	0	+	.	.
chr20	anno118	snoRNA_hg19	37076727	37076858	0	+	.	.
chr20	anno119	snoRNA_hg19	37078013	37078146	0	+	.	.
chr20	anno120	snoRNA_hg19	39045515	39045586	0	+	.	.
chr20	anno121	snoRNA_hg19	40341118	40341239	0	-	.	.
chr20	anno122	snoRNA_hg19	41933195	41933319	0	+	.	.
chr20	anno123	snoRNA_hg19	46764686	46764766	0	-	.	.
chr20	anno124	snoRNA_hg19	47895477	47895565	0	+	.	.
chr20	anno125	snoRNA_hg19	47896856	47896946	0	+	.	.
chr20	anno126	snoRNA_hg19	47897220	47897309	0	+	.	.
chr20	anno127	snoRNA_hg19	48556833	48556937	0	-	.	.
chr20	anno128	snoRNA_hg19	55050699	55050801	0	+	.	.
chr20	anno129	snoRNA_hg19	55182733	55182849	0	+	.	.
chr2	anno130	snoRNA_hg19	3079444	3079544	0	-	.	.
chr2	anno131	snoRNA_hg19	3628160	3628322	0	+	.	.
chr2	anno132	snoRNA_hg19	4874591	4874674	0	-	.	.
chr2	anno133	snoRNA_hg19	9119024	9119128	0	+	.	.
chr2	anno134	snoRNA_hg19	9672371	9672474	0	-	.	.
chr2	anno135	snoRNA_hg19	10230332	10230446	0	-	.	.
chr2	anno136	snoRNA_hg19	10295199	10295333	0	-	.	.
chr2	anno137	snoRNA_hg19	10436173	10436306	0	-	.	.
chr2	anno138	snoRNA_hg19	10586840	10586975	0	-	.	.
chr2	anno139	snoRNA_hg19	12170429	12170498	0	-	.	.
chr2	anno140	snoRNA_hg19	16043792	16043895	0	+	.	.
chr2	anno141	snoRNA_hg19	16380471	16380563	0	+	.	.
chr2	anno142	snoRNA_hg19	18221872	18221999	0	-	.	.
chr2	anno143	snoRNA_hg19	24496483	24496610	0	-	.	.
chr2	anno144	snoRNA_hg19	25192257	25192346	0	-	.	.
chr2	anno145	snoRNA_hg19	27864910	27865036	0	-	.	.
chr2	anno146	snoRNA_hg19	30410300	30410432	0	+	.	.
chr2	anno147	snoRNA_hg19	33216326	33216391	0	-	.	.
chr2	anno148	snoRNA_hg19	39510798	39510932	0	-	.	.
chr2	anno149	snoRNA_hg19	41961517	41961596	0	+	.	.
chr2	anno150	snoRNA_hg19	42667517	42667576	0	+	.	.
chr2	anno151	snoRNA_hg19	44466707	44466800	0	-	.	.
chr2	anno152	snoRNA_hg19	50116006	50116124	0	-	.	.
chr2	anno153	snoRNA_hg19	53697585	53697767	0	-	.	.
chr2	anno154	snoRNA_hg19	54066862	54066966	0	-	.	.
chr2	anno155	snoRNA_hg19	55792839	55792986	0	+	.	.
chr2	anno156	snoRNA_hg19	57243196	57243299	0	-	.	.
chr2	anno157	snoRNA_hg19	57771670	57771734	0	+	.	.
chr2	anno158	snoRNA_hg19	61644379	61644513	0	-	.	.
chr2	anno159	snoRNA_hg19	62492130	62492233	0	+	.	.
chr2	anno160	snoRNA_hg19	64110383	64110525	0	-	.	.
chr2	anno161	snoRNA_hg19	65135721	65135820	0	-	.	.
chr2	anno162	snoRNA_hg19	65385796	65385994	0	+	.	.
chr2	anno163	snoRNA_hg19	69747175	69747306	0	-	.	.
chr2	anno164	snoRNA_hg19	69894491	69894593	0	+	.	.
chr2	anno165	snoRNA_hg19	70139827	70139931	0	+	.	.
chr2	anno166	snoRNA_hg19	70182777	70182879	0	+	.	.
chr2	anno167	snoRNA_hg19	71157470	71157545	0	-	.	.
chr2	anno168	snoRNA_hg19	72987663	72987731	0	+	.	.
chr2	anno169	snoRNA_hg19	75645972	75646075	0	-	.	.
chr2	anno170	snoRNA_hg19	75716702	75716836	0	+	.	.
chr2	anno171	snoRNA_hg19	75855079	75855293	0	+	.	.
chr2	anno172	snoRNA_hg19	75862267	75862370	0	+	.	.
chr2	anno173	snoRNA_hg19	84085947	84086023	0	+	.	.
chr2	anno174	snoRNA_hg19	86362993	86363129	0	+	.	.
chr2	anno175	snoRNA_hg19	86574185	86574318	0	-	.	.
chr2	anno176	snoRNA_hg19	86591259	86591388	0	+	.	.
chr2	anno177	snoRNA_hg19	88310621	88310721	0	-	.	.
chr2	anno178	snoRNA_hg19	88606879	88606982	0	+	.	.
chr2	anno179	snoRNA_hg19	97647019	97647121	0	-	.	.
chr2	anno180	snoRNA_hg19	101193931	101194019	0	+	.	.
chr2	anno181	snoRNA_hg19	101889398	101889511	0	-	.	.
chr2	anno182	snoRNA_hg19	105149231	105149442	0	+	.	.
chr2	anno183	snoRNA_hg19	105349692	105349820	0	+	.	.
chr2	anno184	snoRNA_hg19	113028848	113028944	0	-	.	.
chr2	anno185	snoRNA_hg19	114605710	114605813	0	-	.	.
chr2	anno186	snoRNA_hg19	114763018	114763232	0	-	.	.
chr2	anno187	snoRNA_hg19	115038661	115038752	0	-	.	.
chr2	anno188	snoRNA_hg19	120674894	120675000	0	+	.	.
chr2	anno189	snoRNA_hg19	122463543	122463633	0	-	.	.
chr2	anno190	snoRNA_hg19	125886409	125886490	0	+	.	.
chr2	anno191	snoRNA_hg19	130184995	130185098	0	+	.	.
chr2	anno192	snoRNA_hg19	131687335	131687456	0	-	.	.
chr2	anno193	snoRNA_hg19	135823202	135823304	0	-	.	.
chr2	anno194	snoRNA_hg19	135894198	135894325	0	+	.	.
chr2	anno195	snoRNA_hg19	140268994	140269125	0	+	.	.
chr2	anno196	snoRNA_hg19	146092638	146092740	0	+	.	.
chr2	anno197	snoRNA_hg19	148081539	148081643	0	+	.	.
chr2	anno198	snoRNA_hg19	149018143	149018277	0	-	.	.
chr2	anno199	snoRNA_hg19	154303327	154303397	0	-	.	.
chr2	anno200	snoRNA_hg19	157266656	157266758	0	-	.	.
chr2	anno201	snoRNA_hg19	157278707	157278811	0	+	.	.
chr2	anno202	snoRNA_hg19	159390712	159390796	0	+	.	.
chr2	anno203	snoRNA_hg19	162415054	162415156	0	+	.	.
chr2	anno204	snoRNA_hg19	165544153	165544287	0	-	.	.
chr2	anno205	snoRNA_hg19	167215240	167215343	0	+	.	.
chr2	anno206	snoRNA_hg19	170584382	170584513	0	+	.	.
chr2	anno207	snoRNA_hg19	170672789	170672888	0	+	.	.
chr2	anno208	snoRNA_hg19	172002840	172002937	0	+	.	.
chr2	anno209	snoRNA_hg19	173020757	173020848	0	-	.	.
chr2	anno210	snoRNA_hg19	173556027	173556130	0	+	.	.
chr2	anno211	snoRNA_hg19	178210586	178210689	0	-	.	.
chr2	anno212	snoRNA_hg19	179887984	179888105	0	-	.	.
chr2	anno213	snoRNA_hg19	179990263	179990364	0	-	.	.
chr2	anno214	snoRNA_hg19	180799128	180799265	0	-	.	.
chr2	anno215	snoRNA_hg19	183928963	183929074	0	-	.	.
chr2	anno216	snoRNA_hg19	184814060	184814163	0	-	.	.
chr2	anno217	snoRNA_hg19	186526501	186526633	0	+	.	.
chr2	anno218	snoRNA_hg19	195528831	195528898	0	-	.	.
chr2	anno219	snoRNA_hg19	197079943	197080046	0	-	.	.
chr2	anno220	snoRNA_hg19	197550872	197551054	0	-	.	.
chr2	anno221	snoRNA_hg19	198266282	198266315	0	+	.	.
chr2	anno222	snoRNA_hg19	198269442	198269578	0	+	.	.
chr2	anno223	snoRNA_hg19	202946598	202946701	0	+	.	.
chr2	anno224	snoRNA_hg19	203141154	203141241	0	+	.	.
chr2	anno225	snoRNA_hg19	203142831	203142915	0	+	.	.
chr2	anno226	snoRNA_hg19	203156058	203156141	0	+	.	.
chr2	anno227	snoRNA_hg19	203157772	203157859	0	+	.	.
chr2	anno228	snoRNA_hg19	203917008	203917141	0	-	.	.
chr2	anno229	snoRNA_hg19	207026605	207026678	0	+	.	.
chr2	anno230	snoRNA_hg19	207026952	207027083	0	+	.	.
chr2	anno231	snoRNA_hg19	208938785	208938886	0	-	.	.
chr2	anno232	snoRNA_hg19	215711671	215711805	0	+	.	.
chr2	anno233	snoRNA_hg19	216167489	216167587	0	+	.	.
chr2	anno234	snoRNA_hg19	219049702	219049805	0	-	.	.
chr2	anno235	snoRNA_hg19	219193303	219193403	0	+	.	.
chr2	anno236	snoRNA_hg19	219484524	219484660	0	+	.	.
chr2	anno237	snoRNA_hg19	223562615	223562719	0	-	.	.
chr2	anno238	snoRNA_hg19	227833705	227833838	0	-	.	.
chr2	anno239	snoRNA_hg19	228752347	228752460	0	+	.	.
chr2	anno240	snoRNA_hg19	229452519	229452589	0	-	.	.
chr2	anno241	snoRNA_hg19	232320511	232320647	0	-	.	.
chr2	anno242	snoRNA_hg19	232321155	232321234	0	-	.	.
chr2	anno243	snoRNA_hg19	232325082	232325151	0	-	.	.
chr2	anno244	snoRNA_hg19	233543673	233543775	0	+	.	.
chr2	anno245	snoRNA_hg19	234184373	234184648	0	+	.	.
chr2	anno246	snoRNA_hg19	234197322	234197586	0	+	.	.
chr15	anno247	snoRNA_hg19	20557339	20557434	0	-	.	.
chr15	anno248	snoRNA_hg19	22348678	22348778	0	-	.	.
chr15	anno249	snoRNA_hg19	25138894	25138995	0	+	.	.
chr15	anno250	snoRNA_hg19	25227141	25227215	0	+	.	.
chr15	anno251	snoRNA_hg19	25230247	25230313	0	+	.	.
chr15	anno252	snoRNA_hg19	25232072	25232142	0	+	.	.
chr15	anno253	snoRNA_hg19	25287121	25287187	0	+	.	.
chr15	anno254	snoRNA_hg19	25296624	25296718	0	+	.	.
chr15	anno255	snoRNA_hg19	25299357	25299451	0	+	.	.
chr15	anno256	snoRNA_hg19	25302007	25302101	0	+	.	.
chr15	anno257	snoRNA_hg19	25304685	25304780	0	+	.	.
chr15	anno258	snoRNA_hg19	25307480	25307574	0	+	.	.
chr15	anno259	snoRNA_hg19	25310173	25310268	0	+	.	.
chr15	anno260	snoRNA_hg19	25312935	25313029	0	+	.	.
chr15	anno261	snoRNA_hg19	25315579	25315673	0	+	.	.
chr15	anno262	snoRNA_hg19	25318254	25318348	0	+	.	.
chr15	anno263	snoRNA_hg19	25319261	25319362	0	+	.	.
chr15	anno264	snoRNA_hg19	25321076	25321167	0	+	.	.
chr15	anno265	snoRNA_hg19	25322198	25322289	0	+	.	.
chr15	anno266	snoRNA_hg19	25324205	25324296	0	+	.	.
chr15	anno267	snoRNA_hg19	25325289	25325380	0	+	.	.
chr15	anno268	snoRNA_hg19	25326434	25326525	0	+	.	.
chr15	anno269	snoRNA_hg19	25327915	25328006	0	+	.	.
chr15	anno270	snoRNA_hg19	25328735	25328826	0	+	.	.
chr15	anno271	snoRNA_hg19	25330532	25330623	0	+	.	.
chr15	anno272	snoRNA_hg19	25331674	25331765	0	+	.	.
chr15	anno273	snoRNA_hg19	25332809	25332900	0	+	.	.
chr15	anno274	snoRNA_hg19	25333951	25334042	0	+	.	.
chr15	anno275	snoRNA_hg19	25335070	25335161	0	+	.	.
chr15	anno276	snoRNA_hg19	25336933	25337024	0	+	.	.
chr15	anno277	snoRNA_hg19	25339184	25339275	0	+	.	.
chr15	anno278	snoRNA_hg19	25342810	25342901	0	+	.	.
chr15	anno279	snoRNA_hg19	25344646	25344741	0	+	.	.
chr15	anno280	snoRNA_hg19	25346722	25346813	0	+	.	.
chr15	anno281	snoRNA_hg19	25349789	25349879	0	+	.	.
chr15	anno282	snoRNA_hg19	25351668	25351750	0	+	.	.
chr15	anno283	snoRNA_hg19	25353415	25353499	0	+	.	.
chr15	anno284	snoRNA_hg19	25404368	25404426	0	+	.	.
chr15	anno285	snoRNA_hg19	25415870	25415951	0	+	.	.
chr15	anno286	snoRNA_hg19	25417782	25417863	0	+	.	.
chr15	anno287	snoRNA_hg19	25420074	25420155	0	+	.	.
chr15	anno288	snoRNA_hg19	25421979	25422060	0	+	.	.
chr15	anno289	snoRNA_hg19	25423885	25423966	0	+	.	.
chr15	anno290	snoRNA_hg19	25425644	25425725	0	+	.	.
chr15	anno291	snoRNA_hg19	25427532	25427613	0	+	.	.
chr15	anno292	snoRNA_hg19	25429453	25429534	0	+	.	.
chr15	anno293	snoRNA_hg19	25430778	25430859	0	+	.	.
chr15	anno294	snoRNA_hg19	25432683	25432763	0	+	.	.
chr15	anno295	snoRNA_hg19	25434561	25434642	0	+	.	.
chr15	anno296	snoRNA_hg19	25436563	25436644	0	+	.	.
chr15	anno297	snoRNA_hg19	25438468	25438549	0	+	.	.
chr15	anno298	snoRNA_hg19	25440068	25440148	0	+	.	.
chr15	anno299	snoRNA_hg19	25442723	25442803	0	+	.	.
chr15	anno300	snoRNA_hg19	25444595	25444676	0	+	.	.
chr15	anno301	snoRNA_hg19	25446470	25446551	0	+	.	.
chr15	anno302	snoRNA_hg19	25448374	25448455	0	+	.	.
chr15	anno303	snoRNA_hg19	25449504	25449585	0	+	.	.
chr15	anno304	snoRNA_hg19	25451409	25451490	0	+	.	.
chr15	anno305	snoRNA_hg19	25453230	25453310	0	+	.	.
chr15	anno306	snoRNA_hg19	25455065	25455146	0	+	.	.
chr15	anno307	snoRNA_hg19	25456943	25457024	0	+	.	.
chr15	anno308	snoRNA_hg19	25458795	25458876	0	+	.	.
chr15	anno309	snoRNA_hg19	25460688	25460769	0	+	.	.
chr15	anno310	snoRNA_hg19	25463764	25463845	0	+	.	.
chr15	anno311	snoRNA_hg19	25465644	25465725	0	+	.	.
chr15	anno312	snoRNA_hg19	25467495	25467575	0	+	.	.
chr15	anno313	snoRNA_hg19	25468393	25468474	0	+	.	.
chr15	anno314	snoRNA_hg19	25470350	25470431	0	+	.	.
chr15	anno315	snoRNA_hg19	25472256	25472337	0	+	.	.
chr15	anno316	snoRNA_hg19	25474114	25474195	0	+	.	.
chr15	anno317	snoRNA_hg19	25475985	25476066	0	+	.	.
chr15	anno318	snoRNA_hg19	25477534	25477615	0	+	.	.
chr15	anno319	snoRNA_hg19	25479394	25479475	0	+	.	.
chr15	anno320	snoRNA_hg19	25481232	25481313	0	+	.	.
chr15	anno321	snoRNA_hg19	25483133	25483214	0	+	.	.
chr15	anno322	snoRNA_hg19	25484985	25485066	0	+	.	.
chr15	anno323	snoRNA_hg19	25486893	25486974	0	+	.	.
chr15	anno324	snoRNA_hg19	25488761	25488842	0	+	.	.
chr15	anno325	snoRNA_hg19	25490625	25490706	0	+	.	.
chr15	anno326	snoRNA_hg19	25492492	25492573	0	+	.	.
chr15	anno327	snoRNA_hg19	25494345	25494426	0	+	.	.
chr15	anno328	snoRNA_hg19	25496006	25496087	0	+	.	.
chr15	anno329	snoRNA_hg19	25509657	25509737	0	+	.	.
chr15	anno330	snoRNA_hg19	25511738	25511808	0	+	.	.
chr15	anno331	snoRNA_hg19	25513613	25513698	0	+	.	.
chr15	anno332	snoRNA_hg19	25514930	25515005	0	+	.	.
chr15	anno333	snoRNA_hg19	25523490	25523556	0	+	.	.
chr15	anno334	snoRNA_hg19	26254087	26254221	0	-	.	.
chr15	anno335	snoRNA_hg19	29526072	29526183	0	+	.	.
chr15	anno336	snoRNA_hg19	30404401	30404533	0	+	.	.
chr15	anno337	snoRNA_hg19	30677162	30677294	0	-	.	.
chr15	anno338	snoRNA_hg19	30873387	30873519	0	+	.	.
chr15	anno339	snoRNA_hg19	30935128	30935255	0	+	.	.
chr15	anno340	snoRNA_hg19	32220506	32220637	0	+	.	.
chr15	anno341	snoRNA_hg19	32718489	32718621	0	-	.	.
chr15	anno342	snoRNA_hg19	33187401	33187502	0	+	.	.
chr15	anno343	snoRNA_hg19	33262928	33262992	0	+	.	.
chr15	anno344	snoRNA_hg19	34889659	34889759	0	-	.	.
chr15	anno345	snoRNA_hg19	37144841	37145059	0	+	.	.
chr15	anno346	snoRNA_hg19	40242907	40243009	0	+	.	.
chr15	anno347	snoRNA_hg19	40899410	40899510	0	-	.	.
chr15	anno348	snoRNA_hg19	43000890	43000990	0	-	.	.
chr15	anno349	snoRNA_hg19	43905880	43905983	0	+	.	.
chr15	anno350	snoRNA_hg19	44005342	44005445	0	+	.	.
chr15	anno351	snoRNA_hg19	45507104	45507231	0	-	.	.
chr15	anno352	snoRNA_hg19	45783782	45783885	0	-	.	.
chr15	anno353	snoRNA_hg19	45829448	45829575	0	+	.	.
chr15	anno354	snoRNA_hg19	46643860	46643944	0	-	.	.
chr15	anno355	snoRNA_hg19	56247899	56248002	0	-	.	.
chr15	anno356	snoRNA_hg19	57570768	57570871	0	-	.	.
chr15	anno357	snoRNA_hg19	58892331	58892434	0	-	.	.
chr15	anno358	snoRNA_hg19	59052666	59052880	0	-	.	.
chr15	anno359	snoRNA_hg19	59682407	59682516	0	+	.	.
chr15	anno360	snoRNA_hg19	64634738	64634897	0	+	.	.
chr15	anno361	snoRNA_hg19	65577799	65577929	0	-	.	.
chr15	anno362	snoRNA_hg19	65863311	65863411	0	-	.	.
chr15	anno363	snoRNA_hg19	65989171	65989274	0	-	.	.
chr15	anno364	snoRNA_hg19	66639545	66639680	0	-	.	.
chr15	anno365	snoRNA_hg19	66793588	66793656	0	-	.	.
chr15	anno366	snoRNA_hg19	66794358	66794429	0	-	.	.
chr15	anno367	snoRNA_hg19	66795150	66795248	0	-	.	.
chr15	anno368	snoRNA_hg19	66795581	66795652	0	-	.	.
chr15	anno369	snoRNA_hg19	69617632	69617759	0	-	.	.
chr15	anno370	snoRNA_hg19	69750281	69750488	0	-	.	.
chr15	anno371	snoRNA_hg19	74783299	74783372	0	-	.	.
chr15	anno372	snoRNA_hg19	75413877	75414007	0	-	.	.
chr15	anno373	snoRNA_hg19	76109433	76109504	0	-	.	.
chr15	anno374	snoRNA_hg19	78383514	78383639	0	-	.	.
chr15	anno375	snoRNA_hg19	80434400	80434469	0	+	.	.
chr15	anno376	snoRNA_hg19	83424697	83424823	0	+	.	.
chr15	anno377	snoRNA_hg19	85395729	85395846	0	-	.	.
chr15	anno378	snoRNA_hg19	86716429	86716501	0	-	.	.
chr15	anno379	snoRNA_hg19	91298473	91298542	0	-	.	.
chr15	anno380	snoRNA_hg19	92378609	92378706	0	+	.	.
chr15	anno381	snoRNA_hg19	92960777	92960919	0	+	.	.
chr15	anno382	snoRNA_hg19	102223718	102223819	0	+	.	.
chrY	anno383	snoRNA_hg19	18250128	18250259	0	-	.	.
chrY	anno384	snoRNA_hg19	25569246	25569383	0	-	.	.
chrY	anno385	snoRNA_hg19	28393531	28393668	0	+	.	.
chr5	anno386	snoRNA_hg19	9548948	9549017	0	+	.	.
chr5	anno387	snoRNA_hg19	15110895	15111029	0	-	.	.
chr5	anno388	snoRNA_hg19	18236232	18236305	0	+	.	.
chr5	anno389	snoRNA_hg19	18844006	18844109	0	+	.	.
chr5	anno390	snoRNA_hg19	23972297	23972403	0	-	.	.
chr5	anno391	snoRNA_hg19	24811590	24811657	0	+	.	.
chr5	anno392	snoRNA_hg19	29070603	29070717	0	+	.	.
chr5	anno393	snoRNA_hg19	31824686	31824789	0	+	.	.
chr5	anno394	snoRNA_hg19	35429166	35429378	0	+	.	.
chr5	anno395	snoRNA_hg19	40655065	40655196	0	+	.	.
chr5	anno396	snoRNA_hg19	40790179	40790306	0	-	.	.
chr5	anno397	snoRNA_hg19	40832758	40832837	0	-	.	.
chr5	anno398	snoRNA_hg19	50617817	50617919	0	+	.	.
chr5	anno399	snoRNA_hg19	55296346	55296449	0	-	.	.
chr5	anno400	snoRNA_hg19	56152975	56153078	0	+	.	.
chr5	anno401	snoRNA_hg19	57366015	57366118	0	+	.	.
chr5	anno402	snoRNA_hg19	65257011	65257147	0	-	.	.
chr5	anno403	snoRNA_hg19	65526957	65527060	0	-	.	.
chr5	anno404	snoRNA_hg19	68169781	68169914	0	+	.	.
chr5	anno405	snoRNA_hg19	68456633	68456766	0	+	.	.
chr5	anno406	snoRNA_hg19	68471651	68471754	0	-	.	.
chr5	anno407	snoRNA_hg19	68834988	68835091	0	-	.	.
chr5	anno408	snoRNA_hg19	70384459	70384562	0	+	.	.
chr5	anno409	snoRNA_hg19	74178481	74178608	0	-	.	.
chr5	anno410	snoRNA_hg19	76079921	76080024	0	+	.	.
chr5	anno411	snoRNA_hg19	76376259	76376396	0	-	.	.
chr5	anno412	snoRNA_hg19	78516765	78516896	0	+	.	.
chr5	anno413	snoRNA_hg19	79535306	79535408	0	-	.	.
chr5	anno414	snoRNA_hg19	79602054	79602187	0	-	.	.
chr5	anno415	snoRNA_hg19	82360023	82360156	0	-	.	.
chr5	anno416	snoRNA_hg19	85916323	85916385	0	+	.	.
chr5	anno417	snoRNA_hg19	87678589	87678724	0	+	.	.
chr5	anno418	snoRNA_hg19	105882366	105882504	0	+	.	.
chr5	anno419	snoRNA_hg19	110020495	110020628	0	-	.	.
chr5	anno420	snoRNA_hg19	111497182	111497314	0	+	.	.
chr5	anno421	snoRNA_hg19	118404992	118405095	0	-	.	.
chr5	anno422	snoRNA_hg19	118804654	118804750	0	-	.	.
chr5	anno423	snoRNA_hg19	118945897	118946000	0	-	.	.
chr5	anno424	snoRNA_hg19	122131820	122131922	0	+	.	.
chr5	anno425	snoRNA_hg19	122345237	122345335	0	-	.	.
chr5	anno426	snoRNA_hg19	131415759	131415826	0	+	.	.
chr5	anno427	snoRNA_hg19	133186548	133186648	0	-	.	.
chr5	anno428	snoRNA_hg19	137450891	137450993	0	-	.	.
chr5	anno429	snoRNA_hg19	137894659	137894728	0	-	.	.
chr5	anno430	snoRNA_hg19	137896732	137896799	0	-	.	.
chr5	anno431	snoRNA_hg19	137959168	137959271	0	+	.	.
chr5	anno432	snoRNA_hg19	138611869	138612009	0	+	.	.
chr5	anno433	snoRNA_hg19	138614470	138614667	0	+	.	.
chr5	anno434	snoRNA_hg19	139906937	139907013	0	-	.	.
chr5	anno435	snoRNA_hg19	139959252	139959377	0	+	.	.
chr5	anno436	snoRNA_hg19	149075312	149075522	0	-	.	.
chr5	anno437	snoRNA_hg19	149408912	149409015	0	-	.	.
chr5	anno438	snoRNA_hg19	149923152	149923251	0	-	.	.
chr5	anno439	snoRNA_hg19	158657202	158657330	0	+	.	.
chr5	anno440	snoRNA_hg19	167460096	167460210	0	-	.	.
chr5	anno441	snoRNA_hg19	170710663	170710717	0	+	.	.
chr5	anno442	snoRNA_hg19	170793122	170793256	0	+	.	.
chr5	anno443	snoRNA_hg19	171679338	171679482	0	-	.	.
chr5	anno444	snoRNA_hg19	172447731	172447931	0	+	.	.
chr5	anno445	snoRNA_hg19	174877819	174877921	0	-	.	.
chr5	anno446	snoRNA_hg19	180668814	180668892	0	-	.	.
chr19	anno447	snoRNA_hg19	3521246	3521318	0	-	.	.
chr19	anno448	snoRNA_hg19	3982505	3982570	0	-	.	.
chr19	anno449	snoRNA_hg19	9930630	9930770	0	+	.	.
chr19	anno450	snoRNA_hg19	10218327	10218411	0	+	.	.
chr19	anno451	snoRNA_hg19	10220433	10220511	0	+	.	.
chr19	anno452	snoRNA_hg19	11549997	11550096	0	+	.	.
chr19	anno453	snoRNA_hg19	12817263	12817332	0	-	.	.
chr19	anno454	snoRNA_hg19	17973397	17973529	0	+	.	.
chr19	anno455	snoRNA_hg19	29421910	29422012	0	+	.	.
chr19	anno456	snoRNA_hg19	33099243	33099375	0	-	.	.
chr19	anno457	snoRNA_hg19	35128601	35128686	0	-	.	.
chr19	anno458	snoRNA_hg19	38839649	38839750	0	-	.	.
chr19	anno459	snoRNA_hg19	39540545	39540607	0	-	.	.
chr19	anno460	snoRNA_hg19	42648206	42648277	0	-	.	.
chr19	anno461	snoRNA_hg19	45229248	45229322	0	-	.	.
chr19	anno462	snoRNA_hg19	45268207	45268357	0	+	.	.
chr19	anno463	snoRNA_hg19	47451546	47451631	0	+	.	.
chr19	anno464	snoRNA_hg19	48259110	48259219	0	+	.	.
chr19	anno465	snoRNA_hg19	49993222	49993305	0	+	.	.
chr19	anno466	snoRNA_hg19	49993872	49993956	0	+	.	.
chr19	anno467	snoRNA_hg19	49994161	49994231	0	+	.	.
chr19	anno468	snoRNA_hg19	49994432	49994517	0	+	.	.
chr19	anno469	snoRNA_hg19	50000977	50001063	0	+	.	.
chr19	anno470	snoRNA_hg19	50452574	50452784	0	-	.	.
chr19	anno471	snoRNA_hg19	51302289	51302379	0	-	.	.
chr19	anno472	snoRNA_hg19	51302699	51302789	0	-	.	.
chr19	anno473	snoRNA_hg19	51305585	51305675	0	-	.	.
chr19	anno474	snoRNA_hg19	52172658	52172761	0	+	.	.
chr19	anno475	snoRNA_hg19	52637506	52637593	0	-	.	.
chr19	anno476	snoRNA_hg19	55678539	55678642	0	+	.	.
chr19	anno477	snoRNA_hg19	57645418	57645635	0	-	.	.
chr9	anno478	snoRNA_hg19	5890150	5890256	0	+	.	.
chr9	anno479	snoRNA_hg19	6566332	6566425	0	-	.	.
chr9	anno480	snoRNA_hg19	8888136	8888207	0	+	.	.
chr9	anno481	snoRNA_hg19	19063654	19063784	0	-	.	.
chr9	anno482	snoRNA_hg19	19310689	19310786	0	+	.	.
chr9	anno483	snoRNA_hg19	20786926	20787054	0	+	.	.
chr9	anno484	snoRNA_hg19	26796171	26796302	0	-	.	.
chr9	anno485	snoRNA_hg19	30178473	30178575	0	-	.	.
chr9	anno486	snoRNA_hg19	33934294	33934374	0	-	.	.
chr9	anno487	snoRNA_hg19	33952767	33952848	0	-	.	.
chr9	anno488	snoRNA_hg19	38147425	38147558	0	+	.	.
chr9	anno489	snoRNA_hg19	38190404	38190504	0	+	.	.
chr9	anno490	snoRNA_hg19	42037464	42037558	0	+	.	.
chr9	anno491	snoRNA_hg19	46042781	46042875	0	-	.	.
chr9	anno492	snoRNA_hg19	46669492	46669586	0	-	.	.
chr9	anno493	snoRNA_hg19	67864533	67864627	0	+	.	.
chr9	anno494	snoRNA_hg19	75142152	75142255	0	+	.	.
chr9	anno495	snoRNA_hg19	78291823	78291928	0	+	.	.
chr9	anno496	snoRNA_hg19	84503833	84503900	0	+	.	.
chr9	anno497	snoRNA_hg19	86067188	86067290	0	+	.	.
chr9	anno498	snoRNA_hg19	86096182	86096252	0	+	.	.
chr9	anno499	snoRNA_hg19	89875365	89875500	0	+	.	.
chr9	anno500	snoRNA_hg19	90989184	90989274	0	+	.	.
chr9	anno501	snoRNA_hg19	94907365	94907468	0	-	.	.
chr9	anno502	snoRNA_hg19	95054743	95054875	0	-	.	.
chr9	anno503	snoRNA_hg19	96995760	96995863	0	+	.	.
chr9	anno504	snoRNA_hg19	97934777	97934880	0	-	.	.
chr9	anno505	snoRNA_hg19	104084759	104084815	0	+	.	.
chr9	anno506	snoRNA_hg19	117327530	117327632	0	-	.	.
chr9	anno507	snoRNA_hg19	119943345	119943479	0	-	.	.
chr9	anno508	snoRNA_hg19	120493653	120493749	0	-	.	.
chr9	anno509	snoRNA_hg19	125642492	125642602	0	-	.	.
chr9	anno510	snoRNA_hg19	129189172	129189249	0	+	.	.
chr9	anno511	snoRNA_hg19	130210780	130210909	0	-	.	.
chr9	anno512	snoRNA_hg19	131511637	131511740	0	+	.	.
chr9	anno513	snoRNA_hg19	133325241	133325342	0	+	.	.
chr9	anno514	snoRNA_hg19	133896555	133896693	0	-	.	.
chr9	anno515	snoRNA_hg19	134361052	134361137	0	+	.	.
chr9	anno516	snoRNA_hg19	134365873	134365958	0	+	.	.
chr9	anno517	snoRNA_hg19	134658247	134658345	0	-	.	.
chr9	anno518	snoRNA_hg19	135968439	135968538	0	+	.	.
chr9	anno519	snoRNA_hg19	136216251	136216325	0	+	.	.
chr9	anno520	snoRNA_hg19	136216950	136217023	0	+	.	.
chr9	anno521	snoRNA_hg19	136217311	136217383	0	+	.	.
chr9	anno522	snoRNA_hg19	136217702	136217767	0	+	.	.
chr9	anno523	snoRNA_hg19	139496967	139497062	0	+	.	.
chr9	anno524	snoRNA_hg19	139620556	139620691	0	-	.	.
chr9	anno525	snoRNA_hg19	139621200	139621331	0	-	.	.
chr9	anno526	snoRNA_hg19	139988797	139988882	0	+	.	.
chr9	anno527	snoRNA_hg19	140017961	140018060	0	-	.	.
chr9	anno528	snoRNA_hg19	140315596	140315690	0	+	.	.
chr16	anno529	snoRNA_hg19	2012335	2012467	0	-	.	.
chr16	anno530	snoRNA_hg19	2012974	2013107	0	-	.	.
chr16	anno531	snoRNA_hg19	2015185	2015311	0	+	.	.
chr16	anno532	snoRNA_hg19	2205024	2205106	0	-	.	.
chr16	anno533	snoRNA_hg19	2846409	2846533	0	-	.	.
chr16	anno534	snoRNA_hg19	7481218	7481297	0	+	.	.
chr16	anno535	snoRNA_hg19	7776843	7776953	0	-	.	.
chr16	anno536	snoRNA_hg19	11367970	11368093	0	-	.	.
chr16	anno537	snoRNA_hg19	11387067	11387170	0	+	.	.
chr16	anno538	snoRNA_hg19	11561497	11561585	0	+	.	.
chr16	anno539	snoRNA_hg19	12391054	12391180	0	-	.	.
chr16	anno540	snoRNA_hg19	12936344	12936467	0	-	.	.
chr16	anno541	snoRNA_hg19	18881488	18881591	0	-	.	.
chr16	anno542	snoRNA_hg19	21468647	21468750	0	-	.	.
chr16	anno543	snoRNA_hg19	21598948	21599185	0	+	.	.
chr16	anno544	snoRNA_hg19	21900888	21900991	0	-	.	.
chr16	anno545	snoRNA_hg19	22492795	22492898	0	+	.	.
chr16	anno546	snoRNA_hg19	23453162	23453242	0	+	.	.
chr16	anno547	snoRNA_hg19	24344736	24344868	0	-	.	.
chr16	anno548	snoRNA_hg19	28190419	28190544	0	+	.	.
chr16	anno549	snoRNA_hg19	28453987	28454090	0	+	.	.
chr16	anno550	snoRNA_hg19	28683554	28683657	0	-	.	.
chr16	anno551	snoRNA_hg19	28797731	28797834	0	-	.	.
chr16	anno552	snoRNA_hg19	28892801	28892928	0	-	.	.
chr16	anno553	snoRNA_hg19	29077576	29077679	0	-	.	.
chr16	anno554	snoRNA_hg19	29448818	29448921	0	-	.	.
chr16	anno555	snoRNA_hg19	29550583	29550686	0	-	.	.
chr16	anno556	snoRNA_hg19	30290569	30290672	0	-	.	.
chr16	anno557	snoRNA_hg19	30430946	30431080	0	-	.	.
chr16	anno558	snoRNA_hg19	30721858	30721986	0	+	.	.
chr16	anno559	snoRNA_hg19	47154830	47154932	0	-	.	.
chr16	anno560	snoRNA_hg19	48526309	48526412	0	-	.	.
chr16	anno561	snoRNA_hg19	48692292	48692396	0	-	.	.
chr16	anno562	snoRNA_hg19	50185553	50185642	0	-	.	.
chr16	anno563	snoRNA_hg19	50386100	50386203	0	-	.	.
chr16	anno564	snoRNA_hg19	50532072	50532141	0	-	.	.
chr16	anno565	snoRNA_hg19	53368474	53368576	0	+	.	.
chr16	anno566	snoRNA_hg19	58582403	58582537	0	-	.	.
chr16	anno567	snoRNA_hg19	58593700	58593833	0	-	.	.
chr16	anno568	snoRNA_hg19	58652579	58652668	0	+	.	.
chr16	anno569	snoRNA_hg19	62438155	62438258	0	+	.	.
chr16	anno570	snoRNA_hg19	68223190	68223324	0	+	.	.
chr16	anno571	snoRNA_hg19	68347142	68347243	0	-	.	.
chr16	anno572	snoRNA_hg19	68664126	68664257	0	-	.	.
chr16	anno573	snoRNA_hg19	68664754	68664871	0	-	.	.
chr16	anno574	snoRNA_hg19	69742475	69742578	0	-	.	.
chr16	anno575	snoRNA_hg19	69819897	69820016	0	-	.	.
chr16	anno576	snoRNA_hg19	70266882	70266985	0	-	.	.
chr16	anno577	snoRNA_hg19	70563412	70563491	0	+	.	.
chr16	anno578	snoRNA_hg19	70571908	70572001	0	+	.	.
chr16	anno579	snoRNA_hg19	70902110	70902171	0	+	.	.
chr16	anno580	snoRNA_hg19	71732470	71732604	0	-	.	.
chr16	anno581	snoRNA_hg19	71792305	71792390	0	-	.	.
chr16	anno582	snoRNA_hg19	75443230	75443364	0	-	.	.
chr16	anno583	snoRNA_hg19	76503405	76503492	0	-	.	.
chr16	anno584	snoRNA_hg19	82487925	82488023	0	+	.	.
chr16	anno585	snoRNA_hg19	87348326	87348429	0	+	.	.
chr16	anno586	snoRNA_hg19	89627842	89627925	0	+	.	.
chr13	anno587	snoRNA_hg19	20449327	20449425	0	+	.	.
chr13	anno588	snoRNA_hg19	21543457	21543555	0	+	.	.
chr13	anno589	snoRNA_hg19	21714025	21714096	0	-	.	.
chr13	anno590	snoRNA_hg19	22101939	22102039	0	-	.	.
chr13	anno591	snoRNA_hg19	23377284	23377363	0	+	.	.
chr13	anno592	snoRNA_hg19	27829201	27829272	0	+	.	.
chr13	anno593	snoRNA_hg19	27829538	27829663	0	+	.	.
chr13	anno594	snoRNA_hg19	32994527	32994653	0	-	.	.
chr13	anno595	snoRNA_hg19	34674848	34674975	0	-	.	.
chr13	anno596	snoRNA_hg19	40021252	40021353	0	-	.	.
chr13	anno597	snoRNA_hg19	40431272	40431364	0	-	.	.
chr13	anno598	snoRNA_hg19	41754117	41754223	0	-	.	.
chr13	anno599	snoRNA_hg19	45202705	45202809	0	-	.	.
chr13	anno600	snoRNA_hg19	45910449	45910582	0	-	.	.
chr13	anno601	snoRNA_hg19	45911615	45911744	0	-	.	.
chr13	anno602	snoRNA_hg19	46809805	46809908	0	-	.	.
chr13	anno603	snoRNA_hg19	57133758	57133859	0	+	.	.
chr13	anno604	snoRNA_hg19	73028040	73028105	0	-	.	.
chr13	anno605	snoRNA_hg19	73034657	73034739	0	-	.	.
chr13	anno606	snoRNA_hg19	73160818	73160948	0	+	.	.
chr13	anno607	snoRNA_hg19	90489424	90489491	0	+	.	.
chr13	anno608	snoRNA_hg19	94021100	94021213	0	-	.	.
chr13	anno609	snoRNA_hg19	95862598	95862702	0	+	.	.
chr13	anno610	snoRNA_hg19	96366931	96367032	0	-	.	.
chr13	anno611	snoRNA_hg19	97618195	97618268	0	-	.	.
chr13	anno612	snoRNA_hg19	97709633	97709734	0	+	.	.
chr13	anno613	snoRNA_hg19	98538063	98538166	0	+	.	.
chr13	anno614	snoRNA_hg19	100436111	100436237	0	-	.	.
chr13	anno615	snoRNA_hg19	100436308	100436411	0	-	.	.
chr13	anno616	snoRNA_hg19	103374152	103374255	0	+	.	.
chr13	anno617	snoRNA_hg19	106549872	106549992	0	-	.	.
chr13	anno618	snoRNA_hg19	107973243	107973311	0	-	.	.
chr13	anno619	snoRNA_hg19	111066552	111066653	0	+	.	.
chr13	anno620	snoRNA_hg19	112706392	112706452	0	+	.	.
chrX	anno621	snoRNA_hg19	2729941	2730021	0	+	.	.
chrX	anno622	snoRNA_hg19	3450158	3450292	0	-	.	.
chrX	anno623	snoRNA_hg19	5328163	5328292	0	+	.	.
chrX	anno624	snoRNA_hg19	5979685	5979790	0	-	.	.
chrX	anno625	snoRNA_hg19	15734331	15734469	0	+	.	.
chrX	anno626	snoRNA_hg19	17062503	17062634	0	-	.	.
chrX	anno627	snoRNA_hg19	17376053	17376156	0	+	.	.
chrX	anno628	snoRNA_hg19	20154184	20154253	0	-	.	.
chrX	anno629	snoRNA_hg19	20154424	20154503	0	-	.	.
chrX	anno630	snoRNA_hg19	23525328	23525430	0	-	.	.
chrX	anno631	snoRNA_hg19	24151303	24151434	0	+	.	.
chrX	anno632	snoRNA_hg19	24762558	24762687	0	+	.	.
chrX	anno633	snoRNA_hg19	28942186	28942255	0	+	.	.
chrX	anno634	snoRNA_hg19	32866024	32866122	0	-	.	.
chrX	anno635	snoRNA_hg19	38167365	38167494	0	-	.	.
chrX	anno636	snoRNA_hg19	40144349	40144452	0	+	.	.
chrX	anno637	snoRNA_hg19	45752346	45752417	0	-	.	.
chrX	anno638	snoRNA_hg19	47138526	47138629	0	+	.	.
chrX	anno639	snoRNA_hg19	47248048	47248176	0	+	.	.
chrX	anno640	snoRNA_hg19	47941136	47941239	0	+	.	.
chrX	anno641	snoRNA_hg19	48420090	48420189	0	-	.	.
chrX	anno642	snoRNA_hg19	51806443	51806570	0	-	.	.
chrX	anno643	snoRNA_hg19	51933717	51933844	0	+	.	.
chrX	anno644	snoRNA_hg19	54091278	54091399	0	-	.	.
chrX	anno645	snoRNA_hg19	54840803	54840930	0	+	.	.
chrX	anno646	snoRNA_hg19	54953738	54953866	0	+	.	.
chrX	anno647	snoRNA_hg19	55930020	55930089	0	-	.	.
chrX	anno648	snoRNA_hg19	68912800	68912998	0	+	.	.
chrX	anno649	snoRNA_hg19	70065931	70066145	0	-	.	.
chrX	anno650	snoRNA_hg19	70660367	70660477	0	-	.	.
chrX	anno651	snoRNA_hg19	71945976	71946190	0	-	.	.
chrX	anno652	snoRNA_hg19	80112575	80112701	0	-	.	.
chrX	anno653	snoRNA_hg19	81816650	81816796	0	+	.	.
chrX	anno654	snoRNA_hg19	86401736	86401807	0	+	.	.
chrX	anno655	snoRNA_hg19	87403793	87403919	0	+	.	.
chrX	anno656	snoRNA_hg19	99355082	99355219	0	+	.	.
chrX	anno657	snoRNA_hg19	100077609	100077741	0	-	.	.
chrX	anno658	snoRNA_hg19	109468213	109468291	0	-	.	.
chrX	anno659	snoRNA_hg19	112244247	112244356	0	-	.	.
chrX	anno660	snoRNA_hg19	113187479	113187691	0	-	.	.
chrX	anno661	snoRNA_hg19	113260261	113260330	0	+	.	.
chrX	anno662	snoRNA_hg19	113865259	113865386	0	+	.	.
chrX	anno663	snoRNA_hg19	114360879	114361007	0	-	.	.
chrX	anno664	snoRNA_hg19	114779969	114780049	0	+	.	.
chrX	anno665	snoRNA_hg19	117872018	117872145	0	+	.	.
chrX	anno666	snoRNA_hg19	118921316	118921447	0	-	.	.
chrX	anno667	snoRNA_hg19	119678170	119678273	0	+	.	.
chrX	anno668	snoRNA_hg19	121974279	121974497	0	+	.	.
chrX	anno669	snoRNA_hg19	123267134	123267227	0	+	.	.
chrX	anno670	snoRNA_hg19	123331593	123331699	0	+	.	.
chrX	anno671	snoRNA_hg19	124062368	124062466	0	+	.	.
chrX	anno672	snoRNA_hg19	128652553	128652624	0	+	.	.
chrX	anno673	snoRNA_hg19	132286782	132286920	0	+	.	.
chrX	anno674	snoRNA_hg19	135216476	135216579	0	-	.	.
chrX	anno675	snoRNA_hg19	135961358	135961430	0	-	.	.
chrX	anno676	snoRNA_hg19	138784446	138784549	0	-	.	.
chrX	anno677	snoRNA_hg19	138992063	138992193	0	+	.	.
chrX	anno678	snoRNA_hg19	141961746	141961849	0	-	.	.
chrX	anno679	snoRNA_hg19	150070594	150070709	0	+	.	.
chrX	anno680	snoRNA_hg19	152616931	152617034	0	+	.	.
chrX	anno681	snoRNA_hg19	153121158	153121222	0	+	.	.
chrX	anno682	snoRNA_hg19	153628622	153628756	0	+	.	.
chrX	anno683	snoRNA_hg19	153996803	153996934	0	+	.	.
chrX	anno684	snoRNA_hg19	154003273	154003401	0	+	.	.
chr7	anno685	snoRNA_hg19	2590504	2590599	0	-	.	.
chr7	anno686	snoRNA_hg19	4729111	4729214	0	+	.	.
chr7	anno687	snoRNA_hg19	5525026	5525132	0	+	.	.
chr7	anno688	snoRNA_hg19	6056508	6056642	0	+	.	.
chr7	anno689	snoRNA_hg19	10262424	10262637	0	+	.	.
chr7	anno690	snoRNA_hg19	12740383	12740514	0	-	.	.
chr7	anno691	snoRNA_hg19	17412825	17412950	0	-	.	.
chr7	anno692	snoRNA_hg19	20416954	20417024	0	+	.	.
chr7	anno693	snoRNA_hg19	22896232	22896305	0	+	.	.
chr7	anno694	snoRNA_hg19	23436065	23436135	0	+	.	.
chr7	anno695	snoRNA_hg19	23934647	23934753	0	-	.	.
chr7	anno696	snoRNA_hg19	24301228	24301333	0	-	.	.
chr7	anno697	snoRNA_hg19	25304275	25304377	0	+	.	.
chr7	anno698	snoRNA_hg19	29952144	29952248	0	+	.	.
chr7	anno699	snoRNA_hg19	32831426	32831558	0	+	.	.
chr7	anno700	snoRNA_hg19	33155178	33155242	0	-	.	.
chr7	anno701	snoRNA_hg19	34932029	34932161	0	+	.	.
chr7	anno702	snoRNA_hg19	37209283	37209384	0	-	.	.
chr7	anno703	snoRNA_hg19	37459231	37459370	0	+	.	.
chr7	anno704	snoRNA_hg19	39368602	39368733	0	-	.	.
chr7	anno705	snoRNA_hg19	45024977	45025109	0	-	.	.
chr7	anno706	snoRNA_hg19	45143948	45144081	0	-	.	.
chr7	anno707	snoRNA_hg19	45144505	45144641	0	-	.	.
chr7	anno708	snoRNA_hg19	45145567	45145698	0	-	.	.
chr7	anno709	snoRNA_hg19	51003047	51003190	0	-	.	.
chr7	anno710	snoRNA_hg19	52337133	52337265	0	-	.	.
chr7	anno711	snoRNA_hg19	52391494	52391585	0	-	.	.
chr7	anno712	snoRNA_hg19	54427585	54427688	0	+	.	.
chr7	anno713	snoRNA_hg19	54933511	54933717	0	+	.	.
chr7	anno714	snoRNA_hg19	56123058	56123195	0	+	.	.
chr7	anno715	snoRNA_hg19	56128163	56128295	0	+	.	.
chr7	anno716	snoRNA_hg19	56168352	56168445	0	+	.	.
chr7	anno717	snoRNA_hg19	62636318	62636397	0	-	.	.
chr7	anno718	snoRNA_hg19	64526377	64526510	0	+	.	.
chr7	anno719	snoRNA_hg19	64530916	64531050	0	+	.	.
chr7	anno720	snoRNA_hg19	64791632	64791729	0	+	.	.
chr7	anno721	snoRNA_hg19	64792309	64792386	0	+	.	.
chr7	anno722	snoRNA_hg19	65220513	65220646	0	+	.	.
chr7	anno723	snoRNA_hg19	65225039	65225173	0	+	.	.
chr7	anno724	snoRNA_hg19	65899494	65899605	0	+	.	.
chr7	anno725	snoRNA_hg19	66255341	66255451	0	-	.	.
chr7	anno726	snoRNA_hg19	75573100	75573234	0	+	.	.
chr7	anno727	snoRNA_hg19	75742116	75742214	0	+	.	.
chr7	anno728	snoRNA_hg19	77053000	77053105	0	-	.	.
chr7	anno729	snoRNA_hg19	87253473	87253574	0	+	.	.
chr7	anno730	snoRNA_hg19	88078407	88078546	0	-	.	.
chr7	anno731	snoRNA_hg19	90236318	90236422	0	-	.	.
chr7	anno732	snoRNA_hg19	94905898	94905996	0	+	.	.
chr7	anno733	snoRNA_hg19	98482613	98482713	0	-	.	.
chr7	anno734	snoRNA_hg19	99011601	99011701	0	-	.	.
chr7	anno735	snoRNA_hg19	99549656	99549781	0	+	.	.
chr7	anno736	snoRNA_hg19	101837356	101837444	0	-	.	.
chr7	anno737	snoRNA_hg19	104611734	104611805	0	+	.	.
chr7	anno738	snoRNA_hg19	107243808	107243952	0	+	.	.
chr7	anno739	snoRNA_hg19	107640237	107640427	0	-	.	.
chr7	anno740	snoRNA_hg19	110749324	110749413	0	-	.	.
chr7	anno741	snoRNA_hg19	115221369	115221496	0	-	.	.
chr7	anno742	snoRNA_hg19	116073268	116073354	0	+	.	.
chr7	anno743	snoRNA_hg19	128701585	128701688	0	+	.	.
chr7	anno744	snoRNA_hg19	129959119	129959222	0	+	.	.
chr7	anno745	snoRNA_hg19	129984255	129984358	0	+	.	.
chr7	anno746	snoRNA_hg19	131600994	131601081	0	-	.	.
chr7	anno747	snoRNA_hg19	132437783	132437886	0	+	.	.
chr7	anno748	snoRNA_hg19	136525840	136525943	0	-	.	.
chr7	anno749	snoRNA_hg19	136972434	136972509	0	+	.	.
chr7	anno750	snoRNA_hg19	137805834	137805937	0	+	.	.
chr7	anno751	snoRNA_hg19	137860931	137861028	0	+	.	.
chr7	anno752	snoRNA_hg19	137872744	137872875	0	-	.	.
chr7	anno753	snoRNA_hg19	138167225	138167328	0	-	.	.
chr7	anno754	snoRNA_hg19	138309805	138309924	0	-	.	.
chr7	anno755	snoRNA_hg19	140075363	140075466	0	-	.	.
chr7	anno756	snoRNA_hg19	148086741	148086950	0	+	.	.
chr7	anno757	snoRNA_hg19	148983533	148983604	0	-	.	.
chr7	anno758	snoRNA_hg19	151765985	151766090	0	-	.	.
chr7	anno759	snoRNA_hg19	152293008	152293115	0	+	.	.
chr7	anno760	snoRNA_hg19	152306398	152306519	0	+	.	.
chr1	anno761	snoRNA_hg19	6812779	6812881	0	+	.	.
chr1	anno762	snoRNA_hg19	8571854	8571978	0	-	.	.
chr1	anno763	snoRNA_hg19	9142755	9142938	0	+	.	.
chr1	anno764	snoRNA_hg19	11229564	11229670	0	-	.	.
chr1	anno765	snoRNA_hg19	12281205	12281328	0	-	.	.
chr1	anno766	snoRNA_hg19	12567300	12567451	0	+	.	.
chr1	anno767	snoRNA_hg19	12799693	12799796	0	+	.	.
chr1	anno768	snoRNA_hg19	14022565	14022694	0	-	.	.
chr1	anno769	snoRNA_hg19	15868660	15868799	0	+	.	.
chr1	anno770	snoRNA_hg19	16237392	16237492	0	+	.	.
chr1	anno771	snoRNA_hg19	17776259	17776359	0	+	.	.
chr1	anno772	snoRNA_hg19	19858664	19858768	0	-	.	.
chr1	anno773	snoRNA_hg19	24208745	24208842	0	+	.	.
chr1	anno774	snoRNA_hg19	24993474	24993578	0	-	.	.
chr1	anno775	snoRNA_hg19	25672765	25672868	0	-	.	.
chr1	anno776	snoRNA_hg19	26332497	26332621	0	+	.	.
chr1	anno777	snoRNA_hg19	26332707	26332790	0	+	.	.
chr1	anno778	snoRNA_hg19	26968777	26968880	0	-	.	.
chr1	anno779	snoRNA_hg19	28160912	28161077	0	+	.	.
chr1	anno780	snoRNA_hg19	28833878	28834083	0	+	.	.
chr1	anno781	snoRNA_hg19	28835071	28835274	0	+	.	.
chr1	anno782	snoRNA_hg19	28843988	28844087	0	+	.	.
chr1	anno783	snoRNA_hg19	28905261	28905334	0	-	.	.
chr1	anno784	snoRNA_hg19	28906276	28906405	0	-	.	.
chr1	anno785	snoRNA_hg19	28906893	28907024	0	-	.	.
chr1	anno786	snoRNA_hg19	28907432	28907566	0	-	.	.
chr1	anno787	snoRNA_hg19	29016177	29016306	0	+	.	.
chr1	anno788	snoRNA_hg19	31408535	31408620	0	-	.	.
chr1	anno789	snoRNA_hg19	31421964	31422049	0	-	.	.
chr1	anno790	snoRNA_hg19	31441011	31441083	0	-	.	.
chr1	anno791	snoRNA_hg19	35409357	35409425	0	+	.	.
chr1	anno792	snoRNA_hg19	35775875	35776026	0	+	.	.
chr1	anno793	snoRNA_hg19	36884051	36884179	0	-	.	.
chr1	anno794	snoRNA_hg19	38215874	38215974	0	+	.	.
chr1	anno795	snoRNA_hg19	38349909	38349989	0	+	.	.
chr1	anno796	snoRNA_hg19	40033046	40033180	0	-	.	.
chr1	anno797	snoRNA_hg19	45242162	45242265	0	+	.	.
chr1	anno798	snoRNA_hg19	45243515	45243584	0	+	.	.
chr1	anno799	snoRNA_hg19	45244062	45244128	0	+	.	.
chr1	anno800	snoRNA_hg19	45824324	45824420	0	-	.	.
chr1	anno801	snoRNA_hg19	49617064	49617175	0	+	.	.
chr1	anno802	snoRNA_hg19	51696925	51697028	0	-	.	.
chr1	anno803	snoRNA_hg19	52190447	52190568	0	-	.	.
chr1	anno804	snoRNA_hg19	52877114	52877194	0	+	.	.
chr1	anno805	snoRNA_hg19	54236691	54236826	0	-	.	.
chr1	anno806	snoRNA_hg19	54991059	54991126	0	+	.	.
chr1	anno807	snoRNA_hg19	66037232	66037335	0	+	.	.
chr1	anno808	snoRNA_hg19	67568328	67568462	0	-	.	.
chr1	anno809	snoRNA_hg19	76252757	76252835	0	+	.	.
chr1	anno810	snoRNA_hg19	76253574	76253657	0	+	.	.
chr1	anno811	snoRNA_hg19	76255162	76255233	0	+	.	.
chr1	anno812	snoRNA_hg19	84743004	84743140	0	+	.	.
chr1	anno813	snoRNA_hg19	86057963	86058039	0	+	.	.
chr1	anno814	snoRNA_hg19	90233771	90233877	0	-	.	.
chr1	anno815	snoRNA_hg19	91123307	91123520	0	+	.	.
chr1	anno816	snoRNA_hg19	93302846	93302940	0	+	.	.
chr1	anno817	snoRNA_hg19	93303575	93303627	0	+	.	.
chr1	anno818	snoRNA_hg19	93306276	93306408	0	+	.	.
chr1	anno819	snoRNA_hg19	93311616	93311739	0	+	.	.
chr1	anno820	snoRNA_hg19	94616974	94617077	0	+	.	.
chr1	anno821	snoRNA_hg19	101598709	101598895	0	+	.	.
chr1	anno822	snoRNA_hg19	101694220	101694321	0	-	.	.
chr1	anno823	snoRNA_hg19	109642815	109643234	0	+	.	.
chr1	anno824	snoRNA_hg19	110815106	110815229	0	+	.	.
chr1	anno825	snoRNA_hg19	112738124	112738228	0	+	.	.
chr1	anno826	snoRNA_hg19	112913626	112913729	0	+	.	.
chr1	anno827	snoRNA_hg19	113195210	113195310	0	+	.	.
chr1	anno828	snoRNA_hg19	116164493	116164626	0	-	.	.
chr1	anno829	snoRNA_hg19	116821228	116821442	0	+	.	.
chr1	anno830	snoRNA_hg19	118231243	118231364	0	-	.	.
chr1	anno831	snoRNA_hg19	119801664	119801764	0	+	.	.
chr1	anno832	snoRNA_hg19	150234093	150234196	0	+	.	.
chr1	anno833	snoRNA_hg19	150573015	150573135	0	-	.	.
chr1	anno834	snoRNA_hg19	151500307	151500414	0	-	.	.
chr1	anno835	snoRNA_hg19	152984958	152985090	0	-	.	.
chr1	anno836	snoRNA_hg19	153726600	153726703	0	-	.	.
chr1	anno837	snoRNA_hg19	153970517	153970627	0	-	.	.
chr1	anno838	snoRNA_hg19	154232203	154232338	0	+	.	.
chr1	anno839	snoRNA_hg19	154260936	154261003	0	+	.	.
chr1	anno840	snoRNA_hg19	155385349	155385453	0	-	.	.
chr1	anno841	snoRNA_hg19	155889700	155889836	0	-	.	.
chr1	anno842	snoRNA_hg19	155895749	155895877	0	-	.	.
chr1	anno843	snoRNA_hg19	156161854	156161994	0	-	.	.
chr1	anno844	snoRNA_hg19	156499122	156499221	0	+	.	.
chr1	anno845	snoRNA_hg19	159821696	159821762	0	-	.	.
chr1	anno846	snoRNA_hg19	161110998	161111126	0	-	.	.
chr1	anno847	snoRNA_hg19	163355655	163355726	0	+	.	.
chr1	anno848	snoRNA_hg19	163892907	163893109	0	+	.	.
chr1	anno849	snoRNA_hg19	165041710	165041781	0	-	.	.
chr1	anno850	snoRNA_hg19	167010672	167010773	0	+	.	.
chr1	anno851	snoRNA_hg19	171451046	171451148	0	+	.	.
chr1	anno852	snoRNA_hg19	171737210	171737315	0	+	.	.
chr1	anno853	snoRNA_hg19	172317283	172317357	0	+	.	.
chr1	anno854	snoRNA_hg19	173250216	173250309	0	+	.	.
chr1	anno855	snoRNA_hg19	173629236	173629339	0	-	.	.
chr1	anno856	snoRNA_hg19	173833284	173833360	0	-	.	.
chr1	anno857	snoRNA_hg19	173833507	173833583	0	-	.	.
chr1	anno858	snoRNA_hg19	173833966	173834043	0	-	.	.
chr1	anno859	snoRNA_hg19	173834486	173834570	0	-	.	.
chr1	anno860	snoRNA_hg19	173834760	173834824	0	-	.	.
chr1	anno861	snoRNA_hg19	173835106	173835166	0	-	.	.
chr1	anno862	snoRNA_hg19	173835439	173835506	0	-	.	.
chr1	anno863	snoRNA_hg19	173835772	173835853	0	-	.	.
chr1	anno864	snoRNA_hg19	173836017	173836076	0	-	.	.
chr1	anno865	snoRNA_hg19	173836809	173836888	0	-	.	.
chr1	anno866	snoRNA_hg19	174169267	174169368	0	-	.	.
chr1	anno867	snoRNA_hg19	175937534	175937676	0	-	.	.
chr1	anno868	snoRNA_hg19	178722789	178722907	0	-	.	.
chr1	anno869	snoRNA_hg19	179165608	179165714	0	+	.	.
chr1	anno870	snoRNA_hg19	179170622	179170762	0	+	.	.
chr1	anno871	snoRNA_hg19	184647068	184647141	0	+	.	.
chr1	anno872	snoRNA_hg19	193026411	193026545	0	-	.	.
chr1	anno873	snoRNA_hg19	193700988	193701074	0	-	.	.
chr1	anno874	snoRNA_hg19	201947589	201947723	0	+	.	.
chr1	anno875	snoRNA_hg19	202166756	202166859	0	-	.	.
chr1	anno876	snoRNA_hg19	202200792	202200892	0	+	.	.
chr1	anno877	snoRNA_hg19	202496438	202496555	0	-	.	.
chr1	anno878	snoRNA_hg19	203698709	203698833	0	+	.	.
chr1	anno879	snoRNA_hg19	204697119	204697234	0	+	.	.
chr1	anno880	snoRNA_hg19	204873875	204873946	0	-	.	.
chr1	anno881	snoRNA_hg19	205700349	205700480	0	-	.	.
chr1	anno882	snoRNA_hg19	206261008	206261093	0	-	.	.
chr1	anno883	snoRNA_hg19	206855308	206855380	0	+	.	.
chr1	anno884	snoRNA_hg19	207212039	207212145	0	-	.	.
chr1	anno885	snoRNA_hg19	212198903	212199024	0	+	.	.
chr1	anno886	snoRNA_hg19	212526158	212526292	0	+	.	.
chr1	anno887	snoRNA_hg19	215803368	215803459	0	-	.	.
chr1	anno888	snoRNA_hg19	218715033	218715241	0	-	.	.
chr1	anno889	snoRNA_hg19	220136028	220136206	0	+	.	.
chr1	anno890	snoRNA_hg19	220160853	220160956	0	-	.	.
chr1	anno891	snoRNA_hg19	220310506	220310608	0	+	.	.
chr1	anno892	snoRNA_hg19	220373888	220374018	0	-	.	.
chr1	anno893	snoRNA_hg19	223085186	223085289	0	-	.	.
chr1	anno894	snoRNA_hg19	224367343	224367469	0	+	.	.
chr1	anno895	snoRNA_hg19	224524493	224524591	0	+	.	.
chr1	anno896	snoRNA_hg19	226491963	226492064	0	+	.	.
chr1	anno897	snoRNA_hg19	226503762	226503865	0	-	.	.
chr1	anno898	snoRNA_hg19	228788183	228788307	0	+	.	.
chr1	anno899	snoRNA_hg19	231031178	231031250	0	-	.	.
chr1	anno900	snoRNA_hg19	234729021	234729148	0	+	.	.
chr1	anno901	snoRNA_hg19	235291118	235291252	0	-	.	.
chr1	anno902	snoRNA_hg19	236464280	236464351	0	+	.	.
chr1	anno903	snoRNA_hg19	237718340	237718471	0	-	.	.
chr1	anno904	snoRNA_hg19	246970417	246970487	0	+	.	.
chr1	anno905	snoRNA_hg19	246996750	246996831	0	-	.	.
chr22	anno906	snoRNA_hg19	18124172	18124285	0	-	.	.
chr22	anno907	snoRNA_hg19	19237396	19237489	0	+	.	.
chr22	anno908	snoRNA_hg19	20434077	20434153	0	-	.	.
chr22	anno909	snoRNA_hg19	20455222	20455364	0	+	.	.
chr22	anno910	snoRNA_hg19	20455450	20455532	0	+	.	.
chr22	anno911	snoRNA_hg19	21743917	21743999	0	-	.	.
chr22	anno912	snoRNA_hg19	21744085	21744227	0	-	.	.
chr22	anno913	snoRNA_hg19	21765339	21765415	0	+	.	.
chr22	anno914	snoRNA_hg19	21878047	21878123	0	-	.	.
chr22	anno915	snoRNA_hg19	21899186	21899328	0	+	.	.
chr22	anno916	snoRNA_hg19	21899414	21899496	0	+	.	.
chr22	anno917	snoRNA_hg19	22872116	22872211	0	+	.	.
chr22	anno918	snoRNA_hg19	25297114	25297181	0	-	.	.
chr22	anno919	snoRNA_hg19	28628744	28628811	0	-	.	.
chr22	anno920	snoRNA_hg19	29729152	29729247	0	-	.	.
chr22	anno921	snoRNA_hg19	32349391	32349493	0	+	.	.
chr22	anno922	snoRNA_hg19	34100772	34100908	0	-	.	.
chr22	anno923	snoRNA_hg19	37344522	37344599	0	+	.	.
chr22	anno924	snoRNA_hg19	38181533	38181614	0	+	.	.
chr22	anno925	snoRNA_hg19	39709824	39709916	0	-	.	.
chr22	anno926	snoRNA_hg19	39711218	39711312	0	-	.	.
chr22	anno927	snoRNA_hg19	41310883	41310986	0	+	.	.
chr22	anno928	snoRNA_hg19	42472062	42472165	0	-	.	.
chr12	anno929	snoRNA_hg19	6619388	6619717	0	+	.	.
chr12	anno930	snoRNA_hg19	6690640	6690775	0	-	.	.
chr12	anno931	snoRNA_hg19	7076500	7076769	0	-	.	.
chr12	anno932	snoRNA_hg19	8750105	8750236	0	+	.	.
chr12	anno933	snoRNA_hg19	9439269	9439418	0	-	.	.
chr12	anno934	snoRNA_hg19	9597654	9597801	0	+	.	.
chr12	anno935	snoRNA_hg19	13124987	13125077	0	+	.	.
chr12	anno936	snoRNA_hg19	30052836	30052940	0	+	.	.
chr12	anno937	snoRNA_hg19	31229801	31229950	0	-	.	.
chr12	anno938	snoRNA_hg19	31456651	31456750	0	+	.	.
chr12	anno939	snoRNA_hg19	31603104	31603207	0	+	.	.
chr12	anno940	snoRNA_hg19	31964022	31964124	0	+	.	.
chr12	anno941	snoRNA_hg19	33515518	33515590	0	-	.	.
chr12	anno942	snoRNA_hg19	40213552	40213685	0	-	.	.
chr12	anno943	snoRNA_hg19	42740863	42741016	0	-	.	.
chr12	anno944	snoRNA_hg19	47739949	47740080	0	-	.	.
chr12	anno945	snoRNA_hg19	49048165	49048301	0	-	.	.
chr12	anno946	snoRNA_hg19	49050431	49050565	0	-	.	.
chr12	anno947	snoRNA_hg19	49061240	49061376	0	-	.	.
chr12	anno948	snoRNA_hg19	49354521	49354619	0	-	.	.
chr12	anno949	snoRNA_hg19	54185089	54185131	0	+	.	.
chr12	anno950	snoRNA_hg19	57037464	57037534	0	-	.	.
chr12	anno951	snoRNA_hg19	57038811	57038885	0	-	.	.
chr12	anno952	snoRNA_hg19	57255159	57255292	0	+	.	.
chr12	anno953	snoRNA_hg19	58062727	58062822	0	-	.	.
chr12	anno954	snoRNA_hg19	60757603	60757716	0	+	.	.
chr12	anno955	snoRNA_hg19	62511668	62511739	0	-	.	.
chr12	anno956	snoRNA_hg19	63044955	63045058	0	+	.	.
chr12	anno957	snoRNA_hg19	64749542	64749645	0	-	.	.
chr12	anno958	snoRNA_hg19	64969445	64969521	0	+	.	.
chr12	anno959	snoRNA_hg19	65154648	65154753	0	-	.	.
chr12	anno960	snoRNA_hg19	66739499	66739602	0	+	.	.
chr12	anno961	snoRNA_hg19	69021014	69021155	0	-	.	.
chr12	anno962	snoRNA_hg19	72033135	72033263	0	+	.	.
chr12	anno963	snoRNA_hg19	74158059	74158193	0	-	.	.
chr12	anno964	snoRNA_hg19	76082923	76083049	0	-	.	.
chr12	anno965	snoRNA_hg19	77556706	77556805	0	-	.	.
chr12	anno966	snoRNA_hg19	84577103	84577227	0	-	.	.
chr12	anno967	snoRNA_hg19	92938668	92938763	0	-	.	.
chr12	anno968	snoRNA_hg19	93659405	93659508	0	-	.	.
chr12	anno969	snoRNA_hg19	93659793	93659872	0	+	.	.
chr12	anno970	snoRNA_hg19	93744392	93744492	0	+	.	.
chr12	anno971	snoRNA_hg19	97945915	97946006	0	-	.	.
chr12	anno972	snoRNA_hg19	98993413	98993661	0	+	.	.
chr12	anno973	snoRNA_hg19	100795923	100796028	0	+	.	.
chr12	anno974	snoRNA_hg19	101752526	101752627	0	-	.	.
chr12	anno975	snoRNA_hg19	102183593	102183693	0	+	.	.
chr12	anno976	snoRNA_hg19	103985890	103986021	0	+	.	.
chr12	anno977	snoRNA_hg19	104114720	104114822	0	-	.	.
chr12	anno978	snoRNA_hg19	107768524	107768604	0	+	.	.
chr12	anno979	snoRNA_hg19	109171920	109172047	0	-	.	.
chr12	anno980	snoRNA_hg19	110934157	110934226	0	-	.	.
chr12	anno981	snoRNA_hg19	115175509	115175603	0	+	.	.
chr12	anno982	snoRNA_hg19	116290453	116290523	0	-	.	.
chr12	anno983	snoRNA_hg19	119326239	119326369	0	-	.	.
chr12	anno984	snoRNA_hg19	120486234	120486332	0	+	.	.
chr12	anno985	snoRNA_hg19	121544846	121544977	0	+	.	.
chr12	anno986	snoRNA_hg19	122976660	122976788	0	-	.	.
chr12	anno987	snoRNA_hg19	124101255	124101387	0	+	.	.
chr12	anno988	snoRNA_hg19	128882977	128883067	0	+	.	.
chr12	anno989	snoRNA_hg19	131299898	131299995	0	+	.	.
chr12	anno990	snoRNA_hg19	132515769	132515904	0	+	.	.
chr17	anno991	snoRNA_hg19	1519486	1519589	0	-	.	.
chr17	anno992	snoRNA_hg19	2232413	2232507	0	-	.	.
chr17	anno993	snoRNA_hg19	2233570	2233664	0	-	.	.
chr17	anno994	snoRNA_hg19	2558973	2559076	0	+	.	.
chr17	anno995	snoRNA_hg19	4017902	4018004	0	+	.	.
chr17	anno996	snoRNA_hg19	7478031	7478165	0	+	.	.
chr17	anno997	snoRNA_hg19	7480129	7480270	0	+	.	.
chr17	anno998	snoRNA_hg19	7481273	7481409	0	+	.	.
chr17	anno999	snoRNA_hg19	7514499	7514591	0	+	.	.
chr17	anno1000	snoRNA_hg19	7809440	7809578	0	+	.	.
chr17	anno1001	snoRNA_hg19	7937805	7937902	0	-	.	.
chr17	anno1002	snoRNA_hg19	8076772	8076905	0	-	.	.
chr17	anno1003	snoRNA_hg19	8232901	8233037	0	+	.	.
chr17	anno1004	snoRNA_hg19	14080448	14080627	0	+	.	.
chr17	anno1005	snoRNA_hg19	15141102	15141200	0	-	.	.
chr17	anno1006	snoRNA_hg19	15477333	15477512	0	+	.	.
chr17	anno1007	snoRNA_hg19	16342819	16342890	0	+	.	.
chr17	anno1008	snoRNA_hg19	16343350	16343420	0	+	.	.
chr17	anno1009	snoRNA_hg19	16344540	16344612	0	+	.	.
chr17	anno1010	snoRNA_hg19	18049866	18049969	0	+	.	.
chr17	anno1011	snoRNA_hg19	18847312	18847386	0	+	.	.
chr17	anno1012	snoRNA_hg19	18965225	18965440	0	+	.	.
chr17	anno1013	snoRNA_hg19	18967234	18967449	0	-	.	.
chr17	anno1014	snoRNA_hg19	19015734	19015949	0	-	.	.
chr17	anno1015	snoRNA_hg19	19091329	19091544	0	+	.	.
chr17	anno1016	snoRNA_hg19	19093343	19093558	0	-	.	.
chr17	anno1017	snoRNA_hg19	19460873	19461024	0	+	.	.
chr17	anno1018	snoRNA_hg19	19565313	19565403	0	+	.	.
chr17	anno1019	snoRNA_hg19	26345796	26345933	0	+	.	.
chr17	anno1020	snoRNA_hg19	26349356	26349490	0	-	.	.
chr17	anno1021	snoRNA_hg19	27047568	27047634	0	+	.	.
chr17	anno1022	snoRNA_hg19	27049600	27049671	0	+	.	.
chr17	anno1023	snoRNA_hg19	27050447	27050510	0	+	.	.
chr17	anno1024	snoRNA_hg19	27050700	27050771	0	+	.	.
chr17	anno1025	snoRNA_hg19	28104637	28104762	0	+	.	.
chr17	anno1026	snoRNA_hg19	28210024	28210127	0	+	.	.
chr17	anno1027	snoRNA_hg19	28573775	28573838	0	-	.	.
chr17	anno1028	snoRNA_hg19	33381407	33381513	0	-	.	.
chr17	anno1029	snoRNA_hg19	33900676	33900772	0	+	.	.
chr17	anno1030	snoRNA_hg19	37007777	37007912	0	-	.	.
chr17	anno1031	snoRNA_hg19	37009116	37009247	0	-	.	.
chr17	anno1032	snoRNA_hg19	38183795	38183898	0	-	.	.
chr17	anno1033	snoRNA_hg19	41092592	41092719	0	-	.	.
chr17	anno1034	snoRNA_hg19	42102389	42102591	0	-	.	.
chr17	anno1035	snoRNA_hg19	42381382	42381570	0	+	.	.
chr17	anno1036	snoRNA_hg19	45298008	45298091	0	+	.	.
chr17	anno1037	snoRNA_hg19	46459734	46459948	0	-	.	.
chr17	anno1038	snoRNA_hg19	46958202	46958329	0	+	.	.
chr17	anno1039	snoRNA_hg19	47034012	47034115	0	-	.	.
chr17	anno1040	snoRNA_hg19	48322257	48322365	0	-	.	.
chr17	anno1041	snoRNA_hg19	49175535	49175639	0	-	.	.
chr17	anno1042	snoRNA_hg19	50303618	50303707	0	-	.	.
chr17	anno1043	snoRNA_hg19	56709003	56709197	0	-	.	.
chr17	anno1044	snoRNA_hg19	58308877	58309007	0	-	.	.
chr17	anno1045	snoRNA_hg19	59039151	59039254	0	-	.	.
chr17	anno1046	snoRNA_hg19	62223443	62223512	0	+	.	.
chr17	anno1047	snoRNA_hg19	62223697	62223831	0	+	.	.
chr17	anno1048	snoRNA_hg19	65267585	65267723	0	+	.	.
chr17	anno1049	snoRNA_hg19	65403959	65404062	0	-	.	.
chr17	anno1050	snoRNA_hg19	65736785	65736915	0	+	.	.
chr17	anno1051	snoRNA_hg19	67351274	67351359	0	-	.	.
chr17	anno1052	snoRNA_hg19	70814975	70815111	0	-	.	.
chr17	anno1053	snoRNA_hg19	74320277	74320380	0	+	.	.
chr17	anno1054	snoRNA_hg19	74554873	74554950	0	+	.	.
chr17	anno1055	snoRNA_hg19	74557191	74557274	0	+	.	.
chr17	anno1056	snoRNA_hg19	74557716	74557787	0	+	.	.
chr17	anno1057	snoRNA_hg19	75085389	75085575	0	+	.	.
chr17	anno1058	snoRNA_hg19	76396016	76396144	0	+	.	.
chr17	anno1059	snoRNA_hg19	77687493	77687588	0	+	.	.
chr17	anno1060	snoRNA_hg19	80099539	80099649	0	+	.	.
chr17	anno1061	snoRNA_hg19	80540381	80540476	0	+	.	.
chr6	anno1062	snoRNA_hg19	1186753	1186855	0	+	.	.
chr6	anno1063	snoRNA_hg19	4076623	4076707	0	+	.	.
chr6	anno1064	snoRNA_hg19	4643996	4644088	0	+	.	.
chr6	anno1065	snoRNA_hg19	7040693	7040779	0	-	.	.
chr6	anno1066	snoRNA_hg19	11079248	11079346	0	+	.	.
chr6	anno1067	snoRNA_hg19	11710052	11710193	0	+	.	.
chr6	anno1068	snoRNA_hg19	16148518	16148676	0	-	.	.
chr6	anno1069	snoRNA_hg19	18402182	18402283	0	-	.	.
chr6	anno1070	snoRNA_hg19	24166501	24166602	0	+	.	.
chr6	anno1071	snoRNA_hg19	25435508	25435590	0	+	.	.
chr6	anno1072	snoRNA_hg19	27983346	27983553	0	+	.	.
chr6	anno1073	snoRNA_hg19	29550026	29550109	0	+	.	.
chr6	anno1074	snoRNA_hg19	30100582	30100743	0	-	.	.
chr6	anno1075	snoRNA_hg19	31504151	31504226	0	-	.	.
chr6	anno1076	snoRNA_hg19	31590856	31590987	0	+	.	.
chr6	anno1077	snoRNA_hg19	31803040	31803103	0	+	.	.
chr6	anno1078	snoRNA_hg19	31804853	31804919	0	+	.	.
chr6	anno1079	snoRNA_hg19	34650575	34650679	0	+	.	.
chr6	anno1080	snoRNA_hg19	34660557	34660660	0	+	.	.
chr6	anno1081	snoRNA_hg19	35619595	35619722	0	+	.	.
chr6	anno1082	snoRNA_hg19	37151373	37151444	0	-	.	.
chr6	anno1083	snoRNA_hg19	37218980	37219082	0	-	.	.
chr6	anno1084	snoRNA_hg19	38175050	38175121	0	+	.	.
chr6	anno1085	snoRNA_hg19	38790083	38790180	0	-	.	.
chr6	anno1086	snoRNA_hg19	41800592	41800731	0	+	.	.
chr6	anno1087	snoRNA_hg19	42379938	42380134	0	-	.	.
chr6	anno1088	snoRNA_hg19	42473238	42473344	0	-	.	.
chr6	anno1089	snoRNA_hg19	43511881	43512007	0	+	.	.
chr6	anno1090	snoRNA_hg19	51329488	51329563	0	+	.	.
chr6	anno1091	snoRNA_hg19	53012606	53012727	0	-	.	.
chr6	anno1092	snoRNA_hg19	67920301	67920373	0	-	.	.
chr6	anno1093	snoRNA_hg19	71836597	71836808	0	-	.	.
chr6	anno1094	snoRNA_hg19	74103636	74103736	0	-	.	.
chr6	anno1095	snoRNA_hg19	76108577	76108783	0	-	.	.
chr6	anno1096	snoRNA_hg19	76575681	76575783	0	+	.	.
chr6	anno1097	snoRNA_hg19	78646918	78646988	0	+	.	.
chr6	anno1098	snoRNA_hg19	82473741	82473873	0	+	.	.
chr6	anno1099	snoRNA_hg19	86387012	86387086	0	-	.	.
chr6	anno1100	snoRNA_hg19	86387307	86387376	0	-	.	.
chr6	anno1101	snoRNA_hg19	88430633	88430736	0	+	.	.
chr6	anno1102	snoRNA_hg19	89423961	89424149	0	-	.	.
chr6	anno1103	snoRNA_hg19	90533014	90533115	0	+	.	.
chr6	anno1104	snoRNA_hg19	92829240	92829349	0	+	.	.
chr6	anno1105	snoRNA_hg19	93500171	93500382	0	+	.	.
chr6	anno1106	snoRNA_hg19	94588824	94588947	0	+	.	.
chr6	anno1107	snoRNA_hg19	101405036	101405139	0	+	.	.
chr6	anno1108	snoRNA_hg19	104031010	104031143	0	+	.	.
chr6	anno1109	snoRNA_hg19	108306863	108306983	0	-	.	.
chr6	anno1110	snoRNA_hg19	108564659	108564762	0	+	.	.
chr6	anno1111	snoRNA_hg19	109612458	109612561	0	-	.	.
chr6	anno1112	snoRNA_hg19	111169749	111169876	0	+	.	.
chr6	anno1113	snoRNA_hg19	111284669	111284772	0	+	.	.
chr6	anno1114	snoRNA_hg19	111967530	111967630	0	-	.	.
chr6	anno1115	snoRNA_hg19	112797928	112798029	0	+	.	.
chr6	anno1116	snoRNA_hg19	114102518	114102667	0	-	.	.
chr6	anno1117	snoRNA_hg19	114162001	114162089	0	+	.	.
chr6	anno1118	snoRNA_hg19	128934346	128934452	0	+	.	.
chr6	anno1119	snoRNA_hg19	133136446	133136518	0	+	.	.
chr6	anno1120	snoRNA_hg19	133137941	133138016	0	+	.	.
chr6	anno1121	snoRNA_hg19	133138358	133138487	0	+	.	.
chr6	anno1122	snoRNA_hg19	134527549	134527652	0	-	.	.
chr6	anno1123	snoRNA_hg19	137176836	137176969	0	-	.	.
chr6	anno1124	snoRNA_hg19	137861537	137861608	0	+	.	.
chr6	anno1125	snoRNA_hg19	149915761	149915895	0	+	.	.
chr6	anno1126	snoRNA_hg19	150485720	150485822	0	+	.	.
chr6	anno1127	snoRNA_hg19	151668162	151668247	0	-	.	.
chr6	anno1128	snoRNA_hg19	155226215	155226291	0	-	.	.
chr6	anno1129	snoRNA_hg19	156699884	156699958	0	+	.	.
chr6	anno1130	snoRNA_hg19	157712343	157712431	0	-	.	.
chr6	anno1131	snoRNA_hg19	160201282	160201413	0	-	.	.
chr6	anno1132	snoRNA_hg19	160206626	160206765	0	-	.	.
chr6	anno1133	snoRNA_hg19	163647942	163648037	0	+	.	.
chr6	anno1134	snoRNA_hg19	166513341	166513412	0	+	.	.
chr3	anno1135	snoRNA_hg19	3144597	3144699	0	+	.	.
chr3	anno1136	snoRNA_hg19	4920283	4920386	0	-	.	.
chr3	anno1137	snoRNA_hg19	8973179	8973316	0	+	.	.
chr3	anno1138	snoRNA_hg19	10175069	10175172	0	+	.	.
chr3	anno1139	snoRNA_hg19	10182834	10182931	0	+	.	.
chr3	anno1140	snoRNA_hg19	12674233	12674333	0	+	.	.
chr3	anno1141	snoRNA_hg19	12881811	12881949	0	-	.	.
chr3	anno1142	snoRNA_hg19	15358127	15358229	0	+	.	.
chr3	anno1143	snoRNA_hg19	25597034	25597097	0	-	.	.
chr3	anno1144	snoRNA_hg19	30345813	30346027	0	-	.	.
chr3	anno1145	snoRNA_hg19	32079018	32079145	0	+	.	.
chr3	anno1146	snoRNA_hg19	32214148	32214252	0	+	.	.
chr3	anno1147	snoRNA_hg19	37238232	37238335	0	+	.	.
chr3	anno1148	snoRNA_hg19	39449880	39450030	0	+	.	.
chr3	anno1149	snoRNA_hg19	39452545	39452697	0	+	.	.
chr3	anno1150	snoRNA_hg19	40280099	40280232	0	+	.	.
chr3	anno1151	snoRNA_hg19	41729360	41729525	0	-	.	.
chr3	anno1152	snoRNA_hg19	41940603	41940745	0	-	.	.
chr3	anno1153	snoRNA_hg19	45296902	45297112	0	-	.	.
chr3	anno1154	snoRNA_hg19	46692000	46692080	0	+	.	.
chr3	anno1155	snoRNA_hg19	47130098	47130169	0	+	.	.
chr3	anno1156	snoRNA_hg19	47292013	47292116	0	-	.	.
chr3	anno1157	snoRNA_hg19	47507839	47507938	0	+	.	.
chr3	anno1158	snoRNA_hg19	52722898	52722977	0	+	.	.
chr3	anno1159	snoRNA_hg19	52723264	52723331	0	+	.	.
chr3	anno1160	snoRNA_hg19	52724760	52724843	0	+	.	.
chr3	anno1161	snoRNA_hg19	52725394	52725469	0	+	.	.
chr3	anno1162	snoRNA_hg19	52726752	52726828	0	+	.	.
chr3	anno1163	snoRNA_hg19	53317216	53317319	0	-	.	.
chr3	anno1164	snoRNA_hg19	53367087	53367155	0	-	.	.
chr3	anno1165	snoRNA_hg19	53421740	53421863	0	-	.	.
chr3	anno1166	snoRNA_hg19	53564349	53564428	0	-	.	.
chr3	anno1167	snoRNA_hg19	57455872	57455977	0	-	.	.
chr3	anno1168	snoRNA_hg19	60842062	60842277	0	-	.	.
chr3	anno1169	snoRNA_hg19	64057484	64057695	0	-	.	.
chr3	anno1170	snoRNA_hg19	72622116	72622219	0	+	.	.
chr3	anno1171	snoRNA_hg19	73131138	73131241	0	+	.	.
chr3	anno1172	snoRNA_hg19	86174366	86174437	0	+	.	.
chr3	anno1173	snoRNA_hg19	90079434	90079644	0	+	.	.
chr3	anno1174	snoRNA_hg19	99940365	99940436	0	-	.	.
chr3	anno1175	snoRNA_hg19	100364965	100365041	0	+	.	.
chr3	anno1176	snoRNA_hg19	100920676	100920779	0	+	.	.
chr3	anno1177	snoRNA_hg19	101220999	101221101	0	+	.	.
chr3	anno1178	snoRNA_hg19	108293412	108293545	0	+	.	.
chr3	anno1179	snoRNA_hg19	108737757	108737963	0	-	.	.
chr3	anno1180	snoRNA_hg19	112856813	112856888	0	-	.	.
chr3	anno1181	snoRNA_hg19	121310141	121310241	0	+	.	.
chr3	anno1182	snoRNA_hg19	121964613	121964684	0	+	.	.
chr3	anno1183	snoRNA_hg19	122469219	122469322	0	+	.	.
chr3	anno1184	snoRNA_hg19	123532924	123533054	0	+	.	.
chr3	anno1185	snoRNA_hg19	125164905	125165007	0	+	.	.
chr3	anno1186	snoRNA_hg19	128433414	128433548	0	-	.	.
chr3	anno1187	snoRNA_hg19	128792139	128792241	0	+	.	.
chr3	anno1188	snoRNA_hg19	128792938	128793045	0	+	.	.
chr3	anno1189	snoRNA_hg19	129116053	129116191	0	-	.	.
chr3	anno1190	snoRNA_hg19	131197941	131198077	0	-	.	.
chr3	anno1191	snoRNA_hg19	131999462	131999522	0	+	.	.
chr3	anno1192	snoRNA_hg19	133270030	133270159	0	+	.	.
chr3	anno1193	snoRNA_hg19	135518536	135518622	0	-	.	.
chr3	anno1194	snoRNA_hg19	146671746	146671865	0	-	.	.
chr3	anno1195	snoRNA_hg19	149795514	149795618	0	-	.	.
chr3	anno1196	snoRNA_hg19	153725156	153725291	0	-	.	.
chr3	anno1197	snoRNA_hg19	154047505	154047608	0	+	.	.
chr3	anno1198	snoRNA_hg19	160232695	160233024	0	-	.	.
chr3	anno1199	snoRNA_hg19	160414717	160414848	0	+	.	.
chr3	anno1200	snoRNA_hg19	162896662	162896763	0	-	.	.
chr3	anno1201	snoRNA_hg19	171411001	171411104	0	+	.	.
chr3	anno1202	snoRNA_hg19	172489067	172489195	0	-	.	.
chr3	anno1203	snoRNA_hg19	172692932	172693032	0	-	.	.
chr3	anno1204	snoRNA_hg19	175457059	175457164	0	+	.	.
chr3	anno1205	snoRNA_hg19	177342070	177342197	0	-	.	.
chr3	anno1206	snoRNA_hg19	178886871	178886998	0	-	.	.
chr3	anno1207	snoRNA_hg19	179332563	179332666	0	-	.	.
chr3	anno1208	snoRNA_hg19	180260489	180260624	0	+	.	.
chr3	anno1209	snoRNA_hg19	183169645	183169776	0	+	.	.
chr3	anno1210	snoRNA_hg19	183170355	183170552	0	+	.	.
chr3	anno1211	snoRNA_hg19	183171602	183171732	0	+	.	.
chr3	anno1212	snoRNA_hg19	183171916	183172050	0	+	.	.
chr3	anno1213	snoRNA_hg19	184043484	184043559	0	+	.	.
chr3	anno1214	snoRNA_hg19	185160007	185160107	0	+	.	.
chr3	anno1215	snoRNA_hg19	186502585	186502653	0	+	.	.
chr3	anno1216	snoRNA_hg19	186504112	186504234	0	+	.	.
chr3	anno1217	snoRNA_hg19	186504464	186504641	0	+	.	.
chr3	anno1218	snoRNA_hg19	186505089	186505220	0	+	.	.
chr3	anno1219	snoRNA_hg19	187141103	187141207	0	+	.	.
chr3	anno1220	snoRNA_hg19	192251798	192251901	0	-	.	.
chr3	anno1221	snoRNA_hg19	197066328	197066422	0	-	.	.
chr4	anno1222	snoRNA_hg19	1112672	1112801	0	+	.	.
chr4	anno1223	snoRNA_hg19	1976363	1976487	0	+	.	.
chr4	anno1224	snoRNA_hg19	14692334	14692456	0	+	.	.
chr4	anno1225	snoRNA_hg19	17322369	17322505	0	-	.	.
chr4	anno1226	snoRNA_hg19	17530560	17530663	0	+	.	.
chr4	anno1227	snoRNA_hg19	22351073	22351177	0	+	.	.
chr4	anno1228	snoRNA_hg19	26703931	26704010	0	+	.	.
chr4	anno1229	snoRNA_hg19	34967863	34967966	0	-	.	.
chr4	anno1230	snoRNA_hg19	40084603	40084726	0	+	.	.
chr4	anno1231	snoRNA_hg19	40870886	40870987	0	-	.	.
chr4	anno1232	snoRNA_hg19	47307951	47308054	0	-	.	.
chr4	anno1233	snoRNA_hg19	53376179	53376282	0	+	.	.
chr4	anno1234	snoRNA_hg19	53579416	53579537	0	+	.	.
chr4	anno1235	snoRNA_hg19	53614304	53614426	0	+	.	.
chr4	anno1236	snoRNA_hg19	54989267	54989371	0	-	.	.
chr4	anno1237	snoRNA_hg19	57860241	57860336	0	+	.	.
chr4	anno1238	snoRNA_hg19	57972409	57972511	0	-	.	.
chr4	anno1239	snoRNA_hg19	58358435	58358539	0	-	.	.
chr4	anno1240	snoRNA_hg19	68612954	68613104	0	+	.	.
chr4	anno1241	snoRNA_hg19	71677963	71678063	0	+	.	.
chr4	anno1242	snoRNA_hg19	74129677	74129801	0	+	.	.
chr4	anno1243	snoRNA_hg19	77323229	77323299	0	+	.	.
chr4	anno1244	snoRNA_hg19	78623900	78623957	0	-	.	.
chr4	anno1245	snoRNA_hg19	79561254	79561356	0	+	.	.
chr4	anno1246	snoRNA_hg19	80764256	80764382	0	+	.	.
chr4	anno1247	snoRNA_hg19	82849466	82849592	0	+	.	.
chr4	anno1248	snoRNA_hg19	83323791	83323859	0	-	.	.
chr4	anno1249	snoRNA_hg19	83870321	83870397	0	+	.	.
chr4	anno1250	snoRNA_hg19	88689637	88689733	0	-	.	.
chr4	anno1251	snoRNA_hg19	103780550	103780653	0	-	.	.
chr4	anno1252	snoRNA_hg19	106027144	106027251	0	+	.	.
chr4	anno1253	snoRNA_hg19	108038489	108038561	0	-	.	.
chr4	anno1254	snoRNA_hg19	111354265	111354344	0	-	.	.
chr4	anno1255	snoRNA_hg19	119200345	119200475	0	+	.	.
chr4	anno1256	snoRNA_hg19	120490854	120490980	0	+	.	.
chr4	anno1257	snoRNA_hg19	129677181	129677284	0	+	.	.
chr4	anno1258	snoRNA_hg19	132689295	132689404	0	+	.	.
chr4	anno1259	snoRNA_hg19	140357522	140357648	0	-	.	.
chr4	anno1260	snoRNA_hg19	141196195	141196266	0	-	.	.
chr4	anno1261	snoRNA_hg19	142218928	142219032	0	-	.	.
chr4	anno1262	snoRNA_hg19	152023209	152023280	0	+	.	.
chr4	anno1263	snoRNA_hg19	152024979	152025043	0	+	.	.
chr4	anno1264	snoRNA_hg19	159621843	159622060	0	+	.	.
chr4	anno1265	snoRNA_hg19	160428047	160428180	0	-	.	.
chr4	anno1266	snoRNA_hg19	169231843	169231946	0	+	.	.
chr4	anno1267	snoRNA_hg19	169392560	169392690	0	+	.	.
chr4	anno1268	snoRNA_hg19	177019314	177019436	0	+	.	.
chr4	anno1269	snoRNA_hg19	178752503	178752589	0	+	.	.
chr4	anno1270	snoRNA_hg19	179607040	179607110	0	-	.	.
chr4	anno1271	snoRNA_hg19	184097914	184098084	0	-	.	.
chr4	anno1272	snoRNA_hg19	184195614	184195717	0	-	.	.
chr4	anno1273	snoRNA_hg19	184250451	184250554	0	+	.	.
chr4	anno1274	snoRNA_hg19	184503348	184503454	0	-	.	.
chr4	anno1275	snoRNA_hg19	185353120	185353203	0	+	.	.
chr4	anno1276	snoRNA_hg19	186867237	186867340	0	+	.	.
chr4	anno1277	snoRNA_hg19	187051175	187051309	0	+	.	.
chr14	anno1278	snoRNA_hg19	20232066	20232166	0	-	.	.
chr14	anno1279	snoRNA_hg19	20791338	20791485	0	-	.	.
chr14	anno1280	snoRNA_hg19	20794609	20794685	0	-	.	.
chr14	anno1281	snoRNA_hg19	21860309	21860412	0	-	.	.
chr14	anno1282	snoRNA_hg19	21865451	21865560	0	-	.	.
chr14	anno1283	snoRNA_hg19	23225970	23226038	0	-	.	.
chr14	anno1284	snoRNA_hg19	23486367	23486590	0	-	.	.
chr14	anno1285	snoRNA_hg19	26275854	26275918	0	-	.	.
chr14	anno1286	snoRNA_hg19	36225533	36225669	0	+	.	.
chr14	anno1287	snoRNA_hg19	36256065	36256168	0	-	.	.
chr14	anno1288	snoRNA_hg19	38189630	38189766	0	+	.	.
chr14	anno1289	snoRNA_hg19	42063666	42063794	0	+	.	.
chr14	anno1290	snoRNA_hg19	45036116	45036209	0	-	.	.
chr14	anno1291	snoRNA_hg19	45557446	45557511	0	+	.	.
chr14	anno1292	snoRNA_hg19	45580086	45580171	0	+	.	.
chr14	anno1293	snoRNA_hg19	47429626	47429749	0	+	.	.
chr14	anno1294	snoRNA_hg19	49410650	49410717	0	-	.	.
chr14	anno1295	snoRNA_hg19	51311343	51311430	0	+	.	.
chr14	anno1296	snoRNA_hg19	51710808	51710942	0	+	.	.
chr14	anno1297	snoRNA_hg19	61073785	61073883	0	+	.	.
chr14	anno1298	snoRNA_hg19	61729679	61729750	0	-	.	.
chr14	anno1299	snoRNA_hg19	63945990	63946131	0	+	.	.
chr14	anno1300	snoRNA_hg19	64118015	64118217	0	-	.	.
chr14	anno1301	snoRNA_hg19	68212084	68212191	0	-	.	.
chr14	anno1302	snoRNA_hg19	70270920	70271048	0	-	.	.
chr14	anno1303	snoRNA_hg19	71865054	71865124	0	+	.	.
chr14	anno1304	snoRNA_hg19	73376145	73376231	0	-	.	.
chr14	anno1305	snoRNA_hg19	74265718	74265821	0	+	.	.
chr14	anno1306	snoRNA_hg19	75178654	75178748	0	+	.	.
chr14	anno1307	snoRNA_hg19	77667369	77667483	0	-	.	.
chr14	anno1308	snoRNA_hg19	77932627	77932779	0	+	.	.
chr14	anno1309	snoRNA_hg19	81669039	81669178	0	-	.	.
chr14	anno1310	snoRNA_hg19	82928432	82928532	0	+	.	.
chr14	anno1311	snoRNA_hg19	85738276	85738405	0	+	.	.
chr14	anno1312	snoRNA_hg19	91592769	91592897	0	+	.	.
chr14	anno1313	snoRNA_hg19	92181260	92181474	0	-	.	.
chr14	anno1314	snoRNA_hg19	95999692	95999966	0	-	.	.
chr14	anno1315	snoRNA_hg19	96790045	96790124	0	-	.	.
chr14	anno1316	snoRNA_hg19	101315645	101315716	0	+	.	.
chr14	anno1317	snoRNA_hg19	101364257	101364333	0	+	.	.
chr14	anno1318	snoRNA_hg19	101382173	101382230	0	+	.	.
chr14	anno1319	snoRNA_hg19	101383915	101383982	0	+	.	.
chr14	anno1320	snoRNA_hg19	101391161	101391229	0	+	.	.
chr14	anno1321	snoRNA_hg19	101392317	101392388	0	+	.	.
chr14	anno1322	snoRNA_hg19	101393679	101393750	0	+	.	.
chr14	anno1323	snoRNA_hg19	101396256	101396327	0	+	.	.
chr14	anno1324	snoRNA_hg19	101402828	101402902	0	+	.	.
chr14	anno1325	snoRNA_hg19	101404524	101404601	0	+	.	.
chr14	anno1326	snoRNA_hg19	101405405	101405475	0	+	.	.
chr14	anno1327	snoRNA_hg19	101405893	101405967	0	+	.	.
chr14	anno1328	snoRNA_hg19	101406904	101406974	0	+	.	.
chr14	anno1329	snoRNA_hg19	101407463	101407539	0	+	.	.
chr14	anno1330	snoRNA_hg19	101409788	101409861	0	+	.	.
chr14	anno1331	snoRNA_hg19	101411986	101412057	0	+	.	.
chr14	anno1332	snoRNA_hg19	101416170	101416241	0	+	.	.
chr14	anno1333	snoRNA_hg19	101418193	101418270	0	+	.	.
chr14	anno1334	snoRNA_hg19	101419686	101419760	0	+	.	.
chr14	anno1335	snoRNA_hg19	101420711	101420785	0	+	.	.
chr14	anno1336	snoRNA_hg19	101421707	101421776	0	+	.	.
chr14	anno1337	snoRNA_hg19	101422577	101422649	0	+	.	.
chr14	anno1338	snoRNA_hg19	101423503	101423574	0	+	.	.
chr14	anno1339	snoRNA_hg19	101429391	101429467	0	+	.	.
chr14	anno1340	snoRNA_hg19	101431117	101431189	0	+	.	.
chr14	anno1341	snoRNA_hg19	101432366	101432437	0	+	.	.
chr14	anno1342	snoRNA_hg19	101433389	101433460	0	+	.	.
chr14	anno1343	snoRNA_hg19	101434448	101434522	0	+	.	.
chr14	anno1344	snoRNA_hg19	101435285	101435359	0	+	.	.
chr14	anno1345	snoRNA_hg19	101436216	101436289	0	+	.	.
chr14	anno1346	snoRNA_hg19	101438440	101438514	0	+	.	.
chr14	anno1347	snoRNA_hg19	101439007	101439078	0	+	.	.
chr14	anno1348	snoRNA_hg19	101439932	101440001	0	+	.	.
chr14	anno1349	snoRNA_hg19	101441143	101441217	0	+	.	.
chr14	anno1350	snoRNA_hg19	101442162	101442233	0	+	.	.
chr14	anno1351	snoRNA_hg19	101442814	101442888	0	+	.	.
chr14	anno1352	snoRNA_hg19	101443726	101443803	0	+	.	.
chr14	anno1353	snoRNA_hg19	101445339	101445427	0	+	.	.
chr14	anno1354	snoRNA_hg19	101446329	101446403	0	+	.	.
chr14	anno1355	snoRNA_hg19	101447341	101447412	0	+	.	.
chr14	anno1356	snoRNA_hg19	101448312	101448383	0	+	.	.
chr14	anno1357	snoRNA_hg19	101449263	101449334	0	+	.	.
chr14	anno1358	snoRNA_hg19	101450213	101450284	0	+	.	.
chr14	anno1359	snoRNA_hg19	101451114	101451185	0	+	.	.
chr14	anno1360	snoRNA_hg19	101452394	101452465	0	+	.	.
chr14	anno1361	snoRNA_hg19	101453383	101453454	0	+	.	.
chr14	anno1362	snoRNA_hg19	101454498	101454567	0	+	.	.
chr14	anno1363	snoRNA_hg19	101455467	101455538	0	+	.	.
chr14	anno1364	snoRNA_hg19	101456428	101456497	0	+	.	.
chr14	anno1365	snoRNA_hg19	101458256	101458327	0	+	.	.
chr14	anno1366	snoRNA_hg19	101459573	101459647	0	+	.	.
chr14	anno1367	snoRNA_hg19	101460594	101460667	0	+	.	.
chr14	anno1368	snoRNA_hg19	101463990	101464061	0	+	.	.
chr14	anno1369	snoRNA_hg19	101464804	101464878	0	+	.	.
chr14	anno1370	snoRNA_hg19	101611818	101612032	0	-	.	.
chr14	anno1371	snoRNA_hg19	102825136	102825239	0	-	.	.
chr14	anno1372	snoRNA_hg19	103255828	103255928	0	-	.	.
chr14	anno1373	snoRNA_hg19	103804186	103804311	0	+	.	.
chr14	anno1374	snoRNA_hg19	104263609	104263685	0	-	.	.
chr8	anno1375	snoRNA_hg19	4985801	4985934	0	-	.	.
chr8	anno1376	snoRNA_hg19	8819085	8819218	0	+	.	.
chr8	anno1377	snoRNA_hg19	8916049	8916140	0	-	.	.
chr8	anno1378	snoRNA_hg19	9724417	9724520	0	-	.	.
chr8	anno1379	snoRNA_hg19	9789230	9789333	0	-	.	.
chr8	anno1380	snoRNA_hg19	10641565	10641629	0	+	.	.
chr8	anno1381	snoRNA_hg19	18837129	18837282	0	+	.	.
chr8	anno1382	snoRNA_hg19	20472340	20472437	0	-	.	.
chr8	anno1383	snoRNA_hg19	21889861	21889963	0	+	.	.
chr8	anno1384	snoRNA_hg19	23663742	23663890	0	-	.	.
chr8	anno1385	snoRNA_hg19	27612549	27612639	0	-	.	.
chr8	anno1386	snoRNA_hg19	33370993	33371096	0	+	.	.
chr8	anno1387	snoRNA_hg19	33397558	33397655	0	+	.	.
chr8	anno1388	snoRNA_hg19	38876134	38876202	0	-	.	.
chr8	anno1389	snoRNA_hg19	41284174	41284246	0	+	.	.
chr8	anno1390	snoRNA_hg19	41901022	41901093	0	-	.	.
chr8	anno1391	snoRNA_hg19	42083151	42083252	0	-	.	.
chr8	anno1392	snoRNA_hg19	43233441	43233652	0	+	.	.
chr8	anno1393	snoRNA_hg19	51927581	51927725	0	+	.	.
chr8	anno1394	snoRNA_hg19	55243247	55243455	0	+	.	.
chr8	anno1395	snoRNA_hg19	56815282	56815414	0	-	.	.
chr8	anno1396	snoRNA_hg19	56986394	56986460	0	-	.	.
chr8	anno1397	snoRNA_hg19	57033801	57033911	0	-	.	.
chr8	anno1398	snoRNA_hg19	59574800	59574903	0	-	.	.
chr8	anno1399	snoRNA_hg19	60049931	60050061	0	-	.	.
chr8	anno1400	snoRNA_hg19	67834702	67834790	0	-	.	.
chr8	anno1401	snoRNA_hg19	71516767	71516872	0	+	.	.
chr8	anno1402	snoRNA_hg19	72727729	72727860	0	-	.	.
chr8	anno1403	snoRNA_hg19	76805035	76805139	0	-	.	.
chr8	anno1404	snoRNA_hg19	81229174	81229304	0	-	.	.
chr8	anno1405	snoRNA_hg19	85832053	85832148	0	-	.	.
chr8	anno1406	snoRNA_hg19	92476263	92476367	0	-	.	.
chr8	anno1407	snoRNA_hg19	95918245	95918347	0	-	.	.
chr8	anno1408	snoRNA_hg19	98370493	98370702	0	+	.	.
chr8	anno1409	snoRNA_hg19	99054314	99054445	0	-	.	.
chr8	anno1410	snoRNA_hg19	101016811	101016877	0	+	.	.
chr8	anno1411	snoRNA_hg19	102859484	102859588	0	-	.	.
chr8	anno1412	snoRNA_hg19	103400754	103400863	0	-	.	.
chr8	anno1413	snoRNA_hg19	104677523	104677622	0	+	.	.
chr8	anno1414	snoRNA_hg19	110608472	110608543	0	-	.	.
chr8	anno1415	snoRNA_hg19	113576104	113576205	0	-	.	.
chr8	anno1416	snoRNA_hg19	118325767	118325900	0	+	.	.
chr8	anno1417	snoRNA_hg19	120400588	120400709	0	+	.	.
chr8	anno1418	snoRNA_hg19	123683530	123683633	0	+	.	.
chr8	anno1419	snoRNA_hg19	124192551	124192765	0	-	.	.
chr8	anno1420	snoRNA_hg19	124278882	124278985	0	-	.	.
chr8	anno1421	snoRNA_hg19	130880836	130880962	0	-	.	.
chr8	anno1422	snoRNA_hg19	131175218	131175373	0	+	.	.
chr8	anno1423	snoRNA_hg19	132445023	132445116	0	-	.	.
chr8	anno1424	snoRNA_hg19	134656841	134656968	0	-	.	.
chr8	anno1425	snoRNA_hg19	140120673	140120777	0	+	.	.
chr8	anno1426	snoRNA_hg19	142457575	142457649	0	+	.	.
chr21	anno1427	snoRNA_hg19	10385953	10386047	0	+	.	.
chr21	anno1428	snoRNA_hg19	17080978	17081077	0	+	.	.
chr21	anno1429	snoRNA_hg19	17657017	17657089	0	-	.	.
chr21	anno1430	snoRNA_hg19	26842421	26842513	0	-	.	.
chr21	anno1431	snoRNA_hg19	30552747	30552960	0	-	.	.
chr21	anno1432	snoRNA_hg19	30761707	30761810	0	-	.	.
chr21	anno1433	snoRNA_hg19	33036619	33036795	0	+	.	.
chr21	anno1434	snoRNA_hg19	33749496	33749631	0	-	.	.
chr21	anno1435	snoRNA_hg19	33910609	33910744	0	+	.	.
chr21	anno1436	snoRNA_hg19	34214171	34214305	0	-	.	.
chr21	anno1437	snoRNA_hg19	35828408	35828535	0	-	.	.
chr21	anno1438	snoRNA_hg19	37630724	37630829	0	-	.	.
chr21	anno1439	snoRNA_hg19	39559551	39559656	0	-	.	.
chr21	anno1440	snoRNA_hg19	40266709	40266791	0	+	.	.
chr21	anno1441	snoRNA_hg19	40717300	40717383	0	-	.	.
chr21	anno1442	snoRNA_hg19	41885071	41885206	0	+	.	.
chr21	anno1443	snoRNA_hg19	42911133	42911253	0	+	.	.
chr21	anno1444	snoRNA_hg19	43024746	43024843	0	-	.	.
chr21	anno1445	snoRNA_hg19	43302314	43302409	0	+	.	.
chr11	anno1446	snoRNA_hg19	811681	811814	0	+	.	.
chr11	anno1447	snoRNA_hg19	2985001	2985123	0	-	.	.
chr11	anno1448	snoRNA_hg19	3713273	3713375	0	+	.	.
chr11	anno1449	snoRNA_hg19	3943797	3943933	0	+	.	.
chr11	anno1450	snoRNA_hg19	4777875	4778027	0	+	.	.
chr11	anno1451	snoRNA_hg19	8576563	8576693	0	+	.	.
chr11	anno1452	snoRNA_hg19	8705774	8705903	0	+	.	.
chr11	anno1453	snoRNA_hg19	8706986	8707116	0	+	.	.
chr11	anno1454	snoRNA_hg19	9450320	9450501	0	+	.	.
chr11	anno1455	snoRNA_hg19	9599575	9599678	0	+	.	.
chr11	anno1456	snoRNA_hg19	10823014	10823155	0	-	.	.
chr11	anno1457	snoRNA_hg19	12926364	12926535	0	-	.	.
chr11	anno1458	snoRNA_hg19	15503354	15503439	0	-	.	.
chr11	anno1459	snoRNA_hg19	17096201	17096291	0	-	.	.
chr11	anno1460	snoRNA_hg19	17097326	17097415	0	-	.	.
chr11	anno1461	snoRNA_hg19	19612703	19612838	0	-	.	.
chr11	anno1462	snoRNA_hg19	32103310	32103518	0	+	.	.
chr11	anno1463	snoRNA_hg19	37723675	37723770	0	-	.	.
chr11	anno1464	snoRNA_hg19	46780316	46780423	0	-	.	.
chr11	anno1465	snoRNA_hg19	46783939	46784049	0	-	.	.
chr11	anno1466	snoRNA_hg19	47749098	47749189	0	+	.	.
chr11	anno1467	snoRNA_hg19	57096333	57096435	0	-	.	.
chr11	anno1468	snoRNA_hg19	62432894	62433042	0	+	.	.
chr11	anno1469	snoRNA_hg19	62620382	62620507	0	-	.	.
chr11	anno1470	snoRNA_hg19	62620797	62620867	0	-	.	.
chr11	anno1471	snoRNA_hg19	62621135	62621204	0	-	.	.
chr11	anno1472	snoRNA_hg19	62621376	62621440	0	-	.	.
chr11	anno1473	snoRNA_hg19	62621633	62621757	0	-	.	.
chr11	anno1474	snoRNA_hg19	62622093	62622167	0	-	.	.
chr11	anno1475	snoRNA_hg19	62622484	62622555	0	-	.	.
chr11	anno1476	snoRNA_hg19	62622764	62622838	0	-	.	.
chr11	anno1477	snoRNA_hg19	62623040	62623102	0	-	.	.
chr11	anno1478	snoRNA_hg19	65820615	65820699	0	+	.	.
chr11	anno1479	snoRNA_hg19	65920092	65920196	0	+	.	.
chr11	anno1480	snoRNA_hg19	66200234	66200373	0	+	.	.
chr11	anno1481	snoRNA_hg19	66762950	66763096	0	-	.	.
chr11	anno1482	snoRNA_hg19	66988379	66988487	0	+	.	.
chr11	anno1483	snoRNA_hg19	71815120	71815216	0	+	.	.
chr11	anno1484	snoRNA_hg19	73963459	73963597	0	-	.	.
chr11	anno1485	snoRNA_hg19	74427732	74427794	0	-	.	.
chr11	anno1486	snoRNA_hg19	75111435	75111582	0	+	.	.
chr11	anno1487	snoRNA_hg19	75115465	75115610	0	+	.	.
chr11	anno1488	snoRNA_hg19	82283051	82283122	0	-	.	.
chr11	anno1489	snoRNA_hg19	82554927	82555027	0	+	.	.
chr11	anno1490	snoRNA_hg19	82752506	82752640	0	-	.	.
chr11	anno1491	snoRNA_hg19	85805234	85805337	0	+	.	.
chr11	anno1492	snoRNA_hg19	89851559	89851629	0	+	.	.
chr11	anno1493	snoRNA_hg19	92462496	92462581	0	-	.	.
chr11	anno1494	snoRNA_hg19	93454708	93454787	0	+	.	.
chr11	anno1495	snoRNA_hg19	93454963	93455032	0	+	.	.
chr11	anno1496	snoRNA_hg19	93463679	93463812	0	-	.	.
chr11	anno1497	snoRNA_hg19	93464145	93464265	0	-	.	.
chr11	anno1498	snoRNA_hg19	93464668	93464740	0	-	.	.
chr11	anno1499	snoRNA_hg19	93465170	93465299	0	-	.	.
chr11	anno1500	snoRNA_hg19	93465527	93465665	0	-	.	.
chr11	anno1501	snoRNA_hg19	93466394	93466466	0	-	.	.
chr11	anno1502	snoRNA_hg19	93466632	93466763	0	-	.	.
chr11	anno1503	snoRNA_hg19	93468277	93468402	0	-	.	.
chr11	anno1504	snoRNA_hg19	93530379	93530479	0	+	.	.
chr11	anno1505	snoRNA_hg19	100805005	100805109	0	+	.	.
chr11	anno1506	snoRNA_hg19	101927694	101927748	0	+	.	.
chr11	anno1507	snoRNA_hg19	101929036	101929139	0	-	.	.
chr11	anno1508	snoRNA_hg19	112473077	112473175	0	-	.	.
chr11	anno1509	snoRNA_hg19	114397851	114397954	0	+	.	.
chr11	anno1510	snoRNA_hg19	114998938	114999093	0	-	.	.
chr11	anno1511	snoRNA_hg19	115497800	115497903	0	-	.	.
chr11	anno1512	snoRNA_hg19	116191061	116191162	0	+	.	.
chr11	anno1513	snoRNA_hg19	117134515	117134668	0	+	.	.
chr11	anno1514	snoRNA_hg19	119194003	119194119	0	-	.	.
chr11	anno1515	snoRNA_hg19	122596916	122597019	0	-	.	.
chr11	anno1516	snoRNA_hg19	122928785	122928869	0	-	.	.
chr11	anno1517	snoRNA_hg19	122929617	122929703	0	-	.	.
chr11	anno1518	snoRNA_hg19	122930043	122930130	0	-	.	.
chr11	anno1519	snoRNA_hg19	123172098	123172231	0	+	.	.
chr11	anno1520	snoRNA_hg19	126151552	126151649	0	+	.	.
chr11	anno1521	snoRNA_hg19	133306833	133306934	0	-	.	.
