# Supplementary material for: Tyrosine phosphorylation of RNA polymerase II CTD is associated with antisense promoter transcription and active enhancers in mammalian cells
Source: eLife. 2014 May 9;3:e02105. doi: 10.7554/eLife.02105 (PMC4042876; doi:10.7554/eLife.02105)
Supplement: Source code 1. — Folder containing the different scripts used in this study. DOI: http://dx.doi.org/10.7554/eLife.02105.022 [file elife02105s001.tar.gz › SupplementaryData1/Tyrosine1_article/annotations/snRNA_hg19_chrFiltered.gff]

chr18	anno1	snRNA_hg19	797990	798136	0	-	.	.
chr18	anno2	snRNA_hg19	2649760	2649866	0	-	.	.
chr18	anno3	snRNA_hg19	3093566	3093627	0	+	.	.
chr18	anno4	snRNA_hg19	3894699	3894805	0	-	.	.
chr18	anno5	snRNA_hg19	6017722	6017838	0	-	.	.
chr18	anno6	snRNA_hg19	6454961	6455067	0	+	.	.
chr18	anno7	snRNA_hg19	6936911	6937019	0	-	.	.
chr18	anno8	snRNA_hg19	9518117	9518258	0	-	.	.
chr18	anno9	snRNA_hg19	9617962	9618070	0	-	.	.
chr18	anno10	snRNA_hg19	12098426	12098531	0	+	.	.
chr18	anno11	snRNA_hg19	12304090	12304193	0	-	.	.
chr18	anno12	snRNA_hg19	12400411	12400472	0	+	.	.
chr18	anno13	snRNA_hg19	14190699	14190805	0	+	.	.
chr18	anno14	snRNA_hg19	14531675	14531781	0	-	.	.
chr18	anno15	snRNA_hg19	14759187	14759293	0	+	.	.
chr18	anno16	snRNA_hg19	15320839	15320943	0	-	.	.
chr18	anno17	snRNA_hg19	18700365	18700467	0	-	.	.
chr18	anno18	snRNA_hg19	19459762	19459865	0	+	.	.
chr18	anno19	snRNA_hg19	19710564	19710690	0	-	.	.
chr18	anno20	snRNA_hg19	19760073	19760179	0	-	.	.
chr18	anno21	snRNA_hg19	20227545	20227651	0	+	.	.
chr18	anno22	snRNA_hg19	21704134	21704249	0	-	.	.
chr18	anno23	snRNA_hg19	21798264	21798368	0	+	.	.
chr18	anno24	snRNA_hg19	23946265	23946370	0	-	.	.
chr18	anno25	snRNA_hg19	26628584	26628683	0	+	.	.
chr18	anno26	snRNA_hg19	28564072	28564181	0	+	.	.
chr18	anno27	snRNA_hg19	28925325	28925430	0	-	.	.
chr18	anno28	snRNA_hg19	29249252	29249341	0	-	.	.
chr18	anno29	snRNA_hg19	29517496	29517602	0	+	.	.
chr18	anno30	snRNA_hg19	36613971	36614074	0	+	.	.
chr18	anno31	snRNA_hg19	37258484	37258586	0	-	.	.
chr18	anno32	snRNA_hg19	38052785	38052846	0	+	.	.
chr18	anno33	snRNA_hg19	41412124	41412230	0	-	.	.
chr18	anno34	snRNA_hg19	43701581	43701687	0	-	.	.
chr18	anno35	snRNA_hg19	44760813	44760919	0	-	.	.
chr18	anno36	snRNA_hg19	45696155	45696261	0	-	.	.
chr18	anno37	snRNA_hg19	45918962	45919021	0	+	.	.
chr18	anno38	snRNA_hg19	48810103	48810266	0	-	.	.
chr18	anno39	snRNA_hg19	54951833	54951939	0	-	.	.
chr18	anno40	snRNA_hg19	55422626	55422732	0	+	.	.
chr18	anno41	snRNA_hg19	56472500	56472606	0	+	.	.
chr18	anno42	snRNA_hg19	56593429	56593528	0	-	.	.
chr18	anno43	snRNA_hg19	57685857	57685963	0	+	.	.
chr18	anno44	snRNA_hg19	57830800	57830940	0	+	.	.
chr18	anno45	snRNA_hg19	59058828	59058936	0	+	.	.
chr18	anno46	snRNA_hg19	60398459	60398565	0	-	.	.
chr18	anno47	snRNA_hg19	62216690	62216742	0	-	.	.
chr18	anno48	snRNA_hg19	64613353	64613459	0	+	.	.
chr18	anno49	snRNA_hg19	66526171	66526277	0	+	.	.
chr18	anno50	snRNA_hg19	74512620	74512730	0	-	.	.
chr18	anno51	snRNA_hg19	75796739	75796845	0	+	.	.
chr10	anno52	snRNA_hg19	1088233	1088295	0	-	.	.
chr10	anno53	snRNA_hg19	2140361	2140463	0	+	.	.
chr10	anno54	snRNA_hg19	2241581	2241682	0	+	.	.
chr10	anno55	snRNA_hg19	4557144	4557249	0	+	.	.
chr10	anno56	snRNA_hg19	7528665	7528771	0	-	.	.
chr10	anno57	snRNA_hg19	11965180	11965287	0	+	.	.
chr10	anno58	snRNA_hg19	12158279	12158378	0	-	.	.
chr10	anno59	snRNA_hg19	12498482	12498630	0	+	.	.
chr10	anno60	snRNA_hg19	13259269	13259375	0	+	.	.
chr10	anno61	snRNA_hg19	16249820	16249926	0	-	.	.
chr10	anno62	snRNA_hg19	16518002	16518163	0	+	.	.
chr10	anno63	snRNA_hg19	20081927	20082030	0	-	.	.
chr10	anno64	snRNA_hg19	21610890	21610996	0	+	.	.
chr10	anno65	snRNA_hg19	21853400	21853506	0	-	.	.
chr10	anno66	snRNA_hg19	21950564	21950670	0	-	.	.
chr10	anno67	snRNA_hg19	23076322	23076428	0	+	.	.
chr10	anno68	snRNA_hg19	26108292	26108355	0	-	.	.
chr10	anno69	snRNA_hg19	27079469	27079575	0	-	.	.
chr10	anno70	snRNA_hg19	27377250	27377356	0	-	.	.
chr10	anno71	snRNA_hg19	27482287	27482429	0	-	.	.
chr10	anno72	snRNA_hg19	27521184	27521245	0	-	.	.
chr10	anno73	snRNA_hg19	27604049	27604155	0	+	.	.
chr10	anno74	snRNA_hg19	27624430	27624536	0	-	.	.
chr10	anno75	snRNA_hg19	28941559	28941684	0	+	.	.
chr10	anno76	snRNA_hg19	28956848	28956954	0	+	.	.
chr10	anno77	snRNA_hg19	29049628	29049732	0	-	.	.
chr10	anno78	snRNA_hg19	30000844	30000937	0	+	.	.
chr10	anno79	snRNA_hg19	30588498	30588602	0	-	.	.
chr10	anno80	snRNA_hg19	30725515	30725576	0	+	.	.
chr10	anno81	snRNA_hg19	32462612	32462672	0	+	.	.
chr10	anno82	snRNA_hg19	32683486	32683593	0	-	.	.
chr10	anno83	snRNA_hg19	35215703	35215810	0	+	.	.
chr10	anno84	snRNA_hg19	35231897	35232003	0	+	.	.
chr10	anno85	snRNA_hg19	35424371	35424430	0	+	.	.
chr10	anno86	snRNA_hg19	35520259	35520322	0	-	.	.
chr10	anno87	snRNA_hg19	35539887	35539980	0	-	.	.
chr10	anno88	snRNA_hg19	37424165	37424271	0	+	.	.
chr10	anno89	snRNA_hg19	38332801	38332903	0	-	.	.
chr10	anno90	snRNA_hg19	38712553	38712656	0	+	.	.
chr10	anno91	snRNA_hg19	43100606	43100711	0	+	.	.
chr10	anno92	snRNA_hg19	43327895	43327998	0	-	.	.
chr10	anno93	snRNA_hg19	43837234	43837358	0	+	.	.
chr10	anno94	snRNA_hg19	43953513	43953577	0	+	.	.
chr10	anno95	snRNA_hg19	45684238	45684344	0	-	.	.
chr10	anno96	snRNA_hg19	52350412	52350472	0	-	.	.
chr10	anno97	snRNA_hg19	56212183	56212271	0	-	.	.
chr10	anno98	snRNA_hg19	62672523	62672685	0	-	.	.
chr10	anno99	snRNA_hg19	64869899	64870006	0	+	.	.
chr10	anno100	snRNA_hg19	69568260	69568366	0	+	.	.
chr10	anno101	snRNA_hg19	70606561	70606667	0	+	.	.
chr10	anno102	snRNA_hg19	70671409	70671515	0	-	.	.
chr10	anno103	snRNA_hg19	73604492	73604551	0	-	.	.
chr10	anno104	snRNA_hg19	74151722	74151827	0	+	.	.
chr10	anno105	snRNA_hg19	75038820	75038926	0	+	.	.
chr10	anno106	snRNA_hg19	75288809	75288915	0	-	.	.
chr10	anno107	snRNA_hg19	78020558	78020661	0	-	.	.
chr10	anno108	snRNA_hg19	79536709	79536813	0	-	.	.
chr10	anno109	snRNA_hg19	84100527	84100632	0	+	.	.
chr10	anno110	snRNA_hg19	84827718	84827827	0	-	.	.
chr10	anno111	snRNA_hg19	85524114	85524220	0	+	.	.
chr10	anno112	snRNA_hg19	85763088	85763235	0	+	.	.
chr10	anno113	snRNA_hg19	87297136	87297240	0	+	.	.
chr10	anno114	snRNA_hg19	88248203	88248306	0	+	.	.
chr10	anno115	snRNA_hg19	88649326	88649490	0	+	.	.
chr10	anno116	snRNA_hg19	88800995	88801098	0	-	.	.
chr10	anno117	snRNA_hg19	92682488	92682592	0	-	.	.
chr10	anno118	snRNA_hg19	95915396	95915502	0	-	.	.
chr10	anno119	snRNA_hg19	97872504	97872608	0	+	.	.
chr10	anno120	snRNA_hg19	98502924	98503030	0	+	.	.
chr10	anno121	snRNA_hg19	102018328	102018434	0	+	.	.
chr10	anno122	snRNA_hg19	103067286	103067475	0	+	.	.
chr10	anno123	snRNA_hg19	103124602	103124792	0	-	.	.
chr10	anno124	snRNA_hg19	103382616	103382722	0	+	.	.
chr10	anno125	snRNA_hg19	104351281	104351387	0	+	.	.
chr10	anno126	snRNA_hg19	104563686	104563788	0	+	.	.
chr10	anno127	snRNA_hg19	104628178	104628276	0	+	.	.
chr10	anno128	snRNA_hg19	105072193	105072325	0	-	.	.
chr10	anno129	snRNA_hg19	107294417	107294523	0	+	.	.
chr10	anno130	snRNA_hg19	110944651	110944765	0	-	.	.
chr10	anno131	snRNA_hg19	110999397	110999504	0	+	.	.
chr10	anno132	snRNA_hg19	111629616	111629750	0	+	.	.
chr10	anno133	snRNA_hg19	115113184	115113243	0	+	.	.
chr10	anno134	snRNA_hg19	115871173	115871276	0	+	.	.
chr10	anno135	snRNA_hg19	116729219	116729327	0	-	.	.
chr10	anno136	snRNA_hg19	118297695	118297788	0	+	.	.
chr10	anno137	snRNA_hg19	124105205	124105308	0	+	.	.
chr10	anno138	snRNA_hg19	127579135	127579247	0	-	.	.
chr20	anno139	snRNA_hg19	1509702	1509805	0	-	.	.
chr20	anno140	snRNA_hg19	3340683	3340789	0	+	.	.
chr20	anno141	snRNA_hg19	5870701	5870858	0	+	.	.
chr20	anno142	snRNA_hg19	13953962	13954070	0	-	.	.
chr20	anno143	snRNA_hg19	14332966	14333071	0	+	.	.
chr20	anno144	snRNA_hg19	15002199	15002305	0	-	.	.
chr20	anno145	snRNA_hg19	15003498	15003604	0	+	.	.
chr20	anno146	snRNA_hg19	17168155	17168261	0	+	.	.
chr20	anno147	snRNA_hg19	17189705	17189865	0	+	.	.
chr20	anno148	snRNA_hg19	17884406	17884505	0	+	.	.
chr20	anno149	snRNA_hg19	18076215	18076276	0	-	.	.
chr20	anno150	snRNA_hg19	18246334	18246523	0	-	.	.
chr20	anno151	snRNA_hg19	18591691	18591811	0	-	.	.
chr20	anno152	snRNA_hg19	24217891	24218034	0	+	.	.
chr20	anno153	snRNA_hg19	24954807	24954916	0	+	.	.
chr20	anno154	snRNA_hg19	25591789	25591859	0	+	.	.
chr20	anno155	snRNA_hg19	30168892	30168995	0	+	.	.
chr20	anno156	snRNA_hg19	30489057	30489229	0	+	.	.
chr20	anno157	snRNA_hg19	33618120	33618223	0	-	.	.
chr20	anno158	snRNA_hg19	34235250	34235352	0	-	.	.
chr20	anno159	snRNA_hg19	34357707	34357789	0	-	.	.
chr20	anno160	snRNA_hg19	34475581	34475723	0	+	.	.
chr20	anno161	snRNA_hg19	34516492	34516597	0	-	.	.
chr20	anno162	snRNA_hg19	39652845	39653034	0	+	.	.
chr20	anno163	snRNA_hg19	40313625	40313730	0	-	.	.
chr20	anno164	snRNA_hg19	42034113	42034218	0	+	.	.
chr20	anno165	snRNA_hg19	42101653	42101759	0	+	.	.
chr20	anno166	snRNA_hg19	42425077	42425183	0	-	.	.
chr20	anno167	snRNA_hg19	44407337	44407462	0	+	.	.
chr20	anno168	snRNA_hg19	46113022	46113125	0	-	.	.
chr20	anno169	snRNA_hg19	46121722	46121829	0	-	.	.
chr20	anno170	snRNA_hg19	46455713	46455788	0	-	.	.
chr20	anno171	snRNA_hg19	46533092	46533167	0	+	.	.
chr20	anno172	snRNA_hg19	47122480	47122555	0	-	.	.
chr20	anno173	snRNA_hg19	48411348	48411451	0	+	.	.
chr20	anno174	snRNA_hg19	48444529	48444590	0	+	.	.
chr20	anno175	snRNA_hg19	48588643	48588749	0	+	.	.
chr20	anno176	snRNA_hg19	50518830	50518934	0	+	.	.
chr20	anno177	snRNA_hg19	50521508	50521569	0	+	.	.
chr20	anno178	snRNA_hg19	52285236	52285297	0	-	.	.
chr20	anno179	snRNA_hg19	53476227	53476351	0	-	.	.
chr20	anno180	snRNA_hg19	55242486	55242587	0	+	.	.
chr20	anno181	snRNA_hg19	55361037	55361143	0	-	.	.
chr20	anno182	snRNA_hg19	58427722	58427783	0	-	.	.
chr20	anno183	snRNA_hg19	61968691	61968801	0	+	.	.
chr20	anno184	snRNA_hg19	62540308	62540472	0	+	.	.
chr2	anno185	snRNA_hg19	4992867	4992973	0	+	.	.
chr2	anno186	snRNA_hg19	7716972	7717102	0	+	.	.
chr2	anno187	snRNA_hg19	9880772	9880912	0	-	.	.
chr2	anno188	snRNA_hg19	10884312	10884375	0	+	.	.
chr2	anno189	snRNA_hg19	10955611	10955672	0	-	.	.
chr2	anno190	snRNA_hg19	11374114	11374220	0	+	.	.
chr2	anno191	snRNA_hg19	11701320	11701432	0	+	.	.
chr2	anno192	snRNA_hg19	12551524	12551627	0	-	.	.
chr2	anno193	snRNA_hg19	14414746	14414849	0	-	.	.
chr2	anno194	snRNA_hg19	16005059	16005175	0	+	.	.
chr2	anno195	snRNA_hg19	18764633	18764734	0	-	.	.
chr2	anno196	snRNA_hg19	20375566	20375670	0	+	.	.
chr2	anno197	snRNA_hg19	20446087	20446148	0	-	.	.
chr2	anno198	snRNA_hg19	24268705	24268808	0	+	.	.
chr2	anno199	snRNA_hg19	24899178	24899284	0	+	.	.
chr2	anno200	snRNA_hg19	26265544	26265650	0	+	.	.
chr2	anno201	snRNA_hg19	27698361	27698462	0	-	.	.
chr2	anno202	snRNA_hg19	32439525	32439631	0	-	.	.
chr2	anno203	snRNA_hg19	35696671	35696774	0	+	.	.
chr2	anno204	snRNA_hg19	37094541	37094638	0	-	.	.
chr2	anno205	snRNA_hg19	37186505	37186605	0	+	.	.
chr2	anno206	snRNA_hg19	37558913	37559019	0	-	.	.
chr2	anno207	snRNA_hg19	37662653	37662751	0	-	.	.
chr2	anno208	snRNA_hg19	38374557	38374663	0	+	.	.
chr2	anno209	snRNA_hg19	39111701	39111807	0	-	.	.
chr2	anno210	snRNA_hg19	39309730	39309833	0	+	.	.
chr2	anno211	snRNA_hg19	39620663	39620759	0	-	.	.
chr2	anno212	snRNA_hg19	42098411	42098528	0	+	.	.
chr2	anno213	snRNA_hg19	42939880	42939987	0	+	.	.
chr2	anno214	snRNA_hg19	43318526	43318632	0	-	.	.
chr2	anno215	snRNA_hg19	43635446	43635551	0	+	.	.
chr2	anno216	snRNA_hg19	44119829	44119935	0	+	.	.
chr2	anno217	snRNA_hg19	44381928	44382034	0	-	.	.
chr2	anno218	snRNA_hg19	48008518	48008604	0	+	.	.
chr2	anno219	snRNA_hg19	48567826	48567965	0	-	.	.
chr2	anno220	snRNA_hg19	48729061	48729163	0	-	.	.
chr2	anno221	snRNA_hg19	49460933	49461038	0	-	.	.
chr2	anno222	snRNA_hg19	53797511	53797617	0	-	.	.
chr2	anno223	snRNA_hg19	54394081	54394144	0	-	.	.
chr2	anno224	snRNA_hg19	55077426	55077489	0	+	.	.
chr2	anno225	snRNA_hg19	55241554	55241657	0	-	.	.
chr2	anno226	snRNA_hg19	55678140	55678235	0	-	.	.
chr2	anno227	snRNA_hg19	55683242	55683340	0	-	.	.
chr2	anno228	snRNA_hg19	55727086	55727191	0	+	.	.
chr2	anno229	snRNA_hg19	59874756	59874858	0	+	.	.
chr2	anno230	snRNA_hg19	60611740	60611898	0	+	.	.
chr2	anno231	snRNA_hg19	60946775	60946876	0	+	.	.
chr2	anno232	snRNA_hg19	61138438	61138577	0	+	.	.
chr2	anno233	snRNA_hg19	61832751	61832857	0	+	.	.
chr2	anno234	snRNA_hg19	64806026	64806131	0	+	.	.
chr2	anno235	snRNA_hg19	65221880	65221994	0	+	.	.
chr2	anno236	snRNA_hg19	69410009	69410115	0	+	.	.
chr2	anno237	snRNA_hg19	71606885	71606988	0	-	.	.
chr2	anno238	snRNA_hg19	72948935	72949132	0	+	.	.
chr2	anno239	snRNA_hg19	73525811	73525915	0	+	.	.
chr2	anno240	snRNA_hg19	74546526	74546628	0	+	.	.
chr2	anno241	snRNA_hg19	79109573	79109678	0	+	.	.
chr2	anno242	snRNA_hg19	79109754	79109860	0	+	.	.
chr2	anno243	snRNA_hg19	79863988	79864089	0	-	.	.
chr2	anno244	snRNA_hg19	82495736	82495830	0	+	.	.
chr2	anno245	snRNA_hg19	83884859	83884966	0	+	.	.
chr2	anno246	snRNA_hg19	85432049	85432155	0	+	.	.
chr2	anno247	snRNA_hg19	85600577	85600637	0	-	.	.
chr2	anno248	snRNA_hg19	85669039	85669100	0	-	.	.
chr2	anno249	snRNA_hg19	85955317	85955460	0	-	.	.
chr2	anno250	snRNA_hg19	86742327	86742431	0	-	.	.
chr2	anno251	snRNA_hg19	88315873	88316066	0	-	.	.
chr2	anno252	snRNA_hg19	88667312	88667381	0	-	.	.
chr2	anno253	snRNA_hg19	88683013	88683116	0	-	.	.
chr2	anno254	snRNA_hg19	88714417	88714523	0	+	.	.
chr2	anno255	snRNA_hg19	95512278	95512384	0	-	.	.
chr2	anno256	snRNA_hg19	98281054	98281194	0	-	.	.
chr2	anno257	snRNA_hg19	98529517	98529580	0	-	.	.
chr2	anno258	snRNA_hg19	99398873	99399011	0	+	.	.
chr2	anno259	snRNA_hg19	99457138	99457199	0	-	.	.
chr2	anno260	snRNA_hg19	113844382	113844488	0	+	.	.
chr2	anno261	snRNA_hg19	114438688	114438794	0	+	.	.
chr2	anno262	snRNA_hg19	115177702	115177879	0	+	.	.
chr2	anno263	snRNA_hg19	117897291	117897351	0	-	.	.
chr2	anno264	snRNA_hg19	122288457	122288583	0	+	.	.
chr2	anno265	snRNA_hg19	125746796	125746902	0	+	.	.
chr2	anno266	snRNA_hg19	127460415	127460518	0	-	.	.
chr2	anno267	snRNA_hg19	127774997	127775058	0	+	.	.
chr2	anno268	snRNA_hg19	128074449	128074555	0	+	.	.
chr2	anno269	snRNA_hg19	128229810	128229991	0	+	.	.
chr2	anno270	snRNA_hg19	128602810	128602915	0	+	.	.
chr2	anno271	snRNA_hg19	130866777	130866883	0	-	.	.
chr2	anno272	snRNA_hg19	131255316	131255422	0	-	.	.
chr2	anno273	snRNA_hg19	131380411	131380517	0	+	.	.
chr2	anno274	snRNA_hg19	131987180	131987286	0	+	.	.
chr2	anno275	snRNA_hg19	132360363	132360469	0	+	.	.
chr2	anno276	snRNA_hg19	132909816	132909922	0	-	.	.
chr2	anno277	snRNA_hg19	133164325	133164431	0	-	.	.
chr2	anno278	snRNA_hg19	134091401	134091502	0	+	.	.
chr2	anno279	snRNA_hg19	136414047	136414149	0	-	.	.
chr2	anno280	snRNA_hg19	141924826	141924926	0	-	.	.
chr2	anno281	snRNA_hg19	146902724	146902785	0	+	.	.
chr2	anno282	snRNA_hg19	148165910	148166016	0	+	.	.
chr2	anno283	snRNA_hg19	148253006	148253108	0	-	.	.
chr2	anno284	snRNA_hg19	148634991	148635097	0	+	.	.
chr2	anno285	snRNA_hg19	149583260	149583404	0	-	.	.
chr2	anno286	snRNA_hg19	150467182	150467288	0	-	.	.
chr2	anno287	snRNA_hg19	155945951	155946050	0	-	.	.
chr2	anno288	snRNA_hg19	156186933	156187039	0	+	.	.
chr2	anno289	snRNA_hg19	158769284	158769397	0	+	.	.
chr2	anno290	snRNA_hg19	158842301	158842406	0	-	.	.
chr2	anno291	snRNA_hg19	159792310	159792497	0	-	.	.
chr2	anno292	snRNA_hg19	159883548	159883654	0	-	.	.
chr2	anno293	snRNA_hg19	164145505	164145606	0	+	.	.
chr2	anno294	snRNA_hg19	168487990	168488051	0	-	.	.
chr2	anno295	snRNA_hg19	169462900	169463006	0	-	.	.
chr2	anno296	snRNA_hg19	170976506	170976608	0	-	.	.
chr2	anno297	snRNA_hg19	172713076	172713180	0	-	.	.
chr2	anno298	snRNA_hg19	175422694	175422800	0	-	.	.
chr2	anno299	snRNA_hg19	175430944	175431006	0	-	.	.
chr2	anno300	snRNA_hg19	175886942	175887047	0	+	.	.
chr2	anno301	snRNA_hg19	175894497	175894605	0	+	.	.
chr2	anno302	snRNA_hg19	177529404	177529494	0	+	.	.
chr2	anno303	snRNA_hg19	177794713	177794818	0	-	.	.
chr2	anno304	snRNA_hg19	178903629	178903731	0	+	.	.
chr2	anno305	snRNA_hg19	179007275	179007378	0	+	.	.
chr2	anno306	snRNA_hg19	179696098	179696176	0	-	.	.
chr2	anno307	snRNA_hg19	182603333	182603442	0	+	.	.
chr2	anno308	snRNA_hg19	183738569	183738675	0	+	.	.
chr2	anno309	snRNA_hg19	188135425	188135531	0	-	.	.
chr2	anno310	snRNA_hg19	191986676	191986782	0	+	.	.
chr2	anno311	snRNA_hg19	192235664	192235770	0	+	.	.
chr2	anno312	snRNA_hg19	196378760	196378866	0	+	.	.
chr2	anno313	snRNA_hg19	196535096	196535198	0	-	.	.
chr2	anno314	snRNA_hg19	198312469	198312575	0	+	.	.
chr2	anno315	snRNA_hg19	200055782	200055843	0	+	.	.
chr2	anno316	snRNA_hg19	201640307	201640473	0	+	.	.
chr2	anno317	snRNA_hg19	201694732	201694839	0	+	.	.
chr2	anno318	snRNA_hg19	201746438	201746544	0	-	.	.
chr2	anno319	snRNA_hg19	201763743	201763844	0	+	.	.
chr2	anno320	snRNA_hg19	201944565	201944667	0	+	.	.
chr2	anno321	snRNA_hg19	202006627	202006689	0	+	.	.
chr2	anno322	snRNA_hg19	202511439	202511543	0	+	.	.
chr2	anno323	snRNA_hg19	202792162	202792266	0	+	.	.
chr2	anno324	snRNA_hg19	204646760	204646866	0	+	.	.
chr2	anno325	snRNA_hg19	208545257	208545363	0	-	.	.
chr2	anno326	snRNA_hg19	208884362	208884465	0	-	.	.
chr2	anno327	snRNA_hg19	219453937	219454043	0	-	.	.
chr2	anno328	snRNA_hg19	219780906	219781009	0	-	.	.
chr2	anno329	snRNA_hg19	223363010	223363117	0	+	.	.
chr2	anno330	snRNA_hg19	229034459	229034565	0	+	.	.
chr2	anno331	snRNA_hg19	230470954	230471015	0	+	.	.
chr2	anno332	snRNA_hg19	230759062	230759169	0	+	.	.
chr2	anno333	snRNA_hg19	230802530	230802598	0	-	.	.
chr2	anno334	snRNA_hg19	230838031	230838137	0	+	.	.
chr2	anno335	snRNA_hg19	231451836	231451942	0	+	.	.
chr2	anno336	snRNA_hg19	231616856	231616962	0	+	.	.
chr2	anno337	snRNA_hg19	231998176	231998344	0	+	.	.
chr2	anno338	snRNA_hg19	232366701	232366912	0	-	.	.
chr2	anno339	snRNA_hg19	233647375	233647476	0	+	.	.
chr2	anno340	snRNA_hg19	236945894	236945955	0	+	.	.
chr2	anno341	snRNA_hg19	237119016	237119191	0	-	.	.
chr2	anno342	snRNA_hg19	237923847	237923948	0	-	.	.
chr2	anno343	snRNA_hg19	238471808	238471913	0	+	.	.
chr2	anno344	snRNA_hg19	238937612	238937704	0	-	.	.
chr2	anno345	snRNA_hg19	239321283	239321386	0	+	.	.
chr15	anno346	snRNA_hg19	20088867	20088969	0	+	.	.
chr15	anno347	snRNA_hg19	20944008	20944114	0	+	.	.
chr15	anno348	snRNA_hg19	21060580	21060686	0	-	.	.
chr15	anno349	snRNA_hg19	21950659	21950765	0	+	.	.
chr15	anno350	snRNA_hg19	22071734	22071840	0	-	.	.
chr15	anno351	snRNA_hg19	24022584	24022690	0	-	.	.
chr15	anno352	snRNA_hg19	30546605	30546711	0	-	.	.
chr15	anno353	snRNA_hg19	31248451	31248553	0	-	.	.
chr15	anno354	snRNA_hg19	32576353	32576459	0	+	.	.
chr15	anno355	snRNA_hg19	40821769	40821872	0	+	.	.
chr15	anno356	snRNA_hg19	41740940	41741042	0	-	.	.
chr15	anno357	snRNA_hg19	42719789	42719895	0	-	.	.
chr15	anno358	snRNA_hg19	43894741	43894846	0	+	.	.
chr15	anno359	snRNA_hg19	43929830	43929936	0	-	.	.
chr15	anno360	snRNA_hg19	43994561	43994668	0	+	.	.
chr15	anno361	snRNA_hg19	44026377	44026483	0	-	.	.
chr15	anno362	snRNA_hg19	45176814	45176978	0	+	.	.
chr15	anno363	snRNA_hg19	45219798	45219901	0	-	.	.
chr15	anno364	snRNA_hg19	45255028	45255131	0	+	.	.
chr15	anno365	snRNA_hg19	45265756	45265859	0	+	.	.
chr15	anno366	snRNA_hg19	45295062	45295226	0	-	.	.
chr15	anno367	snRNA_hg19	45646977	45647083	0	-	.	.
chr15	anno368	snRNA_hg19	45738661	45738722	0	-	.	.
chr15	anno369	snRNA_hg19	46952856	46952958	0	+	.	.
chr15	anno370	snRNA_hg19	50639620	50639726	0	-	.	.
chr15	anno371	snRNA_hg19	52199397	52199502	0	+	.	.
chr15	anno372	snRNA_hg19	53944174	53944320	0	+	.	.
chr15	anno373	snRNA_hg19	54056401	54056507	0	+	.	.
chr15	anno374	snRNA_hg19	56566728	56566834	0	-	.	.
chr15	anno375	snRNA_hg19	57697272	57697373	0	-	.	.
chr15	anno376	snRNA_hg19	59504847	59504987	0	-	.	.
chr15	anno377	snRNA_hg19	59633513	59633616	0	-	.	.
chr15	anno378	snRNA_hg19	64963462	64963568	0	+	.	.
chr15	anno379	snRNA_hg19	65522199	65522305	0	+	.	.
chr15	anno380	snRNA_hg19	65588389	65588504	0	+	.	.
chr15	anno381	snRNA_hg19	65597015	65597130	0	+	.	.
chr15	anno382	snRNA_hg19	65845419	65845525	0	-	.	.
chr15	anno383	snRNA_hg19	66135822	66135896	0	+	.	.
chr15	anno384	snRNA_hg19	68132277	68132383	0	-	.	.
chr15	anno385	snRNA_hg19	70485575	70485683	0	+	.	.
chr15	anno386	snRNA_hg19	72337524	72337708	0	+	.	.
chr15	anno387	snRNA_hg19	79191182	79191278	0	-	.	.
chr15	anno388	snRNA_hg19	80109691	80109792	0	-	.	.
chr15	anno389	snRNA_hg19	80956113	80956219	0	+	.	.
chr15	anno390	snRNA_hg19	82466565	82466726	0	-	.	.
chr15	anno391	snRNA_hg19	84386179	84386274	0	+	.	.
chr15	anno392	snRNA_hg19	84493615	84493705	0	-	.	.
chr15	anno393	snRNA_hg19	85481647	85481753	0	-	.	.
chr15	anno394	snRNA_hg19	85482848	85482954	0	-	.	.
chr15	anno395	snRNA_hg19	85933054	85933115	0	-	.	.
chr15	anno396	snRNA_hg19	86194753	86194859	0	-	.	.
chr15	anno397	snRNA_hg19	86365086	86365188	0	+	.	.
chr15	anno398	snRNA_hg19	88017414	88017520	0	-	.	.
chr15	anno399	snRNA_hg19	89664010	89664071	0	+	.	.
chr15	anno400	snRNA_hg19	90257463	90257569	0	+	.	.
chr15	anno401	snRNA_hg19	90429717	90429823	0	-	.	.
chr15	anno402	snRNA_hg19	90440808	90440869	0	+	.	.
chr15	anno403	snRNA_hg19	96289033	96289223	0	+	.	.
chr15	anno404	snRNA_hg19	98569271	98569368	0	+	.	.
chr15	anno405	snRNA_hg19	98617896	98617992	0	-	.	.
chr15	anno406	snRNA_hg19	101092025	101092127	0	-	.	.
chr15	anno407	snRNA_hg19	101100891	101100997	0	-	.	.
chr15	anno408	snRNA_hg19	102188409	102188515	0	-	.	.
chrY	anno409	snRNA_hg19	2652790	2652894	0	+	.	.
chrY	anno410	snRNA_hg19	4043026	4043131	0	-	.	.
chrY	anno411	snRNA_hg19	4887117	4887307	0	+	.	.
chrY	anno412	snRNA_hg19	7246713	7246820	0	+	.	.
chrY	anno413	snRNA_hg19	7291095	7291199	0	-	.	.
chrY	anno414	snRNA_hg19	18360815	18360921	0	+	.	.
chrY	anno415	snRNA_hg19	18448163	18448269	0	-	.	.
chrY	anno416	snRNA_hg19	19900883	19901042	0	-	.	.
chrY	anno417	snRNA_hg19	20278734	20278893	0	+	.	.
chrY	anno418	snRNA_hg19	20648397	20648558	0	+	.	.
chrY	anno419	snRNA_hg19	20995615	20995776	0	-	.	.
chrY	anno420	snRNA_hg19	21180869	21180973	0	-	.	.
chrY	anno421	snRNA_hg19	25887089	25887252	0	-	.	.
chrY	anno422	snRNA_hg19	26092765	26092918	0	-	.	.
chrY	anno423	snRNA_hg19	27869489	27869642	0	+	.	.
chrY	anno424	snRNA_hg19	28075126	28075289	0	+	.	.
chrY	anno425	snRNA_hg19	28507136	28507239	0	+	.	.
chr5	anno426	snRNA_hg19	7980259	7980417	0	+	.	.
chr5	anno427	snRNA_hg19	11027312	11027419	0	+	.	.
chr5	anno428	snRNA_hg19	12297511	12297616	0	-	.	.
chr5	anno429	snRNA_hg19	16941952	16942060	0	-	.	.
chr5	anno430	snRNA_hg19	17240720	17240824	0	+	.	.
chr5	anno431	snRNA_hg19	25701326	25701433	0	-	.	.
chr5	anno432	snRNA_hg19	26012998	26013134	0	+	.	.
chr5	anno433	snRNA_hg19	27111676	27111781	0	+	.	.
chr5	anno434	snRNA_hg19	28624764	28624870	0	+	.	.
chr5	anno435	snRNA_hg19	31595672	31595776	0	-	.	.
chr5	anno436	snRNA_hg19	31820671	31820745	0	-	.	.
chr5	anno437	snRNA_hg19	31832546	31832619	0	+	.	.
chr5	anno438	snRNA_hg19	32234872	32234981	0	-	.	.
chr5	anno439	snRNA_hg19	32309768	32309874	0	+	.	.
chr5	anno440	snRNA_hg19	33888161	33888267	0	-	.	.
chr5	anno441	snRNA_hg19	35633065	35633126	0	-	.	.
chr5	anno442	snRNA_hg19	36155221	36155324	0	+	.	.
chr5	anno443	snRNA_hg19	37327237	37327298	0	+	.	.
chr5	anno444	snRNA_hg19	37620087	37620190	0	-	.	.
chr5	anno445	snRNA_hg19	37700433	37700539	0	-	.	.
chr5	anno446	snRNA_hg19	40269660	40269821	0	+	.	.
chr5	anno447	snRNA_hg19	40911169	40911230	0	-	.	.
chr5	anno448	snRNA_hg19	44066726	44066833	0	-	.	.
chr5	anno449	snRNA_hg19	50351187	50351293	0	-	.	.
chr5	anno450	snRNA_hg19	50463375	50463481	0	-	.	.
chr5	anno451	snRNA_hg19	53207850	53207953	0	-	.	.
chr5	anno452	snRNA_hg19	55421498	55421597	0	+	.	.
chr5	anno453	snRNA_hg19	55593391	55593516	0	-	.	.
chr5	anno454	snRNA_hg19	59599874	59599978	0	-	.	.
chr5	anno455	snRNA_hg19	60959972	60960066	0	-	.	.
chr5	anno456	snRNA_hg19	61739003	61739109	0	+	.	.
chr5	anno457	snRNA_hg19	63869396	63869497	0	+	.	.
chr5	anno458	snRNA_hg19	64900488	64900588	0	-	.	.
chr5	anno459	snRNA_hg19	67454889	67454974	0	-	.	.
chr5	anno460	snRNA_hg19	68826440	68826544	0	-	.	.
chr5	anno461	snRNA_hg19	73123837	73123898	0	-	.	.
chr5	anno462	snRNA_hg19	74020924	74021029	0	-	.	.
chr5	anno463	snRNA_hg19	74075134	74075238	0	+	.	.
chr5	anno464	snRNA_hg19	74834423	74834483	0	-	.	.
chr5	anno465	snRNA_hg19	75005320	75005424	0	-	.	.
chr5	anno466	snRNA_hg19	76244616	76244695	0	+	.	.
chr5	anno467	snRNA_hg19	77610740	77610849	0	-	.	.
chr5	anno468	snRNA_hg19	79661545	79661651	0	-	.	.
chr5	anno469	snRNA_hg19	79705946	79706005	0	-	.	.
chr5	anno470	snRNA_hg19	82999267	82999362	0	+	.	.
chr5	anno471	snRNA_hg19	83099373	83099504	0	+	.	.
chr5	anno472	snRNA_hg19	83492701	83492807	0	+	.	.
chr5	anno473	snRNA_hg19	85958961	85959067	0	-	.	.
chr5	anno474	snRNA_hg19	86595504	86595614	0	-	.	.
chr5	anno475	snRNA_hg19	86716158	86716264	0	-	.	.
chr5	anno476	snRNA_hg19	90566544	90566684	0	+	.	.
chr5	anno477	snRNA_hg19	94857073	94857179	0	+	.	.
chr5	anno478	snRNA_hg19	95545825	95545931	0	-	.	.
chr5	anno479	snRNA_hg19	96511654	96511817	0	-	.	.
chr5	anno480	snRNA_hg19	98225435	98225537	0	+	.	.
chr5	anno481	snRNA_hg19	99489376	99489483	0	+	.	.
chr5	anno482	snRNA_hg19	103434575	103434739	0	+	.	.
chr5	anno483	snRNA_hg19	104115989	104116090	0	-	.	.
chr5	anno484	snRNA_hg19	108350535	108350641	0	-	.	.
chr5	anno485	snRNA_hg19	112114060	112114166	0	+	.	.
chr5	anno486	snRNA_hg19	112829532	112829657	0	+	.	.
chr5	anno487	snRNA_hg19	115110016	115110199	0	-	.	.
chr5	anno488	snRNA_hg19	115524152	115524249	0	-	.	.
chr5	anno489	snRNA_hg19	118093906	118093969	0	+	.	.
chr5	anno490	snRNA_hg19	118343266	118343363	0	+	.	.
chr5	anno491	snRNA_hg19	118474554	118474660	0	+	.	.
chr5	anno492	snRNA_hg19	119673244	119673348	0	-	.	.
chr5	anno493	snRNA_hg19	120046393	120046535	0	-	.	.
chr5	anno494	snRNA_hg19	125888994	125889094	0	-	.	.
chr5	anno495	snRNA_hg19	126091008	126091109	0	-	.	.
chr5	anno496	snRNA_hg19	129310584	129310694	0	+	.	.
chr5	anno497	snRNA_hg19	129722314	129722373	0	-	.	.
chr5	anno498	snRNA_hg19	132176940	132176999	0	-	.	.
chr5	anno499	snRNA_hg19	133835869	133835975	0	-	.	.
chr5	anno500	snRNA_hg19	133913821	133913880	0	-	.	.
chr5	anno501	snRNA_hg19	133970529	133970635	0	-	.	.
chr5	anno502	snRNA_hg19	133997420	133997479	0	-	.	.
chr5	anno503	snRNA_hg19	134036862	134036968	0	-	.	.
chr5	anno504	snRNA_hg19	134051173	134051272	0	+	.	.
chr5	anno505	snRNA_hg19	137405044	137405147	0	-	.	.
chr5	anno506	snRNA_hg19	137452262	137452369	0	+	.	.
chr5	anno507	snRNA_hg19	137458700	137458800	0	-	.	.
chr5	anno508	snRNA_hg19	138557447	138557526	0	+	.	.
chr5	anno509	snRNA_hg19	138783596	138783706	0	+	.	.
chr5	anno510	snRNA_hg19	139097570	139097675	0	-	.	.
chr5	anno511	snRNA_hg19	139776908	139777029	0	-	.	.
chr5	anno512	snRNA_hg19	142922079	142922152	0	-	.	.
chr5	anno513	snRNA_hg19	145624754	145624816	0	-	.	.
chr5	anno514	snRNA_hg19	148437117	148437219	0	-	.	.
chr5	anno515	snRNA_hg19	148986200	148986304	0	-	.	.
chr5	anno516	snRNA_hg19	156241141	156241245	0	+	.	.
chr5	anno517	snRNA_hg19	157006505	157006607	0	+	.	.
chr5	anno518	snRNA_hg19	157236106	157236212	0	+	.	.
chr5	anno519	snRNA_hg19	157403774	157403964	0	-	.	.
chr5	anno520	snRNA_hg19	158745050	158745175	0	+	.	.
chr5	anno521	snRNA_hg19	161904897	161904999	0	+	.	.
chr5	anno522	snRNA_hg19	163223071	163223171	0	-	.	.
chr5	anno523	snRNA_hg19	164362168	164362274	0	-	.	.
chr5	anno524	snRNA_hg19	168979453	168979559	0	+	.	.
chr5	anno525	snRNA_hg19	172789137	172789243	0	-	.	.
chr5	anno526	snRNA_hg19	175130901	175131007	0	+	.	.
chr5	anno527	snRNA_hg19	178311716	178311880	0	+	.	.
chr5	anno528	snRNA_hg19	179871509	179871612	0	+	.	.
chr5	anno529	snRNA_hg19	180156586	180156737	0	+	.	.
chr5	anno530	snRNA_hg19	180434281	180434384	0	+	.	.
chr5	anno531	snRNA_hg19	180728968	180729071	0	+	.	.
chr19	anno532	snRNA_hg19	223158	223261	0	-	.	.
chr19	anno533	snRNA_hg19	893484	893590	0	+	.	.
chr19	anno534	snRNA_hg19	1021521	1021627	0	+	.	.
chr19	anno535	snRNA_hg19	1616491	1616594	0	-	.	.
chr19	anno536	snRNA_hg19	2503045	2503139	0	-	.	.
chr19	anno537	snRNA_hg19	10661709	10661768	0	-	.	.
chr19	anno538	snRNA_hg19	15256026	15256129	0	+	.	.
chr19	anno539	snRNA_hg19	19343664	19343756	0	+	.	.
chr19	anno540	snRNA_hg19	22738063	22738169	0	+	.	.
chr19	anno541	snRNA_hg19	32278054	32278161	0	-	.	.
chr19	anno542	snRNA_hg19	39287642	39287749	0	-	.	.
chr19	anno543	snRNA_hg19	40805385	40805491	0	-	.	.
chr19	anno544	snRNA_hg19	41213960	41214068	0	-	.	.
chr19	anno545	snRNA_hg19	42977027	42977161	0	+	.	.
chr19	anno546	snRNA_hg19	44589366	44589456	0	-	.	.
chr19	anno547	snRNA_hg19	45550716	45550819	0	+	.	.
chr19	anno548	snRNA_hg19	46809727	46809834	0	-	.	.
chr19	anno549	snRNA_hg19	49296409	49296515	0	-	.	.
chr19	anno550	snRNA_hg19	50267781	50267887	0	-	.	.
chr19	anno551	snRNA_hg19	54156939	54157045	0	+	.	.
chr19	anno552	snRNA_hg19	54222318	54222419	0	-	.	.
chr19	anno553	snRNA_hg19	54236235	54236337	0	-	.	.
chr19	anno554	snRNA_hg19	54248258	54248359	0	-	.	.
chr19	anno555	snRNA_hg19	54253105	54253205	0	-	.	.
chr19	anno556	snRNA_hg19	54263341	54263442	0	-	.	.
chr19	anno557	snRNA_hg19	54269788	54269886	0	-	.	.
chr19	anno558	snRNA_hg19	54767805	54767913	0	-	.	.
chr19	anno559	snRNA_hg19	55380394	55380500	0	-	.	.
chr19	anno560	snRNA_hg19	58995116	58995210	0	-	.	.
chr9	anno561	snRNA_hg19	558826	558930	0	+	.	.
chr9	anno562	snRNA_hg19	1001858	1001963	0	-	.	.
chr9	anno563	snRNA_hg19	2162763	2162953	0	-	.	.
chr9	anno564	snRNA_hg19	4386410	4386556	0	-	.	.
chr9	anno565	snRNA_hg19	8797135	8797194	0	+	.	.
chr9	anno566	snRNA_hg19	12300266	12300451	0	-	.	.
chr9	anno567	snRNA_hg19	14850427	14850533	0	+	.	.
chr9	anno568	snRNA_hg19	15143287	15143384	0	+	.	.
chr9	anno569	snRNA_hg19	15431897	15432004	0	-	.	.
chr9	anno570	snRNA_hg19	15544186	15544292	0	+	.	.
chr9	anno571	snRNA_hg19	15776179	15776284	0	-	.	.
chr9	anno572	snRNA_hg19	19073841	19073944	0	+	.	.
chr9	anno573	snRNA_hg19	20418319	20418425	0	+	.	.
chr9	anno574	snRNA_hg19	33174168	33174293	0	+	.	.
chr9	anno575	snRNA_hg19	33868538	33868663	0	+	.	.
chr9	anno576	snRNA_hg19	34018258	34018319	0	-	.	.
chr9	anno577	snRNA_hg19	34282526	34282668	0	-	.	.
chr9	anno578	snRNA_hg19	36267780	36267919	0	+	.	.
chr9	anno579	snRNA_hg19	37936704	37936765	0	-	.	.
chr9	anno580	snRNA_hg19	38680003	38680101	0	+	.	.
chr9	anno581	snRNA_hg19	42378941	42379047	0	+	.	.
chr9	anno582	snRNA_hg19	43122799	43122905	0	-	.	.
chr9	anno583	snRNA_hg19	44107813	44107919	0	-	.	.
chr9	anno584	snRNA_hg19	66712628	66712734	0	-	.	.
chr9	anno585	snRNA_hg19	67937393	67937499	0	+	.	.
chr9	anno586	snRNA_hg19	69392612	69392718	0	+	.	.
chr9	anno587	snRNA_hg19	69892787	69892893	0	-	.	.
chr9	anno588	snRNA_hg19	71550789	71550895	0	-	.	.
chr9	anno589	snRNA_hg19	72803487	72803666	0	-	.	.
chr9	anno590	snRNA_hg19	77472591	77472697	0	+	.	.
chr9	anno591	snRNA_hg19	77812987	77813093	0	+	.	.
chr9	anno592	snRNA_hg19	80250119	80250225	0	-	.	.
chr9	anno593	snRNA_hg19	84340158	84340264	0	-	.	.
chr9	anno594	snRNA_hg19	85890856	85891029	0	+	.	.
chr9	anno595	snRNA_hg19	86211359	86211499	0	-	.	.
chr9	anno596	snRNA_hg19	89037853	89038043	0	-	.	.
chr9	anno597	snRNA_hg19	90613144	90613250	0	-	.	.
chr9	anno598	snRNA_hg19	95583259	95583361	0	+	.	.
chr9	anno599	snRNA_hg19	96137838	96137949	0	+	.	.
chr9	anno600	snRNA_hg19	97007971	97008041	0	+	.	.
chr9	anno601	snRNA_hg19	97270020	97270126	0	+	.	.
chr9	anno602	snRNA_hg19	98622186	98622298	0	+	.	.
chr9	anno603	snRNA_hg19	99018498	99018601	0	-	.	.
chr9	anno604	snRNA_hg19	99955205	99955307	0	-	.	.
chr9	anno605	snRNA_hg19	100794512	100794617	0	+	.	.
chr9	anno606	snRNA_hg19	105018886	105018992	0	+	.	.
chr9	anno607	snRNA_hg19	110237317	110237420	0	-	.	.
chr9	anno608	snRNA_hg19	110425421	110425527	0	-	.	.
chr9	anno609	snRNA_hg19	110560025	110560128	0	-	.	.
chr9	anno610	snRNA_hg19	111958481	111958589	0	-	.	.
chr9	anno611	snRNA_hg19	113131872	113131978	0	-	.	.
chr9	anno612	snRNA_hg19	113301970	113302078	0	-	.	.
chr9	anno613	snRNA_hg19	113665617	113665725	0	+	.	.
chr9	anno614	snRNA_hg19	114602108	114602214	0	+	.	.
chr9	anno615	snRNA_hg19	114758915	114759019	0	-	.	.
chr9	anno616	snRNA_hg19	114900077	114900180	0	+	.	.
chr9	anno617	snRNA_hg19	120470274	120470380	0	-	.	.
chr9	anno618	snRNA_hg19	127649689	127649828	0	-	.	.
chr9	anno619	snRNA_hg19	128066199	128066305	0	-	.	.
chr9	anno620	snRNA_hg19	131306195	131306256	0	+	.	.
chr9	anno621	snRNA_hg19	134002377	134002478	0	+	.	.
chr9	anno622	snRNA_hg19	135297028	135297077	0	+	.	.
chr9	anno623	snRNA_hg19	135729205	135729269	0	+	.	.
chr9	anno624	snRNA_hg19	135839119	135839180	0	+	.	.
chr9	anno625	snRNA_hg19	137029561	137029686	0	-	.	.
chr9	anno626	snRNA_hg19	141150045	141150148	0	+	.	.
chr16	anno627	snRNA_hg19	3119524	3119652	0	+	.	.
chr16	anno628	snRNA_hg19	3136144	3136301	0	+	.	.
chr16	anno629	snRNA_hg19	6798909	6798970	0	+	.	.
chr16	anno630	snRNA_hg19	6923900	6924006	0	+	.	.
chr16	anno631	snRNA_hg19	7054008	7054113	0	-	.	.
chr16	anno632	snRNA_hg19	8799313	8799374	0	-	.	.
chr16	anno633	snRNA_hg19	10590129	10590231	0	+	.	.
chr16	anno634	snRNA_hg19	14737645	14737706	0	+	.	.
chr16	anno635	snRNA_hg19	15971020	15971123	0	-	.	.
chr16	anno636	snRNA_hg19	19023479	19023585	0	+	.	.
chr16	anno637	snRNA_hg19	19509932	19510069	0	+	.	.
chr16	anno638	snRNA_hg19	20795831	20795937	0	+	.	.
chr16	anno639	snRNA_hg19	21653375	21653481	0	+	.	.
chr16	anno640	snRNA_hg19	21653615	21653721	0	+	.	.
chr16	anno641	snRNA_hg19	24411377	24411438	0	-	.	.
chr16	anno642	snRNA_hg19	27874572	27874677	0	+	.	.
chr16	anno643	snRNA_hg19	28009616	28009722	0	-	.	.
chr16	anno644	snRNA_hg19	30494456	30494516	0	-	.	.
chr16	anno645	snRNA_hg19	30686621	30686723	0	-	.	.
chr16	anno646	snRNA_hg19	30712658	30712756	0	-	.	.
chr16	anno647	snRNA_hg19	31278758	31278812	0	-	.	.
chr16	anno648	snRNA_hg19	46590001	46590103	0	-	.	.
chr16	anno649	snRNA_hg19	48765615	48765712	0	-	.	.
chr16	anno650	snRNA_hg19	53477140	53477244	0	-	.	.
chr16	anno651	snRNA_hg19	57864440	57864546	0	-	.	.
chr16	anno652	snRNA_hg19	58411956	58412052	0	-	.	.
chr16	anno653	snRNA_hg19	58418346	58418446	0	-	.	.
chr16	anno654	snRNA_hg19	58530812	58530918	0	+	.	.
chr16	anno655	snRNA_hg19	58778155	58778261	0	-	.	.
chr16	anno656	snRNA_hg19	59574030	59574170	0	+	.	.
chr16	anno657	snRNA_hg19	62221444	62221550	0	-	.	.
chr16	anno658	snRNA_hg19	67424594	67424753	0	-	.	.
chr16	anno659	snRNA_hg19	68051613	68051720	0	-	.	.
chr16	anno660	snRNA_hg19	68318126	68318221	0	-	.	.
chr16	anno661	snRNA_hg19	68363290	68363432	0	-	.	.
chr16	anno662	snRNA_hg19	68569418	68569561	0	+	.	.
chr16	anno663	snRNA_hg19	68960797	68960860	0	-	.	.
chr16	anno664	snRNA_hg19	69040955	69041058	0	-	.	.
chr16	anno665	snRNA_hg19	69209574	69209680	0	-	.	.
chr16	anno666	snRNA_hg19	70479196	70479302	0	-	.	.
chr16	anno667	snRNA_hg19	70886601	70886717	0	+	.	.
chr16	anno668	snRNA_hg19	71597333	71597431	0	-	.	.
chr16	anno669	snRNA_hg19	71699994	71700100	0	+	.	.
chr16	anno670	snRNA_hg19	72410603	72410659	0	+	.	.
chr16	anno671	snRNA_hg19	72707402	72707463	0	+	.	.
chr16	anno672	snRNA_hg19	72855832	72855891	0	-	.	.
chr16	anno673	snRNA_hg19	74490439	74490509	0	+	.	.
chr16	anno674	snRNA_hg19	75320610	75320696	0	-	.	.
chr16	anno675	snRNA_hg19	81140138	81140244	0	-	.	.
chr16	anno676	snRNA_hg19	85815381	85815505	0	-	.	.
chr16	anno677	snRNA_hg19	89509726	89509832	0	+	.	.
chr16	anno678	snRNA_hg19	89599924	89599962	0	-	.	.
chr16	anno679	snRNA_hg19	90211000	90211103	0	+	.	.
chr13	anno680	snRNA_hg19	19443325	19443431	0	-	.	.
chr13	anno681	snRNA_hg19	19454194	19454297	0	+	.	.
chr13	anno682	snRNA_hg19	19717122	19717217	0	+	.	.
chr13	anno683	snRNA_hg19	21186300	21186477	0	+	.	.
chr13	anno684	snRNA_hg19	21573506	21573606	0	-	.	.
chr13	anno685	snRNA_hg19	21612668	21612806	0	-	.	.
chr13	anno686	snRNA_hg19	22125443	22125549	0	-	.	.
chr13	anno687	snRNA_hg19	23791571	23791673	0	-	.	.
chr13	anno688	snRNA_hg19	26091257	26091363	0	+	.	.
chr13	anno689	snRNA_hg19	27917785	27917883	0	-	.	.
chr13	anno690	snRNA_hg19	28062275	28062369	0	+	.	.
chr13	anno691	snRNA_hg19	28402900	28403006	0	+	.	.
chr13	anno692	snRNA_hg19	28806638	28806744	0	+	.	.
chr13	anno693	snRNA_hg19	29277839	29277944	0	-	.	.
chr13	anno694	snRNA_hg19	30855902	30856006	0	+	.	.
chr13	anno695	snRNA_hg19	34403676	34403786	0	-	.	.
chr13	anno696	snRNA_hg19	36841305	36841411	0	+	.	.
chr13	anno697	snRNA_hg19	39353561	39353653	0	+	.	.
chr13	anno698	snRNA_hg19	41928693	41928795	0	-	.	.
chr13	anno699	snRNA_hg19	42479254	42479360	0	+	.	.
chr13	anno700	snRNA_hg19	45711997	45712100	0	-	.	.
chr13	anno701	snRNA_hg19	46948536	46948725	0	-	.	.
chr13	anno702	snRNA_hg19	46984589	46984692	0	+	.	.
chr13	anno703	snRNA_hg19	49562051	49562153	0	+	.	.
chr13	anno704	snRNA_hg19	52139548	52139645	0	+	.	.
chr13	anno705	snRNA_hg19	60054204	60054266	0	+	.	.
chr13	anno706	snRNA_hg19	64357934	64358037	0	+	.	.
chr13	anno707	snRNA_hg19	67204847	67204908	0	-	.	.
chr13	anno708	snRNA_hg19	71033596	71033702	0	+	.	.
chr13	anno709	snRNA_hg19	73280155	73280261	0	-	.	.
chr13	anno710	snRNA_hg19	73455246	73455352	0	-	.	.
chr13	anno711	snRNA_hg19	73687052	73687155	0	-	.	.
chr13	anno712	snRNA_hg19	73742226	73742287	0	-	.	.
chr13	anno713	snRNA_hg19	73765665	73765804	0	+	.	.
chr13	anno714	snRNA_hg19	75683724	75683830	0	+	.	.
chr13	anno715	snRNA_hg19	80943561	80943669	0	-	.	.
chr13	anno716	snRNA_hg19	81839882	81839972	0	+	.	.
chr13	anno717	snRNA_hg19	83872206	83872302	0	-	.	.
chr13	anno718	snRNA_hg19	86158883	86158988	0	-	.	.
chr13	anno719	snRNA_hg19	91434020	91434123	0	-	.	.
chr13	anno720	snRNA_hg19	92712097	92712222	0	+	.	.
chr13	anno721	snRNA_hg19	95671489	95671590	0	+	.	.
chr13	anno722	snRNA_hg19	99677488	99677599	0	+	.	.
chr13	anno723	snRNA_hg19	102431234	102431398	0	-	.	.
chr13	anno724	snRNA_hg19	114133230	114133393	0	-	.	.
chrX	anno725	snRNA_hg19	3490898	3491002	0	+	.	.
chrX	anno726	snRNA_hg19	3525299	3525406	0	-	.	.
chrX	anno727	snRNA_hg19	10550857	10550959	0	+	.	.
chrX	anno728	snRNA_hg19	15934312	15934426	0	-	.	.
chrX	anno729	snRNA_hg19	16785967	16786028	0	+	.	.
chrX	anno730	snRNA_hg19	16893269	16893390	0	-	.	.
chrX	anno731	snRNA_hg19	21232755	21232861	0	+	.	.
chrX	anno732	snRNA_hg19	22545952	22546058	0	+	.	.
chrX	anno733	snRNA_hg19	26808259	26808403	0	+	.	.
chrX	anno734	snRNA_hg19	31366309	31366414	0	+	.	.
chrX	anno735	snRNA_hg19	35612290	35612390	0	+	.	.
chrX	anno736	snRNA_hg19	36040056	36040162	0	-	.	.
chrX	anno737	snRNA_hg19	37729362	37729468	0	+	.	.
chrX	anno738	snRNA_hg19	38467468	38467529	0	+	.	.
chrX	anno739	snRNA_hg19	38940433	38940538	0	-	.	.
chrX	anno740	snRNA_hg19	40394754	40394815	0	-	.	.
chrX	anno741	snRNA_hg19	41430176	41430282	0	-	.	.
chrX	anno742	snRNA_hg19	41778507	41778602	0	-	.	.
chrX	anno743	snRNA_hg19	41998678	41998783	0	-	.	.
chrX	anno744	snRNA_hg19	42033532	42033638	0	-	.	.
chrX	anno745	snRNA_hg19	44744751	44744811	0	+	.	.
chrX	anno746	snRNA_hg19	46377201	46377303	0	+	.	.
chrX	anno747	snRNA_hg19	46946905	46947011	0	+	.	.
chrX	anno748	snRNA_hg19	46992070	46992225	0	+	.	.
chrX	anno749	snRNA_hg19	47211242	47211348	0	-	.	.
chrX	anno750	snRNA_hg19	48013408	48013502	0	-	.	.
chrX	anno751	snRNA_hg19	48582860	48582966	0	-	.	.
chrX	anno752	snRNA_hg19	48635380	48635486	0	-	.	.
chrX	anno753	snRNA_hg19	48816440	48816543	0	-	.	.
chrX	anno754	snRNA_hg19	48939686	48939823	0	+	.	.
chrX	anno755	snRNA_hg19	49709947	49710053	0	-	.	.
chrX	anno756	snRNA_hg19	50392641	50392740	0	+	.	.
chrX	anno757	snRNA_hg19	51613802	51613905	0	-	.	.
chrX	anno758	snRNA_hg19	53159663	53159723	0	+	.	.
chrX	anno759	snRNA_hg19	54369979	54370085	0	+	.	.
chrX	anno760	snRNA_hg19	65896100	65896206	0	-	.	.
chrX	anno761	snRNA_hg19	67321910	67321974	0	-	.	.
chrX	anno762	snRNA_hg19	67759285	67759391	0	-	.	.
chrX	anno763	snRNA_hg19	69670729	69670872	0	+	.	.
chrX	anno764	snRNA_hg19	70240125	70240288	0	-	.	.
chrX	anno765	snRNA_hg19	71185822	71185924	0	-	.	.
chrX	anno766	snRNA_hg19	71596829	71597019	0	-	.	.
chrX	anno767	snRNA_hg19	71960530	71960693	0	-	.	.
chrX	anno768	snRNA_hg19	72617367	72617473	0	-	.	.
chrX	anno769	snRNA_hg19	73899888	73899994	0	+	.	.
chrX	anno770	snRNA_hg19	74422538	74422644	0	+	.	.
chrX	anno771	snRNA_hg19	75465367	75465473	0	+	.	.
chrX	anno772	snRNA_hg19	77092786	77092892	0	+	.	.
chrX	anno773	snRNA_hg19	80156256	80156363	0	+	.	.
chrX	anno774	snRNA_hg19	80191933	80192039	0	+	.	.
chrX	anno775	snRNA_hg19	81256669	81256776	0	-	.	.
chrX	anno776	snRNA_hg19	89852234	89852339	0	-	.	.
chrX	anno777	snRNA_hg19	91053092	91053282	0	+	.	.
chrX	anno778	snRNA_hg19	93258814	93258921	0	-	.	.
chrX	anno779	snRNA_hg19	100580392	100580498	0	+	.	.
chrX	anno780	snRNA_hg19	100888994	100889100	0	-	.	.
chrX	anno781	snRNA_hg19	100946553	100946658	0	+	.	.
chrX	anno782	snRNA_hg19	101170562	101170668	0	+	.	.
chrX	anno783	snRNA_hg19	101933635	101933741	0	-	.	.
chrX	anno784	snRNA_hg19	104920064	104920170	0	-	.	.
chrX	anno785	snRNA_hg19	108069994	108070099	0	+	.	.
chrX	anno786	snRNA_hg19	110664738	110664836	0	-	.	.
chrX	anno787	snRNA_hg19	112162360	112162458	0	+	.	.
chrX	anno788	snRNA_hg19	113193202	113193367	0	+	.	.
chrX	anno789	snRNA_hg19	114266990	114267096	0	+	.	.
chrX	anno790	snRNA_hg19	115532008	115532113	0	-	.	.
chrX	anno791	snRNA_hg19	115984807	115984913	0	-	.	.
chrX	anno792	snRNA_hg19	118557705	118557868	0	+	.	.
chrX	anno793	snRNA_hg19	122905928	122905989	0	-	.	.
chrX	anno794	snRNA_hg19	123008309	123008415	0	+	.	.
chrX	anno795	snRNA_hg19	129444046	129444152	0	-	.	.
chrX	anno796	snRNA_hg19	131714145	131714251	0	-	.	.
chrX	anno797	snRNA_hg19	132372685	132372844	0	-	.	.
chrX	anno798	snRNA_hg19	132665751	132665854	0	-	.	.
chrX	anno799	snRNA_hg19	133894238	133894378	0	-	.	.
chrX	anno800	snRNA_hg19	134052340	134052446	0	-	.	.
chrX	anno801	snRNA_hg19	135665399	135665504	0	+	.	.
chrX	anno802	snRNA_hg19	135856158	135856264	0	+	.	.
chrX	anno803	snRNA_hg19	136770050	136770153	0	-	.	.
chrX	anno804	snRNA_hg19	138967640	138967762	0	+	.	.
chrX	anno805	snRNA_hg19	140212215	140212321	0	-	.	.
chrX	anno806	snRNA_hg19	146908797	146908902	0	+	.	.
chrX	anno807	snRNA_hg19	148412432	148412492	0	+	.	.
chrX	anno808	snRNA_hg19	150123967	150124060	0	-	.	.
chrX	anno809	snRNA_hg19	151419044	151419148	0	-	.	.
chr7	anno810	snRNA_hg19	5219692	5219793	0	+	.	.
chr7	anno811	snRNA_hg19	6097131	6097235	0	+	.	.
chr7	anno812	snRNA_hg19	7946150	7946255	0	+	.	.
chr7	anno813	snRNA_hg19	21420981	21421124	0	+	.	.
chr7	anno814	snRNA_hg19	23490277	23490341	0	+	.	.
chr7	anno815	snRNA_hg19	24576951	24577057	0	+	.	.
chr7	anno816	snRNA_hg19	28157732	28157838	0	-	.	.
chr7	anno817	snRNA_hg19	33041562	33041666	0	-	.	.
chr7	anno818	snRNA_hg19	34337108	34337210	0	-	.	.
chr7	anno819	snRNA_hg19	35969768	35969874	0	-	.	.
chr7	anno820	snRNA_hg19	37390747	37390846	0	+	.	.
chr7	anno821	snRNA_hg19	39807940	39808043	0	+	.	.
chr7	anno822	snRNA_hg19	43234020	43234081	0	+	.	.
chr7	anno823	snRNA_hg19	43247361	43247465	0	-	.	.
chr7	anno824	snRNA_hg19	44543372	44543478	0	-	.	.
chr7	anno825	snRNA_hg19	45829184	45829287	0	+	.	.
chr7	anno826	snRNA_hg19	45883233	45883339	0	+	.	.
chr7	anno827	snRNA_hg19	46014976	46015037	0	-	.	.
chr7	anno828	snRNA_hg19	50503078	50503184	0	+	.	.
chr7	anno829	snRNA_hg19	53433751	53433902	0	+	.	.
chr7	anno830	snRNA_hg19	53843829	53844017	0	+	.	.
chr7	anno831	snRNA_hg19	54688718	54688824	0	+	.	.
chr7	anno832	snRNA_hg19	55753670	55753774	0	+	.	.
chr7	anno833	snRNA_hg19	55857061	55857167	0	+	.	.
chr7	anno834	snRNA_hg19	56407924	56408030	0	-	.	.
chr7	anno835	snRNA_hg19	56469763	56469866	0	-	.	.
chr7	anno836	snRNA_hg19	57294708	57294773	0	+	.	.
chr7	anno837	snRNA_hg19	62471841	62471947	0	-	.	.
chr7	anno838	snRNA_hg19	64483582	64483688	0	-	.	.
chr7	anno839	snRNA_hg19	65279659	65279762	0	+	.	.
chr7	anno840	snRNA_hg19	65324647	65324753	0	-	.	.
chr7	anno841	snRNA_hg19	65809291	65809401	0	+	.	.
chr7	anno842	snRNA_hg19	65860178	65860273	0	+	.	.
chr7	anno843	snRNA_hg19	66356175	66356278	0	+	.	.
chr7	anno844	snRNA_hg19	68590257	68590363	0	+	.	.
chr7	anno845	snRNA_hg19	68657145	68657199	0	+	.	.
chr7	anno846	snRNA_hg19	68866188	68866289	0	-	.	.
chr7	anno847	snRNA_hg19	72753097	72753203	0	-	.	.
chr7	anno848	snRNA_hg19	72921538	72921604	0	+	.	.
chr7	anno849	snRNA_hg19	73672856	73672946	0	-	.	.
chr7	anno850	snRNA_hg19	75716762	75716865	0	+	.	.
chr7	anno851	snRNA_hg19	78659556	78659661	0	+	.	.
chr7	anno852	snRNA_hg19	78972582	78972688	0	-	.	.
chr7	anno853	snRNA_hg19	79541420	79541524	0	-	.	.
chr7	anno854	snRNA_hg19	89383934	89384040	0	-	.	.
chr7	anno855	snRNA_hg19	92331022	92331128	0	-	.	.
chr7	anno856	snRNA_hg19	94124611	94124716	0	+	.	.
chr7	anno857	snRNA_hg19	94341721	94341823	0	+	.	.
chr7	anno858	snRNA_hg19	94727539	94727679	0	+	.	.
chr7	anno859	snRNA_hg19	95959950	95960056	0	+	.	.
chr7	anno860	snRNA_hg19	95970452	95970558	0	+	.	.
chr7	anno861	snRNA_hg19	96007169	96007232	0	+	.	.
chr7	anno862	snRNA_hg19	98392341	98392447	0	-	.	.
chr7	anno863	snRNA_hg19	100913219	100913322	0	-	.	.
chr7	anno864	snRNA_hg19	102475052	102475155	0	+	.	.
chr7	anno865	snRNA_hg19	104973237	104973343	0	+	.	.
chr7	anno866	snRNA_hg19	105848613	105848713	0	+	.	.
chr7	anno867	snRNA_hg19	119646030	119646155	0	-	.	.
chr7	anno868	snRNA_hg19	120312925	120313029	0	+	.	.
chr7	anno869	snRNA_hg19	120835002	120835111	0	-	.	.
chr7	anno870	snRNA_hg19	121721774	121721835	0	+	.	.
chr7	anno871	snRNA_hg19	123098042	123098148	0	-	.	.
chr7	anno872	snRNA_hg19	123430659	123430765	0	-	.	.
chr7	anno873	snRNA_hg19	124287773	124287876	0	+	.	.
chr7	anno874	snRNA_hg19	127984135	127984196	0	+	.	.
chr7	anno875	snRNA_hg19	128083503	128083564	0	-	.	.
chr7	anno876	snRNA_hg19	128267226	128267329	0	+	.	.
chr7	anno877	snRNA_hg19	128350235	128350302	0	-	.	.
chr7	anno878	snRNA_hg19	129045476	129045537	0	+	.	.
chr7	anno879	snRNA_hg19	129124345	129124497	0	+	.	.
chr7	anno880	snRNA_hg19	130739645	130739751	0	-	.	.
chr7	anno881	snRNA_hg19	132767589	132767692	0	+	.	.
chr7	anno882	snRNA_hg19	135350347	135350450	0	-	.	.
chr7	anno883	snRNA_hg19	135645451	135645557	0	+	.	.
chr7	anno884	snRNA_hg19	138561105	138561211	0	-	.	.
chr7	anno885	snRNA_hg19	139000037	139000140	0	-	.	.
chr7	anno886	snRNA_hg19	139133486	139133589	0	+	.	.
chr7	anno887	snRNA_hg19	139909363	139909471	0	-	.	.
chr7	anno888	snRNA_hg19	139941670	139941832	0	+	.	.
chr7	anno889	snRNA_hg19	140583872	140583978	0	+	.	.
chr7	anno890	snRNA_hg19	140752049	140752209	0	+	.	.
chr7	anno891	snRNA_hg19	141427784	141427948	0	+	.	.
chr7	anno892	snRNA_hg19	143271839	143271941	0	+	.	.
chr7	anno893	snRNA_hg19	143451721	143451823	0	-	.	.
chr7	anno894	snRNA_hg19	144148774	144148910	0	+	.	.
chr7	anno895	snRNA_hg19	147528862	147528969	0	+	.	.
chr7	anno896	snRNA_hg19	148518104	148518165	0	+	.	.
chr7	anno897	snRNA_hg19	148730149	148730259	0	+	.	.
chr7	anno898	snRNA_hg19	151597360	151597459	0	+	.	.
chr7	anno899	snRNA_hg19	156664772	156664912	0	+	.	.
chr1	anno900	snRNA_hg19	157784	157887	0	-	.	.
chr1	anno901	snRNA_hg19	693613	693716	0	-	.	.
chr1	anno902	snRNA_hg19	6600914	6601024	0	+	.	.
chr1	anno903	snRNA_hg19	7279420	7279584	0	+	.	.
chr1	anno904	snRNA_hg19	8266494	8266657	0	-	.	.
chr1	anno905	snRNA_hg19	8352217	8352323	0	-	.	.
chr1	anno906	snRNA_hg19	8943486	8943592	0	-	.	.
chr1	anno907	snRNA_hg19	10223326	10223432	0	+	.	.
chr1	anno908	snRNA_hg19	10359024	10359130	0	+	.	.
chr1	anno909	snRNA_hg19	11212407	11212509	0	+	.	.
chr1	anno910	snRNA_hg19	11286311	11286417	0	+	.	.
chr1	anno911	snRNA_hg19	11968209	11968328	0	+	.	.
chr1	anno912	snRNA_hg19	11969865	11969984	0	-	.	.
chr1	anno913	snRNA_hg19	12137938	12138041	0	-	.	.
chr1	anno914	snRNA_hg19	12630000	12630100	0	-	.	.
chr1	anno915	snRNA_hg19	12982374	12982480	0	+	.	.
chr1	anno916	snRNA_hg19	13384735	13384841	0	-	.	.
chr1	anno917	snRNA_hg19	14450728	14450830	0	-	.	.
chr1	anno918	snRNA_hg19	15934573	15934640	0	-	.	.
chr1	anno919	snRNA_hg19	16840617	16840780	0	-	.	.
chr1	anno920	snRNA_hg19	16860576	16860719	0	-	.	.
chr1	anno921	snRNA_hg19	16993280	16993443	0	-	.	.
chr1	anno922	snRNA_hg19	17067011	17067174	0	+	.	.
chr1	anno923	snRNA_hg19	17200203	17200346	0	+	.	.
chr1	anno924	snRNA_hg19	17222475	17222638	0	+	.	.
chr1	anno925	snRNA_hg19	19631570	19631676	0	-	.	.
chr1	anno926	snRNA_hg19	19837087	19837227	0	+	.	.
chr1	anno927	snRNA_hg19	21167734	21167795	0	+	.	.
chr1	anno928	snRNA_hg19	22314309	22314412	0	+	.	.
chr1	anno929	snRNA_hg19	22337478	22337581	0	+	.	.
chr1	anno930	snRNA_hg19	23489197	23489303	0	+	.	.
chr1	anno931	snRNA_hg19	23490446	23490546	0	+	.	.
chr1	anno932	snRNA_hg19	25104364	25104470	0	-	.	.
chr1	anno933	snRNA_hg19	25667462	25667525	0	+	.	.
chr1	anno934	snRNA_hg19	26290688	26290791	0	+	.	.
chr1	anno935	snRNA_hg19	27651710	27651816	0	+	.	.
chr1	anno936	snRNA_hg19	28002114	28002220	0	-	.	.
chr1	anno937	snRNA_hg19	28020242	28020346	0	+	.	.
chr1	anno938	snRNA_hg19	28151049	28151154	0	+	.	.
chr1	anno939	snRNA_hg19	28469248	28469352	0	-	.	.
chr1	anno940	snRNA_hg19	28470667	28470728	0	-	.	.
chr1	anno941	snRNA_hg19	28807874	28807992	0	+	.	.
chr1	anno942	snRNA_hg19	28975112	28975245	0	+	.	.
chr1	anno943	snRNA_hg19	31970419	31970525	0	-	.	.
chr1	anno944	snRNA_hg19	36868322	36868460	0	-	.	.
chr1	anno945	snRNA_hg19	37669211	37669317	0	+	.	.
chr1	anno946	snRNA_hg19	38350695	38350789	0	+	.	.
chr1	anno947	snRNA_hg19	38457134	38457241	0	+	.	.
chr1	anno948	snRNA_hg19	38862331	38862437	0	+	.	.
chr1	anno949	snRNA_hg19	39392542	39392649	0	+	.	.
chr1	anno950	snRNA_hg19	39586612	39586715	0	-	.	.
chr1	anno951	snRNA_hg19	40189238	40189299	0	-	.	.
chr1	anno952	snRNA_hg19	40643515	40643621	0	+	.	.
chr1	anno953	snRNA_hg19	43034704	43034810	0	+	.	.
chr1	anno954	snRNA_hg19	43457109	43457215	0	+	.	.
chr1	anno955	snRNA_hg19	43489220	43489308	0	-	.	.
chr1	anno956	snRNA_hg19	44182138	44182227	0	+	.	.
chr1	anno957	snRNA_hg19	44856394	44856495	0	+	.	.
chr1	anno958	snRNA_hg19	45187458	45187574	0	-	.	.
chr1	anno959	snRNA_hg19	45196727	45196842	0	-	.	.
chr1	anno960	snRNA_hg19	45285555	45285669	0	-	.	.
chr1	anno961	snRNA_hg19	48809881	48809987	0	+	.	.
chr1	anno962	snRNA_hg19	48913608	48913714	0	+	.	.
chr1	anno963	snRNA_hg19	51048076	51048183	0	+	.	.
chr1	anno964	snRNA_hg19	51215968	51216025	0	+	.	.
chr1	anno965	snRNA_hg19	51847980	51848086	0	+	.	.
chr1	anno966	snRNA_hg19	52004297	52004401	0	-	.	.
chr1	anno967	snRNA_hg19	53219994	53220134	0	+	.	.
chr1	anno968	snRNA_hg19	53270780	53270884	0	-	.	.
chr1	anno969	snRNA_hg19	54154422	54154485	0	-	.	.
chr1	anno970	snRNA_hg19	55864187	55864293	0	+	.	.
chr1	anno971	snRNA_hg19	62282091	62282194	0	+	.	.
chr1	anno972	snRNA_hg19	62318171	62318274	0	+	.	.
chr1	anno973	snRNA_hg19	62763821	62763928	0	-	.	.
chr1	anno974	snRNA_hg19	64002382	64002441	0	-	.	.
chr1	anno975	snRNA_hg19	64494566	64494672	0	-	.	.
chr1	anno976	snRNA_hg19	64850081	64850142	0	-	.	.
chr1	anno977	snRNA_hg19	65488651	65488757	0	-	.	.
chr1	anno978	snRNA_hg19	65881499	65881689	0	+	.	.
chr1	anno979	snRNA_hg19	66560144	66560229	0	-	.	.
chr1	anno980	snRNA_hg19	67661823	67661926	0	+	.	.
chr1	anno981	snRNA_hg19	67733284	67733409	0	-	.	.
chr1	anno982	snRNA_hg19	67882897	67883001	0	+	.	.
chr1	anno983	snRNA_hg19	68006810	68006916	0	+	.	.
chr1	anno984	snRNA_hg19	68238276	68238336	0	-	.	.
chr1	anno985	snRNA_hg19	73183346	73183452	0	-	.	.
chr1	anno986	snRNA_hg19	74349396	74349505	0	+	.	.
chr1	anno987	snRNA_hg19	75648730	75648832	0	+	.	.
chr1	anno988	snRNA_hg19	76003700	76003804	0	-	.	.
chr1	anno989	snRNA_hg19	77218820	77218925	0	+	.	.
chr1	anno990	snRNA_hg19	77886010	77886071	0	+	.	.
chr1	anno991	snRNA_hg19	78554672	78554767	0	-	.	.
chr1	anno992	snRNA_hg19	89282462	89282568	0	+	.	.
chr1	anno993	snRNA_hg19	90719014	90719117	0	-	.	.
chr1	anno994	snRNA_hg19	93166376	93166491	0	-	.	.
chr1	anno995	snRNA_hg19	93435161	93435267	0	-	.	.
chr1	anno996	snRNA_hg19	93475814	93475908	0	+	.	.
chr1	anno997	snRNA_hg19	96691457	96691616	0	+	.	.
chr1	anno998	snRNA_hg19	100250296	100250441	0	-	.	.
chr1	anno999	snRNA_hg19	100444495	100444601	0	+	.	.
chr1	anno1000	snRNA_hg19	100466193	100466295	0	-	.	.
chr1	anno1001	snRNA_hg19	102194198	102194293	0	-	.	.
chr1	anno1002	snRNA_hg19	102325407	102325513	0	+	.	.
chr1	anno1003	snRNA_hg19	109750416	109750470	0	-	.	.
chr1	anno1004	snRNA_hg19	110134156	110134262	0	-	.	.
chr1	anno1005	snRNA_hg19	112032939	112033045	0	-	.	.
chr1	anno1006	snRNA_hg19	112193053	112193159	0	-	.	.
chr1	anno1007	snRNA_hg19	113177341	113177406	0	-	.	.
chr1	anno1008	snRNA_hg19	116956388	116956491	0	-	.	.
chr1	anno1009	snRNA_hg19	119874020	119874148	0	-	.	.
chr1	anno1010	snRNA_hg19	120669562	120669662	0	+	.	.
chr1	anno1011	snRNA_hg19	143647014	143647177	0	-	.	.
chr1	anno1012	snRNA_hg19	143670468	143670602	0	-	.	.
chr1	anno1013	snRNA_hg19	143673129	143673290	0	-	.	.
chr1	anno1014	snRNA_hg19	143687359	143687519	0	+	.	.
chr1	anno1015	snRNA_hg19	144311213	144311376	0	-	.	.
chr1	anno1016	snRNA_hg19	144491442	144491605	0	-	.	.
chr1	anno1017	snRNA_hg19	144534038	144534199	0	+	.	.
chr1	anno1018	snRNA_hg19	144944672	144944750	0	+	.	.
chr1	anno1019	snRNA_hg19	145149740	145149840	0	-	.	.
chr1	anno1020	snRNA_hg19	145382757	145382920	0	+	.	.
chr1	anno1021	snRNA_hg19	145944938	145945104	0	-	.	.
chr1	anno1022	snRNA_hg19	145969270	145969433	0	-	.	.
chr1	anno1023	snRNA_hg19	146551295	146551419	0	+	.	.
chr1	anno1024	snRNA_hg19	147486649	147486815	0	-	.	.
chr1	anno1025	snRNA_hg19	147511004	147511167	0	-	.	.
chr1	anno1026	snRNA_hg19	147735751	147735907	0	+	.	.
chr1	anno1027	snRNA_hg19	147806736	147806886	0	-	.	.
chr1	anno1028	snRNA_hg19	147834502	147834665	0	-	.	.
chr1	anno1029	snRNA_hg19	147857985	147858119	0	-	.	.
chr1	anno1030	snRNA_hg19	147860642	147860803	0	-	.	.
chr1	anno1031	snRNA_hg19	147874868	147875028	0	+	.	.
chr1	anno1032	snRNA_hg19	147994146	147994313	0	+	.	.
chr1	anno1033	snRNA_hg19	148241465	148241628	0	+	.	.
chr1	anno1034	snRNA_hg19	148604908	148605072	0	-	.	.
chr1	anno1035	snRNA_hg19	148766938	148767102	0	-	.	.
chr1	anno1036	snRNA_hg19	149146714	149146879	0	-	.	.
chr1	anno1037	snRNA_hg19	149194106	149194269	0	-	.	.
chr1	anno1038	snRNA_hg19	149215166	149215300	0	-	.	.
chr1	anno1039	snRNA_hg19	149224058	149224221	0	-	.	.
chr1	anno1040	snRNA_hg19	149286177	149286322	0	-	.	.
chr1	anno1041	snRNA_hg19	149514090	149514256	0	-	.	.
chr1	anno1042	snRNA_hg19	149605917	149606079	0	+	.	.
chr1	anno1043	snRNA_hg19	149671723	149671868	0	-	.	.
chr1	anno1044	snRNA_hg19	150209315	150209504	0	+	.	.
chr1	anno1045	snRNA_hg19	150674342	150674448	0	+	.	.
chr1	anno1046	snRNA_hg19	150785067	150785174	0	-	.	.
chr1	anno1047	snRNA_hg19	150995222	150995328	0	-	.	.
chr1	anno1048	snRNA_hg19	151601800	151601906	0	+	.	.
chr1	anno1049	snRNA_hg19	151720073	151720176	0	-	.	.
chr1	anno1050	snRNA_hg19	153304098	153304204	0	+	.	.
chr1	anno1051	snRNA_hg19	154012392	154012498	0	-	.	.
chr1	anno1052	snRNA_hg19	154267979	154268077	0	+	.	.
chr1	anno1053	snRNA_hg19	154270126	154270224	0	+	.	.
chr1	anno1054	snRNA_hg19	154311219	154311278	0	+	.	.
chr1	anno1055	snRNA_hg19	155115747	155115808	0	+	.	.
chr1	anno1056	snRNA_hg19	155328503	155328609	0	-	.	.
chr1	anno1057	snRNA_hg19	155389188	155389291	0	+	.	.
chr1	anno1058	snRNA_hg19	155864072	155864177	0	+	.	.
chr1	anno1059	snRNA_hg19	160362558	160362699	0	-	.	.
chr1	anno1060	snRNA_hg19	161371079	161371185	0	+	.	.
chr1	anno1061	snRNA_hg19	164320510	164320625	0	+	.	.
chr1	anno1062	snRNA_hg19	164608802	164608908	0	+	.	.
chr1	anno1063	snRNA_hg19	164949272	164949374	0	-	.	.
chr1	anno1064	snRNA_hg19	168232613	168232719	0	-	.	.
chr1	anno1065	snRNA_hg19	171387783	171387889	0	-	.	.
chr1	anno1066	snRNA_hg19	171488955	171489052	0	-	.	.
chr1	anno1067	snRNA_hg19	172335680	172335786	0	+	.	.
chr1	anno1068	snRNA_hg19	172582568	172582674	0	-	.	.
chr1	anno1069	snRNA_hg19	174965661	174965766	0	+	.	.
chr1	anno1070	snRNA_hg19	176212998	176213165	0	-	.	.
chr1	anno1071	snRNA_hg19	179545403	179545484	0	+	.	.
chr1	anno1072	snRNA_hg19	180318293	180318386	0	-	.	.
chr1	anno1073	snRNA_hg19	180727858	180727953	0	+	.	.
chr1	anno1074	snRNA_hg19	182296203	182296309	0	+	.	.
chr1	anno1075	snRNA_hg19	182951347	182951453	0	-	.	.
chr1	anno1076	snRNA_hg19	184790562	184790623	0	-	.	.
chr1	anno1077	snRNA_hg19	185403376	185403437	0	+	.	.
chr1	anno1078	snRNA_hg19	186280957	186281060	0	-	.	.
chr1	anno1079	snRNA_hg19	194457233	194457335	0	-	.	.
chr1	anno1080	snRNA_hg19	199857287	199857389	0	+	.	.
chr1	anno1081	snRNA_hg19	199977633	199977735	0	-	.	.
chr1	anno1082	snRNA_hg19	199983817	199983923	0	-	.	.
chr1	anno1083	snRNA_hg19	200023189	200023293	0	+	.	.
chr1	anno1084	snRNA_hg19	200902473	200902575	0	-	.	.
chr1	anno1085	snRNA_hg19	201702534	201702633	0	+	.	.
chr1	anno1086	snRNA_hg19	202379236	202379335	0	-	.	.
chr1	anno1087	snRNA_hg19	203288124	203288227	0	-	.	.
chr1	anno1088	snRNA_hg19	205535844	205535927	0	+	.	.
chr1	anno1089	snRNA_hg19	205564169	205564275	0	+	.	.
chr1	anno1090	snRNA_hg19	210547498	210547611	0	-	.	.
chr1	anno1091	snRNA_hg19	212865606	212865709	0	+	.	.
chr1	anno1092	snRNA_hg19	218303137	218303294	0	+	.	.
chr1	anno1093	snRNA_hg19	220999118	220999235	0	+	.	.
chr1	anno1094	snRNA_hg19	222010676	222010779	0	-	.	.
chr1	anno1095	snRNA_hg19	222676974	222677077	0	-	.	.
chr1	anno1096	snRNA_hg19	223547164	223547266	0	+	.	.
chr1	anno1097	snRNA_hg19	223877753	223877816	0	+	.	.
chr1	anno1098	snRNA_hg19	224163848	224163951	0	-	.	.
chr1	anno1099	snRNA_hg19	224493082	224493185	0	+	.	.
chr1	anno1100	snRNA_hg19	225928977	225929084	0	+	.	.
chr1	anno1101	snRNA_hg19	229518875	229518935	0	+	.	.
chr1	anno1102	snRNA_hg19	229670811	229670936	0	-	.	.
chr1	anno1103	snRNA_hg19	231806381	231806496	0	+	.	.
chr1	anno1104	snRNA_hg19	232835950	232836054	0	+	.	.
chr1	anno1105	snRNA_hg19	232967763	232967933	0	-	.	.
chr1	anno1106	snRNA_hg19	233584372	233584527	0	-	.	.
chr1	anno1107	snRNA_hg19	236026688	236026737	0	-	.	.
chr1	anno1108	snRNA_hg19	236078715	236078821	0	+	.	.
chr1	anno1109	snRNA_hg19	236431080	236431258	0	+	.	.
chr1	anno1110	snRNA_hg19	238488987	238489088	0	-	.	.
chr1	anno1111	snRNA_hg19	240816667	240816777	0	+	.	.
chr1	anno1112	snRNA_hg19	242187251	242187356	0	-	.	.
chr1	anno1113	snRNA_hg19	243244458	243244561	0	-	.	.
chr1	anno1114	snRNA_hg19	245118160	245118265	0	+	.	.
chr1	anno1115	snRNA_hg19	245186317	245186420	0	+	.	.
chr1	anno1116	snRNA_hg19	245207230	245207334	0	+	.	.
chr1	anno1117	snRNA_hg19	245297229	245297392	0	-	.	.
chr1	anno1118	snRNA_hg19	246352316	246352420	0	-	.	.
chr1	anno1119	snRNA_hg19	247770428	247770503	0	-	.	.
chr1	anno1120	snRNA_hg19	249206889	249206994	0	-	.	.
chr22	anno1121	snRNA_hg19	16276398	16276504	0	-	.	.
chr22	anno1122	snRNA_hg19	20771087	20771189	0	-	.	.
chr22	anno1123	snRNA_hg19	27431850	27431954	0	+	.	.
chr22	anno1124	snRNA_hg19	29530002	29530108	0	+	.	.
chr22	anno1125	snRNA_hg19	29587685	29587796	0	-	.	.
chr22	anno1126	snRNA_hg19	30295576	30295682	0	-	.	.
chr22	anno1127	snRNA_hg19	30306777	30306829	0	-	.	.
chr22	anno1128	snRNA_hg19	30817034	30817137	0	+	.	.
chr22	anno1129	snRNA_hg19	31618731	31618839	0	-	.	.
chr22	anno1130	snRNA_hg19	31784719	31784823	0	-	.	.
chr22	anno1131	snRNA_hg19	31875369	31875475	0	-	.	.
chr22	anno1132	snRNA_hg19	32233224	32233284	0	+	.	.
chr22	anno1133	snRNA_hg19	35645765	35645826	0	+	.	.
chr22	anno1134	snRNA_hg19	38287354	38287455	0	+	.	.
chr22	anno1135	snRNA_hg19	41313747	41313850	0	+	.	.
chr22	anno1136	snRNA_hg19	41564221	41564320	0	+	.	.
chr22	anno1137	snRNA_hg19	41773181	41773287	0	-	.	.
chr22	anno1138	snRNA_hg19	42075715	42075821	0	+	.	.
chr22	anno1139	snRNA_hg19	42118047	42118135	0	-	.	.
chr22	anno1140	snRNA_hg19	42965153	42965256	0	-	.	.
chr22	anno1141	snRNA_hg19	43011250	43011399	0	+	.	.
chr22	anno1142	snRNA_hg19	46020411	46020512	0	-	.	.
chr22	anno1143	snRNA_hg19	51129688	51129791	0	-	.	.
chr12	anno1144	snRNA_hg19	698696	698755	0	-	.	.
chr12	anno1145	snRNA_hg19	890299	890424	0	+	.	.
chr12	anno1146	snRNA_hg19	3038131	3038191	0	+	.	.
chr12	anno1147	snRNA_hg19	3063406	3063504	0	-	.	.
chr12	anno1148	snRNA_hg19	3835388	3835493	0	-	.	.
chr12	anno1149	snRNA_hg19	6818618	6818718	0	+	.	.
chr12	anno1150	snRNA_hg19	7052979	7053041	0	+	.	.
chr12	anno1151	snRNA_hg19	7271381	7271487	0	+	.	.
chr12	anno1152	snRNA_hg19	8637342	8637448	0	+	.	.
chr12	anno1153	snRNA_hg19	9362159	9362217	0	+	.	.
chr12	anno1154	snRNA_hg19	9776718	9776824	0	-	.	.
chr12	anno1155	snRNA_hg19	11315699	11315763	0	+	.	.
chr12	anno1156	snRNA_hg19	11699413	11699474	0	+	.	.
chr12	anno1157	snRNA_hg19	12379608	12379711	0	+	.	.
chr12	anno1158	snRNA_hg19	12442161	12442263	0	-	.	.
chr12	anno1159	snRNA_hg19	13612604	13612710	0	-	.	.
chr12	anno1160	snRNA_hg19	14403166	14403275	0	-	.	.
chr12	anno1161	snRNA_hg19	15824641	15824744	0	-	.	.
chr12	anno1162	snRNA_hg19	17224332	17224439	0	-	.	.
chr12	anno1163	snRNA_hg19	19598883	19598989	0	-	.	.
chr12	anno1164	snRNA_hg19	19877369	19877533	0	+	.	.
chr12	anno1165	snRNA_hg19	22348403	22348563	0	-	.	.
chr12	anno1166	snRNA_hg19	25557222	25557362	0	-	.	.
chr12	anno1167	snRNA_hg19	28472268	28472396	0	-	.	.
chr12	anno1168	snRNA_hg19	31519222	31519300	0	+	.	.
chr12	anno1169	snRNA_hg19	31549324	31549435	0	+	.	.
chr12	anno1170	snRNA_hg19	31747027	31747140	0	-	.	.
chr12	anno1171	snRNA_hg19	31955892	31956024	0	-	.	.
chr12	anno1172	snRNA_hg19	32630316	32630405	0	-	.	.
chr12	anno1173	snRNA_hg19	33729030	33729135	0	+	.	.
chr12	anno1174	snRNA_hg19	34076309	34076415	0	-	.	.
chr12	anno1175	snRNA_hg19	40947963	40948069	0	-	.	.
chr12	anno1176	snRNA_hg19	42792352	42792453	0	+	.	.
chr12	anno1177	snRNA_hg19	45948373	45948442	0	-	.	.
chr12	anno1178	snRNA_hg19	48475102	48475211	0	+	.	.
chr12	anno1179	snRNA_hg19	49285913	49286011	0	-	.	.
chr12	anno1180	snRNA_hg19	49369326	49369429	0	+	.	.
chr12	anno1181	snRNA_hg19	49986887	49986996	0	+	.	.
chr12	anno1182	snRNA_hg19	50650021	50650127	0	-	.	.
chr12	anno1183	snRNA_hg19	51027056	51027159	0	+	.	.
chr12	anno1184	snRNA_hg19	51050756	51050861	0	+	.	.
chr12	anno1185	snRNA_hg19	51407917	51408024	0	-	.	.
chr12	anno1186	snRNA_hg19	51431282	51431385	0	+	.	.
chr12	anno1187	snRNA_hg19	51556684	51556790	0	+	.	.
chr12	anno1188	snRNA_hg19	52381441	52381547	0	+	.	.
chr12	anno1189	snRNA_hg19	53532329	53532435	0	-	.	.
chr12	anno1190	snRNA_hg19	54711565	54711671	0	-	.	.
chr12	anno1191	snRNA_hg19	56268462	56268625	0	+	.	.
chr12	anno1192	snRNA_hg19	56746171	56746234	0	-	.	.
chr12	anno1193	snRNA_hg19	56982302	56982405	0	+	.	.
chr12	anno1194	snRNA_hg19	57809079	57809186	0	+	.	.
chr12	anno1195	snRNA_hg19	57904847	57904918	0	+	.	.
chr12	anno1196	snRNA_hg19	58199937	58200043	0	-	.	.
chr12	anno1197	snRNA_hg19	59762832	59762932	0	-	.	.
chr12	anno1198	snRNA_hg19	59844454	59844553	0	-	.	.
chr12	anno1199	snRNA_hg19	59980574	59980724	0	-	.	.
chr12	anno1200	snRNA_hg19	62727872	62727978	0	-	.	.
chr12	anno1201	snRNA_hg19	62939362	62939459	0	-	.	.
chr12	anno1202	snRNA_hg19	63244518	63244681	0	-	.	.
chr12	anno1203	snRNA_hg19	64598573	64598679	0	+	.	.
chr12	anno1204	snRNA_hg19	64622340	64622455	0	-	.	.
chr12	anno1205	snRNA_hg19	65332803	65332897	0	+	.	.
chr12	anno1206	snRNA_hg19	65489529	65489635	0	+	.	.
chr12	anno1207	snRNA_hg19	69305701	69305762	0	+	.	.
chr12	anno1208	snRNA_hg19	70837564	70837703	0	-	.	.
chr12	anno1209	snRNA_hg19	74072968	74073076	0	-	.	.
chr12	anno1210	snRNA_hg19	76533347	76533451	0	+	.	.
chr12	anno1211	snRNA_hg19	80462471	80462537	0	-	.	.
chr12	anno1212	snRNA_hg19	83415669	83415771	0	+	.	.
chr12	anno1213	snRNA_hg19	88975416	88975573	0	+	.	.
chr12	anno1214	snRNA_hg19	89676000	89676062	0	-	.	.
chr12	anno1215	snRNA_hg19	90147836	90147929	0	+	.	.
chr12	anno1216	snRNA_hg19	93346415	93346521	0	+	.	.
chr12	anno1217	snRNA_hg19	95684468	95684575	0	+	.	.
chr12	anno1218	snRNA_hg19	95832513	95832619	0	-	.	.
chr12	anno1219	snRNA_hg19	96186307	96186413	0	-	.	.
chr12	anno1220	snRNA_hg19	96697153	96697291	0	-	.	.
chr12	anno1221	snRNA_hg19	98115494	98115600	0	+	.	.
chr12	anno1222	snRNA_hg19	98811674	98811816	0	-	.	.
chr12	anno1223	snRNA_hg19	101593049	101593155	0	-	.	.
chr12	anno1224	snRNA_hg19	101805135	101805237	0	+	.	.
chr12	anno1225	snRNA_hg19	101860483	101860598	0	+	.	.
chr12	anno1226	snRNA_hg19	102159184	102159287	0	-	.	.
chr12	anno1227	snRNA_hg19	102190188	102190280	0	-	.	.
chr12	anno1228	snRNA_hg19	102265520	102265579	0	-	.	.
chr12	anno1229	snRNA_hg19	103507812	103507865	0	-	.	.
chr12	anno1230	snRNA_hg19	106676705	106676767	0	-	.	.
chr12	anno1231	snRNA_hg19	109062224	109062284	0	+	.	.
chr12	anno1232	snRNA_hg19	109320211	109320317	0	-	.	.
chr12	anno1233	snRNA_hg19	110005780	110005920	0	-	.	.
chr12	anno1234	snRNA_hg19	112002625	112002687	0	-	.	.
chr12	anno1235	snRNA_hg19	114040596	114040658	0	-	.	.
chr12	anno1236	snRNA_hg19	116520375	116520481	0	+	.	.
chr12	anno1237	snRNA_hg19	117219910	117220013	0	+	.	.
chr12	anno1238	snRNA_hg19	120729566	120729706	0	-	.	.
chr12	anno1239	snRNA_hg19	120730900	120731040	0	-	.	.
chr12	anno1240	snRNA_hg19	120751041	120751144	0	-	.	.
chr12	anno1241	snRNA_hg19	122042807	122042917	0	+	.	.
chr12	anno1242	snRNA_hg19	122346009	122346069	0	+	.	.
chr12	anno1243	snRNA_hg19	125386058	125386157	0	+	.	.
chr12	anno1244	snRNA_hg19	127805900	127806074	0	+	.	.
chr12	anno1245	snRNA_hg19	131354281	131354382	0	-	.	.
chr12	anno1246	snRNA_hg19	132299808	132299913	0	-	.	.
chr12	anno1247	snRNA_hg19	133411960	133412086	0	-	.	.
chr12	anno1248	snRNA_hg19	133571776	133571888	0	-	.	.
chr12	anno1249	snRNA_hg19	133814921	133815024	0	-	.	.
chr17	anno1250	snRNA_hg19	4523044	4523147	0	-	.	.
chr17	anno1251	snRNA_hg19	5417529	5417590	0	-	.	.
chr17	anno1252	snRNA_hg19	6110483	6110589	0	+	.	.
chr17	anno1253	snRNA_hg19	8414443	8414506	0	+	.	.
chr17	anno1254	snRNA_hg19	10761216	10761321	0	-	.	.
chr17	anno1255	snRNA_hg19	11939813	11939954	0	-	.	.
chr17	anno1256	snRNA_hg19	15214662	15214768	0	+	.	.
chr17	anno1257	snRNA_hg19	16002018	16002121	0	+	.	.
chr17	anno1258	snRNA_hg19	16041082	16041186	0	-	.	.
chr17	anno1259	snRNA_hg19	16595112	16595221	0	+	.	.
chr17	anno1260	snRNA_hg19	17073397	17073503	0	+	.	.
chr17	anno1261	snRNA_hg19	17481945	17482053	0	+	.	.
chr17	anno1262	snRNA_hg19	20029701	20029801	0	-	.	.
chr17	anno1263	snRNA_hg19	20193570	20193671	0	+	.	.
chr17	anno1264	snRNA_hg19	20226314	20226423	0	+	.	.
chr17	anno1265	snRNA_hg19	20797845	20797951	0	-	.	.
chr17	anno1266	snRNA_hg19	27715578	27715701	0	+	.	.
chr17	anno1267	snRNA_hg19	27751780	27751885	0	-	.	.
chr17	anno1268	snRNA_hg19	27772318	27772418	0	-	.	.
chr17	anno1269	snRNA_hg19	27968629	27968720	0	-	.	.
chr17	anno1270	snRNA_hg19	28615089	28615195	0	-	.	.
chr17	anno1271	snRNA_hg19	28687481	28687584	0	+	.	.
chr17	anno1272	snRNA_hg19	29188861	29188956	0	+	.	.
chr17	anno1273	snRNA_hg19	29890787	29890913	0	-	.	.
chr17	anno1274	snRNA_hg19	30040772	30040872	0	+	.	.
chr17	anno1275	snRNA_hg19	33420928	33420992	0	+	.	.
chr17	anno1276	snRNA_hg19	34773400	34773506	0	-	.	.
chr17	anno1277	snRNA_hg19	36267501	36267607	0	+	.	.
chr17	anno1278	snRNA_hg19	36911532	36911653	0	-	.	.
chr17	anno1279	snRNA_hg19	37638739	37638843	0	-	.	.
chr17	anno1280	snRNA_hg19	37702357	37702497	0	-	.	.
chr17	anno1281	snRNA_hg19	39624208	39624398	0	+	.	.
chr17	anno1282	snRNA_hg19	40592216	40592277	0	-	.	.
chr17	anno1283	snRNA_hg19	41043355	41043452	0	-	.	.
chr17	anno1284	snRNA_hg19	41464594	41464785	0	-	.	.
chr17	anno1285	snRNA_hg19	41473361	41473459	0	-	.	.
chr17	anno1286	snRNA_hg19	41489795	41489898	0	+	.	.
chr17	anno1287	snRNA_hg19	41522875	41522981	0	+	.	.
chr17	anno1288	snRNA_hg19	41550953	41551058	0	+	.	.
chr17	anno1289	snRNA_hg19	41563765	41563826	0	-	.	.
chr17	anno1290	snRNA_hg19	42213251	42213357	0	-	.	.
chr17	anno1291	snRNA_hg19	42384456	42384541	0	+	.	.
chr17	anno1292	snRNA_hg19	43556408	43556462	0	-	.	.
chr17	anno1293	snRNA_hg19	44204762	44204817	0	+	.	.
chr17	anno1294	snRNA_hg19	44998490	44998615	0	+	.	.
chr17	anno1295	snRNA_hg19	45336724	45336786	0	-	.	.
chr17	anno1296	snRNA_hg19	46166040	46166146	0	-	.	.
chr17	anno1297	snRNA_hg19	46274042	46274148	0	-	.	.
chr17	anno1298	snRNA_hg19	47026723	47026882	0	-	.	.
chr17	anno1299	snRNA_hg19	47113714	47113817	0	+	.	.
chr17	anno1300	snRNA_hg19	47403202	47403263	0	-	.	.
chr17	anno1301	snRNA_hg19	48043439	48043540	0	-	.	.
chr17	anno1302	snRNA_hg19	53629171	53629281	0	+	.	.
chr17	anno1303	snRNA_hg19	54948531	54948637	0	+	.	.
chr17	anno1304	snRNA_hg19	55762890	55762953	0	-	.	.
chr17	anno1305	snRNA_hg19	56736510	56736666	0	-	.	.
chr17	anno1306	snRNA_hg19	56743898	56744058	0	-	.	.
chr17	anno1307	snRNA_hg19	56754935	56755098	0	-	.	.
chr17	anno1308	snRNA_hg19	56756888	56757051	0	-	.	.
chr17	anno1309	snRNA_hg19	56913260	56913355	0	+	.	.
chr17	anno1310	snRNA_hg19	57206637	57206819	0	-	.	.
chr17	anno1311	snRNA_hg19	57614720	57614860	0	-	.	.
chr17	anno1312	snRNA_hg19	57924799	57924905	0	-	.	.
chr17	anno1313	snRNA_hg19	58739694	58739798	0	-	.	.
chr17	anno1314	snRNA_hg19	60460465	60460527	0	+	.	.
chr17	anno1315	snRNA_hg19	60761266	60761371	0	+	.	.
chr17	anno1316	snRNA_hg19	61650603	61650706	0	-	.	.
chr17	anno1317	snRNA_hg19	62821883	62821937	0	-	.	.
chr17	anno1318	snRNA_hg19	64634389	64634492	0	+	.	.
chr17	anno1319	snRNA_hg19	69294297	69294359	0	-	.	.
chr17	anno1320	snRNA_hg19	69307309	69307383	0	+	.	.
chr17	anno1321	snRNA_hg19	73027192	73027281	0	+	.	.
chr17	anno1322	snRNA_hg19	73405167	73405269	0	-	.	.
chr17	anno1323	snRNA_hg19	74333397	74333503	0	+	.	.
chr17	anno1324	snRNA_hg19	74652402	74652504	0	+	.	.
chr17	anno1325	snRNA_hg19	74748994	74749097	0	+	.	.
chr17	anno1326	snRNA_hg19	75148643	75148756	0	-	.	.
chr17	anno1327	snRNA_hg19	75916180	75916340	0	+	.	.
chr17	anno1328	snRNA_hg19	76063028	76063134	0	+	.	.
chr17	anno1329	snRNA_hg19	76692776	76692879	0	-	.	.
chr6	anno1330	snRNA_hg19	10222269	10222394	0	+	.	.
chr6	anno1331	snRNA_hg19	11503742	11503904	0	-	.	.
chr6	anno1332	snRNA_hg19	13214288	13214451	0	+	.	.
chr6	anno1333	snRNA_hg19	13680312	13680373	0	+	.	.
chr6	anno1334	snRNA_hg19	14156693	14156754	0	+	.	.
chr6	anno1335	snRNA_hg19	14646766	14646869	0	+	.	.
chr6	anno1336	snRNA_hg19	15315151	15315257	0	+	.	.
chr6	anno1337	snRNA_hg19	15324598	15324703	0	-	.	.
chr6	anno1338	snRNA_hg19	16205245	16205351	0	+	.	.
chr6	anno1339	snRNA_hg19	17619764	17619865	0	+	.	.
chr6	anno1340	snRNA_hg19	18307204	18307310	0	-	.	.
chr6	anno1341	snRNA_hg19	19642656	19642760	0	-	.	.
chr6	anno1342	snRNA_hg19	20452600	20452704	0	-	.	.
chr6	anno1343	snRNA_hg19	20993705	20993799	0	-	.	.
chr6	anno1344	snRNA_hg19	23125209	23125315	0	-	.	.
chr6	anno1345	snRNA_hg19	24365879	24365982	0	+	.	.
chr6	anno1346	snRNA_hg19	25383827	25383930	0	+	.	.
chr6	anno1347	snRNA_hg19	26353199	26353264	0	-	.	.
chr6	anno1348	snRNA_hg19	26519579	26519686	0	-	.	.
chr6	anno1349	snRNA_hg19	27077569	27077759	0	-	.	.
chr6	anno1350	snRNA_hg19	27564191	27564296	0	+	.	.
chr6	anno1351	snRNA_hg19	27865282	27865344	0	-	.	.
chr6	anno1352	snRNA_hg19	28378047	28378233	0	+	.	.
chr6	anno1353	snRNA_hg19	28883422	28883521	0	+	.	.
chr6	anno1354	snRNA_hg19	31050787	31050886	0	+	.	.
chr6	anno1355	snRNA_hg19	31337911	31338017	0	+	.	.
chr6	anno1356	snRNA_hg19	31724728	31724830	0	-	.	.
chr6	anno1357	snRNA_hg19	32320654	32320760	0	+	.	.
chr6	anno1358	snRNA_hg19	32517717	32517867	0	-	.	.
chr6	anno1359	snRNA_hg19	36607322	36607449	0	-	.	.
chr6	anno1360	snRNA_hg19	37883349	37883518	0	+	.	.
chr6	anno1361	snRNA_hg19	39588121	39588240	0	-	.	.
chr6	anno1362	snRNA_hg19	40375592	40375694	0	+	.	.
chr6	anno1363	snRNA_hg19	41270204	41270310	0	-	.	.
chr6	anno1364	snRNA_hg19	41986146	41986252	0	-	.	.
chr6	anno1365	snRNA_hg19	42631900	42632006	0	+	.	.
chr6	anno1366	snRNA_hg19	43441924	43442030	0	+	.	.
chr6	anno1367	snRNA_hg19	43509912	43509973	0	-	.	.
chr6	anno1368	snRNA_hg19	45613841	45613912	0	+	.	.
chr6	anno1369	snRNA_hg19	45986482	45986588	0	+	.	.
chr6	anno1370	snRNA_hg19	47791126	47791286	0	+	.	.
chr6	anno1371	snRNA_hg19	49312460	49312521	0	-	.	.
chr6	anno1372	snRNA_hg19	53018593	53018696	0	-	.	.
chr6	anno1373	snRNA_hg19	53084059	53084222	0	+	.	.
chr6	anno1374	snRNA_hg19	54651185	54651290	0	+	.	.
chr6	anno1375	snRNA_hg19	56810528	56810635	0	+	.	.
chr6	anno1376	snRNA_hg19	67438736	67438797	0	-	.	.
chr6	anno1377	snRNA_hg19	68256544	68256647	0	+	.	.
chr6	anno1378	snRNA_hg19	71222997	71223059	0	+	.	.
chr6	anno1379	snRNA_hg19	71892315	71892421	0	+	.	.
chr6	anno1380	snRNA_hg19	72362177	72362314	0	-	.	.
chr6	anno1381	snRNA_hg19	74173796	74173900	0	+	.	.
chr6	anno1382	snRNA_hg19	76183454	76183610	0	-	.	.
chr6	anno1383	snRNA_hg19	76302771	76302861	0	+	.	.
chr6	anno1384	snRNA_hg19	76353800	76353893	0	+	.	.
chr6	anno1385	snRNA_hg19	76477776	76477875	0	-	.	.
chr6	anno1386	snRNA_hg19	76802551	76802657	0	+	.	.
chr6	anno1387	snRNA_hg19	77156705	77156806	0	-	.	.
chr6	anno1388	snRNA_hg19	77267370	77267471	0	-	.	.
chr6	anno1389	snRNA_hg19	82920055	82920157	0	-	.	.
chr6	anno1390	snRNA_hg19	86461299	86461471	0	+	.	.
chr6	anno1391	snRNA_hg19	86702739	86702877	0	-	.	.
chr6	anno1392	snRNA_hg19	88198163	88198270	0	+	.	.
chr6	anno1393	snRNA_hg19	89773219	89773409	0	-	.	.
chr6	anno1394	snRNA_hg19	97097329	97097467	0	-	.	.
chr6	anno1395	snRNA_hg19	105214697	105214801	0	+	.	.
chr6	anno1396	snRNA_hg19	105493437	105493543	0	-	.	.
chr6	anno1397	snRNA_hg19	106752051	106752161	0	+	.	.
chr6	anno1398	snRNA_hg19	107055591	107055694	0	+	.	.
chr6	anno1399	snRNA_hg19	107186823	107186929	0	-	.	.
chr6	anno1400	snRNA_hg19	107454275	107454374	0	+	.	.
chr6	anno1401	snRNA_hg19	108251292	108251386	0	+	.	.
chr6	anno1402	snRNA_hg19	108613970	108614073	0	+	.	.
chr6	anno1403	snRNA_hg19	108713277	108713381	0	+	.	.
chr6	anno1404	snRNA_hg19	109380712	109380817	0	-	.	.
chr6	anno1405	snRNA_hg19	111043453	111043551	0	-	.	.
chr6	anno1406	snRNA_hg19	111177620	111177725	0	+	.	.
chr6	anno1407	snRNA_hg19	111329473	111329579	0	-	.	.
chr6	anno1408	snRNA_hg19	111412416	111412535	0	-	.	.
chr6	anno1409	snRNA_hg19	112517642	112517748	0	-	.	.
chr6	anno1410	snRNA_hg19	113292695	113292801	0	+	.	.
chr6	anno1411	snRNA_hg19	115188037	115188140	0	-	.	.
chr6	anno1412	snRNA_hg19	117778897	117779001	0	-	.	.
chr6	anno1413	snRNA_hg19	119648446	119648550	0	+	.	.
chr6	anno1414	snRNA_hg19	120847440	120847546	0	-	.	.
chr6	anno1415	snRNA_hg19	121675500	121675606	0	+	.	.
chr6	anno1416	snRNA_hg19	121775127	121775267	0	-	.	.
chr6	anno1417	snRNA_hg19	121863632	121863772	0	-	.	.
chr6	anno1418	snRNA_hg19	121901478	121901667	0	-	.	.
chr6	anno1419	snRNA_hg19	122532794	122532957	0	+	.	.
chr6	anno1420	snRNA_hg19	126911433	126911539	0	-	.	.
chr6	anno1421	snRNA_hg19	129758020	129758125	0	-	.	.
chr6	anno1422	snRNA_hg19	131963958	131964106	0	-	.	.
chr6	anno1423	snRNA_hg19	139180164	139180270	0	-	.	.
chr6	anno1424	snRNA_hg19	145784374	145784535	0	-	.	.
chr6	anno1425	snRNA_hg19	146960836	146960905	0	+	.	.
chr6	anno1426	snRNA_hg19	148599808	148599914	0	+	.	.
chr6	anno1427	snRNA_hg19	149838092	149838153	0	+	.	.
chr6	anno1428	snRNA_hg19	150647759	150647899	0	-	.	.
chr6	anno1429	snRNA_hg19	151260358	151260464	0	+	.	.
chr6	anno1430	snRNA_hg19	151522476	151522579	0	+	.	.
chr6	anno1431	snRNA_hg19	151601650	151601747	0	-	.	.
chr6	anno1432	snRNA_hg19	151936908	151937014	0	-	.	.
chr6	anno1433	snRNA_hg19	154002582	154002688	0	+	.	.
chr6	anno1434	snRNA_hg19	155146310	155146413	0	-	.	.
chr6	anno1435	snRNA_hg19	155976097	155976160	0	-	.	.
chr6	anno1436	snRNA_hg19	158355200	158355289	0	+	.	.
chr6	anno1437	snRNA_hg19	159347498	159347603	0	-	.	.
chr6	anno1438	snRNA_hg19	160141447	160141572	0	-	.	.
chr6	anno1439	snRNA_hg19	166131723	166131826	0	-	.	.
chr6	anno1440	snRNA_hg19	166622891	166622994	0	+	.	.
chr3	anno1441	snRNA_hg19	324372	324475	0	-	.	.
chr3	anno1442	snRNA_hg19	8406215	8406334	0	-	.	.
chr3	anno1443	snRNA_hg19	9960735	9960837	0	-	.	.
chr3	anno1444	snRNA_hg19	10079236	10079339	0	+	.	.
chr3	anno1445	snRNA_hg19	10258896	10259003	0	+	.	.
chr3	anno1446	snRNA_hg19	12543122	12543203	0	-	.	.
chr3	anno1447	snRNA_hg19	12556205	12556306	0	+	.	.
chr3	anno1448	snRNA_hg19	14572489	14572595	0	-	.	.
chr3	anno1449	snRNA_hg19	15381256	15381362	0	+	.	.
chr3	anno1450	snRNA_hg19	15474617	15474723	0	-	.	.
chr3	anno1451	snRNA_hg19	17706455	17706517	0	+	.	.
chr3	anno1452	snRNA_hg19	18996435	18996541	0	-	.	.
chr3	anno1453	snRNA_hg19	20038295	20038417	0	+	.	.
chr3	anno1454	snRNA_hg19	20310457	20310562	0	-	.	.
chr3	anno1455	snRNA_hg19	20549136	20549248	0	-	.	.
chr3	anno1456	snRNA_hg19	23655152	23655250	0	-	.	.
chr3	anno1457	snRNA_hg19	23682980	23683083	0	-	.	.
chr3	anno1458	snRNA_hg19	25377484	25377549	0	+	.	.
chr3	anno1459	snRNA_hg19	27307071	27307174	0	-	.	.
chr3	anno1460	snRNA_hg19	27555362	27555523	0	+	.	.
chr3	anno1461	snRNA_hg19	33455642	33455703	0	+	.	.
chr3	anno1462	snRNA_hg19	35298332	35298438	0	-	.	.
chr3	anno1463	snRNA_hg19	37009682	37009807	0	-	.	.
chr3	anno1464	snRNA_hg19	37181818	37181921	0	+	.	.
chr3	anno1465	snRNA_hg19	37614642	37614704	0	-	.	.
chr3	anno1466	snRNA_hg19	38345264	38345370	0	-	.	.
chr3	anno1467	snRNA_hg19	39067478	39067584	0	+	.	.
chr3	anno1468	snRNA_hg19	40011616	40011757	0	+	.	.
chr3	anno1469	snRNA_hg19	40540382	40540494	0	-	.	.
chr3	anno1470	snRNA_hg19	42263332	42263457	0	+	.	.
chr3	anno1471	snRNA_hg19	44112579	44112678	0	+	.	.
chr3	anno1472	snRNA_hg19	45075966	45076080	0	-	.	.
chr3	anno1473	snRNA_hg19	48221818	48221879	0	+	.	.
chr3	anno1474	snRNA_hg19	51645454	51645578	0	-	.	.
chr3	anno1475	snRNA_hg19	52585862	52585959	0	-	.	.
chr3	anno1476	snRNA_hg19	52594586	52594723	0	+	.	.
chr3	anno1477	snRNA_hg19	57498177	57498282	0	+	.	.
chr3	anno1478	snRNA_hg19	57521979	57522085	0	-	.	.
chr3	anno1479	snRNA_hg19	57534565	57534672	0	+	.	.
chr3	anno1480	snRNA_hg19	57605174	57605299	0	+	.	.
chr3	anno1481	snRNA_hg19	62103974	62104184	0	-	.	.
chr3	anno1482	snRNA_hg19	62800057	62800166	0	+	.	.
chr3	anno1483	snRNA_hg19	64497431	64497533	0	+	.	.
chr3	anno1484	snRNA_hg19	66343538	66343644	0	-	.	.
chr3	anno1485	snRNA_hg19	70857501	70857603	0	+	.	.
chr3	anno1486	snRNA_hg19	72625842	72626005	0	+	.	.
chr3	anno1487	snRNA_hg19	73076959	73077024	0	+	.	.
chr3	anno1488	snRNA_hg19	73141299	73141408	0	-	.	.
chr3	anno1489	snRNA_hg19	73160143	73160333	0	+	.	.
chr3	anno1490	snRNA_hg19	73290940	73291047	0	-	.	.
chr3	anno1491	snRNA_hg19	73643091	73643153	0	-	.	.
chr3	anno1492	snRNA_hg19	77141208	77141314	0	+	.	.
chr3	anno1493	snRNA_hg19	77860892	77860995	0	-	.	.
chr3	anno1494	snRNA_hg19	81558627	81558815	0	+	.	.
chr3	anno1495	snRNA_hg19	86284471	86284574	0	+	.	.
chr3	anno1496	snRNA_hg19	87791693	87791799	0	-	.	.
chr3	anno1497	snRNA_hg19	87959370	87959495	0	+	.	.
chr3	anno1498	snRNA_hg19	90233784	90233883	0	+	.	.
chr3	anno1499	snRNA_hg19	93562608	93562706	0	+	.	.
chr3	anno1500	snRNA_hg19	93695873	93695979	0	+	.	.
chr3	anno1501	snRNA_hg19	93817351	93817410	0	-	.	.
chr3	anno1502	snRNA_hg19	96327658	96327761	0	-	.	.
chr3	anno1503	snRNA_hg19	98523822	98523928	0	-	.	.
chr3	anno1504	snRNA_hg19	98627303	98627408	0	+	.	.
chr3	anno1505	snRNA_hg19	98706231	98706293	0	+	.	.
chr3	anno1506	snRNA_hg19	100671471	100671577	0	+	.	.
chr3	anno1507	snRNA_hg19	101334670	101334772	0	+	.	.
chr3	anno1508	snRNA_hg19	102473908	102474014	0	-	.	.
chr3	anno1509	snRNA_hg19	102878804	102878968	0	+	.	.
chr3	anno1510	snRNA_hg19	106726415	106726517	0	+	.	.
chr3	anno1511	snRNA_hg19	108943976	108944074	0	+	.	.
chr3	anno1512	snRNA_hg19	110270692	110270812	0	-	.	.
chr3	anno1513	snRNA_hg19	116683959	116684074	0	-	.	.
chr3	anno1514	snRNA_hg19	117263052	117263158	0	+	.	.
chr3	anno1515	snRNA_hg19	119060681	119060787	0	-	.	.
chr3	anno1516	snRNA_hg19	121374322	121374451	0	-	.	.
chr3	anno1517	snRNA_hg19	124126538	124126630	0	+	.	.
chr3	anno1518	snRNA_hg19	124837941	124838044	0	-	.	.
chr3	anno1519	snRNA_hg19	125107778	125107841	0	+	.	.
chr3	anno1520	snRNA_hg19	125879126	125879288	0	-	.	.
chr3	anno1521	snRNA_hg19	126959811	126959917	0	-	.	.
chr3	anno1522	snRNA_hg19	127793916	127794092	0	-	.	.
chr3	anno1523	snRNA_hg19	127860718	127860820	0	-	.	.
chr3	anno1524	snRNA_hg19	129538620	129538719	0	+	.	.
chr3	anno1525	snRNA_hg19	130811665	130811771	0	-	.	.
chr3	anno1526	snRNA_hg19	133383779	133383878	0	+	.	.
chr3	anno1527	snRNA_hg19	134499369	134499469	0	-	.	.
chr3	anno1528	snRNA_hg19	136148926	136149025	0	-	.	.
chr3	anno1529	snRNA_hg19	136351990	136352048	0	+	.	.
chr3	anno1530	snRNA_hg19	136440236	136440337	0	-	.	.
chr3	anno1531	snRNA_hg19	139107119	139107206	0	+	.	.
chr3	anno1532	snRNA_hg19	141621766	141621872	0	-	.	.
chr3	anno1533	snRNA_hg19	141864296	141864397	0	+	.	.
chr3	anno1534	snRNA_hg19	142126499	142126579	0	-	.	.
chr3	anno1535	snRNA_hg19	142139047	142139211	0	-	.	.
chr3	anno1536	snRNA_hg19	142520049	142520110	0	+	.	.
chr3	anno1537	snRNA_hg19	146289264	146289370	0	+	.	.
chr3	anno1538	snRNA_hg19	146714394	146714500	0	-	.	.
chr3	anno1539	snRNA_hg19	149243418	149243513	0	+	.	.
chr3	anno1540	snRNA_hg19	149496796	149496895	0	-	.	.
chr3	anno1541	snRNA_hg19	149635129	149635236	0	-	.	.
chr3	anno1542	snRNA_hg19	153189255	153189360	0	-	.	.
chr3	anno1543	snRNA_hg19	159526205	159526359	0	-	.	.
chr3	anno1544	snRNA_hg19	160190136	160190204	0	-	.	.
chr3	anno1545	snRNA_hg19	168192986	168193176	0	+	.	.
chr3	anno1546	snRNA_hg19	169437975	169438081	0	-	.	.
chr3	anno1547	snRNA_hg19	169775089	169775217	0	+	.	.
chr3	anno1548	snRNA_hg19	169867633	169867739	0	+	.	.
chr3	anno1549	snRNA_hg19	169878723	169878784	0	+	.	.
chr3	anno1550	snRNA_hg19	170712659	170712822	0	-	.	.
chr3	anno1551	snRNA_hg19	171222034	171222140	0	-	.	.
chr3	anno1552	snRNA_hg19	172420914	172421015	0	+	.	.
chr3	anno1553	snRNA_hg19	172514219	172514348	0	-	.	.
chr3	anno1554	snRNA_hg19	175115036	175115137	0	-	.	.
chr3	anno1555	snRNA_hg19	175327267	175327401	0	+	.	.
chr3	anno1556	snRNA_hg19	175485346	175485449	0	+	.	.
chr3	anno1557	snRNA_hg19	176843805	176843908	0	-	.	.
chr3	anno1558	snRNA_hg19	177725460	177725567	0	-	.	.
chr3	anno1559	snRNA_hg19	180298845	180298951	0	+	.	.
chr3	anno1560	snRNA_hg19	180949525	180949631	0	+	.	.
chr3	anno1561	snRNA_hg19	186489630	186489736	0	-	.	.
chr3	anno1562	snRNA_hg19	189883206	189883312	0	-	.	.
chr3	anno1563	snRNA_hg19	192447344	192447505	0	-	.	.
chr3	anno1564	snRNA_hg19	194254232	194254312	0	-	.	.
chr3	anno1565	snRNA_hg19	194935516	194935622	0	+	.	.
chr3	anno1566	snRNA_hg19	195249885	195250019	0	-	.	.
chr3	anno1567	snRNA_hg19	195655460	195655646	0	-	.	.
chr3	anno1568	snRNA_hg19	195799690	195799751	0	+	.	.
chr3	anno1569	snRNA_hg19	196068480	196068586	0	-	.	.
chr3	anno1570	snRNA_hg19	196120581	196120683	0	-	.	.
chr3	anno1571	snRNA_hg19	196435730	196435835	0	-	.	.
chr3	anno1572	snRNA_hg19	196442094	196442148	0	-	.	.
chr3	anno1573	snRNA_hg19	196474063	196474195	0	-	.	.
chr3	anno1574	snRNA_hg19	196511851	196511957	0	-	.	.
chr3	anno1575	snRNA_hg19	197621378	197621484	0	+	.	.
chr3	anno1576	snRNA_hg19	197721472	197721580	0	+	.	.
chr3	anno1577	snRNA_hg19	197798182	197798288	0	-	.	.
chr3	anno1578	snRNA_hg19	197923617	197923720	0	+	.	.
chr4	anno1579	snRNA_hg19	3045828	3045934	0	+	.	.
chr4	anno1580	snRNA_hg19	3080209	3080270	0	-	.	.
chr4	anno1581	snRNA_hg19	12314212	12314314	0	+	.	.
chr4	anno1582	snRNA_hg19	13052966	13053035	0	+	.	.
chr4	anno1583	snRNA_hg19	16010299	16010410	0	-	.	.
chr4	anno1584	snRNA_hg19	22120606	22120712	0	+	.	.
chr4	anno1585	snRNA_hg19	25600186	25600247	0	-	.	.
chr4	anno1586	snRNA_hg19	29512257	29512359	0	+	.	.
chr4	anno1587	snRNA_hg19	33786557	33786615	0	+	.	.
chr4	anno1588	snRNA_hg19	35497520	35497625	0	+	.	.
chr4	anno1589	snRNA_hg19	39299225	39299331	0	-	.	.
chr4	anno1590	snRNA_hg19	39400769	39400868	0	+	.	.
chr4	anno1591	snRNA_hg19	39622632	39622693	0	+	.	.
chr4	anno1592	snRNA_hg19	40079504	40079602	0	+	.	.
chr4	anno1593	snRNA_hg19	40379469	40379530	0	-	.	.
chr4	anno1594	snRNA_hg19	41086624	41086730	0	+	.	.
chr4	anno1595	snRNA_hg19	41115959	41116062	0	+	.	.
chr4	anno1596	snRNA_hg19	41773962	41774120	0	-	.	.
chr4	anno1597	snRNA_hg19	45482047	45482153	0	+	.	.
chr4	anno1598	snRNA_hg19	46533254	46533359	0	-	.	.
chr4	anno1599	snRNA_hg19	48108098	48108205	0	-	.	.
chr4	anno1600	snRNA_hg19	48111370	48111427	0	-	.	.
chr4	anno1601	snRNA_hg19	48576470	48576537	0	-	.	.
chr4	anno1602	snRNA_hg19	48934772	48934871	0	-	.	.
chr4	anno1603	snRNA_hg19	53361015	53361118	0	+	.	.
chr4	anno1604	snRNA_hg19	54131628	54131734	0	-	.	.
chr4	anno1605	snRNA_hg19	55898132	55898238	0	-	.	.
chr4	anno1606	snRNA_hg19	56160657	56160765	0	+	.	.
chr4	anno1607	snRNA_hg19	56664802	56664897	0	+	.	.
chr4	anno1608	snRNA_hg19	56751761	56751867	0	+	.	.
chr4	anno1609	snRNA_hg19	57154651	57154750	0	-	.	.
chr4	anno1610	snRNA_hg19	57868858	57868958	0	+	.	.
chr4	anno1611	snRNA_hg19	60699781	60699885	0	+	.	.
chr4	anno1612	snRNA_hg19	65263412	65263505	0	-	.	.
chr4	anno1613	snRNA_hg19	66672958	66673153	0	-	.	.
chr4	anno1614	snRNA_hg19	67762980	67763089	0	+	.	.
chr4	anno1615	snRNA_hg19	68295309	68295472	0	-	.	.
chr4	anno1616	snRNA_hg19	68869613	68869719	0	+	.	.
chr4	anno1617	snRNA_hg19	71567472	71567575	0	+	.	.
chr4	anno1618	snRNA_hg19	71568735	71568840	0	-	.	.
chr4	anno1619	snRNA_hg19	71713853	71713935	0	-	.	.
chr4	anno1620	snRNA_hg19	71717847	71717957	0	+	.	.
chr4	anno1621	snRNA_hg19	73830895	73831020	0	+	.	.
chr4	anno1622	snRNA_hg19	73892465	73892590	0	+	.	.
chr4	anno1623	snRNA_hg19	76750607	76750742	0	-	.	.
chr4	anno1624	snRNA_hg19	77277763	77277868	0	-	.	.
chr4	anno1625	snRNA_hg19	77453375	77453480	0	-	.	.
chr4	anno1626	snRNA_hg19	78071481	78071590	0	-	.	.
chr4	anno1627	snRNA_hg19	82255457	82255572	0	+	.	.
chr4	anno1628	snRNA_hg19	83095700	83095806	0	+	.	.
chr4	anno1629	snRNA_hg19	83924565	83924670	0	+	.	.
chr4	anno1630	snRNA_hg19	85154810	85154916	0	+	.	.
chr4	anno1631	snRNA_hg19	85807539	85807639	0	-	.	.
chr4	anno1632	snRNA_hg19	88921389	88921553	0	+	.	.
chr4	anno1633	snRNA_hg19	89122855	89122962	0	+	.	.
chr4	anno1634	snRNA_hg19	89127579	89127704	0	-	.	.
chr4	anno1635	snRNA_hg19	89147881	89147981	0	+	.	.
chr4	anno1636	snRNA_hg19	89196357	89196460	0	-	.	.
chr4	anno1637	snRNA_hg19	89605999	89606105	0	-	.	.
chr4	anno1638	snRNA_hg19	90052003	90052104	0	+	.	.
chr4	anno1639	snRNA_hg19	96789818	96789915	0	-	.	.
chr4	anno1640	snRNA_hg19	97073448	97073554	0	-	.	.
chr4	anno1641	snRNA_hg19	99887966	99888024	0	-	.	.
chr4	anno1642	snRNA_hg19	102645033	102645137	0	+	.	.
chr4	anno1643	snRNA_hg19	103758204	103758256	0	-	.	.
chr4	anno1644	snRNA_hg19	104845697	104845798	0	+	.	.
chr4	anno1645	snRNA_hg19	105895819	105895928	0	+	.	.
chr4	anno1646	snRNA_hg19	106328154	106328249	0	+	.	.
chr4	anno1647	snRNA_hg19	108356275	108356377	0	+	.	.
chr4	anno1648	snRNA_hg19	108788963	108789066	0	-	.	.
chr4	anno1649	snRNA_hg19	109573306	109573412	0	+	.	.
chr4	anno1650	snRNA_hg19	110913481	110913587	0	+	.	.
chr4	anno1651	snRNA_hg19	111199341	111199447	0	+	.	.
chr4	anno1652	snRNA_hg19	112252568	112252674	0	+	.	.
chr4	anno1653	snRNA_hg19	114341479	114341642	0	+	.	.
chr4	anno1654	snRNA_hg19	117760435	117760541	0	+	.	.
chr4	anno1655	snRNA_hg19	119527605	119527708	0	+	.	.
chr4	anno1656	snRNA_hg19	120288717	120288801	0	+	.	.
chr4	anno1657	snRNA_hg19	120355160	120355263	0	-	.	.
chr4	anno1658	snRNA_hg19	121731624	121731724	0	+	.	.
chr4	anno1659	snRNA_hg19	122113952	122114058	0	-	.	.
chr4	anno1660	snRNA_hg19	128813146	128813237	0	+	.	.
chr4	anno1661	snRNA_hg19	132194397	132194503	0	+	.	.
chr4	anno1662	snRNA_hg19	136236573	136236677	0	-	.	.
chr4	anno1663	snRNA_hg19	136917084	136917247	0	-	.	.
chr4	anno1664	snRNA_hg19	139976629	139976732	0	+	.	.
chr4	anno1665	snRNA_hg19	140152180	140152273	0	-	.	.
chr4	anno1666	snRNA_hg19	140177811	140177914	0	-	.	.
chr4	anno1667	snRNA_hg19	140239532	140239640	0	+	.	.
chr4	anno1668	snRNA_hg19	147501200	147501362	0	+	.	.
chr4	anno1669	snRNA_hg19	149912724	149912785	0	-	.	.
chr4	anno1670	snRNA_hg19	150855528	150855635	0	+	.	.
chr4	anno1671	snRNA_hg19	151130858	151130920	0	+	.	.
chr4	anno1672	snRNA_hg19	152221670	152221765	0	+	.	.
chr4	anno1673	snRNA_hg19	154186814	154186907	0	-	.	.
chr4	anno1674	snRNA_hg19	155465085	155465189	0	-	.	.
chr4	anno1675	snRNA_hg19	155708270	155708430	0	+	.	.
chr4	anno1676	snRNA_hg19	155711443	155711636	0	+	.	.
chr4	anno1677	snRNA_hg19	158122714	158122820	0	-	.	.
chr4	anno1678	snRNA_hg19	159316546	159316686	0	+	.	.
chr4	anno1679	snRNA_hg19	159715742	159715848	0	-	.	.
chr4	anno1680	snRNA_hg19	165541884	165541989	0	+	.	.
chr4	anno1681	snRNA_hg19	165708442	165708548	0	+	.	.
chr4	anno1682	snRNA_hg19	166173732	166173813	0	+	.	.
chr4	anno1683	snRNA_hg19	169607759	169607867	0	-	.	.
chr4	anno1684	snRNA_hg19	169806506	169806612	0	+	.	.
chr4	anno1685	snRNA_hg19	171812618	171812748	0	+	.	.
chr4	anno1686	snRNA_hg19	174367754	174367855	0	-	.	.
chr4	anno1687	snRNA_hg19	178502013	178502075	0	+	.	.
chr4	anno1688	snRNA_hg19	179037875	179038015	0	-	.	.
chr4	anno1689	snRNA_hg19	183469812	183469932	0	+	.	.
chr4	anno1690	snRNA_hg19	184090501	184090570	0	-	.	.
chr4	anno1691	snRNA_hg19	184574725	184574829	0	-	.	.
chr4	anno1692	snRNA_hg19	184596756	184596868	0	-	.	.
chr4	anno1693	snRNA_hg19	184627084	184627184	0	+	.	.
chr4	anno1694	snRNA_hg19	186947610	186947740	0	-	.	.
chr4	anno1695	snRNA_hg19	187422263	187422369	0	+	.	.
chr4	anno1696	snRNA_hg19	189042685	189042788	0	-	.	.
chr4	anno1697	snRNA_hg19	189637819	189637879	0	-	.	.
chr4	anno1698	snRNA_hg19	190630693	190630868	0	-	.	.
chr14	anno1699	snRNA_hg19	19119515	19119621	0	+	.	.
chr14	anno1700	snRNA_hg19	19564785	19564891	0	+	.	.
chr14	anno1701	snRNA_hg19	20008753	20008859	0	-	.	.
chr14	anno1702	snRNA_hg19	21581798	21581904	0	-	.	.
chr14	anno1703	snRNA_hg19	23625518	23625623	0	-	.	.
chr14	anno1704	snRNA_hg19	23728669	23728775	0	-	.	.
chr14	anno1705	snRNA_hg19	24821263	24821363	0	-	.	.
chr14	anno1706	snRNA_hg19	29451509	29451616	0	-	.	.
chr14	anno1707	snRNA_hg19	29945990	29946118	0	+	.	.
chr14	anno1708	snRNA_hg19	30281122	30281224	0	+	.	.
chr14	anno1709	snRNA_hg19	31612145	31612254	0	+	.	.
chr14	anno1710	snRNA_hg19	32131244	32131349	0	-	.	.
chr14	anno1711	snRNA_hg19	32155898	32156004	0	-	.	.
chr14	anno1712	snRNA_hg19	32671251	32671357	0	+	.	.
chr14	anno1713	snRNA_hg19	32672369	32672475	0	-	.	.
chr14	anno1714	snRNA_hg19	35015920	35016083	0	+	.	.
chr14	anno1715	snRNA_hg19	35025432	35025595	0	-	.	.
chr14	anno1716	snRNA_hg19	35145097	35145200	0	+	.	.
chr14	anno1717	snRNA_hg19	35314506	35314566	0	-	.	.
chr14	anno1718	snRNA_hg19	36874419	36874479	0	+	.	.
chr14	anno1719	snRNA_hg19	37656424	37656519	0	+	.	.
chr14	anno1720	snRNA_hg19	37903674	37903778	0	-	.	.
chr14	anno1721	snRNA_hg19	38297003	38297109	0	-	.	.
chr14	anno1722	snRNA_hg19	45743562	45743680	0	-	.	.
chr14	anno1723	snRNA_hg19	48810429	48810535	0	-	.	.
chr14	anno1724	snRNA_hg19	50151262	50151383	0	+	.	.
chr14	anno1725	snRNA_hg19	50306443	50306545	0	+	.	.
chr14	anno1726	snRNA_hg19	50368568	50368668	0	-	.	.
chr14	anno1727	snRNA_hg19	51989582	51989685	0	+	.	.
chr14	anno1728	snRNA_hg19	52071557	52071618	0	-	.	.
chr14	anno1729	snRNA_hg19	52190821	52190927	0	+	.	.
chr14	anno1730	snRNA_hg19	55325933	55326048	0	+	.	.
chr14	anno1731	snRNA_hg19	57291704	57291810	0	+	.	.
chr14	anno1732	snRNA_hg19	58759011	58759106	0	-	.	.
chr14	anno1733	snRNA_hg19	61441045	61441153	0	+	.	.
chr14	anno1734	snRNA_hg19	63944492	63944557	0	+	.	.
chr14	anno1735	snRNA_hg19	64084761	64084862	0	+	.	.
chr14	anno1736	snRNA_hg19	64097396	64097499	0	+	.	.
chr14	anno1737	snRNA_hg19	64203162	64203223	0	+	.	.
chr14	anno1738	snRNA_hg19	65591070	65591260	0	-	.	.
chr14	anno1739	snRNA_hg19	69202639	69202745	0	-	.	.
chr14	anno1740	snRNA_hg19	70827609	70827805	0	+	.	.
chr14	anno1741	snRNA_hg19	70962824	70962927	0	+	.	.
chr14	anno1742	snRNA_hg19	73713526	73713588	0	-	.	.
chr14	anno1743	snRNA_hg19	74126267	74126363	0	-	.	.
chr14	anno1744	snRNA_hg19	75487464	75487570	0	+	.	.
chr14	anno1745	snRNA_hg19	75668784	75668872	0	-	.	.
chr14	anno1746	snRNA_hg19	83514923	83514984	0	+	.	.
chr14	anno1747	snRNA_hg19	84216728	84216845	0	+	.	.
chr14	anno1748	snRNA_hg19	85206286	85206396	0	+	.	.
chr14	anno1749	snRNA_hg19	88462689	88462792	0	-	.	.
chr14	anno1750	snRNA_hg19	88979842	88980007	0	+	.	.
chr14	anno1751	snRNA_hg19	89286641	89286776	0	+	.	.
chr14	anno1752	snRNA_hg19	91557421	91557482	0	+	.	.
chr14	anno1753	snRNA_hg19	92732046	92732151	0	+	.	.
chr14	anno1754	snRNA_hg19	93903746	93903856	0	-	.	.
chr14	anno1755	snRNA_hg19	96850961	96851152	0	+	.	.
chr14	anno1756	snRNA_hg19	99910643	99910749	0	+	.	.
chr14	anno1757	snRNA_hg19	100411652	100411814	0	+	.	.
chr14	anno1758	snRNA_hg19	102269564	102269668	0	+	.	.
chr14	anno1759	snRNA_hg19	102968013	102968116	0	+	.	.
chr14	anno1760	snRNA_hg19	103332193	103332300	0	+	.	.
chr14	anno1761	snRNA_hg19	104016682	104016743	0	+	.	.
chr14	anno1762	snRNA_hg19	104033742	104033882	0	+	.	.
chr14	anno1763	snRNA_hg19	104867280	104867385	0	-	.	.
chr8	anno1764	snRNA_hg19	8753323	8753428	0	+	.	.
chr8	anno1765	snRNA_hg19	8929965	8930026	0	-	.	.
chr8	anno1766	snRNA_hg19	9144982	9145088	0	-	.	.
chr8	anno1767	snRNA_hg19	9228600	9228705	0	-	.	.
chr8	anno1768	snRNA_hg19	10333733	10333839	0	+	.	.
chr8	anno1769	snRNA_hg19	11249920	11250026	0	-	.	.
chr8	anno1770	snRNA_hg19	12901859	12901965	0	+	.	.
chr8	anno1771	snRNA_hg19	14176964	14177025	0	+	.	.
chr8	anno1772	snRNA_hg19	14345285	14345388	0	-	.	.
chr8	anno1773	snRNA_hg19	20087290	20087388	0	+	.	.
chr8	anno1774	snRNA_hg19	22291904	22292010	0	+	.	.
chr8	anno1775	snRNA_hg19	23457539	23457651	0	-	.	.
chr8	anno1776	snRNA_hg19	23934510	23934671	0	-	.	.
chr8	anno1777	snRNA_hg19	27537349	27537452	0	+	.	.
chr8	anno1778	snRNA_hg19	27631162	27631265	0	+	.	.
chr8	anno1779	snRNA_hg19	28273965	28274068	0	+	.	.
chr8	anno1780	snRNA_hg19	29901317	29901424	0	-	.	.
chr8	anno1781	snRNA_hg19	30501206	30501319	0	+	.	.
chr8	anno1782	snRNA_hg19	32769011	32769116	0	-	.	.
chr8	anno1783	snRNA_hg19	33196385	33196484	0	+	.	.
chr8	anno1784	snRNA_hg19	36167102	36167208	0	-	.	.
chr8	anno1785	snRNA_hg19	37526416	37526523	0	+	.	.
chr8	anno1786	snRNA_hg19	37979892	37979998	0	+	.	.
chr8	anno1787	snRNA_hg19	38023530	38023636	0	-	.	.
chr8	anno1788	snRNA_hg19	40890411	40890517	0	+	.	.
chr8	anno1789	snRNA_hg19	41155682	41155784	0	+	.	.
chr8	anno1790	snRNA_hg19	42928617	42928761	0	+	.	.
chr8	anno1791	snRNA_hg19	43158519	43158625	0	+	.	.
chr8	anno1792	snRNA_hg19	47742672	47742778	0	+	.	.
chr8	anno1793	snRNA_hg19	48043404	48043510	0	-	.	.
chr8	anno1794	snRNA_hg19	48580333	48580439	0	+	.	.
chr8	anno1795	snRNA_hg19	48891974	48892081	0	+	.	.
chr8	anno1796	snRNA_hg19	49220487	49220590	0	-	.	.
chr8	anno1797	snRNA_hg19	54827279	54827384	0	+	.	.
chr8	anno1798	snRNA_hg19	55065367	55065442	0	-	.	.
chr8	anno1799	snRNA_hg19	57829643	57829749	0	+	.	.
chr8	anno1800	snRNA_hg19	58202111	58202208	0	+	.	.
chr8	anno1801	snRNA_hg19	58469144	58469195	0	+	.	.
chr8	anno1802	snRNA_hg19	59726971	59727111	0	-	.	.
chr8	anno1803	snRNA_hg19	61397741	61397799	0	-	.	.
chr8	anno1804	snRNA_hg19	67413440	67413546	0	-	.	.
chr8	anno1805	snRNA_hg19	70022748	70022809	0	-	.	.
chr8	anno1806	snRNA_hg19	70990141	70990267	0	-	.	.
chr8	anno1807	snRNA_hg19	73931180	73931279	0	-	.	.
chr8	anno1808	snRNA_hg19	74960912	74961019	0	+	.	.
chr8	anno1809	snRNA_hg19	74991772	74991878	0	+	.	.
chr8	anno1810	snRNA_hg19	77177778	77177967	0	-	.	.
chr8	anno1811	snRNA_hg19	79310750	79310857	0	-	.	.
chr8	anno1812	snRNA_hg19	80712368	80712430	0	-	.	.
chr8	anno1813	snRNA_hg19	81317751	81317844	0	+	.	.
chr8	anno1814	snRNA_hg19	81497820	81498008	0	-	.	.
chr8	anno1815	snRNA_hg19	81661796	81661928	0	-	.	.
chr8	anno1816	snRNA_hg19	85577994	85578100	0	-	.	.
chr8	anno1817	snRNA_hg19	90912949	90913052	0	-	.	.
chr8	anno1818	snRNA_hg19	96067442	96067548	0	+	.	.
chr8	anno1819	snRNA_hg19	96611342	96611447	0	+	.	.
chr8	anno1820	snRNA_hg19	97443282	97443388	0	-	.	.
chr8	anno1821	snRNA_hg19	98786206	98786261	0	+	.	.
chr8	anno1822	snRNA_hg19	99061084	99061190	0	+	.	.
chr8	anno1823	snRNA_hg19	99204433	99204541	0	-	.	.
chr8	anno1824	snRNA_hg19	99475172	99475278	0	-	.	.
chr8	anno1825	snRNA_hg19	101695716	101695802	0	+	.	.
chr8	anno1826	snRNA_hg19	101752030	101752155	0	-	.	.
chr8	anno1827	snRNA_hg19	101843956	101844088	0	-	.	.
chr8	anno1828	snRNA_hg19	102319595	102319656	0	+	.	.
chr8	anno1829	snRNA_hg19	103433425	103433550	0	+	.	.
chr8	anno1830	snRNA_hg19	103545469	103545567	0	-	.	.
chr8	anno1831	snRNA_hg19	104397189	104397295	0	+	.	.
chr8	anno1832	snRNA_hg19	107742023	107742084	0	-	.	.
chr8	anno1833	snRNA_hg19	110886142	110886247	0	-	.	.
chr8	anno1834	snRNA_hg19	113160971	113161054	0	-	.	.
chr8	anno1835	snRNA_hg19	119988752	119988858	0	+	.	.
chr8	anno1836	snRNA_hg19	124275083	124275189	0	+	.	.
chr8	anno1837	snRNA_hg19	124354654	124354759	0	+	.	.
chr8	anno1838	snRNA_hg19	125272887	125272993	0	+	.	.
chr8	anno1839	snRNA_hg19	126913195	126913298	0	+	.	.
chr8	anno1840	snRNA_hg19	127517008	127517114	0	+	.	.
chr8	anno1841	snRNA_hg19	127683767	127683899	0	+	.	.
chr8	anno1842	snRNA_hg19	129011377	129011540	0	+	.	.
chr8	anno1843	snRNA_hg19	129022628	129022857	0	-	.	.
chr8	anno1844	snRNA_hg19	131016774	131016847	0	-	.	.
chr8	anno1845	snRNA_hg19	131081787	131081898	0	-	.	.
chr8	anno1846	snRNA_hg19	136754586	136754738	0	-	.	.
chr8	anno1847	snRNA_hg19	138117595	138117701	0	+	.	.
chr8	anno1848	snRNA_hg19	144432342	144432448	0	+	.	.
chr8	anno1849	snRNA_hg19	144728080	144728139	0	-	.	.
chr21	anno1850	snRNA_hg19	14419904	14420010	0	+	.	.
chr21	anno1851	snRNA_hg19	14993898	14994004	0	+	.	.
chr21	anno1852	snRNA_hg19	15340810	15340916	0	-	.	.
chr21	anno1853	snRNA_hg19	16986602	16986708	0	+	.	.
chr21	anno1854	snRNA_hg19	17407733	17407829	0	-	.	.
chr21	anno1855	snRNA_hg19	18091317	18091476	0	+	.	.
chr21	anno1856	snRNA_hg19	18803865	18803965	0	+	.	.
chr21	anno1857	snRNA_hg19	18824999	18825052	0	+	.	.
chr21	anno1858	snRNA_hg19	20717465	20717629	0	+	.	.
chr21	anno1859	snRNA_hg19	21728060	21728164	0	-	.	.
chr21	anno1860	snRNA_hg19	23577511	23577651	0	+	.	.
chr21	anno1861	snRNA_hg19	24654058	24654231	0	-	.	.
chr21	anno1862	snRNA_hg19	27315359	27315460	0	-	.	.
chr21	anno1863	snRNA_hg19	27563026	27563132	0	+	.	.
chr21	anno1864	snRNA_hg19	30115530	30115613	0	+	.	.
chr21	anno1865	snRNA_hg19	37438843	37438950	0	+	.	.
chr21	anno1866	snRNA_hg19	38417830	38417936	0	+	.	.
chr21	anno1867	snRNA_hg19	43837606	43837702	0	-	.	.
chr21	anno1868	snRNA_hg19	45339676	45339782	0	-	.	.
chr21	anno1869	snRNA_hg19	45416203	45416301	0	-	.	.
chr21	anno1870	snRNA_hg19	47945531	47945635	0	+	.	.
chr11	anno1871	snRNA_hg19	152999	153102	0	-	.	.
chr11	anno1872	snRNA_hg19	948421	948524	0	+	.	.
chr11	anno1873	snRNA_hg19	2342948	2343057	0	+	.	.
chr11	anno1874	snRNA_hg19	3069589	3069751	0	-	.	.
chr11	anno1875	snRNA_hg19	3736002	3736105	0	-	.	.
chr11	anno1876	snRNA_hg19	3802625	3802686	0	+	.	.
chr11	anno1877	snRNA_hg19	7910729	7910826	0	-	.	.
chr11	anno1878	snRNA_hg19	9865362	9865423	0	-	.	.
chr11	anno1879	snRNA_hg19	10420739	10420864	0	-	.	.
chr11	anno1880	snRNA_hg19	14500438	14500499	0	+	.	.
chr11	anno1881	snRNA_hg19	16995968	16996035	0	-	.	.
chr11	anno1882	snRNA_hg19	17137199	17137310	0	-	.	.
chr11	anno1883	snRNA_hg19	23871324	23871428	0	+	.	.
chr11	anno1884	snRNA_hg19	39282657	39282763	0	+	.	.
chr11	anno1885	snRNA_hg19	41144457	41144562	0	-	.	.
chr11	anno1886	snRNA_hg19	47461557	47461617	0	-	.	.
chr11	anno1887	snRNA_hg19	47598023	47598140	0	-	.	.
chr11	anno1888	snRNA_hg19	57794178	57794284	0	-	.	.
chr11	anno1889	snRNA_hg19	59266465	59266539	0	+	.	.
chr11	anno1890	snRNA_hg19	59326273	59326334	0	+	.	.
chr11	anno1891	snRNA_hg19	60752533	60752639	0	-	.	.
chr11	anno1892	snRNA_hg19	61705366	61705472	0	+	.	.
chr11	anno1893	snRNA_hg19	62583438	62583539	0	-	.	.
chr11	anno1894	snRNA_hg19	62609091	62609281	0	-	.	.
chr11	anno1895	snRNA_hg19	63650059	63650157	0	-	.	.
chr11	anno1896	snRNA_hg19	63737942	63738048	0	+	.	.
chr11	anno1897	snRNA_hg19	64915055	64915249	0	+	.	.
chr11	anno1898	snRNA_hg19	66160920	66161083	0	+	.	.
chr11	anno1899	snRNA_hg19	66382435	66382561	0	-	.	.
chr11	anno1900	snRNA_hg19	66687233	66687294	0	+	.	.
chr11	anno1901	snRNA_hg19	67162681	67162782	0	-	.	.
chr11	anno1902	snRNA_hg19	67663102	67663208	0	+	.	.
chr11	anno1903	snRNA_hg19	69921469	69921575	0	+	.	.
chr11	anno1904	snRNA_hg19	71758919	71758997	0	-	.	.
chr11	anno1905	snRNA_hg19	72332810	72332871	0	+	.	.
chr11	anno1906	snRNA_hg19	72580589	72580695	0	-	.	.
chr11	anno1907	snRNA_hg19	74679234	74679337	0	-	.	.
chr11	anno1908	snRNA_hg19	77277979	77278039	0	-	.	.
chr11	anno1909	snRNA_hg19	77844466	77844568	0	-	.	.
chr11	anno1910	snRNA_hg19	78290300	78290401	0	-	.	.
chr11	anno1911	snRNA_hg19	80239004	80239110	0	+	.	.
chr11	anno1912	snRNA_hg19	85220982	85221088	0	+	.	.
chr11	anno1913	snRNA_hg19	85864269	85864376	0	+	.	.
chr11	anno1914	snRNA_hg19	87317675	87317777	0	+	.	.
chr11	anno1915	snRNA_hg19	87359381	87359441	0	-	.	.
chr11	anno1916	snRNA_hg19	88345973	88346079	0	-	.	.
chr11	anno1917	snRNA_hg19	102184453	102184560	0	+	.	.
chr11	anno1918	snRNA_hg19	102774622	102774683	0	-	.	.
chr11	anno1919	snRNA_hg19	105695360	105695496	0	+	.	.
chr11	anno1920	snRNA_hg19	105845553	105845658	0	-	.	.
chr11	anno1921	snRNA_hg19	108876244	108876350	0	+	.	.
chr11	anno1922	snRNA_hg19	111253817	111253944	0	+	.	.
chr11	anno1923	snRNA_hg19	111903223	111903322	0	-	.	.
chr11	anno1924	snRNA_hg19	112223279	112223385	0	-	.	.
chr11	anno1925	snRNA_hg19	112848075	112848142	0	+	.	.
chr11	anno1926	snRNA_hg19	113730068	113730171	0	+	.	.
chr11	anno1927	snRNA_hg19	118464703	118464808	0	+	.	.
chr11	anno1928	snRNA_hg19	118573051	118573156	0	+	.	.
chr11	anno1929	snRNA_hg19	119160272	119160387	0	-	.	.
chr11	anno1930	snRNA_hg19	119527021	119527126	0	+	.	.
chr11	anno1931	snRNA_hg19	121875063	121875159	0	+	.	.
chr11	anno1932	snRNA_hg19	122319918	122320039	0	+	.	.
chr11	anno1933	snRNA_hg19	122322182	122322307	0	+	.	.
chr11	anno1934	snRNA_hg19	122449913	122450015	0	-	.	.
chr11	anno1935	snRNA_hg19	122797742	122797881	0	+	.	.
chr11	anno1936	snRNA_hg19	123634635	123634797	0	+	.	.
chr11	anno1937	snRNA_hg19	125147448	125147553	0	+	.	.
chr11	anno1938	snRNA_hg19	125444615	125444714	0	+	.	.
chr11	anno1939	snRNA_hg19	125519641	125519782	0	+	.	.
chr11	anno1940	snRNA_hg19	126084155	126084373	0	-	.	.
chr11	anno1941	snRNA_hg19	128863132	128863235	0	-	.	.
chr11	anno1942	snRNA_hg19	129072861	129072965	0	+	.	.
chr11	anno1943	snRNA_hg19	131255144	131255258	0	+	.	.
chr11	anno1944	snRNA_hg19	132395703	132395781	0	+	.	.
