# Supplementary material for: Tyrosine phosphorylation of RNA polymerase II CTD is associated with antisense promoter transcription and active enhancers in mammalian cells
Source: eLife. 2014 May 9;3:e02105. doi: 10.7554/eLife.02105 (PMC4042876; doi:10.7554/eLife.02105)
Supplement: Source code 1. — Folder containing the different scripts used in this study. DOI: http://dx.doi.org/10.7554/eLife.02105.022 [file elife02105s001.tar.gz › SupplementaryData1/Tyrosine1_article/annotations/rRNA_hg19_chrFiltered.gff]

chr18	anno1	rRNA_hg19	9844714	9844843	0	-	.	.
chr18	anno2	rRNA_hg19	9923917	9924018	0	+	.	.
chr18	anno3	rRNA_hg19	19508946	19509055	0	-	.	.
chr18	anno4	rRNA_hg19	21750469	21750587	0	-	.	.
chr18	anno5	rRNA_hg19	29756013	29756131	0	-	.	.
chr18	anno6	rRNA_hg19	39850554	39850680	0	+	.	.
chr18	anno7	rRNA_hg19	41651548	41651666	0	+	.	.
chr18	anno8	rRNA_hg19	46001858	46001971	0	-	.	.
chr18	anno9	rRNA_hg19	47472636	47472759	0	-	.	.
chr18	anno10	rRNA_hg19	47845372	47845490	0	+	.	.
chr18	anno11	rRNA_hg19	52813777	52813876	0	-	.	.
chr18	anno12	rRNA_hg19	70419187	70419286	0	+	.	.
chr18	anno13	rRNA_hg19	75575420	75575523	0	-	.	.
chr10	anno14	rRNA_hg19	200771	200883	0	-	.	.
chr10	anno15	rRNA_hg19	327955	328065	0	-	.	.
chr10	anno16	rRNA_hg19	8698679	8698794	0	-	.	.
chr10	anno17	rRNA_hg19	12966679	12966785	0	-	.	.
chr10	anno18	rRNA_hg19	13769796	13769916	0	+	.	.
chr10	anno19	rRNA_hg19	14705394	14705493	0	-	.	.
chr10	anno20	rRNA_hg19	19922612	19922741	0	-	.	.
chr10	anno21	rRNA_hg19	23286184	23286287	0	+	.	.
chr10	anno22	rRNA_hg19	24929095	24929213	0	+	.	.
chr10	anno23	rRNA_hg19	26102740	26102846	0	-	.	.
chr10	anno24	rRNA_hg19	26798518	26798633	0	+	.	.
chr10	anno25	rRNA_hg19	29163322	29163436	0	-	.	.
chr10	anno26	rRNA_hg19	31548528	31548633	0	+	.	.
chr10	anno27	rRNA_hg19	46351755	46351870	0	+	.	.
chr10	anno28	rRNA_hg19	46742028	46742143	0	+	.	.
chr10	anno29	rRNA_hg19	47222341	47222456	0	+	.	.
chr10	anno30	rRNA_hg19	48206895	48207010	0	-	.	.
chr10	anno31	rRNA_hg19	48931789	48931904	0	+	.	.
chr10	anno32	rRNA_hg19	49248476	49248591	0	+	.	.
chr10	anno33	rRNA_hg19	51255380	51255495	0	+	.	.
chr10	anno34	rRNA_hg19	51739425	51739540	0	-	.	.
chr10	anno35	rRNA_hg19	55217957	55218048	0	+	.	.
chr10	anno36	rRNA_hg19	70221164	70221282	0	+	.	.
chr10	anno37	rRNA_hg19	75466248	75466371	0	+	.	.
chr10	anno38	rRNA_hg19	79346807	79346917	0	+	.	.
chr10	anno39	rRNA_hg19	87812205	87812323	0	+	.	.
chr10	anno40	rRNA_hg19	95270305	95270437	0	-	.	.
chr10	anno41	rRNA_hg19	98379133	98379240	0	+	.	.
chr10	anno42	rRNA_hg19	108729779	108729908	0	+	.	.
chr10	anno43	rRNA_hg19	109221318	109221427	0	+	.	.
chr10	anno44	rRNA_hg19	112520900	112521000	0	+	.	.
chr10	anno45	rRNA_hg19	127834043	127834151	0	-	.	.
chr20	anno46	rRNA_hg19	5079033	5079122	0	-	.	.
chr20	anno47	rRNA_hg19	5326652	5326806	0	-	.	.
chr20	anno48	rRNA_hg19	15261410	15261519	0	-	.	.
chr20	anno49	rRNA_hg19	18414486	18414588	0	+	.	.
chr20	anno50	rRNA_hg19	21119597	21119715	0	-	.	.
chr20	anno51	rRNA_hg19	23141494	23141608	0	-	.	.
chr20	anno52	rRNA_hg19	23361533	23361649	0	-	.	.
chr20	anno53	rRNA_hg19	29944673	29944781	0	+	.	.
chr20	anno54	rRNA_hg19	30596154	30596275	0	+	.	.
chr20	anno55	rRNA_hg19	30638391	30638508	0	+	.	.
chr20	anno56	rRNA_hg19	33783109	33783226	0	+	.	.
chr20	anno57	rRNA_hg19	39482759	39482869	0	-	.	.
chr20	anno58	rRNA_hg19	44188397	44188515	0	-	.	.
chr20	anno59	rRNA_hg19	46501935	46502017	0	+	.	.
chr20	anno60	rRNA_hg19	54780108	54780229	0	-	.	.
chr2	anno61	rRNA_hg19	11657523	11657629	0	+	.	.
chr2	anno62	rRNA_hg19	11701787	11701905	0	-	.	.
chr2	anno63	rRNA_hg19	20601388	20601485	0	-	.	.
chr2	anno64	rRNA_hg19	22561758	22561875	0	-	.	.
chr2	anno65	rRNA_hg19	24787499	24787607	0	-	.	.
chr2	anno66	rRNA_hg19	28906842	28906949	0	+	.	.
chr2	anno67	rRNA_hg19	31451178	31451276	0	+	.	.
chr2	anno68	rRNA_hg19	33510836	33510954	0	-	.	.
chr2	anno69	rRNA_hg19	33557965	33558074	0	+	.	.
chr2	anno70	rRNA_hg19	56462352	56462465	0	-	.	.
chr2	anno71	rRNA_hg19	59921897	59922004	0	+	.	.
chr2	anno72	rRNA_hg19	61225887	61226023	0	+	.	.
chr2	anno73	rRNA_hg19	69409029	69409135	0	-	.	.
chr2	anno74	rRNA_hg19	74195250	74195333	0	-	.	.
chr2	anno75	rRNA_hg19	77000035	77000171	0	+	.	.
chr2	anno76	rRNA_hg19	81723338	81723451	0	-	.	.
chr2	anno77	rRNA_hg19	91862883	91862992	0	+	.	.
chr2	anno78	rRNA_hg19	97622445	97622552	0	-	.	.
chr2	anno79	rRNA_hg19	125690492	125690597	0	+	.	.
chr2	anno80	rRNA_hg19	129202655	129202772	0	-	.	.
chr2	anno81	rRNA_hg19	133010727	133010878	0	-	.	.
chr2	anno82	rRNA_hg19	134988766	134988883	0	+	.	.
chr2	anno83	rRNA_hg19	138269668	138269780	0	-	.	.
chr2	anno84	rRNA_hg19	148471024	148471123	0	-	.	.
chr2	anno85	rRNA_hg19	155446919	155447040	0	+	.	.
chr2	anno86	rRNA_hg19	162266065	162266181	0	+	.	.
chr2	anno87	rRNA_hg19	163353446	163353561	0	+	.	.
chr2	anno88	rRNA_hg19	165714942	165715056	0	+	.	.
chr2	anno89	rRNA_hg19	165752187	165752287	0	-	.	.
chr2	anno90	rRNA_hg19	178003427	178003525	0	+	.	.
chr2	anno91	rRNA_hg19	182913549	182913632	0	+	.	.
chr2	anno92	rRNA_hg19	189141459	189141571	0	-	.	.
chr2	anno93	rRNA_hg19	201713761	201713867	0	-	.	.
chr2	anno94	rRNA_hg19	208918885	208918982	0	-	.	.
chr2	anno95	rRNA_hg19	209785271	209785388	0	-	.	.
chr2	anno96	rRNA_hg19	210586637	210586745	0	-	.	.
chr2	anno97	rRNA_hg19	212400378	212400494	0	+	.	.
chr2	anno98	rRNA_hg19	217658212	217658323	0	-	.	.
chr2	anno99	rRNA_hg19	228627768	228627868	0	-	.	.
chr2	anno100	rRNA_hg19	242524383	242524490	0	+	.	.
chr15	anno101	rRNA_hg19	25983655	25983767	0	+	.	.
chr15	anno102	rRNA_hg19	27525465	27525583	0	-	.	.
chr15	anno103	rRNA_hg19	40623738	40623849	0	-	.	.
chr15	anno104	rRNA_hg19	42144111	42144227	0	-	.	.
chr15	anno105	rRNA_hg19	50274640	50274758	0	+	.	.
chr15	anno106	rRNA_hg19	50755578	50755695	0	+	.	.
chr15	anno107	rRNA_hg19	59866302	59866421	0	-	.	.
chr15	anno108	rRNA_hg19	61028968	61029085	0	+	.	.
chr15	anno109	rRNA_hg19	69659924	69660020	0	+	.	.
chr15	anno110	rRNA_hg19	72150911	72151027	0	+	.	.
chr15	anno111	rRNA_hg19	86681500	86681610	0	-	.	.
chr15	anno112	rRNA_hg19	98015356	98015482	0	-	.	.
chr15	anno113	rRNA_hg19	100614286	100614395	0	-	.	.
chrY	anno114	rRNA_hg19	9928019	9928137	0	-	.	.
chrY	anno115	rRNA_hg19	9930484	9930602	0	-	.	.
chrY	anno116	rRNA_hg19	10037764	10037915	0	+	.	.
chrY	anno117	rRNA_hg19	19669744	19669856	0	+	.	.
chrY	anno118	rRNA_hg19	19671654	19671769	0	+	.	.
chrY	anno119	rRNA_hg19	20508009	20508124	0	-	.	.
chrY	anno120	rRNA_hg19	20509921	20510033	0	-	.	.
chr5	anno121	rRNA_hg19	7047340	7047449	0	+	.	.
chr5	anno122	rRNA_hg19	9761019	9761125	0	+	.	.
chr5	anno123	rRNA_hg19	16033338	16033465	0	-	.	.
chr5	anno124	rRNA_hg19	16854103	16854223	0	+	.	.
chr5	anno125	rRNA_hg19	17157080	17157180	0	-	.	.
chr5	anno126	rRNA_hg19	36485445	36485542	0	+	.	.
chr5	anno127	rRNA_hg19	51182522	51182603	0	+	.	.
chr5	anno128	rRNA_hg19	55073297	55073415	0	+	.	.
chr5	anno129	rRNA_hg19	55442566	55442673	0	-	.	.
chr5	anno130	rRNA_hg19	55556160	55556273	0	-	.	.
chr5	anno131	rRNA_hg19	75387533	75387626	0	-	.	.
chr5	anno132	rRNA_hg19	87570075	87570193	0	-	.	.
chr5	anno133	rRNA_hg19	101466711	101466839	0	-	.	.
chr5	anno134	rRNA_hg19	105258695	105258809	0	-	.	.
chr5	anno135	rRNA_hg19	118781411	118781528	0	+	.	.
chr5	anno136	rRNA_hg19	129450102	129450203	0	+	.	.
chr5	anno137	rRNA_hg19	132184269	132184388	0	+	.	.
chr5	anno138	rRNA_hg19	136304889	136304995	0	-	.	.
chr5	anno139	rRNA_hg19	138348018	138348130	0	+	.	.
chr5	anno140	rRNA_hg19	138635541	138635657	0	+	.	.
chr5	anno141	rRNA_hg19	145965662	145965763	0	-	.	.
chr5	anno142	rRNA_hg19	150857020	150857138	0	-	.	.
chr5	anno143	rRNA_hg19	151255127	151255253	0	-	.	.
chr5	anno144	rRNA_hg19	155272447	155272538	0	+	.	.
chr5	anno145	rRNA_hg19	172719520	172719622	0	-	.	.
chr19	anno146	rRNA_hg19	453134	453245	0	+	.	.
chr19	anno147	rRNA_hg19	7951862	7951981	0	-	.	.
chr19	anno148	rRNA_hg19	12107624	12107731	0	+	.	.
chr19	anno149	rRNA_hg19	12138728	12138836	0	-	.	.
chr19	anno150	rRNA_hg19	12180979	12181086	0	+	.	.
chr19	anno151	rRNA_hg19	12217312	12217429	0	+	.	.
chr19	anno152	rRNA_hg19	18082834	18082926	0	+	.	.
chr19	anno153	rRNA_hg19	21295934	21296042	0	-	.	.
chr19	anno154	rRNA_hg19	24187160	24187309	0	-	.	.
chr19	anno155	rRNA_hg19	29492577	29492682	0	+	.	.
chr19	anno156	rRNA_hg19	32146262	32146367	0	-	.	.
chr19	anno157	rRNA_hg19	32734871	32734989	0	-	.	.
chr19	anno158	rRNA_hg19	58874805	58874929	0	+	.	.
chr9	anno159	rRNA_hg19	1333837	1333953	0	+	.	.
chr9	anno160	rRNA_hg19	27198285	27198399	0	+	.	.
chr9	anno161	rRNA_hg19	32293556	32293690	0	+	.	.
chr9	anno162	rRNA_hg19	34206132	34206239	0	-	.	.
chr9	anno163	rRNA_hg19	66458144	66458262	0	-	.	.
chr9	anno164	rRNA_hg19	68408924	68409041	0	+	.	.
chr9	anno165	rRNA_hg19	74914636	74914754	0	-	.	.
chr9	anno166	rRNA_hg19	76365888	76365993	0	-	.	.
chr9	anno167	rRNA_hg19	84500411	84500513	0	+	.	.
chr9	anno168	rRNA_hg19	97904731	97904823	0	-	.	.
chr9	anno169	rRNA_hg19	98667287	98667423	0	+	.	.
chr9	anno170	rRNA_hg19	101908122	101908248	0	-	.	.
chr9	anno171	rRNA_hg19	106451755	106451859	0	-	.	.
chr9	anno172	rRNA_hg19	109606030	109606147	0	-	.	.
chr9	anno173	rRNA_hg19	110681147	110681259	0	-	.	.
chr9	anno174	rRNA_hg19	111754689	111754849	0	-	.	.
chr9	anno175	rRNA_hg19	114173924	114174022	0	-	.	.
chr9	anno176	rRNA_hg19	115014538	115014658	0	+	.	.
chr9	anno177	rRNA_hg19	130603391	130603501	0	-	.	.
chr16	anno178	rRNA_hg19	9658247	9658354	0	-	.	.
chr16	anno179	rRNA_hg19	9693954	9694085	0	+	.	.
chr16	anno180	rRNA_hg19	26040233	26040346	0	+	.	.
chr16	anno181	rRNA_hg19	33965426	33965577	0	+	.	.
chr16	anno182	rRNA_hg19	34968764	34968875	0	+	.	.
chr16	anno183	rRNA_hg19	34969010	34969119	0	+	.	.
chr16	anno184	rRNA_hg19	34969743	34969842	0	+	.	.
chr16	anno185	rRNA_hg19	34969996	34970104	0	+	.	.
chr16	anno186	rRNA_hg19	34980360	34980465	0	+	.	.
chr16	anno187	rRNA_hg19	34980894	34981007	0	+	.	.
chr16	anno188	rRNA_hg19	34981143	34981265	0	+	.	.
chr16	anno189	rRNA_hg19	34981403	34981511	0	+	.	.
chr16	anno190	rRNA_hg19	34982891	34983026	0	+	.	.
chr16	anno191	rRNA_hg19	34984432	34984546	0	+	.	.
chr16	anno192	rRNA_hg19	34985945	34986055	0	+	.	.
chr16	anno193	rRNA_hg19	34986199	34986306	0	+	.	.
chr16	anno194	rRNA_hg19	34987197	34987313	0	+	.	.
chr16	anno195	rRNA_hg19	34988167	34988301	0	+	.	.
chr16	anno196	rRNA_hg19	34988417	34988553	0	+	.	.
chr16	anno197	rRNA_hg19	34988926	34989059	0	+	.	.
chr16	anno198	rRNA_hg19	34989294	34989404	0	+	.	.
chr16	anno199	rRNA_hg19	34989548	34989656	0	+	.	.
chr16	anno200	rRNA_hg19	47484258	47484372	0	-	.	.
chr16	anno201	rRNA_hg19	47539343	47539454	0	+	.	.
chr16	anno202	rRNA_hg19	50903366	50903486	0	-	.	.
chr16	anno203	rRNA_hg19	53371365	53371483	0	+	.	.
chr16	anno204	rRNA_hg19	66335712	66335843	0	+	.	.
chr16	anno205	rRNA_hg19	68776383	68776491	0	+	.	.
chr16	anno206	rRNA_hg19	75894946	75895055	0	-	.	.
chr16	anno207	rRNA_hg19	79298351	79298470	0	+	.	.
chr16	anno208	rRNA_hg19	84073523	84073638	0	-	.	.
chr16	anno209	rRNA_hg19	84296421	84296534	0	-	.	.
chr13	anno210	rRNA_hg19	19662627	19662721	0	+	.	.
chr13	anno211	rRNA_hg19	21943929	21944038	0	-	.	.
chr13	anno212	rRNA_hg19	38428989	38429107	0	-	.	.
chr13	anno213	rRNA_hg19	46125620	46125738	0	-	.	.
chr13	anno214	rRNA_hg19	51387124	51387242	0	-	.	.
chr13	anno215	rRNA_hg19	51601883	51601988	0	-	.	.
chr13	anno216	rRNA_hg19	58565484	58565598	0	+	.	.
chr13	anno217	rRNA_hg19	61187742	61187868	0	+	.	.
chr13	anno218	rRNA_hg19	72552226	72552344	0	+	.	.
chr13	anno219	rRNA_hg19	79963669	79963766	0	-	.	.
chr13	anno220	rRNA_hg19	90787966	90788095	0	-	.	.
chr13	anno221	rRNA_hg19	94677724	94677852	0	-	.	.
chr13	anno222	rRNA_hg19	95303651	95303783	0	-	.	.
chr13	anno223	rRNA_hg19	98015226	98015355	0	-	.	.
chr13	anno224	rRNA_hg19	106807721	106807839	0	-	.	.
chr13	anno225	rRNA_hg19	108953560	108953679	0	-	.	.
chrX	anno226	rRNA_hg19	1419149	1419268	0	-	.	.
chrX	anno227	rRNA_hg19	9101869	9101987	0	+	.	.
chrX	anno228	rRNA_hg19	29000969	29001087	0	-	.	.
chrX	anno229	rRNA_hg19	32120182	32120293	0	+	.	.
chrX	anno230	rRNA_hg19	41152051	41152169	0	+	.	.
chrX	anno231	rRNA_hg19	48065693	48065809	0	+	.	.
chrX	anno232	rRNA_hg19	52694281	52694397	0	+	.	.
chrX	anno233	rRNA_hg19	53935488	53935595	0	+	.	.
chrX	anno234	rRNA_hg19	68892323	68892441	0	+	.	.
chrX	anno235	rRNA_hg19	69472892	69473012	0	+	.	.
chrX	anno236	rRNA_hg19	75875410	75875528	0	-	.	.
chrX	anno237	rRNA_hg19	76287130	76287248	0	+	.	.
chrX	anno238	rRNA_hg19	94837063	94837161	0	+	.	.
chrX	anno239	rRNA_hg19	103105726	103105840	0	-	.	.
chrX	anno240	rRNA_hg19	110913057	110913176	0	-	.	.
chrX	anno241	rRNA_hg19	128570507	128570624	0	-	.	.
chrX	anno242	rRNA_hg19	131072874	131072984	0	-	.	.
chrX	anno243	rRNA_hg19	134562093	134562210	0	-	.	.
chrX	anno244	rRNA_hg19	141498839	141498957	0	+	.	.
chrX	anno245	rRNA_hg19	145508974	145509090	0	-	.	.
chrX	anno246	rRNA_hg19	147089620	147089735	0	-	.	.
chrX	anno247	rRNA_hg19	150194767	150194878	0	-	.	.
chr7	anno248	rRNA_hg19	22338213	22338325	0	+	.	.
chr7	anno249	rRNA_hg19	24172324	24172456	0	+	.	.
chr7	anno250	rRNA_hg19	33217352	33217450	0	+	.	.
chr7	anno251	rRNA_hg19	44165351	44165472	0	-	.	.
chr7	anno252	rRNA_hg19	68188898	68189035	0	-	.	.
chr7	anno253	rRNA_hg19	71378723	71378841	0	-	.	.
chr7	anno254	rRNA_hg19	73901758	73901870	0	-	.	.
chr7	anno255	rRNA_hg19	79283425	79283543	0	+	.	.
chr7	anno256	rRNA_hg19	82647214	82647327	0	+	.	.
chr7	anno257	rRNA_hg19	106422046	106422161	0	-	.	.
chr7	anno258	rRNA_hg19	111593708	111593820	0	-	.	.
chr7	anno259	rRNA_hg19	114253842	114253961	0	-	.	.
chr7	anno260	rRNA_hg19	116584340	116584468	0	-	.	.
chr7	anno261	rRNA_hg19	120621480	120621607	0	-	.	.
chr7	anno262	rRNA_hg19	120723754	120723867	0	-	.	.
chr7	anno263	rRNA_hg19	128337493	128337610	0	+	.	.
chr7	anno264	rRNA_hg19	128337764	128337798	0	+	.	.
chr7	anno265	rRNA_hg19	129396106	129396217	0	+	.	.
chr7	anno266	rRNA_hg19	129667117	129667237	0	+	.	.
chr7	anno267	rRNA_hg19	130287672	130287790	0	-	.	.
chr7	anno268	rRNA_hg19	140070241	140070345	0	+	.	.
chr7	anno269	rRNA_hg19	140086581	140086707	0	-	.	.
chr7	anno270	rRNA_hg19	147546976	147547074	0	+	.	.
chr7	anno271	rRNA_hg19	152290058	152290176	0	-	.	.
chr1	anno272	rRNA_hg19	9497728	9497837	0	-	.	.
chr1	anno273	rRNA_hg19	13949679	13949779	0	-	.	.
chr1	anno274	rRNA_hg19	34578550	34578664	0	+	.	.
chr1	anno275	rRNA_hg19	37730278	37730387	0	-	.	.
chr1	anno276	rRNA_hg19	39619836	39619968	0	-	.	.
chr1	anno277	rRNA_hg19	41932608	41932699	0	-	.	.
chr1	anno278	rRNA_hg19	43662088	43662207	0	+	.	.
chr1	anno279	rRNA_hg19	45397995	45398103	0	+	.	.
chr1	anno280	rRNA_hg19	52439082	52439207	0	+	.	.
chr1	anno281	rRNA_hg19	63652007	63652121	0	-	.	.
chr1	anno282	rRNA_hg19	74215200	74215306	0	-	.	.
chr1	anno283	rRNA_hg19	78080554	78080637	0	+	.	.
chr1	anno284	rRNA_hg19	78245589	78245684	0	+	.	.
chr1	anno285	rRNA_hg19	78560491	78560599	0	-	.	.
chr1	anno286	rRNA_hg19	78840849	78840953	0	-	.	.
chr1	anno287	rRNA_hg19	86349363	86349481	0	-	.	.
chr1	anno288	rRNA_hg19	87918923	87919056	0	-	.	.
chr1	anno289	rRNA_hg19	93953890	93954009	0	-	.	.
chr1	anno290	rRNA_hg19	111584456	111584547	0	+	.	.
chr1	anno291	rRNA_hg19	117504969	117505093	0	-	.	.
chr1	anno292	rRNA_hg19	118806995	118807112	0	-	.	.
chr1	anno293	rRNA_hg19	146124161	146124283	0	+	.	.
chr1	anno294	rRNA_hg19	147665993	147666115	0	+	.	.
chr1	anno295	rRNA_hg19	148913273	148913382	0	-	.	.
chr1	anno296	rRNA_hg19	159148263	159148349	0	+	.	.
chr1	anno297	rRNA_hg19	162308433	162308532	0	+	.	.
chr1	anno298	rRNA_hg19	163438286	163438395	0	-	.	.
chr1	anno299	rRNA_hg19	163479274	163479385	0	+	.	.
chr1	anno300	rRNA_hg19	166011481	166011587	0	+	.	.
chr1	anno301	rRNA_hg19	166975196	166975314	0	+	.	.
chr1	anno302	rRNA_hg19	169036502	169036602	0	+	.	.
chr1	anno303	rRNA_hg19	173890208	173890338	0	+	.	.
chr1	anno304	rRNA_hg19	173938456	173938574	0	-	.	.
chr1	anno305	rRNA_hg19	178530048	178530164	0	+	.	.
chr1	anno306	rRNA_hg19	181740702	181740780	0	+	.	.
chr1	anno307	rRNA_hg19	182913500	182913625	0	-	.	.
chr1	anno308	rRNA_hg19	184984083	184984199	0	-	.	.
chr1	anno309	rRNA_hg19	189635279	189635386	0	-	.	.
chr1	anno310	rRNA_hg19	204531541	204531649	0	-	.	.
chr1	anno311	rRNA_hg19	204676448	204676558	0	-	.	.
chr1	anno312	rRNA_hg19	219935131	219935217	0	+	.	.
chr1	anno313	rRNA_hg19	227748882	227749001	0	+	.	.
chr1	anno314	rRNA_hg19	228743494	228743602	0	+	.	.
chr1	anno315	rRNA_hg19	228746015	228746133	0	-	.	.
chr1	anno316	rRNA_hg19	228748256	228748374	0	-	.	.
chr1	anno317	rRNA_hg19	228750497	228750615	0	-	.	.
chr1	anno318	rRNA_hg19	228752738	228752856	0	-	.	.
chr1	anno319	rRNA_hg19	228754979	228755097	0	-	.	.
chr1	anno320	rRNA_hg19	228757194	228757312	0	-	.	.
chr1	anno321	rRNA_hg19	228759414	228759532	0	-	.	.
chr1	anno322	rRNA_hg19	228761656	228761774	0	-	.	.
chr1	anno323	rRNA_hg19	228763895	228764013	0	-	.	.
chr1	anno324	rRNA_hg19	228766137	228766255	0	-	.	.
chr1	anno325	rRNA_hg19	228768378	228768496	0	-	.	.
chr1	anno326	rRNA_hg19	228770618	228770736	0	-	.	.
chr1	anno327	rRNA_hg19	228772843	228772961	0	-	.	.
chr1	anno328	rRNA_hg19	228775084	228775202	0	-	.	.
chr1	anno329	rRNA_hg19	228777315	228777433	0	-	.	.
chr1	anno330	rRNA_hg19	228779556	228779674	0	-	.	.
chr1	anno331	rRNA_hg19	228781787	228781905	0	-	.	.
chr1	anno332	rRNA_hg19	228783659	228783779	0	-	.	.
chr1	anno333	rRNA_hg19	229685652	229685769	0	+	.	.
chr1	anno334	rRNA_hg19	230955996	230956104	0	+	.	.
chr1	anno335	rRNA_hg19	231417160	231417270	0	-	.	.
chr1	anno336	rRNA_hg19	242297574	242297683	0	+	.	.
chr1	anno337	rRNA_hg19	247367872	247367963	0	-	.	.
chr22	anno338	rRNA_hg19	22146723	22146813	0	+	.	.
chr22	anno339	rRNA_hg19	26111008	26111136	0	-	.	.
chr22	anno340	rRNA_hg19	26786633	26786742	0	-	.	.
chr22	anno341	rRNA_hg19	31701390	31701498	0	+	.	.
chr22	anno342	rRNA_hg19	33031088	33031184	0	-	.	.
chr12	anno343	rRNA_hg19	13593818	13593935	0	-	.	.
chr12	anno344	rRNA_hg19	26526531	26526666	0	-	.	.
chr12	anno345	rRNA_hg19	28658327	28658461	0	+	.	.
chr12	anno346	rRNA_hg19	30459364	30459457	0	-	.	.
chr12	anno347	rRNA_hg19	34358634	34358752	0	+	.	.
chr12	anno348	rRNA_hg19	38555268	38555384	0	-	.	.
chr12	anno349	rRNA_hg19	38557205	38557317	0	-	.	.
chr12	anno350	rRNA_hg19	42052478	42052595	0	+	.	.
chr12	anno351	rRNA_hg19	45511554	45511671	0	+	.	.
chr12	anno352	rRNA_hg19	66460001	66460118	0	+	.	.
chr12	anno353	rRNA_hg19	80272085	80272199	0	-	.	.
chr12	anno354	rRNA_hg19	88445478	88445555	0	+	.	.
chr12	anno355	rRNA_hg19	90120713	90120819	0	+	.	.
chr12	anno356	rRNA_hg19	99477561	99477683	0	-	.	.
chr12	anno357	rRNA_hg19	101866117	101866234	0	+	.	.
chr12	anno358	rRNA_hg19	102173592	102173707	0	+	.	.
chr12	anno359	rRNA_hg19	102230598	102230705	0	+	.	.
chr12	anno360	rRNA_hg19	104519014	104519134	0	+	.	.
chr12	anno361	rRNA_hg19	107880288	107880412	0	-	.	.
chr12	anno362	rRNA_hg19	109497791	109497905	0	+	.	.
chr12	anno363	rRNA_hg19	111777331	111777425	0	+	.	.
chr12	anno364	rRNA_hg19	119267486	119267610	0	+	.	.
chr12	anno365	rRNA_hg19	123767463	123767581	0	-	.	.
chr12	anno366	rRNA_hg19	131784185	131784296	0	-	.	.
chr12	anno367	rRNA_hg19	132145608	132145719	0	+	.	.
chr12	anno368	rRNA_hg19	132285860	132285979	0	-	.	.
chr12	anno369	rRNA_hg19	133300531	133300643	0	-	.	.
chr17	anno370	rRNA_hg19	3960050	3960170	0	-	.	.
chr17	anno371	rRNA_hg19	6504264	6504371	0	-	.	.
chr17	anno372	rRNA_hg19	15685655	15685769	0	+	.	.
chr17	anno373	rRNA_hg19	30290824	30290952	0	-	.	.
chr17	anno374	rRNA_hg19	32447075	32447186	0	-	.	.
chr17	anno375	rRNA_hg19	34847043	34847166	0	-	.	.
chr17	anno376	rRNA_hg19	36888055	36888173	0	-	.	.
chr17	anno377	rRNA_hg19	38530341	38530428	0	+	.	.
chr17	anno378	rRNA_hg19	39874406	39874512	0	+	.	.
chr17	anno379	rRNA_hg19	43404732	43404863	0	-	.	.
chr17	anno380	rRNA_hg19	64263861	64263966	0	+	.	.
chr17	anno381	rRNA_hg19	64635387	64635501	0	+	.	.
chr17	anno382	rRNA_hg19	64891608	64891689	0	+	.	.
chr17	anno383	rRNA_hg19	65264226	65264344	0	+	.	.
chr17	anno384	rRNA_hg19	72413733	72413843	0	-	.	.
chr6	anno385	rRNA_hg19	3088920	3089043	0	-	.	.
chr6	anno386	rRNA_hg19	4428197	4428315	0	+	.	.
chr6	anno387	rRNA_hg19	10753024	10753159	0	-	.	.
chr6	anno388	rRNA_hg19	17722017	17722134	0	-	.	.
chr6	anno389	rRNA_hg19	19438514	19438649	0	+	.	.
chr6	anno390	rRNA_hg19	32046285	32046405	0	-	.	.
chr6	anno391	rRNA_hg19	41207258	41207364	0	-	.	.
chr6	anno392	rRNA_hg19	68177124	68177201	0	-	.	.
chr6	anno393	rRNA_hg19	76574956	76575052	0	-	.	.
chr6	anno394	rRNA_hg19	82331917	82332036	0	+	.	.
chr6	anno395	rRNA_hg19	106897256	106897372	0	+	.	.
chr6	anno396	rRNA_hg19	108573605	108573711	0	+	.	.
chr6	anno397	rRNA_hg19	114541845	114541950	0	-	.	.
chr6	anno398	rRNA_hg19	117381845	117381962	0	+	.	.
chr6	anno399	rRNA_hg19	121007767	121007888	0	+	.	.
chr6	anno400	rRNA_hg19	126300958	126301080	0	-	.	.
chr6	anno401	rRNA_hg19	127639028	127639118	0	-	.	.
chr6	anno402	rRNA_hg19	134578173	134578281	0	+	.	.
chr6	anno403	rRNA_hg19	136951381	136951493	0	+	.	.
chr6	anno404	rRNA_hg19	140479728	140479831	0	-	.	.
chr6	anno405	rRNA_hg19	143770946	143771048	0	+	.	.
chr6	anno406	rRNA_hg19	146661556	146661660	0	+	.	.
chr6	anno407	rRNA_hg19	152731410	152731529	0	+	.	.
chr6	anno408	rRNA_hg19	153480355	153480480	0	-	.	.
chr6	anno409	rRNA_hg19	153741573	153741707	0	+	.	.
chr6	anno410	rRNA_hg19	165823051	165823165	0	+	.	.
chr3	anno411	rRNA_hg19	12552594	12552712	0	-	.	.
chr3	anno412	rRNA_hg19	14436148	14436257	0	+	.	.
chr3	anno413	rRNA_hg19	25066498	25066617	0	+	.	.
chr3	anno414	rRNA_hg19	25393775	25393883	0	-	.	.
chr3	anno415	rRNA_hg19	31270207	31270339	0	+	.	.
chr3	anno416	rRNA_hg19	33533475	33533590	0	-	.	.
chr3	anno417	rRNA_hg19	37383140	37383257	0	+	.	.
chr3	anno418	rRNA_hg19	49504548	49504661	0	-	.	.
chr3	anno419	rRNA_hg19	50457212	50457330	0	+	.	.
chr3	anno420	rRNA_hg19	51728481	51728598	0	-	.	.
chr3	anno421	rRNA_hg19	56219132	56219250	0	+	.	.
chr3	anno422	rRNA_hg19	63531116	63531211	0	+	.	.
chr3	anno423	rRNA_hg19	68932118	68932242	0	+	.	.
chr3	anno424	rRNA_hg19	72740856	72740962	0	-	.	.
chr3	anno425	rRNA_hg19	124777148	124777282	0	-	.	.
chr3	anno426	rRNA_hg19	126283408	126283521	0	-	.	.
chr3	anno427	rRNA_hg19	127682451	127682567	0	+	.	.
chr3	anno428	rRNA_hg19	133428920	133429011	0	-	.	.
chr3	anno429	rRNA_hg19	134502278	134502397	0	-	.	.
chr3	anno430	rRNA_hg19	137236976	137237097	0	-	.	.
chr3	anno431	rRNA_hg19	142310519	142310633	0	-	.	.
chr3	anno432	rRNA_hg19	143905747	143905862	0	-	.	.
chr3	anno433	rRNA_hg19	150905886	150906010	0	+	.	.
chr3	anno434	rRNA_hg19	156891707	156891829	0	-	.	.
chr3	anno435	rRNA_hg19	176481021	176481129	0	+	.	.
chr3	anno436	rRNA_hg19	178146985	178147078	0	-	.	.
chr3	anno437	rRNA_hg19	179879674	179879765	0	-	.	.
chr3	anno438	rRNA_hg19	181540660	181540778	0	-	.	.
chr3	anno439	rRNA_hg19	182976088	182976204	0	-	.	.
chr4	anno440	rRNA_hg19	8394742	8394851	0	+	.	.
chr4	anno441	rRNA_hg19	9412904	9412979	0	-	.	.
chr4	anno442	rRNA_hg19	9794375	9794485	0	-	.	.
chr4	anno443	rRNA_hg19	10117380	10117508	0	-	.	.
chr4	anno444	rRNA_hg19	11415675	11415784	0	-	.	.
chr4	anno445	rRNA_hg19	19183437	19183479	0	-	.	.
chr4	anno446	rRNA_hg19	38760412	38760513	0	-	.	.
chr4	anno447	rRNA_hg19	39938373	39938475	0	+	.	.
chr4	anno448	rRNA_hg19	40992171	40992290	0	+	.	.
chr4	anno449	rRNA_hg19	56963556	56963670	0	+	.	.
chr4	anno450	rRNA_hg19	57197343	57197383	0	-	.	.
chr4	anno451	rRNA_hg19	72625235	72625333	0	-	.	.
chr4	anno452	rRNA_hg19	94741322	94741431	0	+	.	.
chr4	anno453	rRNA_hg19	148666454	148666568	0	-	.	.
chr4	anno454	rRNA_hg19	149479099	149479200	0	+	.	.
chr4	anno455	rRNA_hg19	150828712	150828827	0	+	.	.
chr4	anno456	rRNA_hg19	151891823	151891934	0	-	.	.
chr4	anno457	rRNA_hg19	152892649	152892765	0	-	.	.
chr4	anno458	rRNA_hg19	166974339	166974439	0	-	.	.
chr4	anno459	rRNA_hg19	167839515	167839629	0	-	.	.
chr4	anno460	rRNA_hg19	178378265	178378382	0	-	.	.
chr4	anno461	rRNA_hg19	179327849	179327984	0	+	.	.
chr4	anno462	rRNA_hg19	190936293	190936410	0	+	.	.
chr4	anno463	rRNA_hg19	190938851	190938969	0	+	.	.
chr14	anno464	rRNA_hg19	20558289	20558386	0	+	.	.
chr14	anno465	rRNA_hg19	20614276	20614314	0	-	.	.
chr14	anno466	rRNA_hg19	20883146	20883257	0	+	.	.
chr14	anno467	rRNA_hg19	24627812	24627931	0	+	.	.
chr14	anno468	rRNA_hg19	50019351	50019466	0	+	.	.
chr14	anno469	rRNA_hg19	52159470	52159579	0	+	.	.
chr14	anno470	rRNA_hg19	68123822	68123928	0	-	.	.
chr14	anno471	rRNA_hg19	76070516	76070621	0	+	.	.
chr14	anno472	rRNA_hg19	78644146	78644264	0	-	.	.
chr14	anno473	rRNA_hg19	107092677	107092791	0	+	.	.
chr8	anno474	rRNA_hg19	3558014	3558150	0	+	.	.
chr8	anno475	rRNA_hg19	10544079	10544197	0	+	.	.
chr8	anno476	rRNA_hg19	11944905	11944954	0	-	.	.
chr8	anno477	rRNA_hg19	12191153	12191202	0	-	.	.
chr8	anno478	rRNA_hg19	13393538	13393644	0	+	.	.
chr8	anno479	rRNA_hg19	17605627	17605739	0	+	.	.
chr8	anno480	rRNA_hg19	20147685	20147800	0	+	.	.
chr8	anno481	rRNA_hg19	25994396	25994514	0	+	.	.
chr8	anno482	rRNA_hg19	28387928	28388036	0	+	.	.
chr8	anno483	rRNA_hg19	28906011	28906121	0	-	.	.
chr8	anno484	rRNA_hg19	31455615	31455720	0	-	.	.
chr8	anno485	rRNA_hg19	32049544	32049669	0	-	.	.
chr8	anno486	rRNA_hg19	32114012	32114139	0	+	.	.
chr8	anno487	rRNA_hg19	36621963	36622069	0	+	.	.
chr8	anno488	rRNA_hg19	56657791	56657901	0	+	.	.
chr8	anno489	rRNA_hg19	58039214	58039321	0	-	.	.
chr8	anno490	rRNA_hg19	60368444	60368569	0	+	.	.
chr8	anno491	rRNA_hg19	68011537	68011660	0	+	.	.
chr8	anno492	rRNA_hg19	69607878	69608014	0	+	.	.
chr8	anno493	rRNA_hg19	70842140	70842257	0	+	.	.
chr8	anno494	rRNA_hg19	73269963	73270050	0	+	.	.
chr8	anno495	rRNA_hg19	89408666	89408776	0	-	.	.
chr8	anno496	rRNA_hg19	91523356	91523468	0	+	.	.
chr8	anno497	rRNA_hg19	94453505	94453612	0	+	.	.
chr8	anno498	rRNA_hg19	108896722	108896839	0	+	.	.
chr8	anno499	rRNA_hg19	117034911	117035004	0	-	.	.
chr8	anno500	rRNA_hg19	120903372	120903469	0	-	.	.
chr8	anno501	rRNA_hg19	141950661	141950762	0	+	.	.
chr21	anno502	rRNA_hg19	15443192	15443307	0	+	.	.
chr21	anno503	rRNA_hg19	26574521	26574629	0	+	.	.
chr21	anno504	rRNA_hg19	33935385	33935520	0	+	.	.
chr21	anno505	rRNA_hg19	38224211	38224328	0	+	.	.
chr21	anno506	rRNA_hg19	43641283	43641396	0	+	.	.
chr11	anno507	rRNA_hg19	6038226	6038344	0	+	.	.
chr11	anno508	rRNA_hg19	8866810	8866905	0	+	.	.
chr11	anno509	rRNA_hg19	13929031	13929137	0	-	.	.
chr11	anno510	rRNA_hg19	14156532	14156646	0	+	.	.
chr11	anno511	rRNA_hg19	18269936	18270053	0	-	.	.
chr11	anno512	rRNA_hg19	18287940	18288057	0	+	.	.
chr11	anno513	rRNA_hg19	19423419	19423528	0	-	.	.
chr11	anno514	rRNA_hg19	21022427	21022543	0	-	.	.
chr11	anno515	rRNA_hg19	21405347	21405455	0	-	.	.
chr11	anno516	rRNA_hg19	22709897	22709981	0	+	.	.
chr11	anno517	rRNA_hg19	27543152	27543273	0	-	.	.
chr11	anno518	rRNA_hg19	47825848	47825954	0	-	.	.
chr11	anno519	rRNA_hg19	57217656	57217772	0	+	.	.
chr11	anno520	rRNA_hg19	71556242	71556291	0	-	.	.
chr11	anno521	rRNA_hg19	73909793	73909899	0	-	.	.
chr11	anno522	rRNA_hg19	75645980	75646083	0	+	.	.
chr11	anno523	rRNA_hg19	95573181	95573288	0	-	.	.
chr11	anno524	rRNA_hg19	96207736	96207856	0	-	.	.
chr11	anno525	rRNA_hg19	97528464	97528582	0	+	.	.
chr11	anno526	rRNA_hg19	104123307	104123343	0	+	.	.
chr11	anno527	rRNA_hg19	108991605	108991713	0	-	.	.
chr11	anno528	rRNA_hg19	110910822	110910932	0	-	.	.
chr11	anno529	rRNA_hg19	111799124	111799232	0	+	.	.
chr11	anno530	rRNA_hg19	124506355	124506488	0	+	.	.
