# Supplementary material for: Tyrosine phosphorylation of RNA polymerase II CTD is associated with antisense promoter transcription and active enhancers in mammalian cells
Source: eLife. 2014 May 9;3:e02105. doi: 10.7554/eLife.02105 (PMC4042876; doi:10.7554/eLife.02105)
Supplement: Source code 1. — Folder containing the different scripts used in this study. DOI: http://dx.doi.org/10.7554/eLife.02105.022 [file elife02105s001.tar.gz › SupplementaryData1/Tyrosine1_article/annotations/tRNA.gff]

chr1	anno1	tRNA_hg19	7990338	7990408	0	-	.	.
chr1	anno2	tRNA_hg19	16847079	16847153	0	-	.	.
chr1	anno3	tRNA_hg19	16858892	16858966	0	-	.	.
chr1	anno4	tRNA_hg19	16861773	16861845	0	-	.	.
chr1	anno5	tRNA_hg19	16872433	16872504	0	-	.	.
chr1	anno6	tRNA_hg19	16874159	16874232	0	-	.	.
chr1	anno7	tRNA_hg19	17004765	17004836	0	-	.	.
chr1	anno8	tRNA_hg19	17006500	17006573	0	-	.	.
chr1	anno9	tRNA_hg19	17052060	17052133	0	+	.	.
chr1	anno10	tRNA_hg19	17053779	17053850	0	+	.	.
chr1	anno11	tRNA_hg19	17180899	17180971	0	-	.	.
chr1	anno12	tRNA_hg19	17186692	17186765	0	+	.	.
chr1	anno13	tRNA_hg19	17188415	17188486	0	+	.	.
chr1	anno14	tRNA_hg19	17199077	17199149	0	+	.	.
chr1	anno15	tRNA_hg19	17201957	17202031	0	+	.	.
chr1	anno16	tRNA_hg19	17216171	17216245	0	+	.	.
chr1	anno17	tRNA_hg19	39970194	39970267	0	+	.	.
chr1	anno18	tRNA_hg19	55423541	55423614	0	-	.	.
chr1	anno19	tRNA_hg19	93981833	93981906	0	-	.	.
chr1	anno20	tRNA_hg19	94313128	94313213	0	+	.	.
chr1	anno21	tRNA_hg19	108496274	108496345	0	-	.	.
chr1	anno22	tRNA_hg19	143663557	143663631	0	-	.	.
chr1	anno23	tRNA_hg19	143690027	143690101	0	+	.	.
chr1	anno24	tRNA_hg19	143879831	143879905	0	-	.	.
chr1	anno25	tRNA_hg19	144301610	144301684	0	+	.	.
chr1	anno26	tRNA_hg19	144308613	144308687	0	-	.	.
chr1	anno27	tRNA_hg19	144481839	144481913	0	+	.	.
chr1	anno28	tRNA_hg19	144488842	144488916	0	-	.	.
chr1	anno29	tRNA_hg19	144839435	144839507	0	-	.	.
chr1	anno30	tRNA_hg19	145379319	145379391	0	-	.	.
chr1	anno31	tRNA_hg19	145385728	145385804	0	+	.	.
chr1	anno32	tRNA_hg19	145395521	145395594	0	-	.	.
chr1	anno33	tRNA_hg19	145396880	145396952	0	-	.	.
chr1	anno34	tRNA_hg19	145397863	145397935	0	-	.	.
chr1	anno35	tRNA_hg19	145399232	145399304	0	-	.	.
chr1	anno36	tRNA_hg19	145941578	145941649	0	+	.	.
chr1	anno37	tRNA_hg19	145963303	145963375	0	+	.	.
chr1	anno38	tRNA_hg19	145979033	145979107	0	-	.	.
chr1	anno39	tRNA_hg19	146476759	146476831	0	-	.	.
chr1	anno40	tRNA_hg19	146544772	146544844	0	+	.	.
chr1	anno41	tRNA_hg19	146550177	146550249	0	+	.	.
chr1	anno42	tRNA_hg19	147483290	147483361	0	+	.	.
chr1	anno43	tRNA_hg19	147505037	147505109	0	+	.	.
chr1	anno44	tRNA_hg19	147520766	147520840	0	-	.	.
chr1	anno45	tRNA_hg19	147719028	147719102	0	+	.	.
chr1	anno46	tRNA_hg19	147737381	147737453	0	-	.	.
chr1	anno47	tRNA_hg19	147753470	147753542	0	+	.	.
chr1	anno48	tRNA_hg19	147774844	147774916	0	-	.	.
chr1	anno49	tRNA_hg19	147781029	147781101	0	-	.	.
chr1	anno50	tRNA_hg19	147800936	147801008	0	+	.	.
chr1	anno51	tRNA_hg19	147825688	147825760	0	+	.	.
chr1	anno52	tRNA_hg19	147851059	147851133	0	-	.	.
chr1	anno53	tRNA_hg19	147877536	147877610	0	+	.	.
chr1	anno54	tRNA_hg19	148000804	148000878	0	+	.	.
chr1	anno55	tRNA_hg19	148248114	148248188	0	+	.	.
chr1	anno56	tRNA_hg19	148598313	148598387	0	-	.	.
chr1	anno57	tRNA_hg19	148760355	148760429	0	-	.	.
chr1	anno58	tRNA_hg19	149079363	149079435	0	+	.	.
chr1	anno59	tRNA_hg19	149155827	149155899	0	-	.	.
chr1	anno60	tRNA_hg19	149161627	149161699	0	-	.	.
chr1	anno61	tRNA_hg19	149186124	149186196	0	+	.	.
chr1	anno62	tRNA_hg19	149211947	149212021	0	-	.	.
chr1	anno63	tRNA_hg19	149230569	149230643	0	-	.	.
chr1	anno64	tRNA_hg19	149278784	149278857	0	-	.	.
chr1	anno65	tRNA_hg19	149284502	149284576	0	-	.	.
chr1	anno66	tRNA_hg19	149287358	149287430	0	-	.	.
chr1	anno67	tRNA_hg19	149294665	149294736	0	-	.	.
chr1	anno68	tRNA_hg19	149298554	149298627	0	-	.	.
chr1	anno69	tRNA_hg19	149326271	149326345	0	-	.	.
chr1	anno70	tRNA_hg19	149334271	149334340	0	+	.	.
chr1	anno71	tRNA_hg19	149343080	149343151	0	-	.	.
chr1	anno72	tRNA_hg19	149608608	149608682	0	+	.	.
chr1	anno73	tRNA_hg19	149615616	149615690	0	-	.	.
chr1	anno74	tRNA_hg19	149664354	149664427	0	-	.	.
chr1	anno75	tRNA_hg19	149670056	149670130	0	-	.	.
chr1	anno76	tRNA_hg19	149672904	149672976	0	-	.	.
chr1	anno77	tRNA_hg19	149680209	149680280	0	-	.	.
chr1	anno78	tRNA_hg19	149684087	149684161	0	-	.	.
chr1	anno79	tRNA_hg19	149711797	149711871	0	-	.	.
chr1	anno80	tRNA_hg19	149719801	149719870	0	+	.	.
chr1	anno81	tRNA_hg19	149728270	149728341	0	-	.	.
chr1	anno82	tRNA_hg19	150017381	150017452	0	-	.	.
chr1	anno83	tRNA_hg19	153643725	153643797	0	+	.	.
chr1	anno84	tRNA_hg19	159111400	159111474	0	-	.	.
chr1	anno85	tRNA_hg19	161369489	161369562	0	-	.	.
chr1	anno86	tRNA_hg19	161390660	161390733	0	+	.	.
chr1	anno87	tRNA_hg19	161391882	161391954	0	-	.	.
chr1	anno88	tRNA_hg19	161397866	161397940	0	-	.	.
chr1	anno89	tRNA_hg19	161409960	161410032	0	-	.	.
chr1	anno90	tRNA_hg19	161410614	161410686	0	-	.	.
chr1	anno91	tRNA_hg19	161411322	161411405	0	+	.	.
chr1	anno92	tRNA_hg19	161413093	161413164	0	+	.	.
chr1	anno93	tRNA_hg19	161417017	161417089	0	-	.	.
chr1	anno94	tRNA_hg19	161417374	161417446	0	-	.	.
chr1	anno95	tRNA_hg19	161418032	161418104	0	-	.	.
chr1	anno96	tRNA_hg19	161418740	161418823	0	+	.	.
chr1	anno97	tRNA_hg19	161420466	161420537	0	+	.	.
chr1	anno98	tRNA_hg19	161424397	161424469	0	-	.	.
chr1	anno99	tRNA_hg19	161424755	161424827	0	-	.	.
chr1	anno100	tRNA_hg19	161425413	161425485	0	-	.	.
chr1	anno101	tRNA_hg19	161426121	161426204	0	+	.	.
chr1	anno102	tRNA_hg19	161427897	161427968	0	+	.	.
chr1	anno103	tRNA_hg19	161431808	161431880	0	-	.	.
chr1	anno104	tRNA_hg19	161432165	161432237	0	-	.	.
chr1	anno105	tRNA_hg19	161432823	161432895	0	-	.	.
chr1	anno106	tRNA_hg19	161433531	161433614	0	+	.	.
chr1	anno107	tRNA_hg19	161435257	161435328	0	+	.	.
chr1	anno108	tRNA_hg19	161439188	161439260	0	-	.	.
chr1	anno109	tRNA_hg19	161439546	161439618	0	-	.	.
chr1	anno110	tRNA_hg19	161440204	161440276	0	-	.	.
chr1	anno111	tRNA_hg19	161440912	161440995	0	+	.	.
chr1	anno112	tRNA_hg19	161450355	161450426	0	+	.	.
chr1	anno113	tRNA_hg19	161492934	161493006	0	+	.	.
chr1	anno114	tRNA_hg19	161493636	161493707	0	-	.	.
chr1	anno115	tRNA_hg19	161500131	161500214	0	-	.	.
chr1	anno116	tRNA_hg19	161500902	161500974	0	+	.	.
chr1	anno117	tRNA_hg19	161501914	161501986	0	+	.	.
chr1	anno118	tRNA_hg19	161510030	161510104	0	+	.	.
chr1	anno119	tRNA_hg19	161574587	161574659	0	+	.	.
chr1	anno120	tRNA_hg19	161581735	161581819	0	-	.	.
chr1	anno121	tRNA_hg19	161582507	161582579	0	+	.	.
chr1	anno122	tRNA_hg19	161591464	161591538	0	+	.	.
chr1	anno123	tRNA_hg19	165566149	165566222	0	+	.	.
chr1	anno124	tRNA_hg19	167683961	167684033	0	+	.	.
chr1	anno125	tRNA_hg19	167684724	167684796	0	-	.	.
chr1	anno126	tRNA_hg19	172157538	172157607	0	-	.	.
chr1	anno127	tRNA_hg19	178678037	178678110	0	+	.	.
chr1	anno128	tRNA_hg19	180184275	180184348	0	-	.	.
chr1	anno129	tRNA_hg19	204475654	204475727	0	+	.	.
chr1	anno130	tRNA_hg19	204476157	204476230	0	-	.	.
chr1	anno131	tRNA_hg19	205443270	205443343	0	+	.	.
chr1	anno132	tRNA_hg19	207178153	207178230	0	-	.	.
chr1	anno133	tRNA_hg19	222638346	222638419	0	+	.	.
chr1	anno134	tRNA_hg19	238105861	238105933	0	+	.	.
chr1	anno135	tRNA_hg19	238106955	238107030	0	-	.	.
chr1	anno136	tRNA_hg19	249168053	249168159	0	+	.	.
chr1	anno137	tRNA_hg19	249168446	249168518	0	+	.	.
chr2	anno138	tRNA_hg19	11691826	11691898	0	+	.	.
chr2	anno139	tRNA_hg19	27273649	27273738	0	+	.	.
chr2	anno140	tRNA_hg19	27274081	27274154	0	+	.	.
chr2	anno141	tRNA_hg19	30277567	30277640	0	+	.	.
chr2	anno142	tRNA_hg19	43037675	43037768	0	+	.	.
chr2	anno143	tRNA_hg19	45937440	45937513	0	-	.	.
chr2	anno144	tRNA_hg19	70476122	70476193	0	-	.	.
chr2	anno145	tRNA_hg19	70663956	70664027	0	-	.	.
chr2	anno146	tRNA_hg19	71273487	71273560	0	-	.	.
chr2	anno147	tRNA_hg19	75124045	75124114	0	+	.	.
chr2	anno148	tRNA_hg19	77895592	77895663	0	+	.	.
chr2	anno149	tRNA_hg19	87339572	87339644	0	+	.	.
chr2	anno150	tRNA_hg19	96217193	96217265	0	-	.	.
chr2	anno151	tRNA_hg19	117781416	117781491	0	+	.	.
chr2	anno152	tRNA_hg19	117782508	117782580	0	-	.	.
chr2	anno153	tRNA_hg19	131029910	131029982	0	-	.	.
chr2	anno154	tRNA_hg19	131033023	131033093	0	-	.	.
chr2	anno155	tRNA_hg19	131094700	131094772	0	-	.	.
chr2	anno156	tRNA_hg19	132140141	132140211	0	+	.	.
chr2	anno157	tRNA_hg19	132143132	132143204	0	+	.	.
chr2	anno158	tRNA_hg19	151219276	151219349	0	+	.	.
chr2	anno159	tRNA_hg19	157257280	157257352	0	+	.	.
chr2	anno160	tRNA_hg19	157257658	157257729	0	-	.	.
chr2	anno161	tRNA_hg19	159738170	159738242	0	-	.	.
chr2	anno162	tRNA_hg19	204229130	204229201	0	-	.	.
chr2	anno163	tRNA_hg19	219110548	219110641	0	+	.	.
chr2	anno164	tRNA_hg19	219491131	219491207	0	+	.	.
chr2	anno165	tRNA_hg19	224186314	224186387	0	-	.	.
chr3	anno166	tRNA_hg19	13833885	13833953	0	+	.	.
chr3	anno167	tRNA_hg19	17741391	17741464	0	-	.	.
chr3	anno168	tRNA_hg19	45730490	45730563	0	-	.	.
chr3	anno169	tRNA_hg19	103879523	103879595	0	-	.	.
chr3	anno170	tRNA_hg19	106620877	106620949	0	-	.	.
chr3	anno171	tRNA_hg19	125413176	125413248	0	-	.	.
chr3	anno172	tRNA_hg19	131947943	131948015	0	-	.	.
chr3	anno173	tRNA_hg19	131950641	131950713	0	-	.	.
chr3	anno174	tRNA_hg19	148221227	148221309	0	-	.	.
chr3	anno175	tRNA_hg19	148316562	148316634	0	-	.	.
chr3	anno176	tRNA_hg19	169490017	169490090	0	+	.	.
chr3	anno177	tRNA_hg19	184366094	184366165	0	-	.	.
chr4	anno178	tRNA_hg19	7325837	7325909	0	-	.	.
chr4	anno179	tRNA_hg19	40908742	40908815	0	-	.	.
chr4	anno180	tRNA_hg19	124430004	124430076	0	-	.	.
chr4	anno181	tRNA_hg19	156383887	156383959	0	+	.	.
chr4	anno182	tRNA_hg19	156384977	156385052	0	-	.	.
chr5	anno183	tRNA_hg19	26198538	26198611	0	-	.	.
chr5	anno184	tRNA_hg19	77318775	77318848	0	-	.	.
chr5	anno185	tRNA_hg19	141773987	141774059	0	-	.	.
chr5	anno186	tRNA_hg19	151248073	151248145	0	-	.	.
chr5	anno187	tRNA_hg19	151988595	151988771	0	+	.	.
chr5	anno188	tRNA_hg19	159392040	159392118	0	-	.	.
chr5	anno189	tRNA_hg19	180524069	180524142	0	+	.	.
chr5	anno190	tRNA_hg19	180524473	180524555	0	-	.	.
chr5	anno191	tRNA_hg19	180528839	180528921	0	+	.	.
chr5	anno192	tRNA_hg19	180529252	180529325	0	-	.	.
chr5	anno193	tRNA_hg19	180591153	180591226	0	+	.	.
chr5	anno194	tRNA_hg19	180591563	180591645	0	-	.	.
chr5	anno195	tRNA_hg19	180596609	180596682	0	+	.	.
chr5	anno196	tRNA_hg19	180600649	180600722	0	+	.	.
chr5	anno197	tRNA_hg19	180601043	180601125	0	-	.	.
chr5	anno198	tRNA_hg19	180614700	180614782	0	+	.	.
chr5	anno199	tRNA_hg19	180615415	180615488	0	-	.	.
chr5	anno200	tRNA_hg19	180615853	180615925	0	-	.	.
chr5	anno201	tRNA_hg19	180618686	180618758	0	-	.	.
chr5	anno202	tRNA_hg19	180633867	180633939	0	+	.	.
chr5	anno203	tRNA_hg19	180634754	180634827	0	+	.	.
chr5	anno204	tRNA_hg19	180645269	180645342	0	-	.	.
chr5	anno205	tRNA_hg19	180648978	180649051	0	-	.	.
chr5	anno206	tRNA_hg19	180649394	180649467	0	-	.	.
chr6	anno207	tRNA_hg19	18836401	18836473	0	+	.	.
chr6	anno208	tRNA_hg19	26286753	26286825	0	+	.	.
chr6	anno209	tRNA_hg19	26299904	26299977	0	+	.	.
chr6	anno210	tRNA_hg19	26305717	26305801	0	-	.	.
chr6	anno211	tRNA_hg19	26311423	26311495	0	-	.	.
chr6	anno212	tRNA_hg19	26311974	26312046	0	-	.	.
chr6	anno213	tRNA_hg19	26312823	26312905	0	-	.	.
chr6	anno214	tRNA_hg19	26313351	26313423	0	-	.	.
chr6	anno215	tRNA_hg19	26319329	26319401	0	-	.	.
chr6	anno216	tRNA_hg19	26323045	26323118	0	+	.	.
chr6	anno217	tRNA_hg19	26327816	26327898	0	+	.	.
chr6	anno218	tRNA_hg19	26328367	26328440	0	+	.	.
chr6	anno219	tRNA_hg19	26330528	26330600	0	-	.	.
chr6	anno220	tRNA_hg19	26331671	26331743	0	-	.	.
chr6	anno221	tRNA_hg19	26521435	26521518	0	+	.	.
chr6	anno222	tRNA_hg19	26533144	26533218	0	-	.	.
chr6	anno223	tRNA_hg19	26537725	26537798	0	+	.	.
chr6	anno224	tRNA_hg19	26538281	26538354	0	+	.	.
chr6	anno225	tRNA_hg19	26553730	26553802	0	+	.	.
chr6	anno226	tRNA_hg19	26554349	26554423	0	+	.	.
chr6	anno227	tRNA_hg19	26555497	26555569	0	+	.	.
chr6	anno228	tRNA_hg19	26556773	26556846	0	+	.	.
chr6	anno229	tRNA_hg19	26569085	26569176	0	+	.	.
chr6	anno230	tRNA_hg19	26572091	26572164	0	-	.	.
chr6	anno231	tRNA_hg19	26575797	26575887	0	+	.	.
chr6	anno232	tRNA_hg19	26577331	26577420	0	+	.	.
chr6	anno233	tRNA_hg19	26595101	26595190	0	+	.	.
chr6	anno234	tRNA_hg19	26673589	26673662	0	+	.	.
chr6	anno235	tRNA_hg19	26682714	26682787	0	+	.	.
chr6	anno236	tRNA_hg19	26687484	26687557	0	+	.	.
chr6	anno237	tRNA_hg19	26701711	26701784	0	+	.	.
chr6	anno238	tRNA_hg19	26705605	26705678	0	+	.	.
chr6	anno239	tRNA_hg19	26721220	26721294	0	-	.	.
chr6	anno240	tRNA_hg19	26728255	26728328	0	+	.	.
chr6	anno241	tRNA_hg19	26730736	26730809	0	+	.	.
chr6	anno242	tRNA_hg19	26735573	26735646	0	-	.	.
chr6	anno243	tRNA_hg19	26745254	26745328	0	-	.	.
chr6	anno244	tRNA_hg19	26751917	26751990	0	+	.	.
chr6	anno245	tRNA_hg19	26752629	26752703	0	+	.	.
chr6	anno246	tRNA_hg19	26758549	26758622	0	-	.	.
chr6	anno247	tRNA_hg19	26766443	26766516	0	+	.	.
chr6	anno248	tRNA_hg19	26771289	26771362	0	-	.	.
chr6	anno249	tRNA_hg19	26773770	26773843	0	-	.	.
chr6	anno250	tRNA_hg19	26780831	26780905	0	+	.	.
chr6	anno251	tRNA_hg19	26796005	26796078	0	-	.	.
chr6	anno252	tRNA_hg19	26988124	26988218	0	+	.	.
chr6	anno253	tRNA_hg19	27059520	27059592	0	+	.	.
chr6	anno254	tRNA_hg19	27065084	27065166	0	+	.	.
chr6	anno255	tRNA_hg19	27118021	27118094	0	+	.	.
chr6	anno256	tRNA_hg19	27125905	27125977	0	+	.	.
chr6	anno257	tRNA_hg19	27130049	27130123	0	+	.	.
chr6	anno258	tRNA_hg19	27144993	27145067	0	-	.	.
chr6	anno259	tRNA_hg19	27173866	27173939	0	-	.	.
chr6	anno260	tRNA_hg19	27177627	27177709	0	+	.	.
chr6	anno261	tRNA_hg19	27181622	27181695	0	-	.	.
chr6	anno262	tRNA_hg19	27182951	27183024	0	+	.	.
chr6	anno263	tRNA_hg19	27198333	27198416	0	-	.	.
chr6	anno264	tRNA_hg19	27203287	27203360	0	+	.	.
chr6	anno265	tRNA_hg19	27205349	27205423	0	-	.	.
chr6	anno266	tRNA_hg19	27241738	27241812	0	+	.	.
chr6	anno267	tRNA_hg19	27242989	27243063	0	-	.	.
chr6	anno268	tRNA_hg19	27248048	27248121	0	-	.	.
chr6	anno269	tRNA_hg19	27251863	27251937	0	+	.	.
chr6	anno270	tRNA_hg19	27258404	27258477	0	+	.	.
chr6	anno271	tRNA_hg19	27261670	27261744	0	+	.	.
chr6	anno272	tRNA_hg19	27263211	27263283	0	+	.	.
chr6	anno273	tRNA_hg19	27265774	27265856	0	+	.	.
chr6	anno274	tRNA_hg19	27271567	27271639	0	-	.	.
chr6	anno275	tRNA_hg19	27300763	27300835	0	-	.	.
chr6	anno276	tRNA_hg19	27302768	27302841	0	-	.	.
chr6	anno277	tRNA_hg19	27446590	27446672	0	+	.	.
chr6	anno278	tRNA_hg19	27447452	27447524	0	+	.	.
chr6	anno279	tRNA_hg19	27463592	27463674	0	+	.	.
chr6	anno280	tRNA_hg19	27470817	27470899	0	+	.	.
chr6	anno281	tRNA_hg19	27471522	27471594	0	+	.	.
chr6	anno282	tRNA_hg19	27473606	27473688	0	-	.	.
chr6	anno283	tRNA_hg19	27487307	27487379	0	+	.	.
chr6	anno284	tRNA_hg19	27499986	27500068	0	+	.	.
chr6	anno285	tRNA_hg19	27509553	27509635	0	-	.	.
chr6	anno286	tRNA_hg19	27513467	27513549	0	+	.	.
chr6	anno287	tRNA_hg19	27515530	27515602	0	-	.	.
chr6	anno288	tRNA_hg19	27521191	27521273	0	-	.	.
chr6	anno289	tRNA_hg19	27529962	27530049	0	+	.	.
chr6	anno290	tRNA_hg19	27543845	27543918	0	+	.	.
chr6	anno291	tRNA_hg19	27551235	27551307	0	-	.	.
chr6	anno292	tRNA_hg19	27559592	27559665	0	-	.	.
chr6	anno293	tRNA_hg19	27560599	27560671	0	-	.	.
chr6	anno294	tRNA_hg19	27570347	27570454	0	-	.	.
chr6	anno295	tRNA_hg19	27573416	27573524	0	-	.	.
chr6	anno296	tRNA_hg19	27586134	27586208	0	+	.	.
chr6	anno297	tRNA_hg19	27599199	27599293	0	+	.	.
chr6	anno298	tRNA_hg19	27618706	27618779	0	-	.	.
chr6	anno299	tRNA_hg19	27632544	27632620	0	+	.	.
chr6	anno300	tRNA_hg19	27636361	27636435	0	+	.	.
chr6	anno301	tRNA_hg19	27638343	27638416	0	-	.	.
chr6	anno302	tRNA_hg19	27640228	27640310	0	-	.	.
chr6	anno303	tRNA_hg19	27648884	27648957	0	-	.	.
chr6	anno304	tRNA_hg19	27650487	27650561	0	+	.	.
chr6	anno305	tRNA_hg19	27652473	27652547	0	-	.	.
chr6	anno306	tRNA_hg19	27655966	27656040	0	+	.	.
chr6	anno307	tRNA_hg19	27688897	27688980	0	-	.	.
chr6	anno308	tRNA_hg19	27694472	27694546	0	+	.	.
chr6	anno309	tRNA_hg19	27696326	27696399	0	-	.	.
chr6	anno310	tRNA_hg19	27721178	27721251	0	-	.	.
chr6	anno311	tRNA_hg19	27745663	27745735	0	+	.	.
chr6	anno312	tRNA_hg19	27759134	27759206	0	-	.	.
chr6	anno313	tRNA_hg19	27763639	27763711	0	-	.	.
chr6	anno314	tRNA_hg19	27870270	27870342	0	-	.	.
chr6	anno315	tRNA_hg19	27870685	27870756	0	-	.	.
chr6	anno316	tRNA_hg19	28180814	28180896	0	+	.	.
chr6	anno317	tRNA_hg19	28442328	28442402	0	-	.	.
chr6	anno318	tRNA_hg19	28446399	28446481	0	-	.	.
chr6	anno319	tRNA_hg19	28456769	28456843	0	-	.	.
chr6	anno320	tRNA_hg19	28505366	28505460	0	+	.	.
chr6	anno321	tRNA_hg19	28510890	28510963	0	-	.	.
chr6	anno322	tRNA_hg19	28557155	28557227	0	+	.	.
chr6	anno323	tRNA_hg19	28565116	28565198	0	-	.	.
chr6	anno324	tRNA_hg19	28574932	28575004	0	+	.	.
chr6	anno325	tRNA_hg19	28601858	28601930	0	-	.	.
chr6	anno326	tRNA_hg19	28611221	28611293	0	+	.	.
chr6	anno327	tRNA_hg19	28615983	28616057	0	-	.	.
chr6	anno328	tRNA_hg19	28626013	28626085	0	-	.	.
chr6	anno329	tRNA_hg19	28641612	28641684	0	-	.	.
chr6	anno330	tRNA_hg19	28660986	28661060	0	-	.	.
chr6	anno331	tRNA_hg19	28663708	28663780	0	-	.	.
chr6	anno332	tRNA_hg19	28678365	28678437	0	+	.	.
chr6	anno333	tRNA_hg19	28687480	28687552	0	+	.	.
chr6	anno334	tRNA_hg19	28693794	28693868	0	+	.	.
chr6	anno335	tRNA_hg19	28694854	28694927	0	-	.	.
chr6	anno336	tRNA_hg19	28697091	28697163	0	+	.	.
chr6	anno337	tRNA_hg19	28703205	28703277	0	-	.	.
chr6	anno338	tRNA_hg19	28710728	28710801	0	-	.	.
chr6	anno339	tRNA_hg19	28715520	28715593	0	+	.	.
chr6	anno340	tRNA_hg19	28726140	28726212	0	-	.	.
chr6	anno341	tRNA_hg19	28731373	28731447	0	-	.	.
chr6	anno342	tRNA_hg19	28732163	28732236	0	+	.	.
chr6	anno343	tRNA_hg19	28746543	28746615	0	-	.	.
chr6	anno344	tRNA_hg19	28757546	28757618	0	-	.	.
chr6	anno345	tRNA_hg19	28758498	28758571	0	-	.	.
chr6	anno346	tRNA_hg19	28763740	28763812	0	-	.	.
chr6	anno347	tRNA_hg19	28770576	28770647	0	-	.	.
chr6	anno348	tRNA_hg19	28775609	28775682	0	-	.	.
chr6	anno349	tRNA_hg19	28779848	28779920	0	-	.	.
chr6	anno350	tRNA_hg19	28785011	28785083	0	-	.	.
chr6	anno351	tRNA_hg19	28791092	28791166	0	-	.	.
chr6	anno352	tRNA_hg19	28806220	28806292	0	-	.	.
chr6	anno353	tRNA_hg19	28831461	28831533	0	-	.	.
chr6	anno354	tRNA_hg19	28849164	28849237	0	+	.	.
chr6	anno355	tRNA_hg19	28863999	28864105	0	-	.	.
chr6	anno356	tRNA_hg19	28908829	28908934	0	+	.	.
chr6	anno357	tRNA_hg19	28909377	28909449	0	-	.	.
chr6	anno358	tRNA_hg19	28911398	28911480	0	-	.	.
chr6	anno359	tRNA_hg19	28912351	28912424	0	+	.	.
chr6	anno360	tRNA_hg19	28918805	28918878	0	+	.	.
chr6	anno361	tRNA_hg19	28921041	28921114	0	-	.	.
chr6	anno362	tRNA_hg19	28949448	28949521	0	-	.	.
chr6	anno363	tRNA_hg19	28949975	28950047	0	+	.	.
chr6	anno364	tRNA_hg19	28956778	28956860	0	+	.	.
chr6	anno365	tRNA_hg19	37287994	37288067	0	+	.	.
chr6	anno366	tRNA_hg19	58141876	58141949	0	-	.	.
chr6	anno367	tRNA_hg19	58142588	58142661	0	-	.	.
chr6	anno368	tRNA_hg19	58149253	58149327	0	+	.	.
chr6	anno369	tRNA_hg19	58164627	58164700	0	-	.	.
chr6	anno370	tRNA_hg19	58168491	58168564	0	-	.	.
chr6	anno371	tRNA_hg19	58182678	58182751	0	-	.	.
chr6	anno372	tRNA_hg19	58187443	58187516	0	-	.	.
chr6	anno373	tRNA_hg19	58196622	58196695	0	-	.	.
chr6	anno374	tRNA_hg19	69914377	69914460	0	+	.	.
chr6	anno375	tRNA_hg19	79668009	79668082	0	-	.	.
chr6	anno376	tRNA_hg19	126101392	126101464	0	-	.	.
chr6	anno377	tRNA_hg19	142578775	142578846	0	+	.	.
chr6	anno378	tRNA_hg19	144537683	144537766	0	+	.	.
chr6	anno379	tRNA_hg19	145503858	145503930	0	+	.	.
chr6	anno380	tRNA_hg19	156869045	156869120	0	-	.	.
chr6	anno381	tRNA_hg19	163210013	163210082	0	-	.	.
chr7	anno382	tRNA_hg19	57253979	57254051	0	-	.	.
chr7	anno383	tRNA_hg19	99067306	99067378	0	+	.	.
chr7	anno384	tRNA_hg19	128423503	128423575	0	+	.	.
chr7	anno385	tRNA_hg19	139025445	139025518	0	+	.	.
chr7	anno386	tRNA_hg19	141503356	141503428	0	+	.	.
chr7	anno387	tRNA_hg19	149007280	149007352	0	+	.	.
chr7	anno388	tRNA_hg19	149028219	149028291	0	+	.	.
chr7	anno389	tRNA_hg19	149052765	149052837	0	-	.	.
chr7	anno390	tRNA_hg19	149053744	149053820	0	-	.	.
chr7	anno391	tRNA_hg19	149072849	149072921	0	-	.	.
chr7	anno392	tRNA_hg19	149074600	149074672	0	-	.	.
chr7	anno393	tRNA_hg19	149112228	149112300	0	-	.	.
chr7	anno394	tRNA_hg19	149243630	149243702	0	+	.	.
chr7	anno395	tRNA_hg19	149253801	149253873	0	+	.	.
chr7	anno396	tRNA_hg19	149255132	149255205	0	+	.	.
chr7	anno397	tRNA_hg19	149281815	149281887	0	+	.	.
chr7	anno398	tRNA_hg19	149286163	149286235	0	-	.	.
chr7	anno399	tRNA_hg19	149292304	149292376	0	-	.	.
chr7	anno400	tRNA_hg19	149295045	149295117	0	+	.	.
chr7	anno401	tRNA_hg19	149305466	149305538	0	+	.	.
chr7	anno402	tRNA_hg19	149310155	149310227	0	-	.	.
chr7	anno403	tRNA_hg19	149332777	149332849	0	+	.	.
chr7	anno404	tRNA_hg19	149344045	149344117	0	-	.	.
chr7	anno405	tRNA_hg19	149361914	149361986	0	+	.	.
chr7	anno406	tRNA_hg19	149388271	149388343	0	-	.	.
chr7	anno407	tRNA_hg19	149404759	149404831	0	+	.	.
chr8	anno408	tRNA_hg19	11793379	11793451	0	+	.	.
chr8	anno409	tRNA_hg19	18120202	18120272	0	+	.	.
chr8	anno410	tRNA_hg19	32872645	32872717	0	-	.	.
chr8	anno411	tRNA_hg19	47740037	47740112	0	-	.	.
chr8	anno412	tRNA_hg19	59504797	59504868	0	+	.	.
chr8	anno413	tRNA_hg19	66609531	66609619	0	-	.	.
chr8	anno414	tRNA_hg19	67025601	67025694	0	+	.	.
chr8	anno415	tRNA_hg19	67026222	67026311	0	+	.	.
chr8	anno416	tRNA_hg19	67026423	67026496	0	+	.	.
chr8	anno417	tRNA_hg19	70072339	70072414	0	+	.	.
chr8	anno418	tRNA_hg19	96281884	96281966	0	-	.	.
chr8	anno419	tRNA_hg19	99153461	99153530	0	+	.	.
chr8	anno420	tRNA_hg19	124169469	124169542	0	-	.	.
chr8	anno421	tRNA_hg19	124270724	124270797	0	-	.	.
chr9	anno422	tRNA_hg19	5095084	5095156	0	-	.	.
chr9	anno423	tRNA_hg19	14433937	14434009	0	-	.	.
chr9	anno424	tRNA_hg19	19403995	19404070	0	+	.	.
chr9	anno425	tRNA_hg19	77517989	77518061	0	-	.	.
chr9	anno426	tRNA_hg19	112960802	112960875	0	+	.	.
chr9	anno427	tRNA_hg19	115616988	115617087	0	+	.	.
chr9	anno428	tRNA_hg19	126655521	126655594	0	-	.	.
chr9	anno429	tRNA_hg19	131102354	131102445	0	-	.	.
chrX	anno430	tRNA_hg19	3756417	3756491	0	-	.	.
chrX	anno431	tRNA_hg19	3794841	3794915	0	-	.	.
chrX	anno432	tRNA_hg19	3833270	3833344	0	-	.	.
chrX	anno433	tRNA_hg19	18693028	18693101	0	-	.	.
chrX	anno434	tRNA_hg19	51306111	51306183	0	-	.	.
chrX	anno435	tRNA_hg19	55206665	55206737	0	+	.	.
chrX	anno436	tRNA_hg19	55207754	55207829	0	-	.	.
chrY	anno437	tRNA_hg19	8240139	8240214	0	-	.	.
chr10	anno438	tRNA_hg19	5895673	5895746	0	-	.	.
chr10	anno439	tRNA_hg19	20036607	20036682	0	-	.	.
chr10	anno440	tRNA_hg19	22518437	22518511	0	-	.	.
chr10	anno441	tRNA_hg19	22852578	22852651	0	+	.	.
chr10	anno442	tRNA_hg19	34591415	34591483	0	-	.	.
chr10	anno443	tRNA_hg19	69524260	69524342	0	+	.	.
chr11	anno444	tRNA_hg19	9296789	9296863	0	+	.	.
chr11	anno445	tRNA_hg19	45290199	45290273	0	-	.	.
chr11	anno446	tRNA_hg19	50233878	50233950	0	-	.	.
chr11	anno447	tRNA_hg19	51359899	51359972	0	+	.	.
chr11	anno448	tRNA_hg19	59318101	59318174	0	-	.	.
chr11	anno449	tRNA_hg19	59318459	59318532	0	-	.	.
chr11	anno450	tRNA_hg19	59318766	59318852	0	+	.	.
chr11	anno451	tRNA_hg19	59319227	59319310	0	+	.	.
chr11	anno452	tRNA_hg19	59323901	59323974	0	+	.	.
chr11	anno453	tRNA_hg19	59324969	59325042	0	-	.	.
chr11	anno454	tRNA_hg19	59327807	59327880	0	-	.	.
chr11	anno455	tRNA_hg19	59333852	59333925	0	-	.	.
chr11	anno456	tRNA_hg19	60763507	60763577	0	+	.	.
chr11	anno457	tRNA_hg19	63661766	63661835	0	+	.	.
chr11	anno458	tRNA_hg19	66115590	66115672	0	+	.	.
chr11	anno459	tRNA_hg19	75946556	75946628	0	+	.	.
chr11	anno460	tRNA_hg19	75946868	75946940	0	-	.	.
chr11	anno461	tRNA_hg19	109036038	109036120	0	+	.	.
chr11	anno462	tRNA_hg19	122430654	122430727	0	+	.	.
chr12	anno463	tRNA_hg19	27843305	27843378	0	+	.	.
chr12	anno464	tRNA_hg19	50211189	50211264	0	-	.	.
chr12	anno465	tRNA_hg19	56584147	56584229	0	+	.	.
chr12	anno466	tRNA_hg19	74851181	74851254	0	+	.	.
chr12	anno467	tRNA_hg19	96429798	96429870	0	+	.	.
chr12	anno468	tRNA_hg19	97490690	97490764	0	-	.	.
chr12	anno469	tRNA_hg19	98897280	98897352	0	+	.	.
chr12	anno470	tRNA_hg19	98898029	98898101	0	+	.	.
chr12	anno471	tRNA_hg19	114386544	114386617	0	-	.	.
chr12	anno472	tRNA_hg19	122860923	122860994	0	+	.	.
chr12	anno473	tRNA_hg19	125406300	125406372	0	-	.	.
chr12	anno474	tRNA_hg19	125411890	125411962	0	-	.	.
chr12	anno475	tRNA_hg19	125412388	125412461	0	-	.	.
chr12	anno476	tRNA_hg19	125424192	125424264	0	-	.	.
chr12	anno477	tRNA_hg19	125424511	125424583	0	+	.	.
chr12	anno478	tRNA_hg19	129716197	129716272	0	+	.	.
chr13	anno479	tRNA_hg19	31248100	31248174	0	-	.	.
chr13	anno480	tRNA_hg19	36639746	36639818	0	-	.	.
chr13	anno481	tRNA_hg19	41634873	41634945	0	-	.	.
chr13	anno482	tRNA_hg19	42030060	42030132	0	-	.	.
chr13	anno483	tRNA_hg19	45492061	45492133	0	-	.	.
chr13	anno484	tRNA_hg19	58458549	58458621	0	-	.	.
chr13	anno485	tRNA_hg19	95201903	95201976	0	-	.	.
chr14	anno486	tRNA_hg19	21077494	21077566	0	-	.	.
chr14	anno487	tRNA_hg19	21078290	21078372	0	+	.	.
chr14	anno488	tRNA_hg19	21081559	21081631	0	-	.	.
chr14	anno489	tRNA_hg19	21081948	21082021	0	-	.	.
chr14	anno490	tRNA_hg19	21093528	21093610	0	+	.	.
chr14	anno491	tRNA_hg19	21099318	21099391	0	-	.	.
chr14	anno492	tRNA_hg19	21101164	21101236	0	+	.	.
chr14	anno493	tRNA_hg19	21121257	21121351	0	-	.	.
chr14	anno494	tRNA_hg19	21125622	21125716	0	-	.	.
chr14	anno495	tRNA_hg19	21128116	21128210	0	-	.	.
chr14	anno496	tRNA_hg19	21131350	21131444	0	-	.	.
chr14	anno497	tRNA_hg19	21145177	21145259	0	-	.	.
chr14	anno498	tRNA_hg19	21149848	21149921	0	+	.	.
chr14	anno499	tRNA_hg19	21151431	21151520	0	+	.	.
chr14	anno500	tRNA_hg19	21152174	21152246	0	+	.	.
chr14	anno501	tRNA_hg19	23398909	23398982	0	+	.	.
chr14	anno502	tRNA_hg19	32236815	32236886	0	-	.	.
chr14	anno503	tRNA_hg19	58706612	58706685	0	-	.	.
chr14	anno504	tRNA_hg19	73429678	73429750	0	+	.	.
chr14	anno505	tRNA_hg19	74055528	74055601	0	-	.	.
chr14	anno506	tRNA_hg19	78700837	78700910	0	-	.	.
chr14	anno507	tRNA_hg19	89445441	89445514	0	+	.	.
chr14	anno508	tRNA_hg19	102783428	102783502	0	+	.	.
chr15	anno509	tRNA_hg19	26327380	26327452	0	-	.	.
chr15	anno510	tRNA_hg19	40886022	40886104	0	-	.	.
chr15	anno511	tRNA_hg19	45490803	45490875	0	-	.	.
chr15	anno512	tRNA_hg19	45492610	45492682	0	-	.	.
chr15	anno513	tRNA_hg19	45493348	45493420	0	+	.	.
chr15	anno514	tRNA_hg19	66161399	66161471	0	-	.	.
chr15	anno515	tRNA_hg19	76674764	76674838	0	-	.	.
chr15	anno516	tRNA_hg19	79152903	79152976	0	+	.	.
chr15	anno517	tRNA_hg19	80036996	80037069	0	+	.	.
chr15	anno518	tRNA_hg19	89878303	89878376	0	+	.	.
chr15	anno519	tRNA_hg19	92254301	92254374	0	-	.	.
chr16	anno520	tRNA_hg19	686735	686806	0	-	.	.
chr16	anno521	tRNA_hg19	3200674	3200747	0	+	.	.
chr16	anno522	tRNA_hg19	3202608	3202680	0	-	.	.
chr16	anno523	tRNA_hg19	3202900	3202973	0	+	.	.
chr16	anno524	tRNA_hg19	3207405	3207478	0	-	.	.
chr16	anno525	tRNA_hg19	3208922	3208994	0	+	.	.
chr16	anno526	tRNA_hg19	3210385	3210480	0	+	.	.
chr16	anno527	tRNA_hg19	3214938	3215011	0	+	.	.
chr16	anno528	tRNA_hg19	3220960	3221031	0	-	.	.
chr16	anno529	tRNA_hg19	3222048	3222120	0	+	.	.
chr16	anno530	tRNA_hg19	3225691	3225764	0	+	.	.
chr16	anno531	tRNA_hg19	3230554	3230627	0	-	.	.
chr16	anno532	tRNA_hg19	3232634	3232706	0	-	.	.
chr16	anno533	tRNA_hg19	3234132	3234204	0	-	.	.
chr16	anno534	tRNA_hg19	3238093	3238165	0	+	.	.
chr16	anno535	tRNA_hg19	3239633	3239705	0	+	.	.
chr16	anno536	tRNA_hg19	3241500	3241573	0	+	.	.
chr16	anno537	tRNA_hg19	3241988	3242060	0	+	.	.
chr16	anno538	tRNA_hg19	3243917	3243990	0	+	.	.
chr16	anno539	tRNA_hg19	3246152	3246225	0	+	.	.
chr16	anno540	tRNA_hg19	3419812	3419884	0	+	.	.
chr16	anno541	tRNA_hg19	14379749	14379821	0	+	.	.
chr16	anno542	tRNA_hg19	22207031	22207113	0	-	.	.
chr16	anno543	tRNA_hg19	22308460	22308542	0	+	.	.
chr16	anno544	tRNA_hg19	57333862	57333945	0	+	.	.
chr16	anno545	tRNA_hg19	57334391	57334474	0	-	.	.
chr16	anno546	tRNA_hg19	70812113	70812184	0	-	.	.
chr16	anno547	tRNA_hg19	70812941	70813012	0	-	.	.
chr16	anno548	tRNA_hg19	70822596	70822667	0	+	.	.
chr16	anno549	tRNA_hg19	70823409	70823480	0	+	.	.
chr16	anno550	tRNA_hg19	71460395	71460468	0	+	.	.
chr16	anno551	tRNA_hg19	71724889	71724963	0	+	.	.
chr16	anno552	tRNA_hg19	73512215	73512288	0	-	.	.
chr16	anno553	tRNA_hg19	87417627	87417700	0	-	.	.
chr17	anno554	tRNA_hg19	7524456	7524525	0	+	.	.
chr17	anno555	tRNA_hg19	8022472	8022545	0	+	.	.
chr17	anno556	tRNA_hg19	8023069	8023141	0	+	.	.
chr17	anno557	tRNA_hg19	8023631	8023713	0	-	.	.
chr17	anno558	tRNA_hg19	8024242	8024330	0	+	.	.
chr17	anno559	tRNA_hg19	8029063	8029134	0	+	.	.
chr17	anno560	tRNA_hg19	8042198	8042280	0	-	.	.
chr17	anno561	tRNA_hg19	8042769	8042843	0	-	.	.
chr17	anno562	tRNA_hg19	8089675	8089747	0	+	.	.
chr17	anno563	tRNA_hg19	8090183	8090265	0	+	.	.
chr17	anno564	tRNA_hg19	8090477	8090551	0	+	.	.
chr17	anno565	tRNA_hg19	8090910	8090984	0	+	.	.
chr17	anno566	tRNA_hg19	8124186	8124258	0	-	.	.
chr17	anno567	tRNA_hg19	8124865	8124937	0	+	.	.
chr17	anno568	tRNA_hg19	8125555	8125627	0	-	.	.
chr17	anno569	tRNA_hg19	8126150	8126222	0	-	.	.
chr17	anno570	tRNA_hg19	8129552	8129626	0	-	.	.
chr17	anno571	tRNA_hg19	8129927	8130009	0	-	.	.
chr17	anno572	tRNA_hg19	8130308	8130382	0	-	.	.
chr17	anno573	tRNA_hg19	15408684	15408758	0	+	.	.
chr17	anno574	tRNA_hg19	19411493	19411565	0	+	.	.
chr17	anno575	tRNA_hg19	19506586	19506658	0	-	.	.
chr17	anno576	tRNA_hg19	19764174	19764245	0	+	.	.
chr17	anno577	tRNA_hg19	22028178	22028247	0	-	.	.
chr17	anno578	tRNA_hg19	29877092	29877164	0	+	.	.
chr17	anno579	tRNA_hg19	36908033	36908107	0	-	.	.
chr17	anno580	tRNA_hg19	36989974	36990046	0	-	.	.
chr17	anno581	tRNA_hg19	37017936	37018008	0	-	.	.
chr17	anno582	tRNA_hg19	37023897	37023969	0	+	.	.
chr17	anno583	tRNA_hg19	37025544	37025616	0	-	.	.
chr17	anno584	tRNA_hg19	37309986	37310058	0	-	.	.
chr17	anno585	tRNA_hg19	37310743	37310815	0	-	.	.
chr17	anno586	tRNA_hg19	38273552	38273626	0	-	.	.
chr17	anno587	tRNA_hg19	47269889	47269961	0	+	.	.
chr17	anno588	tRNA_hg19	58863592	58863663	0	+	.	.
chr17	anno589	tRNA_hg19	62526917	62526991	0	-	.	.
chr17	anno590	tRNA_hg19	66016012	66016085	0	-	.	.
chr17	anno591	tRNA_hg19	66390956	66391031	0	-	.	.
chr17	anno592	tRNA_hg19	73030000	73030073	0	+	.	.
chr17	anno593	tRNA_hg19	73030525	73030598	0	-	.	.
chr17	anno594	tRNA_hg19	73031207	73031280	0	+	.	.
chr17	anno595	tRNA_hg19	80452596	80452668	0	-	.	.
chr18	anno596	tRNA_hg19	43299750	43299822	0	+	.	.
chr18	anno597	tRNA_hg19	43669270	43669343	0	-	.	.
chr18	anno598	tRNA_hg19	55345853	55345925	0	+	.	.
chr18	anno599	tRNA_hg19	55346176	55346248	0	+	.	.
chr19	anno600	tRNA_hg19	1383360	1383433	0	-	.	.
chr19	anno601	tRNA_hg19	1383561	1383635	0	+	.	.
chr19	anno602	tRNA_hg19	4724081	4724153	0	+	.	.
chr19	anno603	tRNA_hg19	4724646	4724719	0	-	.	.
chr19	anno604	tRNA_hg19	9150355	9150428	0	-	.	.
chr19	anno605	tRNA_hg19	19852206	19852277	0	+	.	.
chr19	anno606	tRNA_hg19	33667962	33668036	0	+	.	.
chr19	anno607	tRNA_hg19	36066749	36066822	0	+	.	.
chr19	anno608	tRNA_hg19	36111459	36111530	0	-	.	.
chr19	anno609	tRNA_hg19	39902807	39902900	0	-	.	.
chr19	anno610	tRNA_hg19	41748141	41748214	0	-	.	.
chr19	anno611	tRNA_hg19	45981859	45981945	0	-	.	.
chr19	anno612	tRNA_hg19	50037932	50038005	0	-	.	.
chr19	anno613	tRNA_hg19	52425395	52425468	0	-	.	.
chr20	anno614	tRNA_hg19	13970469	13970541	0	-	.	.
chr20	anno615	tRNA_hg19	17855141	17855219	0	+	.	.
chr20	anno616	tRNA_hg19	30088702	30088774	0	+	.	.
chr20	anno617	tRNA_hg19	43951000	43951073	0	+	.	.
chr20	anno618	tRNA_hg19	48952341	48952423	0	-	.	.
chr20	anno619	tRNA_hg19	51218337	51218415	0	-	.	.
chr20	anno620	tRNA_hg19	55933427	55933502	0	-	.	.
chr21	anno621	tRNA_hg19	15926515	15926586	0	+	.	.
chr21	anno622	tRNA_hg19	18827106	18827177	0	-	.	.
chr22	anno623	tRNA_hg19	44546536	44546622	0	+	.	.
chr1_gl000192_random	anno624	tRNA_hg19	466078	466149	0	-	.	.
chr1_gl000192_random	anno625	tRNA_hg19	468369	468443	0	+	.	.
