# Supplementary material for: Tyrosine phosphorylation of RNA polymerase II CTD is associated with antisense promoter transcription and active enhancers in mammalian cells
Source: eLife. 2014 May 9;3:e02105. doi: 10.7554/eLife.02105 (PMC4042876; doi:10.7554/eLife.02105)
Supplement: Source code 1. — Folder containing the different scripts used in this study. DOI: http://dx.doi.org/10.7554/eLife.02105.022 [file elife02105s001.tar.gz › SupplementaryData1/Tyrosine1_article/wigpeakcaller/BedLocus.h]

/*
 * RepeatLocus.h
 *
 *  Created on: Oct 30, 2012
 *      Author: spinelli
 */

#ifndef BEDLOCUS_H_
#define BEDLOCUS_H_

#include <string>
#include <sstream>

class BedLocus {
public:
	BedLocus( std::string chrom, int start, int end);
	virtual ~BedLocus();
	std::string getChromosom() const;
	int getEnd() const;
	void setEnd( int _end);
	int getStart() const;
	void extend( std::string _chromosom, int _start, int _end);
	int getLength();

private:
	std::string chromosom;
	int start;
	int end;
};

#endif /* BEDLOCUS_H_ */
