# Supplementary material for: Tyrosine phosphorylation of RNA polymerase II CTD is associated with antisense promoter transcription and active enhancers in mammalian cells
Source: eLife. 2014 May 9;3:e02105. doi: 10.7554/eLife.02105 (PMC4042876; doi:10.7554/eLife.02105)
Supplement: Source code 1. — Folder containing the different scripts used in this study. DOI: http://dx.doi.org/10.7554/eLife.02105.022 [file elife02105s001.tar.gz › SupplementaryData1/Tyrosine1_article/wigpeakcaller/WigLocus.cpp]

/*
 * WigLocus.cpp
 *
 *  Created on: Oct 30, 2012
 *      Author: spinelli
 */

#include "WigLocus.h"

using namespace std;

WigLocus::WigLocus( string chromosom, int start, int step, double value) {

	this->chromosom = chromosom;
	this->start = start;
	this->step = step;
	this->value = value;
}

WigLocus::~WigLocus() {
	// TODO Auto-generated destructor stub
}

std::string WigLocus::getChromosom() const {
	return chromosom;
}

int WigLocus::getStart() const {
	return start;
}

int WigLocus::getStep() const {
	return step;
}

double WigLocus::getValue() const {
	return value;
}

void WigLocus::setValue( double value) {
	this->value = value;
}

int WigLocus::getEnd(){

	return start+step;
}
