# Supplementary material for: Tyrosine phosphorylation of RNA polymerase II CTD is associated with antisense promoter transcription and active enhancers in mammalian cells
Source: eLife. 2014 May 9;3:e02105. doi: 10.7554/eLife.02105 (PMC4042876; doi:10.7554/eLife.02105)
Supplement: Source code 1. — Folder containing the different scripts used in this study. DOI: http://dx.doi.org/10.7554/eLife.02105.022 [file elife02105s001.tar.gz › SupplementaryData1/Tyrosine1_article/wigpeakcaller/BedLocus.cpp]

/*
 * BedLocus.cpp
 *
 *  Created on: Oct 30, 2012
 *      Author: spinelli
 */

#include "BedLocus.h"

using namespace std;

BedLocus::BedLocus( string _chromosom, int _start, int _end) {

	chromosom = _chromosom;
	start = _start;
	end = _end;

}

BedLocus::~BedLocus() {
	// TODO Auto-generated destructor stub
}

/**
 *
 */
std::string BedLocus::getChromosom() const {
	return chromosom;
}

/**
 *
 */
int BedLocus::getStart() const {
	return start;
}

/**
 *
 */
int BedLocus::getEnd() const {
	return end;
}

/**
 *
 */
void BedLocus::setEnd( int _end){

	end = _end;
}

/**
 *
 */
int BedLocus::getLength(){

	return (end - start);
}


/**
 * Extend the dimension of the locus with the new provided locus if they are compatible
 *
 */
void BedLocus::extend( string _chromosom, int _start, int _end) {

	if( chromosom.compare( _chromosom) == 0){
		if( _start == end){
			end = _end;
		}
		else if( _end == start){
			start = _start;
		}
		else{
			stringstream message;
			message << "BedLocus::extend : Unable to extend BED Locus because coordinates are not compatible : [" << _start << ";" <<  _end << "] <> [" << start << ";" << end << "]";
			throw( message.str());
		}
	}
	else{
		throw( "BedLocus::extend : Unable to extend BED Locus because chromosomes are different : " + _chromosom + "!=" + chromosom);
	}
}
