# Supplementary material for: Tyrosine phosphorylation of RNA polymerase II CTD is associated with antisense promoter transcription and active enhancers in mammalian cells
Source: eLife. 2014 May 9;3:e02105. doi: 10.7554/eLife.02105 (PMC4042876; doi:10.7554/eLife.02105)
Supplement: Source code 1. — Folder containing the different scripts used in this study. DOI: http://dx.doi.org/10.7554/eLife.02105.022 [file elife02105s001.tar.gz › SupplementaryData1/Tyrosine1_article/wigpeakcaller/WigLocus.h]

/*
 * WigLocus.h
 *
 *  Created on: Oct 30, 2012
 *      Author: spinelli
 */

#ifndef WIGLOCUS_H_
#define WIGLOCUS_H_

#include <string>

class WigLocus {
public:
	WigLocus( std::string chromosom, int start, int step, double value);
	virtual ~WigLocus();
	std::string getChromosom() const;
	int getStart() const;
	int getStep() const;
	double getValue() const;
	void setValue( double value);
	int getEnd();

private:
	std::string chromosom;
	int start;
	int step;
	double value;
};

#endif /* WIGLOCUS_H_ */
