# Supplementary material for: Tyrosine phosphorylation of RNA polymerase II CTD is associated with antisense promoter transcription and active enhancers in mammalian cells
Source: eLife. 2014 May 9;3:e02105. doi: 10.7554/eLife.02105 (PMC4042876; doi:10.7554/eLife.02105)
Supplement: Source code 1. — Folder containing the different scripts used in this study. DOI: http://dx.doi.org/10.7554/eLife.02105.022 [file elife02105s001.tar.gz › SupplementaryData1/Tyrosine1_article/wigpeakcaller/WigPeakCaller.cpp]

/*
 * WigPeakCaller.cpp
 *
 *  Created on: Oct 30, 2012
 *      Author: spinelli
 */


/**
 *
 * This tool is a transposition of the IGB thresholding feature. The tool select the locii in a WIG file that have the following properties:
 *    * The values in the locus all exceed a given threshold.
 *	  * The length of such locus is at least of a given minimal length( minRun).
 * Locii that are distant for less that a given value (maxGap) are regrouped together in a single locus.
 *  Usage: WigPeakCaller [--wigFolder|-d] <wig_folder> [--wigRegex|-i] <wig_regex> [--threshold|-t] <threshold> [--minRun|-r] <min_run> [--maxGap|-g] <max_gap> [--outputFolder|--o] <out_folder>
 *     - <wig_folder> : path to the WIG file to analyze.
 *     - <wig_regex> : regular expression describing the name of the WIG file to analyze.
 *     - <threshold> : the minimal value a bin in the WIG file must exceed to consider it as a peak.
 *     - <minRun> : the minimal length of a peak to be considered.
 *     - <maxGap> : the maximal distance between to peaks that permits to merge the two locii.
 *     - <out_folder> : the path of the folder in which the output file will be created.
 * The output file is a BED format file which name is the base file name of the input WIG file followed by a suffix like "_peaks_" + threshold + "_" + min_run + "_" + max_gap + ".bed".
 * Example : a WIG file called "data.wig" analyzed with a threshold set to 200, a minRun to 55 and a maxGap to 300 will output a file called "data_peaks_200_55_300.bed".
*/

#include "WigPeakCaller.h"

using namespace std;

WigPeakCaller::WigPeakCaller() {

}

WigPeakCaller::~WigPeakCaller() {

}

void WigPeakCaller::detectPeaks( string wig_path, string wig_file, const char* base_output_folder, const int threshold, const int min_run, const int max_gap) {

	// Open wig file and initialize wig variables
	ifstream wig_input_file;
	string wig_full_path = (string) wig_path + "/" + (string) wig_file;
	cout << "Analyzing file : " << wig_full_path << endl;
	wig_input_file.open( wig_full_path.c_str());
	WigLocus* last_wig_locus = NULL;

	// Prepare output
	//  - Retrieve the base name of the file (without extension)
	string base_ouput_file = wig_file;
	size_t extension_index = base_ouput_file.find( ".wig");
	if( extension_index != string::npos){
		base_ouput_file = base_ouput_file.substr( 0, extension_index);
	}

	//  - Test if the output dir exists
	struct stat sb;
	if( stat( base_output_folder, &sb) != 0){
		string command = "mkdir -p " + (string) base_output_folder;
		system( command.c_str());
	}

	//  - Create output file
	stringstream output_file_path;
	output_file_path << base_output_folder << "/" << base_ouput_file << "_peaks_" << threshold << "_" << min_run << "_" << max_gap << ".bed";
	cout << "|-- Output BED file will be : " << output_file_path.str() << endl;
	FILE *output_file = fopen( output_file_path.str().c_str(), "w");

	// Detect peaks
	BedLocus* current_bed_locus = NULL;
	list<BedLocus*>* bed_locus_list = new list<BedLocus*>;
	WigLocus* current_wig_locus = readWigLocus( wig_input_file, last_wig_locus, false);
	int bin_size = current_wig_locus->getStep();
	while( current_wig_locus != NULL){

		if( current_wig_locus->getStep() != bin_size){
			throw "Incoherent bin size in the WIG file. Aborting";
		}
		//cout << "current_wig_locus : " << current_wig_locus->getChromosom() << " " << current_wig_locus->getStart() << "-" << current_wig_locus->getEnd() << " : " << current_wig_locus->getValue() << endl;
		//if( current_bed_locus != NULL){
		//	cout << "  current_bed_locus : " << current_bed_locus->getChromosom() << " " << current_bed_locus->getStart() << "-" << current_bed_locus->getEnd() << endl;
		//}
		//else{
		//	cout << "  current_bed_locus : NULL" << endl;
		//}
		/**
		 * If the chromosome changes, write to file the list of detected peaks and clear it
		 */
		if( last_wig_locus != NULL && last_wig_locus->getChromosom().compare( current_wig_locus->getChromosom()) != 0){
			finalizeChromosome( bed_locus_list, max_gap, min_run, bin_size, output_file);
			cout << "|-- Chromosom " << last_wig_locus->getChromosom() << " done" << endl;
			bed_locus_list->clear();
			current_bed_locus = NULL;
		}

		// If the WIG locus exceed the threshold, keep it as a BED locus (peak)
		if( current_wig_locus->getValue() >= threshold){
			// If a BED locus already exists, it means that the peak cover several WIG locus and must be extended
			if( current_bed_locus != NULL){
				current_bed_locus->extend( current_wig_locus->getChromosom(), current_wig_locus->getStart(), current_wig_locus->getEnd());
			}
			// If no BED locus already exists, it means this is a new possible peak
			else{
				current_bed_locus = new BedLocus( current_wig_locus->getChromosom(), current_wig_locus->getStart(), current_wig_locus->getEnd());
			}
		}
		// If the WIG locus does not exceed the threshold, and if an enoughly long BED locus exists, memorize it
		else{
			if( current_bed_locus != NULL){
				// Note in the size test, the bin size is subtracted to the locus length because IGB compare
				// the distances between the starts of the bins
				//if( current_bed_locus->getLength()-bin_size >= min_run){
					bed_locus_list->push_back( current_bed_locus);
				//}
				current_bed_locus = NULL;
			}
		}

		//Remember the last WIG locus and read the new one
		last_wig_locus = current_wig_locus;
		current_wig_locus = readWigLocus( wig_input_file, last_wig_locus, false);
	}

	//if the last created long BED locus exists and is enoughly long, memorize it
	if( current_bed_locus != NULL){
		// Note in the size test, the bin size is subtracted to the locus length because IGB compare
		// the distances between the starts of the bins
		if( current_bed_locus->getLength()-bin_size >= min_run){
			bed_locus_list->push_back( current_bed_locus);
		}
	}
	finalizeChromosome( bed_locus_list, max_gap, min_run, bin_size, output_file);
	fflush( output_file);
	cout << "|-- Chromosom " << last_wig_locus->getChromosom() << " done." << endl;

	cout << "Closing output" << endl;
	fclose( output_file);

	cout << "Closing input" << endl;
	wig_input_file.close();

	cout << "Finished!" << endl;
}

/**
 * Read a line in the Fixed step WIG file and build a WigLocus instance that describe the locus
 *
 */
WigLocus* WigPeakCaller::readWigLocus( ifstream& wig_input_file, WigLocus* last_locus, bool replace) {

	if( wig_input_file.eof()){
		return NULL;
	}

	string line;
	try{

		if( last_locus == NULL){
			bool found = false;
			do{
				getline( wig_input_file, line);
				if( !line.empty()){
					size_t space_index = line.find( " ");
					if( space_index != string::npos){
						if( line.substr( 0, 9).compare( "fixedStep") == 0){
							found = true;
						}
					}
					else{
						found = true;
					}
				}
			} while( !wig_input_file.eof() && !found && !line.empty());
		}
		else{
			getline( wig_input_file, line);
		}

		if( line.empty()){
			return NULL;
		}
		char *token, str[1000];
		strcpy( str, line.c_str());

		string first_token = std::strtok( str, " ");

		//if( !replace){
		//	cout << "\nChange WIG Locus" << endl;
		//}

		// If the line is a description line, retrieve information on chromosom, start and step
		// Then recall readWiglocus to get the value from the next line
		if( first_token.compare( "fixedStep") == 0){
			// Read the chromosom name
			string chromosom_token = std::strtok( NULL, " ");
			string chromosom = "";
			size_t equal_index = chromosom_token.find( "=");
			if( equal_index != string::npos){
				chromosom = chromosom_token.substr( equal_index + 1);
			}

			// Read the start index
			string start_token = std::strtok( NULL, " ");
			int start = -1;
			equal_index = start_token.find( "=");
			if( equal_index != string::npos){
				start = atoi( start_token.substr( equal_index + 1).c_str());
			}

			// Read the step value
			string step_token = std::strtok( NULL, " ");
			int step = -1;
			equal_index = step_token.find( "=");
			if( equal_index != string::npos){
				step = atoi( step_token.substr( equal_index + 1).c_str());
			}
			//cout << "|-- Wig locus definition : " << chromosom << " / " << start << " / " << step << endl;
			// Build the WigLocus from retrieved information
			WigLocus* locus = new WigLocus( chromosom, start, step, 0);

			// Set the value into the WingLocus by reading the next line of the file
			locus = readWigLocus( wig_input_file, locus, true);

			return locus;
		}
		// If the line contains a value, get it and build the WigLocus
		else{
			double value = atof( first_token.c_str());
			// If 'replace' is true, it means the last WigLocus must be used and modified
			if( replace){
				last_locus->setValue( value);
				//cout << "|-- Wig locus value : " << last_locus->getChromosom() << ":" << last_locus->getStart() << "-" << last_locus->getEnd() << " (" << last_locus->getStep() << ") " << last_locus->getValue() << endl;
				return last_locus;
			}
			// If 'replace' is false, it means a new WigLocus must be created from the information
			// stored into the last locus
			else{
				int step = last_locus->getStep();
				int start = last_locus->getStart() + step;
				WigLocus* locus = new WigLocus( last_locus->getChromosom(), start, step, value);
				//cout << "|-- Wig locus value : " << locus->getChromosom() << ":" << locus->getStart() << "-" << locus->getEnd() << " (" << locus->getStep() << ") " << locus->getValue() << endl;
				return locus;
			}
		}
	}
	catch( exception& e){
		cerr << "ERROR : error reading wig line : " << line << endl;
		return NULL;
	}

}

/**
 *
 *
 */
void WigPeakCaller::finalizeChromosome( list<BedLocus*>* bed_locus_list, const int max_gap, const int min_run, const int bin_size, FILE* output_file) {

	BedLocus* previous_bed_locus = NULL;
	for( list<BedLocus*>::iterator itr_locus = bed_locus_list->begin(); itr_locus != bed_locus_list->end(); ++itr_locus){
		if( previous_bed_locus != NULL){
			// Note: in the gap size estimation, the bin size is subtracted because IGB compare the starts of the bins
			if( previous_bed_locus->getEnd() - bin_size >= ((*itr_locus)->getStart() - max_gap)){
				previous_bed_locus->setEnd( (*itr_locus)->getEnd());
			}
			else{
				if( previous_bed_locus->getLength()-bin_size >= min_run){
					fprintf( output_file, "%s\t%d\t%d\n", previous_bed_locus->getChromosom().c_str(), previous_bed_locus->getStart(), previous_bed_locus->getEnd());
				}
				previous_bed_locus = *itr_locus;
			}
		}
		else{
			previous_bed_locus = *itr_locus;
		}
	}

	// Write down the last locus
	if( previous_bed_locus != NULL){
		if( previous_bed_locus->getLength()-bin_size >= min_run){
			fprintf( output_file, "%s\t%d\t%d\n", previous_bed_locus->getChromosom().c_str(), previous_bed_locus->getStart(), previous_bed_locus->getEnd());
		}
	}
	fflush( output_file);
}

/**
 * Help on software usage
 *
 */
void WigPeakCaller::usage() {

	printf( "\nThis tool is a transposition of the IGB thresholding feature. The tool select the locii in a WIG file that have the following properties:\n");
	printf( " * The values in the locus all exceed a given threshold.\n");
	printf( " * The length of such locus is at least of a given minimal length( minRun)\n");
	printf( "Locii that are distant for less that a given value (maxGap) are regrouped together in a single locus.\n");
	printf(	"\n Usage: WigPeakCaller [--wigFolder|-d] <wig_folder> [--wigRegex|-i] <wig_regex> [--threshold|-t] <threshold> [--minRun|-r] <min_run> [--maxGap|-g] <max_gap> [--outputFolder|--o] <out_folder>\n");
	printf( "     - <wig_folder> : path to the WIG file to analyze.\n");
	printf( "     - <wig_regex> : regular expression describing the name of the WIG file to analyze.\n");
	printf( "     - <threshold> : the minimal value a bin in the WIG file must exceed to consider it as a peak.\n");
	printf( "     - <minRun> : the minimal length of a peak to be considered.\n");
	printf( "     - <maxGap> : the maximal distance between to peaks that permits to merge the two locii.\n");
	printf( "     - <out_folder> : the path of the folder in which the output file will be created.\n");
	printf( "\n The output file is a BED format file which name is the base file name of the input WIG file followed by a suffix like \"_peaks_\" + threshold + \"_\" + min_run + \"_\" + max_gap + \".bed\".\n");
	printf( " Example : a WIG file called \"data.wig\" analyzed with a threshold set to 200, a minRun to 55 and a maxGap to 300 will output a file called \"data_peaks_200_55_300.bed\".\n");

}

/**
 * main method
 *
 */
int main( int argc, char **argv) {

	if( argc < 6){
		WigPeakCaller::usage();
		exit( 0);
	}

	char* file_name_wig_regex = NULL;
	char* input_folder = NULL;
	char* output_folder = NULL;
	int threshold = -1;
	int min_run = -1;
	int max_gap = -1;
	for( int i = 1; i < argc; i++){

		// get the folder of the input File
		if( strcmp( argv[i], "--wigFolder") == 0 || strcmp( argv[i], "-d") == 0){
			if( i < (argc - 1)){
				input_folder = argv[i + 1];
			}
			else{
				cerr << "Error : No WIG folder specified." << endl;
				WigPeakCaller::usage();
				exit( 1);
			}
		}
		// get the input File regex
		else if( strcmp( argv[i], "--wigRegex") == 0 || strcmp( argv[i], "-i") == 0){
			if( i < (argc - 1)){
				file_name_wig_regex = argv[i + 1];
			}
			else{
				cerr << "Error : No input WIG file specified." << endl;
				WigPeakCaller::usage();
				exit( 1);
			}
		}
		// get the output folder
		else if( strcmp( argv[i], "--outputFolder") == 0 || strcmp( argv[i], "-o") == 0){
			if( i < (argc - 1)){
				output_folder = argv[i + 1];
			}
			else{
				cerr << "Error : No output folder specified." << endl;
				WigPeakCaller::usage();
				exit( 1);
			}
		}
		// get the peak threshold
		else if( strcmp( argv[i], "--threshold") == 0 || strcmp( argv[i], "-t") == 0){
			if( i < (argc - 1)){
				threshold = atoi( argv[i + 1]);
			}
			else{
				cerr << "Error : No threshold specified." << endl;
				WigPeakCaller::usage();
				exit( 1);
			}
		}
		// get the peak minimum run
		else if( strcmp( argv[i], "--minRun") == 0 || strcmp( argv[i], "-r") == 0){
			if( i < (argc - 1)){
				min_run = atoi( argv[i + 1]);
			}
			else{
				cerr << "Error : No minimum run specified." << endl;
				WigPeakCaller::usage();
				exit( 1);
			}
		}
		// get the peak maximum gap
		else if( strcmp( argv[i], "--maxGap") == 0 || strcmp( argv[i], "-g") == 0){
			if( i < (argc - 1)){
				max_gap = atoi( argv[i + 1]);
			}
			else{
				cerr << "Error : No maximum gap specified." << endl;
				WigPeakCaller::usage();
				exit( 1);
			}
		}
	}

	// test if an input folder has been specified
	if( input_folder == NULL){
		cerr << "Error : No WIG folder specified." << endl;
		WigPeakCaller::usage();
		exit( 1);
	}

	// test if an input file name (regex) has been specified
	if( file_name_wig_regex == NULL){
		cerr << "Error : No WIG file name specified." << endl;
		WigPeakCaller::usage();
		exit( 1);
	}

	// Test the treshold value
	if( threshold < 0){
		cerr << "Error : No threshold specified." << endl;
		WigPeakCaller::usage();
		exit( 1);
	}

	// Test the minimum run value
	if( min_run < 0){
		cerr << "Error : No minimum run specified." << endl;
		WigPeakCaller::usage();
		exit( 1);
	}

	// Test the treshold value
	if( max_gap < 0){
		cerr << "Error : No maximum gap specified." << endl;
		WigPeakCaller::usage();
		exit( 1);
	}

	// Compile the file name regular expression (regex)
	regex_t pattern_wig;
	int compile_regex_wig = regcomp( &pattern_wig, file_name_wig_regex, REG_NOSUB | REG_EXTENDED);
	if( compile_regex_wig != 0){
		cerr << "Error : unable to compile WIG regular expression : " << file_name_wig_regex << endl;
		exit( 1);
	}

	// Search in the input folder for a unique WIG file corresponding to the given regex
	string file_name_wig = "";
	struct dirent* ep_wig;
	DIR *dp_wig;
	dp_wig = opendir( input_folder);

	if( dp_wig != NULL){
		while( ep_wig = readdir( dp_wig)){
			int compare = regexec( &pattern_wig, ep_wig->d_name, 0, NULL, 0);
			if( compare == 0){
				if( file_name_wig.empty()){
					file_name_wig = ep_wig->d_name;
				}
				else{
					cerr << "Error : Several WIG files found with the given name (regex) '" << file_name_wig_regex << " ' : " << endl;
					cerr << "   -> " << file_name_wig << endl;
					cerr << "   -> " << ep_wig->d_name << endl;
					cerr << "Please choose an other name (regex) to have a single WIG identified." << endl;
					exit( 1);
				}
			}
		}

		(void) closedir( dp_wig);
	}
	else{
		cerr << "Error : Couldn't open the input folder : " << input_folder << endl;
		exit( 1);
	}
	regfree( &pattern_wig);


	// Check if the output folder is null. If so, use the input one as output
	if( output_folder == NULL){
		output_folder = input_folder;
	}

	if( !file_name_wig.empty()){
		try{
			WigPeakCaller analyzer;
			try{
				analyzer.detectPeaks( input_folder, file_name_wig, output_folder, threshold, min_run, max_gap);
			}
			catch( string e){
				cout << "\nError occurred during analysis : " << e << endl;
			}
			exit( 0);
		}
		catch( exception &e){
			cerr << "ERROR : " << e.what() << endl;
			exit( 1);
		}
	}
	else{
		cerr << "Error : No input WIG file found with name (regex) : " << file_name_wig_regex << endl;
		WigPeakCaller::usage();
		exit( 1);
	}

	exit( 0);
}
