# Supplementary material for: Tyrosine phosphorylation of RNA polymerase II CTD is associated with antisense promoter transcription and active enhancers in mammalian cells
Source: eLife. 2014 May 9;3:e02105. doi: 10.7554/eLife.02105 (PMC4042876; doi:10.7554/eLife.02105)
Supplement: Source code 1. — Folder containing the different scripts used in this study. DOI: http://dx.doi.org/10.7554/eLife.02105.022 [file elife02105s001.tar.gz › SupplementaryData1/Tyrosine1_article/wigpeakcaller/WigPeakCaller.h]

/*
 * WigRepeatAnalyzer.h
 *
 *  Created on: Oct 30, 2012
 *      Author: spinelli
 */

#ifndef WIGPEAKCALLER_H_
#define WIGPEAKCALLER_H_

#include <algorithm>
#include <cstdio>
#include <cstdlib>
#include <cstring>
#include <dirent.h>
#include <fstream>
#include <iostream>
#include <list>
#include <map>
#include <regex.h>
#include <string>
#include <sstream>
#include <stdio.h>
#include <stdlib.h>
#include <sys/stat.h>
#include <sys/types.h>

#include "BedLocus.h"
#include "WigLocus.h"

class WigPeakCaller {
public:
	WigPeakCaller();
	virtual ~WigPeakCaller();
	void detectPeaks( std::string wig_path, std::string wig_file, const char* output_folder, const int threshold, const int min_run, const int gap);
	static void usage();

private:
	BedLocus* readBedLocus( std::ifstream& bed_input_file);
	WigLocus* readWigLocus( std::ifstream& wig_input_file, WigLocus* last_locus, bool replace);
	void finalizeChromosome( std::list<BedLocus*>* bed_locus_list, const int max_gap, const int min_run, const int bin_size, FILE* output_file);

};

#endif /* WIGPEAKCALLER_H_ */
