# Supplementary material for: Tyrosine phosphorylation of RNA polymerase II CTD is associated with antisense promoter transcription and active enhancers in mammalian cells
Source: eLife. 2014 May 9;3:e02105. doi: 10.7554/eLife.02105 (PMC4042876; doi:10.7554/eLife.02105)
Supplement: Source code 1. — Folder containing the different scripts used in this study. DOI: http://dx.doi.org/10.7554/eLife.02105.022 [file elife02105s001.tar.gz › SupplementaryData1/Tyrosine1_article/wigpeakcaller/Makefile]

CC=g++
CFLAGS=-W -Wall -ansi -pedantic
LDFLAGS=
EXEC=WigPeakCaller
SRC= $(wildcard *.cpp)
OBJ= $(SRC:.cpp=.o)

all: $(EXEC)

WigPeakCaller: $(OBJ)
	$(CC) -g -o $@ $^ $(LDFLAGS)

WigPeakCaller.o: BedLocus.h WigLocus.h

%.o: %.c
	$(CC) -g -o $@ -c $< $(CFLAGS)

.PHONY: clean mrproper

clean:
	rm -rf *.o

mrproper: clean
	rm -rf $(EXEC)
