# Supplementary material for: Tyrosine phosphorylation of RNA polymerase II CTD is associated with antisense promoter transcription and active enhancers in mammalian cells
Source: eLife. 2014 May 9;3:e02105. doi: 10.7554/eLife.02105 (PMC4042876; doi:10.7554/eLife.02105)
Supplement: Source code 1. — Folder containing the different scripts used in this study. DOI: http://dx.doi.org/10.7554/eLife.02105.022 [file elife02105s001.tar.gz › SupplementaryData1/Tyrosine1_article/wigpeakcaller/test/test.wig]

track type=wiggle_0 name="test"
fixedStep chrom=chr1 start=0 step=50
1
2
15
20
1
4
30
40
8
15
5
5
track type=wiggle_0 name="test"
fixedStep chrom=chr2 start=0 step=50
15
20
25
3
20
25
10
5
track type=wiggle_0 name="test"
fixedStep chrom=chr3 start=0 step=50
1
2
1
track type=wiggle_0 name="test"
fixedStep chrom=chr3 start=200 step=50
10
10
15
2
2
15
10
20
