# Supplementary material for: Tyrosine phosphorylation of RNA polymerase II CTD is associated with antisense promoter transcription and active enhancers in mammalian cells
Source: eLife. 2014 May 9;3:e02105. doi: 10.7554/eLife.02105 (PMC4042876; doi:10.7554/eLife.02105)
Supplement: Source code 1. — Folder containing the different scripts used in this study. DOI: http://dx.doi.org/10.7554/eLife.02105.022 [file elife02105s001.tar.gz › SupplementaryData1/Tyrosine1_article/tissue-spe/U133AGNF1B.gcrma.avg.csv]

	721_B_lymphoblasts	Adipocyte	AdrenalCortex	Adrenalgland	Amygdala	Appendix	AtrioventricularNode	BDCA4+_DentriticCells	Bonemarrow	BronchialEpithelialCells	CD105+_Endothelial	CD14+_Monocytes	CD19+_BCells(neg._sel.)	CD33+_Myeloid	CD34+	CD4+_Tcells	CD56+_NKCells	CD71+_EarlyErythroid	CD8+_Tcells	CardiacMyocytes	Caudatenucleus	Cerebellum	CerebellumPeduncles	CiliaryGanglion	CingulateCortex	Colorectaladenocarcinoma	DorsalRootGanglion	FetalThyroid	Fetalbrain	Fetalliver	Fetallung	GlobusPallidus	Heart	Hypothalamus	Kidney	Leukemia_chronicMyelogenousK-562	Leukemia_promyelocytic-HL-60	Leukemialymphoblastic(MOLT-4)	Liver	Lung	Lymphnode	Lymphoma_burkitts(Daudi)	Lymphoma_burkitts(Raji)	MedullaOblongata	OccipitalLobe	OlfactoryBulb	Ovary	Pancreas	PancreaticIslet
1007_s_at	137	31.1	53.3	81.2	489.35	39.5	20.45	17.1	13.85	795.5	7.3	9.05	42.6	10.55	28.2	25.95	10.55	6.25	14.2	57.6	305.5	200.15	165.2	19.7	138.6	499.45	36.25	642.25	589.6	16.3	157.3	79.3	81.25	758.4	123.15	46.35	21.2	21.8	80.55	307.75	37.2	30	36.45	182.45	320.15	261.55	27.85	170.2	466.25
1053_at	81.75	7.35	8.9	7.2	8	13.15	8.85	10.25	8.9	7.85	20.9	14.75	15.7	9.65	16.65	7.6	13.4	11.35	7.65	20.45	6.6	6.25	9.7	8.2	8.4	35.8	8.5	8.05	8.5	7.3	6.8	6.2	15.75	8.05	6.7	37.5	8.95	17.6	12	9.45	6.45	24.2	12.9	6.95	6.95	5.65	5.8	6.5	9.05
117_at	12.55	10.6	14	9.85	10.15	11.55	33.6	36.15	16.65	9.4	9.5	77.15	10.65	18.75	11.8	9.65	44.45	9.9	8.7	15.4	9.6	9	13.5	13.7	11.4	9.9	12	14.95	10.4	12.3	25.05	15.4	14.9	11.15	10.85	13.1	10.1	8.55	18.65	15.7	23.2	16.3	17.8	9.05	10.35	26.9	8.75	16.4	17.75
121_at	13	14.55	14.1	13.7	14.3	16.45	15	17.1	13.4	13.05	13.3	15.6	14.55	18.3	20.05	13.65	25.5	10.65	12.3	16.05	11.5	12.25	14.5	10.55	13.7	17.65	14.55	2585.1	13.25	11.9	10.4	9.45	21.3	13.2	39.05	12.6	11.6	10.75	17.35	15.55	31	26.4	19.65	11.45	10.15	12.35	18.6	13.9	30.5
1255_g_at	5.45	4.5	5	3.95	4.85	5.1	3.75	4.9	4.6	4.5	4.6	4.9	4.8	5.7	5.85	4.85	5.4	4.35	4.35	6.4	4.15	3.75	5.4	3.4	4.85	4.6	3.75	4.5	4.65	4.05	3.7	3.5	6	5.15	3.95	4.2	4.05	3.7	6.25	5.05	3.95	5.95	6.6	4.25	4.1	3.65	3.15	3.75	4.9
1294_at	30.8	11.4	13.3	9.85	9.9	11.6	11.45	48.1	11.65	10.75	13.45	44	90.65	63.25	70.5	208.25	84.65	10.45	219.1	14.2	10.3	9.3	13.35	9.5	11.95	11.35	11.5	15.9	11.45	9.75	9.75	8.75	21.75	12.75	10.2	10.5	10.05	18.4	16.25	16.2	22.7	14.7	15.65	10.55	10.3	9.4	7.75	9.4	12.35
1316_at	9.75	9.15	13	7.95	9.65	11.3	11.35	9.1	10.45	8.45	9.3	9.85	9.2	11.35	11	9.75	10.5	8.9	8.75	13.9	8.6	7.8	11.55	10	10.6	9.15	12.9	9.2	9.85	8.3	7.4	7.65	13	9.85	8.25	8.25	8.05	7.25	13.2	10.1	7.75	12.05	13.6	8.3	8.3	7.4	8.1	7.95	10.15
1320_at	7.1	6.45	8.1	5.75	6.5	7.7	6.05	6.25	7.2	6.35	6.4	6.9	6.65	8.15	7.65	6.45	7.2	6.1	5.75	10.55	5.85	5.3	7.6	5.75	6.9	6.55	5.65	6.5	6.4	5.8	5.25	5.1	9.6	6.7	5.85	5.85	5.8	5.1	10.75	7.15	5.3	8.65	10.25	5.85	5.8	5.1	5.4	5.5	7.15
1405_i_at	120.85	17	20.8	21.7	19.95	31.25	18.95	45.8	166.9	16.5	15	68.7	32.5	19.1	14.95	781.4	723.4	15.25	1106.75	34.7	17.35	16.4	26.85	16.6	20.25	15.45	17.65	19.25	15.25	16.75	12.8	13.7	80.6	18.6	21.5	15.25	14.4	12.8	81.65	223.7	287.15	25.25	40.15	19.8	15.9	14.4	14	18.05	38.4
1431_at	8.35	7.8	10.9	7.35	8.2	10.4	9	7.65	9	7.55	7.9	8.45	8.15	9.7	9.55	7.8	9.05	7.55	6.85	13.8	7.25	6.7	10.15	8.25	8.3	7.9	7.8	8.35	9.3	7.2	5.9	6.65	14.4	8	7.75	7.15	7.05	6.2	11742.35	8.75	6.75	10.7	21.95	7.4	7.15	6.2	6.25	7	8.95
1438_at	5.2	4.3	4.55	3.7	4.55	4.45	3.45	4.65	4.45	4.25	4.35	4.6	4.55	5.55	5.45	4.55	5.15	4.05	4.15	5.45	3.9	3.55	4.95	3.15	4.45	4.3	3.4	4.2	4.35	3.8	3.65	3.25	5.5	4.75	3.6	3.95	3.85	3.45	5.85	4.8	3.7	5.55	6.1	4	3.9	3.45	2.9	4.1	4.65
1487_at	40.5	25.15	28.65	22.15	24.45	23.2	16.7	21.75	27	24.7	22.35	27.65	22.3	28.1	24.3	20.35	23.45	23.35	22.9	29.9	20.05	23.05	28.2	16.7	23.8	34.9	17.15	28.85	22.5	18.9	20.5	16.55	81.7	25.6	33.9	33.4	32.75	24.55	87.9	36.75	22.75	34.05	65.5	17.95	19.1	17.55	16.05	24.15	48.7
1494_f_at	6.8	6.15	7.1	5.9	6.85	8.1	4.9	6.1	6.8	5.9	5.8	5.85	6.2	7.25	7.15	5.85	6.65	4.8	5.45	7	7.8	7.3	7.55	4.75	7.6	6.25	5	6.3	8.35	6	4.9	4.7	8.1	6.6	5.65	6.4	5.6	4.9	4207	6.95	5.6	8.7	8.6	8.25	6	5.05	4.8	5.05	6.75
1598_g_at	3.25	318.7	4.65	3.9	4.3	8.45	5.2	282.15	3.9	7.65	10.25	4.35	3.6	4.65	4.8	3.5	3.75	3.3	2.65	4.6	3.9	3.45	5.25	6.25	7.6	12.05	6.95	17.05	4.65	3	4.7	3.85	98.95	5.45	4.8	4.2	3.05	3.1	4.85	608.3	5.6	5	4.65	4.1	4.2	6.25	4.15	4.65	6.45
160020_at	11.35	33.75	16	10.7	9.25	26.65	20.4	12.35	12	26.35	12.8	11.6	13.25	16.85	16	13.45	15.25	10.7	12.85	89	11.2	9.95	14.55	13.6	16.8	12.15	30.35	20.1	13.65	11.2	10.45	12.3	16.05	11.2	9.9	12.85	11.05	9.9	13.2	13.6	10.7	15.5	14	13.05	12.65	13.05	16.7	14.05	13.65
1729_at	56.7	7.05	7.85	6	8.35	7.15	5.6	81.9	6.85	7.15	7.15	61	58.8	27.35	13.85	133.95	49.95	6.45	72.6	8.95	6.15	5.45	7.8	4.95	7.25	7.55	5.4	8.65	7	6	5.9	5.15	17.1	7.6	6.55	6.4	6.25	5.55	10.75	99.3	9.15	9.1	10	6.3	6.35	5.6	4.7	5.7	7.55
1773_at	4.35	3.35	3.55	2.9	3.6	3.4	2.7	3.85	3.35	3.35	3.45	3.65	3.7	4.4	4.35	3.7	4.1	3.2	3.35	4.3	3.05	2.8	3.85	2.35	3.5	3.4	2.6	3.3	3.4	3	2.85	2.5	4.35	3.75	2.75	3.05	3	2.75	4.65	3.8	2.95	4.35	4.8	3.15	3.1	5.2	2.25	2.75	3.6
177_at	38.85	7.5	8.7	7	7.5	8.45	6.55	7.35	8.25	7.15	7.5	8.25	7.8	9.3	9.3	7.75	8.5	7.15	6.85	13.6	6.65	6.05	8.9	6	7.85	7.6	6.3	7.6	7.2	6.7	5.85	5.9	10.95	7.9	6.8	6.75	6.6	5.85	11.85	8.1	6.25	9.8	12.45	6.55	6.65	5.75	6.2	6.5	8
179_at	4	3.25	3.25	2.75	3.4	3.15	2.25	3.5	3.25	3.2	3.05	3.35	3.35	4	4	3.45	3.85	2.95	3.05	4.35	2.95	2.6	3.6	2.1	3.3	3.25	2.25	3.15	3.4	2.85	2.75	2.25	4	3.55	2.6	3.15	2.85	2.65	4.9	6.6	2.8	4.05	4.4	3	2.95	2.5	2.05	3.4	3.65
1861_at	3.4	2.6	2.65	2.15	2.8	2.6	1.9	3	2.55	2.6	3.45	2.8	2.85	3.4	3.4	2.9	3.2	2.45	2.6	3.25	2.3	2.15	2.9	1.8	2.65	2.65	1.9	2.55	2.65	2.2	2.2	1.85	4.4	2.9	2.1	2.35	2.3	2.1	4.05	2.9	2.25	3.3	3.6	2.4	2.4	2.05	1.7	2.1	2.8
200593_s_at	2118.2	241.45	222.85	84.75	152.3	44.3	83.15	823.8	127.4	374.3	620.75	725.1	755.3	1383.2	1381.05	923.15	767.3	490.95	1014.2	386.2	146	142.3	268.25	66.1	178.4	267.7	75.35	146.3	285.5	193.9	232.65	97.2	74.75	237.65	53.65	397.5	331.75	511.85	43.5	98.95	186.85	613.15	128.15	118.65	171.85	232.9	174.65	196.95	280.55
200594_x_at	2635.95	408.3	410.6	142.2	609.2	167.25	85.65	1683.65	337.4	666.65	1939.45	870.8	1290.25	2190.5	3235.8	1842.8	1544.7	1188.25	1500.25	317.4	374.55	389.4	629.3	132.65	306.85	372.05	146.1	446.4	932.45	610.5	556.7	199.3	58.35	797.1	123.05	915.7	844.5	1013.15	26.45	194.5	459.4	816.3	267.05	380.7	465.25	580.35	327.25	316.35	584.4
200595_s_at	681.2	281.05	67.05	34.15	265.7	38	15.2	377.1	15.7	457.9	735.1	314.2	252.55	563.55	766.75	218.3	337.85	170.6	260.1	158.15	64.5	21.65	36.45	33.9	38.85	445.05	19.35	49.7	161.6	206.25	225.7	24.05	28.3	110.2	16.05	339.85	596.7	221.75	16.75	47.35	186.15	332.65	734.45	61.3	95.4	44.05	27.8	169.7	278.2
200596_s_at	578.65	204.95	51.2	31.5	68.75	33.35	32.4	636.85	33.75	202.05	781.5	434.25	344.05	601.7	988.3	484.2	538	152.5	458.35	226.2	45.95	26.65	52.85	32.55	55.35	197.95	33.25	154.6	76.8	58.5	89.85	35.25	54.15	79.65	27.85	154.75	151.15	126.3	41.4	27.9	85.65	317.15	197.5	52.9	60.9	57.3	33.25	84.75	123.95
200597_at	39.15	5.65	5.95	4.65	11	5.95	4.65	31.35	5.5	5.6	104.45	13.3	11.15	23.75	46.7	47.9	18.35	29.25	71.35	7.7	5.05	4.4	6.45	4.55	6.25	5.7	4.4	5.65	5.5	6.35	4.85	4.1	7.1	8.1	4.55	8.75	4.95	4.75	7.2	5.25	5.05	9.7	8.05	4.9	5.25	4.05	3.95	6.8	8.85
200598_s_at	912	327.05	160.75	16.65	55.05	19.5	25.1	2301.9	12.4	1105	371	265.65	424.05	495.8	787.95	441	754.35	116.35	395.6	455.45	50.2	7.1	20.85	14.15	30.95	233.25	18.55	394.9	32.2	190.4	194.25	25.3	25.1	68.95	11.7	270.85	34.6	40.15	86.35	15.1	89.6	24.2	31.55	58.55	70.3	130.45	178.9	186.45	402.8
200599_s_at	2175.6	951.65	756.45	132.85	731.85	253.95	306.2	3019.55	100.75	2272	910.1	790.85	1158.75	921.55	1670.7	930.55	1243.45	292.4	1187.1	2307.6	436.9	52.1	155.25	171.45	302.55	991.55	247.85	2250.85	306.8	888.1	1204.4	200.1	19.65	816.75	41.95	1842.8	451.5	361.25	62.3	23.45	1135.15	631	439.05	335.15	487.7	1306.55	850.4	1058.1	1847.35
200600_at	1508.25	399.25	53	299.15	97.35	166.7	96.2	936.7	770.95	1321.35	356.15	1555.6	1058.8	2877.05	1123.35	1301.05	3100.95	33.2	1532.2	898.3	88.8	83.15	27.7	110.1	23.6	363.75	122.05	300.1	69.65	69.45	758.3	12.4	125.2	187.25	350.4	687.05	206.15	653.65	31.1	717.2	557.55	255.3	189.25	44.25	60.9	369.95	153.8	31.4	195.8
200601_at	156.25	185.35	456.75	185.25	94.3	204.2	76.3	305	120.15	489.15	164.35	233.25	183.25	294.8	227.25	102.7	524.8	135.15	116.95	312.55	84.3	45.5	128.2	58.95	163.75	3218.55	68.6	359.45	63.35	69.3	195.45	36.4	82.55	134.1	207.8	271.85	82.75	26.1	136.7	503.15	70.05	75.25	139.75	161	131.55	269	121.8	250.7	219.35
200602_at	26.5	104.2	286.55	314.15	1283.15	124.85	54.25	309.9	57.9	356.9	21.25	37.85	22.55	57.9	37.95	16.55	14.7	8.65	8.1	145.15	551.95	355.5	298.5	100.8	761.25	190.95	131.6	311.15	549.7	28.15	321.45	278.35	36.15	995.65	251.75	7.7	7.65	6.35	42.65	187.35	114.45	12.05	14.85	586.35	693.2	411.25	76.2	308.1	510.8
200603_at	755.1	557.9	443.4	985	5340.05	226.85	131.1	1107.55	385.75	905.4	260.15	1058.75	512.35	1332.35	593.7	376.15	1358.8	40.2	337.05	311.45	941.65	584.8	686.5	198.4	1226.85	1020.55	203.7	801.1	964.15	641.45	930.9	663.9	257.05	2087.4	424.05	229.3	288.1	313.2	94.9	772.1	601.3	197.2	369.15	674.7	1579.1	394	310.05	200.15	930.7
200604_s_at	235.45	137.3	22.55	43.85	204.75	16.65	12.9	311.1	46.5	188.4	22.5	167.45	75.7	295.85	73.35	169.2	246.6	13.1	126.8	170.15	48.2	152.95	147.15	59.2	139.15	35.05	19.4	24.2	111.3	75.3	145.15	81.4	183.3	144.7	69.3	19.25	14.2	40.85	22.05	109.2	32.05	41.05	20.3	76.9	249.6	36.85	87.6	18	323.8
200605_s_at	514.25	288.55	100	317.75	969.25	50.45	23.65	653.4	211.75	348.7	103.6	577	317.45	791.25	319.6	334.55	666.85	25.35	328.5	164.7	270	317.85	279.2	78.7	282.3	185.2	62.75	128.6	338.15	237.9	355.4	233.85	63	737.95	198.05	49.2	53.55	110.15	8.7	218.1	221.3	98.5	16	273.55	720.5	143.75	155.3	36.6	395.95
200606_at	5.2	13.35	5.2	9.4	5.1	4.45	3.4	4.75	4.3	1260.3	4.55	4.7	6.95	5.7	5.6	4.8	5.3	4.1	4.2	5.85	3.95	3.55	4.95	7.7	4.5	387.65	3.6	231.35	4.4	55.75	81.7	3.25	141.85	4.85	23.25	4	3.9	3.55	71.45	14.1	8.15	5.65	6.15	4.05	4	4.45	2.9	366.25	333.8
200607_s_at	832.55	59.1	53.55	46.1	60.4	72.2	18.7	141.35	44.55	60.4	101.3	69	102.4	102.75	182	181.1	139.65	517.5	147.9	132.55	56.55	71.35	76.1	20.15	75.8	58.85	30.55	55	66.8	99.1	58.75	49.9	58.35	59.85	37.7	40.8	148.3	416.4	40.85	27.25	36.3	157.3	86.6	87.05	92.95	33.55	35.1	46.9	55.05
200608_s_at	1273.85	99.15	87.05	126.85	751.25	109.65	48.45	391.6	75.05	213.55	922.75	319.25	456.5	385.1	789.95	510.75	746.05	875.4	528.4	186.05	150.45	102.1	111	32.9	155.75	541.7	34.35	139.8	470	324.45	235	72.5	34.25	386.55	48.05	268.25	844.75	827.5	34.9	67.9	263.75	773.1	1016.3	119.45	252.05	139.4	52.3	118.4	161.5
200609_s_at	867.45	273.95	81.15	85.45	203.5	95.25	42.65	1191.05	337.5	767.55	121.35	758.8	404.05	973.55	687.25	761.45	1584	63.75	692.8	975.65	61.1	73.65	56.2	71.55	55.95	238.4	81.3	320.4	186.4	109.3	278.15	42.75	180.9	215	167.35	73.1	171.45	513.4	114.05	540.35	303.4	315.45	188.25	56.7	93.75	197	155.35	140.8	178.85
200610_s_at	4521.8	695.85	709.8	392.35	489.8	359.85	223.25	2062.9	378.5	1196.65	3129.1	853.75	1264.65	1444.75	3658.3	2207.7	1800.9	857.9	1704.45	919.1	451.45	361.15	660.45	207.75	621.5	1918.05	292.3	767.7	716.5	729.2	820.8	333.95	183.25	852.75	174.2	1693	1909.4	1430.95	196.2	417.6	600.8	2662.25	893.6	516.8	618.25	529.85	428	719.7	1207.45
200611_s_at	1349.15	336.5	128.8	121.2	184.75	30.45	27.95	1313.65	327.1	916.1	148.9	905.35	517.25	873.6	584.55	896.25	1637.4	134.6	919.85	1304.55	47.55	31	92.1	49.05	54.4	356.1	55.25	275.1	150.75	151.5	410.5	10.6	295.9	135.6	209.25	106.85	169.55	651.9	288.4	783.4	258.1	248.5	349.5	37.9	83.25	185.5	112.25	133.1	166.15
200612_s_at	113.9	76.1	50.5	76	299.15	77.85	48.05	96.7	90.95	262.15	175.25	69.4	153.15	110.05	106.35	98.55	194.7	342.95	85.5	75.6	76.1	118.5	66.4	41.1	183.5	115	60.35	105.4	171.4	99.15	69.85	73.25	66.8	64.9	109.9	78.5	44.7	55.6	51.95	87.95	53.65	78.05	85.25	157.85	68.1	65.8	41.4	66.45	96.3
200613_at	340.55	391	264.95	328.2	827.45	44.3	6.9	432.55	112.2	522	341.9	472.4	272.75	389.3	426.5	250.4	430.9	895.55	221.7	543.85	260.25	289.25	353.7	34	444.5	391.7	66.15	229.35	280.2	158.25	212.25	213.2	251.65	428.9	111.3	93.6	59.4	171.6	161	448.6	102.3	42.05	42.35	371.15	462.8	199.65	85.9	32.4	101.85
200614_at	2358.8	1039.85	521.85	319	2096.95	285.35	154.75	1444.25	207.05	1857.45	2097.3	959.75	348.3	1078.7	1574.75	773.95	833.15	2378.85	606.75	900	1173.15	613.85	1139.15	301	1304.2	1264.85	355.7	1017.95	1415.6	1185.15	890.25	908.65	51	2731.3	316.45	1119.55	727.8	641.6	122.15	153.45	618.35	1168.5	579.6	1672.45	2435.3	574.75	297	536.65	1009
200615_s_at	110.85	35.95	11	10.1	14.9	12	9.05	41.1	12.25	213.3	92.15	13.3	12.6	16.95	29.55	13	46.75	143.25	7.9	51.95	11.6	12.15	13.6	8.35	12.5	6.6	9.2	11.55	12.45	24	10.45	8.8	16.4	14.85	15.6	30.95	10.7	9.55	15.7	11.2	6.3	15.55	16.65	11.05	11.75	10.3	8.1	8.4	12.8
200616_s_at	868.35	45.3	151.15	56.05	18.65	10.85	8.2	695.5	13.9	39.45	210.25	116.8	105.7	335.5	753.6	28.3	353	15.85	28.5	40.45	9.65	11.65	21.25	8.2	27.2	49.9	9.75	46.35	8.7	18.25	12.4	11.4	21.15	18.75	24.2	19.35	31.05	18.7	277.35	54.95	13.4	18.05	137.5	17.6	17.45	28.85	16.2	208.7	67.85
200617_at	693.65	286.8	482.9	567.55	124.1	61.1	130.4	263.9	177.2	140.65	103.6	51.15	33	119	348.6	62.8	110	26.85	49	261.05	174.4	86.4	117.6	49.5	171.1	232.25	116.95	515.2	90.7	164.55	195	47.65	59.8	165	321.55	193	291.4	238.3	48.55	62	100.5	258	434.45	127.65	140.55	181.7	110.25	371.1	284.8
200618_at	1231.6	797	96.4	261.05	387.05	101.9	79	1500.6	649.95	781.4	593.45	1495.25	820.8	2168.35	1144.4	1444.55	2919.55	147.05	1232.1	1087.8	131.75	268.4	114.9	106.85	252.3	2369.2	90.15	334.5	813.55	451.55	568.05	126.1	187.1	384.05	346.75	379	203.95	364.7	482.25	593.2	466.1	372.55	349.9	167	234.35	347.85	86	430.4	372.95
200619_at	691.45	161.35	59.75	111.5	110.95	19.9	7.45	394.45	159.25	252.05	254.45	320.25	351.65	260.1	393.35	407.35	497.7	248.95	314.55	230.9	152.25	116.95	187.6	23.65	132.8	292.8	5.1	248.8	166.05	144	188.3	38.1	111.9	221.95	91.75	253.85	179.9	323.7	177.5	199	144.95	274.25	177.05	103.2	127.6	132.8	99.7	135.3	250.45
200620_at	275.9	435.4	211	401.05	495.45	215.9	125.05	821	279.85	440.25	663.15	962.05	682.15	1001.6	665.25	384.65	888	778.4	455.3	307.2	272.65	161.4	166.25	129	193.3	196.55	146	623.8	264.2	351.8	473.3	84.7	97.15	637	416	296.3	166.5	158.15	396.3	422.35	420.5	178.85	157.2	209.15	338.55	378.95	197.3	281.05	811.35
200621_at	234.35	144.55	117	232.85	807.45	1333.2	112.85	31.4	60.1	257.65	45.5	169.45	40.8	146.9	70.8	56.5	76.65	11.65	30.9	531.65	947.5	533.05	521.4	173.25	1014.05	122.75	294.85	475.85	83.15	70.45	470.75	313.85	462.15	1747.5	235.05	14.9	106.35	48.35	283.8	769.2	276.2	169	65.1	1053.65	1125.85	769.35	476.05	125.6	182.45
200622_x_at	767.5	65.5	40.35	76.7	605.9	20.5	5.85	100.9	134.7	201.9	82.75	106.05	66.95	141.85	121.35	58.8	114.15	454.75	27.9	238.2	271.4	215.9	114.8	12	405.7	71.7	39.5	73.7	182.45	78.95	67.55	204.7	287.3	468.95	59.1	31.35	82.8	111.9	118.8	131.2	101.85	117.15	132.75	335.6	350.45	158	42.25	34.65	67.85
200623_s_at	1749.3	192.05	67.55	88.85	2714.6	62	35.75	188.65	64.8	158.75	405.75	541.5	452.25	571.35	562.9	255.9	512.15	871.8	276.15	332.05	1692.95	606.35	746.05	51.05	2060.2	244.7	164.05	490.75	1314.6	122.65	164.6	1406.35	117.2	881.65	66.85	145.65	194.95	447.1	80	131.55	162.6	229.2	641.4	1263.4	1699.1	146.05	158.15	57.05	74.4
200624_s_at	944.5	199.4	87	28.95	879.7	121.35	93.65	597.3	19.8	285.75	410.7	263.95	664.7	274.6	503.3	849.6	463.35	273.6	679.05	311.85	354.45	131.3	198.25	39.95	260.45	230.75	82.25	159.8	943.95	230.3	254.6	203.5	14.35	541	11.85	316.75	484.85	396.85	11.55	11.8	261.9	637.4	299.1	364.15	624.85	181.1	137.35	81.4	200.2
200625_s_at	1525.1	782.4	121.4	117.6	523.15	128.3	91.65	1589.95	1057.6	1673.1	221.65	2480.2	1320.9	2094.2	716.45	1368.65	2300.3	104.05	1460.3	1172.05	495.05	55.9	131.25	103.8	223.5	298.6	269.75	352.6	267	104.35	537.65	102.6	23.2	441.75	120.5	842.9	386.25	383.9	69.8	537.1	757.3	641.95	363.7	278.8	322.1	676.65	166.85	235.8	378.3
200626_s_at	1123.95	187.75	67	37.55	1209.25	86.6	45.25	555.9	31.95	291.7	603.7	300	667.3	508.6	852.55	612.05	839.5	251.55	585.8	210.2	420.2	155.95	241.85	49	411.95	290.95	59.85	129.95	1276.3	290.85	313.9	292.35	22.25	761.2	26.1	516	561.7	452.5	24.1	18.3	350.5	550.75	509.65	471.75	720.3	180	152.35	131.55	303.95
200627_at	2516.95	265.5	170.95	265.25	778	199.6	157.35	1036.25	366.55	1150.35	1380.75	972.45	937.6	900.85	1698.65	962.8	905	1397.05	919.3	715.3	315.7	306.7	245.85	81.3	228.9	1274.95	143.5	359.2	666.7	436.05	571.45	163.95	49.95	827.6	187.6	995.35	1097.1	883.4	211.75	407.7	492.1	1264.6	920.55	301.85	529.2	610.45	240.45	335.3	548.35
200628_s_at	230.2	9.15	6.8	8.7	9	7.15	5.15	256.75	10.6	94.7	7.05	394.75	10.8	223.8	15.85	8.75	125.55	6.05	7.95	172.7	5.2	6.5	8.8	4.65	5.9	57.15	5.9	6.75	7.7	5.2	64.25	4.5	16.6	9.75	6.35	429.55	79.3	4.45	8.4	112.85	12.8	104.1	162.8	6.85	7.55	4.05	4.1	5.8	46.85
200629_at	573.5	136.6	134.7	128	131.45	109.4	87.5	1060.05	121.85	518.25	208.9	1932	287.8	1356.15	288.4	104.75	916.8	90.75	113.4	415.35	93.35	83.85	133.25	84.75	108.55	572.1	85.5	143.8	118	72.45	417.05	82.5	212.8	217.8	89.15	1411.7	447.9	79.95	124.3	1270.9	351	968.8	1152	88.3	96.4	99.35	65.55	175.05	270.4
200630_x_at	1413.6	560.35	391.8	294.3	192.3	159.6	91.55	1084.15	520.05	1467.55	1214.5	708.85	1800.25	1021.85	2367.5	652.65	1467.05	548.4	487.55	924.7	330.2	271.9	550.35	63.9	366.35	335.75	111.45	983.8	699.3	397.7	591.5	180.15	45.35	424.95	209.8	1776.75	1224.55	2210.7	56.2	222.55	469.1	2734.65	381.35	311.1	640.2	572	301.85	372.5	500.45
200631_s_at	3652.65	553.65	202.25	172.5	656.4	194	109	1606.05	309	1606.65	1516.55	1222.2	2615.55	1239.3	3700.2	1521.4	2556.25	761.05	1320.55	840.35	491	273.85	636.3	111.85	450.85	853.3	194.75	767.05	1358.3	286.2	745	229.15	17.95	692.25	190.2	1869.95	1411.6	1603.8	31.65	252.7	516.35	1498.7	1109.55	438.45	673.65	394.55	217.6	326.2	554.4
200632_s_at	8.25	220.55	441.8	201.1	440.75	351.4	828.75	843.85	98.7	2103.05	65.15	363.55	124.55	391.8	169	177.55	198	44.2	155.45	215.55	526.7	156.4	307.3	632.95	613.65	137.1	1041.1	291.3	441.5	109.95	463.9	215	141.45	1110.05	722.2	37.4	22.65	35.75	66	575.6	185.65	23.1	10.1	537.3	509.55	3019.35	238.4	710.25	373.1
200633_at	5851.4	3385.1	4640.35	6779.1	10374.15	2078.25	1196.15	5234.35	7728.35	2790.5	6414.35	3314.95	4747.95	4177.55	6000	3858.3	7773.55	13912.9	3615.55	3453.6	8839.25	4191.95	6832.7	1920.4	8882.15	6891.25	1425.65	5470.55	5603.5	6734.75	6238.4	5192.25	5600.9	14646.3	7530	3852.5	3451.15	5684.9	9776.4	9139.45	3935.2	4800.4	3813.95	8988.05	9272.05	3339	1289.2	3292.3	3739.05
200634_at	3579.35	718.45	178.6	241.9	200.95	191.95	58.7	1430.5	1242.3	1654.4	606.25	2048.05	1075.15	2106.2	1318.7	1855.25	2728.1	430.7	1637.25	1548.25	134.45	114.8	156.2	58.6	64.85	1830.9	93.15	343.7	160.35	407.6	855.85	38.25	754.6	77.3	247.6	547.5	1091.7	857.55	1359.8	2024.95	891.05	1832.65	1466.6	75	103.65	227	232.6	193.15	366.55
200635_s_at	8.15	9.85	8.65	6.8	8.6	7.9	6.2	7.4	7.6	20.65	7.55	7.4	7.7	9.3	8.85	7.6	8.25	7.25	6.75	10.8	7.4	6.35	9.05	5.45	10.7	7.85	5.9	12.15	8.5	6.95	6.3	5.85	10.45	8.65	6.75	6.95	6.65	5.75	14.95	13.3	6.1	9.8	10.65	7.1	7.75	6.2	4.8	7.7	8.55
200636_s_at	6.3	77.75	11.3	45.8	422.1	38.65	4.7	5.95	9.6	507.2	5.75	7.5	6	7.35	7.1	5.85	7.85	30.4	5.15	122.35	84.45	54	46	31	142.45	69.55	32.95	98.55	249.35	88.2	144.15	50.5	45.3	193.9	119.8	60.75	7.35	17.3	191.9	341.25	29.75	14.65	13.05	94.8	142.4	64.65	19.95	172.2	248.65
200637_s_at	5.55	4.8	4.8	3.9	9.75	4.65	3.5	4.95	4.6	99.85	4.65	5	4.8	5.75	5.9	4.85	5.45	11.95	4.3	9.9	4.25	3.75	5.25	3.2	4.85	6	3.55	4.45	4.8	4.1	4.15	3.4	5.95	5.15	3.8	4.25	4.05	3.65	20.55	59.2	3.85	5.85	6.4	4.3	4.75	3.7	3.1	3.75	10.7
200638_s_at	1483.2	589.7	100.95	148.1	2052.45	39.15	28.95	1337	287.35	2280.75	138.25	899.55	1339.55	1228.25	512.65	1270.8	2011.4	51.7	1326.2	756.55	556.3	363.6	420.65	83.3	564	572.85	172.15	131.3	1799.95	226.2	406.65	402.2	13.85	1111.45	86.45	376.35	495.85	828.85	9.1	77.5	379.4	656.45	279.2	605.1	1126.55	251.4	127.8	772.7	424.5
200639_s_at	1299.1	581.55	691.1	555.95	1982.4	290.55	142.65	956.4	544	2662	427.25	933.9	1436.95	1084.95	676.65	1334.05	1799.25	176.95	1205.2	896.7	974.85	628.2	879.85	266.8	2082.45	560.5	320.35	650.15	2209.6	302.45	568.3	888.8	87.6	1725.85	317.2	897.4	855.85	1078.15	221.75	234.55	700.55	1330.85	803.85	1112.1	1945.1	614.4	284.85	1100.75	989.2
200640_at	1752.1	618.6	504.85	337.65	1153	203.55	149	1598.2	520.95	2340.45	248.3	1188.3	1981.3	1239.9	909.1	1922.7	2455.2	76.85	1588.1	1133.55	905.75	507.4	824.7	159.65	1139.2	330.25	298.1	554.25	1830.2	312.85	682.9	685.3	20.65	1365.15	172.9	732.05	692	1017.05	13	64.4	580.15	1440.5	449.55	1166.85	1667.95	658.85	274.05	913.5	779.65
200641_s_at	1610.15	516.2	65.55	116.1	1149	35.65	11.1	1357.5	168.65	1447.75	39.3	657.35	1078.95	971.1	443.8	1590.45	1737.05	35.35	1369.2	847.85	311.25	333.5	568.65	45.55	449.35	289.15	81.8	39.25	1043.95	150.65	241.7	352.1	21.45	522.55	69.35	207.2	285.6	490	9.45	30.75	192.55	415.15	148.15	449.2	889.5	81.2	131.8	407	335.7
200642_at	3202.9	1290.75	1544.15	1955.25	3623.75	454.15	368.6	1043.85	487.95	1692.9	3080.6	826.05	1693.4	785.4	2572.3	1785.2	1370.05	4289.05	1471.7	1299.2	1697.15	644.7	843.7	537.55	1830.1	3341.7	932.7	1172	1029.3	997.5	1044.05	1150.1	1097	4816.55	1267.7	1665.8	2318.7	1506.75	7032.2	1165.1	747.65	2116.55	913.7	1800.25	2273.7	2307.15	515.2	567.8	1308.9
200643_at	203.5	471.05	182.25	250.4	135.25	125.8	173	227.4	137.3	459	152.95	151.5	63.95	167.1	179.8	90.25	114.75	167.55	72.8	351.8	272.45	107.4	169.9	113.4	124.9	220.75	130	235.05	136.85	204.05	294.85	173.35	133.85	163.95	179.65	364.8	184.6	151.35	504.5	284.1	176.6	230.35	495.85	111.8	137.2	198.55	136.95	495.4	559.3
200644_at	1229.35	187.5	142.1	357.15	1795.95	128.15	72.5	236.05	90.35	201.45	189.8	234.65	820.65	74.75	665.05	134.95	230.45	35.35	84.35	521.3	1201.55	1086.6	1028.4	61.35	1047.4	329.35	164.7	731.05	4379.95	278.7	521.05	218.6	216.6	2462.2	109.25	398.3	1989.9	869.85	175.4	417	487.75	597.7	6209.4	1502.65	1424.6	1485.15	267.55	191.95	180.3
200645_at	710.6	741.4	699.8	1159.25	1116.25	593.85	185.6	2415.35	979.7	577.15	721.8	3357	1420.45	3338.75	1104.7	951.1	1220.85	1235.1	647.5	526.85	749	707.7	607.15	142.05	724.35	445.2	238.25	842.05	719.45	484.3	1018.45	266.4	1697.7	1245.95	785.2	267.1	232.3	378.35	742.35	878.05	726.8	526.55	450.3	661.55	747.1	818.85	636.95	341.35	1593
200646_s_at	29.65	19.5	11.55	9.3	14.85	11.2	8.55	69.4	10.45	12.5	9.8	60	11.3	99.35	11.75	11.2	32.35	11.45	9.55	53.05	9.3	8.55	12.4	7.9	10.5	14.55	8.2	13.8	9.65	11.95	11	8.1	66.4	9.65	26.45	12.5	7.85	8.1	56.95	73	8.8	12.35	14.8	8.9	9.15	7.75	13.75	8.25	20.5
200647_x_at	2278.15	628.85	335.15	403.8	923.3	265.5	67.25	1026.6	488.5	1170.8	908.3	926.75	808.75	744.6	1249.8	765.65	725.75	935.25	617.35	740.45	403.65	287.6	334.95	103.35	404.7	1691.85	137.85	807.3	782.6	345.95	691.85	235.55	686.75	577.3	570.85	982.05	941.1	821.85	877.8	1951.5	425.2	876.15	1326.1	370.6	398.15	256.15	367.95	396.4	911.65
200648_s_at	14.6	1311.8	38.55	37.15	151	55.8	170.45	45.4	199	245.35	61.35	69.45	25.05	113.05	85.6	19.2	30.9	164.1	16.55	37.7	152.3	343.95	122.65	64.8	116.65	24	56.35	61.15	62	108.95	148.15	161.4	87.85	167.1	36.55	55.7	22.1	48.45	80.7	152.8	37.35	29.55	32.15	169.1	347.35	339.4	263.4	36.7	47.75
200649_at	312.65	256.7	102.35	110.85	122.25	85.7	51.55	537.45	84.45	128.75	107.25	632.9	174.25	371.95	223.45	196.55	500.7	177.6	212.85	248.9	86.9	70.95	91.55	40.45	104.2	113.15	69.2	444.95	87.8	78.8	247.8	48.95	520.65	112.7	196.9	132.45	58.9	71.45	1240.85	668.4	156.4	64.45	83.45	90.8	84.05	205.25	86.95	75.2	284.4
200650_s_at	10003.95	5730.35	1429.4	1147.6	973.2	494.5	427.3	2064.15	1821.55	6535.4	1043.55	1588.95	1101.3	2842.05	3808	1314.65	1887.85	129.75	942.35	9117.9	748.15	382.35	652.9	858.05	843.9	1629.2	766.2	1394.3	931.65	897.55	1707.5	474.05	68.25	1830.05	639.2	1672.35	4425.85	3392.4	918.55	620.9	678.9	3770.45	2865.3	744.95	1089.55	611	1602.75	2037	1803.95
200651_at	9450.15	4114.35	2654.3	2534.55	800	1966.15	589.7	7356.35	2851.8	6603.4	6717.75	6264.2	9182.95	7376.85	11187.45	6958.3	7576.75	2195.4	5569.3	4849.3	540.65	896.8	2206.1	693.1	541.5	8805.8	735.8	3460.4	3580.75	2171.65	3967.4	290	4750.4	1161.4	2116.25	5506.55	5141.8	5119.35	6068.25	6456.55	3945.25	7823.55	8434.1	549.15	529.55	1600.65	2989.2	2980.35	3840.4
200652_at	667.9	301.6	368.95	487.85	70.5	158.55	17.75	1159.65	277.4	738.25	222.95	917.1	1228.7	840.3	902.85	904.4	1241.4	63.75	815.1	575.9	73.4	139.55	136	59.9	64.85	74.15	80.6	244.4	263.85	145.15	461.5	44.9	237.6	101.35	272.6	304.65	191.8	208.75	310.25	418.95	377.25	411.35	271.45	85.6	73.95	180	388.95	355.7	660.6
200653_s_at	675.15	212.95	185.45	166.95	8313.3	213.95	101.9	1061.3	299.35	1026.75	776.1	1020.75	1570.5	1335.1	695.6	1236.9	3329.05	100.25	1486.8	595.85	1370.85	1923.2	2121.3	275.6	4963	510.5	287.05	566.25	2437.15	213.65	359.4	2331.9	356.85	1366	350.75	32.25	130.55	92.2	561.75	1511.4	296.5	312	224.8	2930.2	4462.55	891.05	82.7	267.75	689.4
200654_at	962.95	1525.55	855.65	1107.55	235.1	193.65	174	1577.6	931.4	2217.2	655	953.75	547.65	1334.95	1331.55	551.75	980.55	434.35	489.85	2669.25	180.5	194.05	275.95	151.1	158.3	1654	236.3	707.95	206.45	598.55	909.4	55.4	1154.75	242.2	404.35	793.85	402.95	623.35	5899.7	2267.65	440	613.3	1059.2	138.35	129.2	334.35	490.8	2165.25	2534.95
200655_s_at	1124.45	317.8	94.65	171.55	1570.15	280.35	51.5	1197.05	340.95	1365.95	1006.7	1023.15	1246.4	1539.9	931.15	1936.95	2808.25	113.65	1735.4	442.35	1028.65	822.4	796.55	100.2	1467.1	550.65	111.65	367.05	1713.4	276.1	651.45	714.2	283.4	1254.15	297.85	91.35	423.45	207.65	268.2	909.85	574.9	357.3	260.75	1318.4	1461.35	637.7	69.3	521.2	820.7
200656_s_at	1301.2	975.95	412.05	536.3	91.9	60.9	54.8	1696.7	544.8	1425.55	502.75	631.45	219.15	1023.05	798.75	347.5	860.9	320.75	359	1863.85	51.65	64.25	108.1	33.1	53.85	966.75	65.2	261.95	54.75	369.85	512.35	45.6	522.55	88.5	256.3	642	228.3	333.2	3113.15	1389.45	227.05	183.25	783.55	43.2	50.1	137.3	321.8	1703	1668.2
200657_at	3523.1	639.45	179.8	387.75	626.25	94.05	27.95	2089.4	809.6	3285.4	1651.2	1642.2	2009.05	1422.2	2237.7	895.35	1457.3	1146.9	888.3	901.9	378.35	522.6	626.6	47.35	409.15	2292.65	69.95	573	377.45	801.4	1046.25	261.75	667.5	732.1	1672.1	1341.15	2709.5	2804.45	1681.65	1466.75	576.05	4207.8	4436.85	288.25	566.9	169.7	213.75	1123.25	1516.15
200658_s_at	648	126.8	39.2	35.95	28.35	27.15	22.65	531.5	36.95	202.7	333.25	98.05	93.75	112	351.8	60.95	187.5	36	109.65	116.95	29.65	20.65	49.85	22.95	40.7	284.25	21.4	59.65	32.5	23.1	55.15	28.45	213.15	76.2	72.7	282.5	161.05	152.5	164.05	169	29.7	242.3	299.85	28.4	32	31.05	16.65	49.25	26.25
200659_s_at	141.8	61.8	22.6	20.55	26.2	30.3	10.4	133.35	46.9	68.4	49.15	48.8	36.1	22.5	126.75	62.3	92.7	23.9	52.65	46.8	24.55	27	41.35	9.05	15.1	105.45	12.25	62.5	27.35	38.05	29.4	13.2	154.15	28.8	134.85	42.6	39.8	34.4	277.4	163.3	21.4	64.6	126.1	22.45	32.2	32.9	23.5	44.65	51.05
200660_at	463.65	1641.55	35	101.55	24.7	68.35	77.75	693.95	401.55	3134	93.2	2598.25	37.95	2916.7	57.4	174.1	608.1	11.5	94.85	2494.45	18.55	10	15.5	90.5	13.35	3194.9	75.7	334.5	12.9	23.9	505.9	10.6	502.6	28.25	179.25	426.1	9.15	10.5	106.75	1878.55	266.05	17.45	12	12	11.85	138.3	65.45	534.35	564.45
200661_at	199.1	576.1	753.35	1580.2	135.2	32.65	21.9	422.5	305.8	50.1	111.7	1878.05	150.85	2909.7	372.75	373.4	274.9	47.05	495.7	483.25	100.75	115.8	98.95	23.4	104.15	379.1	55.1	167.4	87.55	159.75	289.8	35.5	426.25	238.4	1268.3	43.8	39	39.4	472.55	838.9	387.35	35.8	67.45	69.55	111	191.55	60.35	183.9	530.3
200662_s_at	992.4	249.85	246.8	94.95	1304.6	234.45	134.5	921.35	96.05	580.3	589	488.2	546.15	642.4	1348.2	376.25	451.25	191.15	398.1	431.05	602.15	120.65	462.2	140.45	811.25	209.4	225.35	559.45	854.25	136.35	319.1	633.4	67.65	1537.25	88.6	938.8	808.95	294.05	20.95	93.75	139	539.15	801.4	882.95	1208.7	347.95	247.05	323.6	629.1
200663_at	966.4	3781.35	1730.1	2068.15	833.8	1233.25	589.65	660.4	1799.9	2581.4	432.9	1257	345	1397.9	811	310.15	1449.6	40.7	388.6	2848.6	503	529.95	345.05	599.5	477.65	2231.2	843.05	1938.35	603.3	866.75	2193.15	363.45	2573.25	1324.1	1016.25	1089.6	126.35	87.65	1597.2	2920.65	1435.4	222.2	299.9	349.45	633.2	2199.8	1363.6	1616.7	3140.75
200664_s_at	113.65	44.7	48.25	82.55	55.3	37.1	291.85	130.7	205.2	132	92.7	69	76.6	131.8	78.75	1212.05	281.4	234.15	876.05	35.25	37.6	106.3	47.65	35.25	37.8	147	27.6	36	51.7	42.2	121.55	30.4	54.75	49	46	280	40.2	33.25	90.05	309.5	135.55	43.7	55.5	33.75	42.5	240.75	22.65	161	67.9
200665_s_at	5	7145.25	607.35	921.05	978.05	910.85	918.1	24.25	63.1	323.75	57.3	98.45	61.9	58.5	171.45	5.2	20.75	9.8	4.1	8236.9	731.55	589.9	549.3	817.35	193.3	20.75	2058.6	2456	269.1	268.75	2757.65	87.7	340.4	4432.45	152.15	241.3	4.35	4.2	178.6	1564.45	410.3	6.8	24.65	148.05	403.2	5282.85	235.45	291.55	155.45
200666_s_at	96.85	83.65	112.3	184.35	90.8	41.4	171.1	90.35	199.9	251.2	129.5	123.4	77.55	93.65	157.6	846.45	295.05	160.45	662.45	57.55	50.45	141.25	37.9	45	59.45	217.9	10.7	40.05	131.55	68.6	247.7	21.7	60.65	139.95	78.3	181.1	75.3	63.15	165	562.45	208.75	46.25	76.8	46	70.3	256.9	7.4	314.6	104.45
200667_at	663.45	181.05	233.95	209.85	249.55	73.45	60.3	642.1	153.5	589.35	492.65	775.55	895.3	796.6	506.5	537.3	967.95	620.65	503.95	270	168.95	58.4	132.45	51.7	199.15	108.15	57.9	263.6	228.75	233	293.4	74.85	66.9	376.8	133.65	142.8	215.85	271.2	176.15	256.7	193.95	271.6	251.05	124.95	250.5	194	164.1	150.05	392.4
200668_s_at	1867.55	524.5	189.85	330	388.3	112.6	83.4	1334.95	439.5	1186.8	884.65	1127.35	1297.45	1438.6	1060	1415.25	1301.75	1147.95	1097.7	749	102.75	84.05	98.8	63.5	107.6	313.55	96.6	176.4	297.2	540.85	542.55	81.4	104.75	290.55	246.15	260.65	469.6	857.95	424.75	475.1	483.05	800.95	356.6	148.8	226.4	232.45	206.3	209.5	559.55
200669_s_at	946.55	155	37.75	65.7	57	41.8	26.65	523.55	156.3	494.15	278.4	398	390.8	478.2	218.9	454.6	455.5	467.35	389.25	196.2	32.55	28.65	43.35	28.7	23.65	99.7	26.85	58.15	54.35	182.15	109	29.45	64.8	44.95	40.25	68	140.55	260.2	76.35	147.4	111.75	225.05	117.1	35.35	47.05	55.25	81.85	61.2	138.85
200670_at	76.45	26.6	31.8	45.6	20.55	23.45	13.1	272.7	80.35	60.45	48.9	63.15	55.5	125.2	229.4	54.6	285.1	12.5	85.55	32.75	17.25	21.2	15.35	14.85	21.2	32	11.2	27.85	12.85	176.95	64.25	16.5	44.55	17.1	27.65	27.9	27.85	19	453.85	195.7	87.35	172.35	57.7	13.7	13.7	15.6	25.15	169.2	427.75
200671_s_at	63.85	13.45	7.05	7.9	30.05	6.8	6.95	7.4	6.4	10.6	5.65	5.65	7.05	7.2	7.45	7.9	7.65	5.15	7.05	11.3	12.9	7.45	14.6	4.95	14.8	7.15	5.35	6.05	11	5.75	12.45	10.9	9.1	8.6	5.6	5.7	5.8	5.7	9.05	65.55	5.65	8.05	9.2	24.75	46.5	47.45	4.4	5.85	7.1
200672_x_at	585.75	188.7	117.6	138.45	331.65	105.95	75.2	126.45	94.25	147.3	67.8	58.2	102.45	54.3	103.25	193.3	89.15	50.1	164.7	194.9	188.75	108.65	187.9	83.4	221.65	137.2	91.15	146.6	353.65	103.4	233.8	178.55	125.1	172.1	116.8	86.3	73.5	132.3	157.95	552.85	98.25	111.85	151.3	215.4	319.75	247.75	85.05	174.55	137.75
200673_at	218.65	1492.1	647.95	1333.9	533.1	540.7	381.15	858.35	229.6	846.15	510.5	1037.35	751.15	1591.8	985.95	173.7	693.15	115.3	179.05	925.85	165.7	249.25	169.25	374.9	185.95	481.35	442.6	942.65	302.35	472.15	1299.3	105.1	705.75	420.65	1257.4	217	112.35	76.7	805.5	1652.55	604.85	58.5	208.45	94.15	208.25	925.05	909.35	662.75	1495.4
200674_s_at	9970.85	6308.75	5391.1	3777	2434.35	7966.4	1838.45	9877	5392.4	9930.9	9428.85	9877.4	14126.1	9489.3	13646.7	13437.15	9820.85	5545.9	12073.25	5734.25	2410.05	1738.1	4187.3	1489.5	2393.9	3482.85	2241.25	8655.25	9318	3606.25	6154.45	1340.5	3206.95	4045.8	2744.6	9131.8	9138.2	7923.85	3709.7	6380.9	9079.45	14729.6	10769.7	2720.15	2650.35	5129.05	7312.3	5363.25	7078
200675_at	367.7	1245.6	152.6	309.1	1189.1	375.15	216.35	273.65	83.7	523.4	189.8	125.4	1109.45	134.65	479	232.75	1102.25	5.35	319.6	590.75	619	351.5	415.6	233.15	415.3	643.45	506.3	832.75	263.6	41.7	901.75	147.75	2401.65	1304.6	376.2	144.35	314.95	166.65	3630.35	2417.95	613.25	339.85	2108.95	341.5	479.6	1106.75	381.9	329.1	790.9
200676_s_at	4.35	6.4	6.25	5.8	20.65	4.3	4.1	6.9	5.25	5.65	4.6	6.55	5.85	6.9	8.45	6.2	9.2	4.4	5.25	5.65	11.25	26.15	20	4.45	12.9	9.25	4.2	5.8	10.55	4.85	4.75	6.15	12.45	19.75	5.05	83.85	3.35	4.35	11.05	16	4.65	8.45	16	8.85	7.75	7.75	2.25	3.3	5.75
200677_at	147.75	363.25	208.65	221.15	250.75	181.25	95.5	838	112.95	643.45	270.7	961.4	209.2	1486.45	906.7	293.85	563.15	360	238.95	569.7	174.55	87.1	114.85	113.4	95.85	2224.5	96.35	697.15	260.35	103.15	700.35	36.8	243.55	460.05	251.75	504.55	57.65	160.25	257.1	1263.8	286.45	79.65	153.7	103.05	130.5	499.3	105.6	264.65	307
200678_x_at	655.6	370.6	101.9	210.25	102.4	95.55	51.75	2002	755.3	877.35	137.35	2789.8	260.35	3082.95	280	71.35	136.15	66.1	33.85	249.75	90.65	77.4	99.85	66.3	61.05	334.25	59.5	345.15	82.6	91.7	320.35	69.5	839.5	115.85	345	127.4	778.6	80.95	461.1	4312.2	718.3	740.45	2802.2	63.45	80.2	144.35	62.6	182.45	476.15
200679_x_at	5752.75	581.35	420.5	242.6	410.2	357.05	311.8	2115	744.2	1155.1	4580.4	1306.25	1910.7	1947.7	5411.95	1428.3	2420.2	2625.25	1408	1414.6	447.5	216.35	444.55	271.95	461.5	1530.2	285.85	328.05	942.55	644.35	460.35	307.6	320.85	947.25	179.55	425.15	1445.8	2185.55	292.5	154.75	418.6	1942.7	664.35	420.8	438.05	694.95	321.6	665.9	503.7
200680_x_at	4983.85	1035.35	1040.2	808.65	1752.65	1160.35	543.3	2787.2	1690.25	1872.7	6243.35	1831.05	2200.35	2905.15	6585	2362	3076.55	3887.8	2396.15	2045	1109.4	555.65	978.15	467.45	1338.85	3375.35	610.15	1810	2763.9	1692.1	1495.65	822.7	171.05	2753.2	484.75	1312.65	3094.75	4457.95	266.7	552.65	1359.35	3585.4	2210.3	1470.2	1775.85	2021.95	819	1491.85	1081.8
200681_at	1388.3	346.15	108.45	165.8	543.45	76.85	73.85	679.9	77.2	967.45	464.25	177.8	650.9	157.9	470.3	203.6	328.7	378.15	180.5	374.4	300.35	63.35	171.85	73.8	265.15	251.85	107.8	187.15	284.05	458.9	335.1	156.35	21	572.6	102.2	1197.05	1454.9	794.6	106.4	230.1	187.4	884.3	1575.35	282.1	404.45	264.45	193.2	131.85	225.1
200682_s_at	1553.7	230.5	63.3	209.5	146	42.05	8.3	818.15	263.95	958.25	564.95	579.35	441	444.9	538.45	502.85	607.6	578.2	385.55	439.9	55.45	188.6	105.7	19.85	71.75	213.65	12.7	141.3	42.2	213.1	131.1	60.15	345.55	170.95	132.9	1099.15	372.05	324.2	211.3	256.35	94.85	461.4	112.95	161.45	131.75	75.05	28.25	46.1	154.25
200683_s_at	155.6	66.85	31.05	54.55	72.25	15.35	13.25	210.6	48.05	120.15	43.3	202.95	50.7	199.35	163.8	92.8	227.55	22.2	77.4	109.75	33.45	93.85	54.2	11.6	35.95	41.1	17.3	42.45	36.65	31.2	46	26.35	101.45	64.55	40.55	502.2	42.1	79.55	103.75	168.85	31.45	120.4	58.3	36.35	50.6	34.6	11.5	15.5	34.9
200684_s_at	9.25	5.7	5.35	4.85	19.95	5.65	4.15	18.5	5.65	5.7	5.65	8.25	6.25	7.7	11.85	6.45	20.45	5.35	9.1	7.15	10.45	18.6	12.95	3.9	7.05	5.8	4.2	5.55	9.4	4.9	4.75	4.15	11.3	18.6	5.5	52.05	5	5.1	7.5	10.35	4.9	7.9	8.4	8.7	10.5	5.4	3.7	4.5	6.1
200685_at	13.9	8.85	14.95	8.2	16.3	14.05	17.45	39.6	11.15	8.45	13.55	11.25	31.9	19.35	33.6	117.75	32.5	14.05	105.9	21.45	8.85	8.1	13.25	11	10.4	9.5	10.05	14.6	28.25	8.5	8.3	8.7	19	15.95	8.9	8.85	8.7	6.9	16.25	9.95	9.15	17.65	16.7	9.05	8.8	6.9	8.6	9	10.85
200686_s_at	1111.2	261.5	341.25	230.8	580.2	296.2	127.7	803.9	91.6	330.15	943.45	641.35	709.2	633	901.85	1422.1	855.7	316.35	1594.65	141.3	247.45	167.35	173.3	142.75	310.65	330.7	175.65	423.85	601.7	264	584.45	184.75	20.65	503.6	111.65	738.95	883.7	706.15	58.95	163.15	722.9	742.35	790.75	228.2	318.05	313.1	251.95	260.6	373.9
200687_s_at	615.7	96.65	88.55	90.05	71.35	80.6	68.9	199.15	174.7	196.9	451.75	112.2	110.6	248.95	548.35	215.7	252.15	170.9	196.95	136.9	52.6	173.3	129.7	59.4	79.25	149.65	91.65	204.25	103	190.45	144.25	49.8	107.2	94.95	69.55	186.9	300.95	215.55	140.1	124.45	96.5	331.85	161.15	47.1	53.45	84.9	60.1	55.3	170.15
200688_at	26.9	31.15	34.35	27.85	31.45	37.6	39.3	28.1	33.9	30.5	31.15	28.15	31.35	31	32.7	32.9	33	32.85	27.8	36.45	30.35	26.4	42.4	38.15	33.95	30.5	32.05	30.7	31.05	26.25	24.45	26.55	45.2	29.9	29.85	30.5	27.35	26.1	41.8	34.15	27.15	47.2	46.4	32.5	29.4	24.2	34.9	25.65	34.4
200689_x_at	5345.1	3148	1610.2	1674.05	950.8	1649.4	476.05	4943.3	2789.4	3264.7	4060.2	3555.75	5914.2	3661.1	6493.45	6372.6	3557	1967.8	5214.65	2630.85	757.5	985.45	1564.35	496.25	520.75	5370.1	651.35	3056.45	4177.4	1495.55	2453.1	284.95	3743.35	1551.6	1812.15	4587.85	3544.65	4203.3	3025.2	2517.55	3486.9	6079.05	5474.6	540.2	555.1	1400.6	2523.35	3123.5	2994
200690_at	165.6	9.4	13.95	8.65	13.35	12.4	7.85	26.05	10.1	10	21.8	13.8	11.2	14.15	12.75	11.55	14.1	9.8	10.9	13.8	8.95	8.05	11.65	8.15	11.1	9.7	9.2	10	9.85	8.55	7.3	9.65	13.4	64.85	8.25	14.8	27.6	6.95	13.4	10.5	7.2	14.7	17.15	9	9.7	7.5	8.85	8.25	10.45
200691_s_at	1411.95	216.3	306.95	183.7	174.75	11.6	11.25	280.65	33.4	599.3	362.85	165.65	210.4	221.65	574	263.05	296.4	148.25	280.7	82.15	157.75	25.85	62.7	20.75	180.15	240.1	11.35	108.4	127.3	150.6	248.25	81.5	26.3	407.85	91.95	755.75	715.75	212.8	44.55	14.15	120.8	878.55	526	146.2	159.25	169	51	180.65	242.8
200692_s_at	1706.65	356.35	413.95	160.55	397.8	97.55	73.95	320.95	73.85	682.35	271.2	149.1	258.85	222.15	615.25	420.4	245.7	143.35	287.05	395.15	151.2	60.1	147.05	85.7	211.9	540.45	119.25	140.5	148.9	218.15	170.6	168.05	131.7	396.6	115.55	794.55	576.8	245.5	102.35	69.15	111.7	807.8	731.5	113.5	244.8	133.95	165.35	195	305.8
200693_at	1244.35	708.9	129.35	281.45	2185.1	194.4	145.05	592.9	279.8	1825.6	1181.2	423.8	1015.55	455.45	1291.75	806.15	1099.2	968.05	750.7	1110.9	675.85	766.45	1198.85	160.1	484.25	1359.75	271.75	543.1	1576.5	393.25	688.5	410.85	177.7	1525.05	267.55	554.05	668.45	1106.1	216.2	746	294.25	1094.25	599.5	694.65	1344.2	406.4	206.4	402.05	1002.9
200694_s_at	706.8	244.15	455.2	403.1	672.7	158.75	70.5	497.15	118.8	370.35	413.65	174.75	555.35	165.4	454.95	775.3	528.05	171.05	587.15	144.8	464.95	437.15	565.2	57.5	610.35	200.5	119.5	324.35	327.1	110.3	191.7	329.5	289.45	1199.65	126.8	205.5	268.15	325.75	182.85	326.5	298.8	570.7	181.65	539.1	679.3	269.7	150.35	98.7	464.3
200695_at	788.6	308.85	895.9	524.15	615.5	269.2	197.3	344.6	255.95	455.55	261.15	367.05	293.85	368.55	353.05	366.8	424	247.5	278	440.85	467.45	564.6	787.3	182.45	338.85	301.35	200.25	340.55	622.1	209.25	244.7	295.5	1392.45	318.15	254.55	246.65	281.8	292.1	355.6	323.65	172.75	361.4	398.6	433.1	473.2	182.8	212.55	204	284.15
200696_s_at	10.95	2268.3	254.85	448.55	582.1	2390	1395.05	813.45	537.4	555.95	67.9	286.85	82.4	390.4	373.5	23.35	406.6	12.5	10.15	238.15	486.6	91.3	331.05	1814.45	237.1	591.95	1251.95	1531.7	9.8	908.7	291.95	40.8	3108.9	1459.8	183.5	17.35	6.35	6.6	20.05	2946.6	774.65	10.3	12.05	396.7	446.6	3616.7	386.3	234.9	687.75
200697_at	136.9	106.15	21.75	29.85	495.2	28.55	22.35	214.75	234.1	494	935.55	481.85	210.6	813.95	398.7	280.3	411.4	1094.95	190.35	233.3	174.8	318.35	453.95	42.5	335.95	79.7	59.2	314.1	239.4	267.25	131.45	163.05	198.8	368.45	26.6	364.55	17.3	72.35	26.1	404.3	69.75	9.8	121.95	213.2	293.35	68.75	28	39	35.65
200698_at	51	441.55	24.15	168.2	58.1	27.2	32.1	90.05	32.8	284.55	54.2	46.05	7.95	98.7	53.75	13.25	21.05	47.2	15.2	294.45	15	26.85	10.9	20.2	14.65	499.95	19.05	60.8	36.05	190.75	152.4	10.6	18.2	25.95	106.95	117.85	16.15	3.9	229.2	156	51.15	30.05	38.55	22.65	18.2	31.95	64.2	81.4	144.15
200699_at	53.3	390.05	61.6	78.45	39.55	39.5	29.25	121.7	17.85	94.05	109.8	132.1	41.2	120.5	114.95	31.35	69.35	49.15	37.75	332.65	22.6	27.7	42.65	27.9	34.25	462.45	33	206.8	44.3	95	184	20.6	62	62.8	87.4	209.85	19.95	8.65	421.4	224	55.9	37.9	69.7	19.05	29	85.1	44.75	87.8	165.25
200700_s_at	864.15	758.25	111.75	201.2	79.55	24.35	43.75	709.9	250.45	1082.35	297.85	319	321.65	312.75	350.25	132.6	516.55	132.25	83.3	929.15	18.4	51.6	58.65	49.2	33	822.8	24.4	164.25	38.95	473.75	316.85	19.35	281.3	53.3	171.6	997.5	270.95	99.35	878.85	758.75	202.85	290.05	814.35	30.65	41.55	83.4	195	353.7	544.55
200701_at	425.15	1215.55	227.65	364.95	136.45	112.05	70.5	2660.2	357.55	1190.3	318.3	1762.65	716.85	1943.75	583.85	140.4	661.8	30.3	55.2	263.45	118.65	30.55	49.65	53.7	83.25	1189.15	172.5	813.25	13.8	172.55	1871.6	6.2	215	388.4	474.85	68.55	119.05	200.6	159.85	1720.7	816.3	286.35	169.15	45.95	72.5	1130.5	246.85	305	568.2
200702_s_at	284.6	44.45	124.25	58.4	65.45	26.4	27.95	301.55	30.1	59.8	235.6	130.7	316.1	174.45	274.1	498.55	354.55	131.1	404.3	79.6	42.2	49.25	69.4	18.7	162.55	43	13.1	50.75	29.3	12.75	13.4	55.3	35.8	90.45	43.15	23.65	37.05	40.6	31.9	65.35	22.65	28.95	32.45	63.1	93.45	52.15	40.05	18.95	72.35
200703_at	1599.75	872.4	281.75	592.15	4831.35	320.35	286.9	1100.4	495.7	1945.25	1670.7	986.65	499.5	878.95	1524.4	333.9	841.1	963.1	305.9	862.3	1375.4	1165.1	1285.8	212.5	1844.5	960.2	639.1	454.95	2112.7	766.25	655.4	1132.9	497.85	2958.25	677.6	534.55	804.15	587.25	811.4	1155.15	423.4	1064.45	835.2	1618.35	3122.75	2687.25	132.15	316.85	523.95
200704_at	1032.95	75	151.4	99.8	137.45	122.85	117.45	1318.5	615.4	737.8	96.4	1325.3	1439.85	907.4	380.5	1156.85	4418.2	44	1277.95	44.6	161.3	49.7	85.95	171.7	61.55	113.85	216.25	496.6	85.5	28	686.9	54.95	99.5	285.65	207.25	224.35	64.7	18.25	156.1	885.1	449.5	290.4	126.85	147.55	139.4	606.15	180.85	117.35	264.45
200705_s_at	4617.75	1206.95	883.95	717.8	1016.4	1295.5	339.65	3718.8	1314.2	2710.25	3483.55	2194.65	5691.7	2311.15	5831.25	5488.1	2886.15	1559.45	4720.2	1875.5	645.45	306.6	593.75	328.8	432.2	3139.1	436.35	1069.75	2112.15	1268.65	1461.5	334.05	525.05	1154.65	517.55	3003.05	3711.65	3200.9	1335.7	1468.05	3054.95	5098.55	4817.55	370.4	463.2	846.85	2065.2	2590.35	4202.75
200706_s_at	545.8	30.2	39.35	45.9	34.1	36.75	17.1	353.35	292.4	207.3	27.7	372.55	368.05	170.15	44.85	398.95	1533.15	32.7	680.1	23.3	30.15	23.75	35.65	27.7	30.05	52.25	54.9	30.7	28.5	23.65	256.35	12.65	37.8	108.7	58.1	51	18.3	14.8	54	449.1	145.95	117.95	40.05	28.25	47.05	234.2	36.05	24.5	54.05
200707_at	319.55	109.45	42.35	37.25	77.65	18.4	9.65	480.25	36.85	73.15	59.05	437.1	388.8	276	312.15	214.2	256.55	53.65	194.95	217.45	63.05	21.55	72.25	8.05	49.9	255.65	18.05	104.95	38.5	33.95	101.9	26.9	61.35	76.55	41.1	272.55	112.65	284.85	175.55	272.85	55.55	91.9	701.05	51.85	52.3	64.6	59.35	51.7	88.8
200708_at	627.9	15.45	46.95	70.7	61.45	8.8	6.8	75.2	26.9	212.2	127.5	35.2	50.5	37.15	159.6	56.45	53.55	40.8	43.55	31.1	49.2	119.1	68.6	20.15	67.05	32.7	16.25	45.15	53.45	106.1	26.7	36.35	142.15	116.85	73.6	100.55	405.1	72.95	449.1	46.9	19.2	303.85	203.85	82.45	84.35	20.85	11.85	24.1	41.25
200709_at	866.95	1390.8	748.35	963.5	1633.55	166.05	129.5	496.75	887.15	2371.05	277.8	1896.4	377.1	1254.7	452.2	123.2	290.8	60.95	102.9	1954.45	1605.45	315.15	184.9	86.7	634.3	792.7	280.45	1334.45	422.9	331.8	1107.1	293.05	366.9	305.1	367.9	349.05	1033	968.7	131.3	1069.85	628.45	1361.15	1540.5	541.35	806.3	445.15	633.65	135.2	438.45
200710_at	259	515.25	1090.95	570.35	71.85	77.35	48.9	393.7	75.85	77.75	254.3	398	145.3	336.35	328.1	357.45	173.2	280.6	304.3	127.05	76.75	63.3	101.4	51.9	152.75	970.4	62.3	456.85	85.65	99.75	188.75	45.45	390.85	283.95	195.7	93.8	289.85	47	336.15	224.05	149.8	104.3	1057.2	82.9	70.7	155.95	141.75	223.8	500.1
200711_s_at	152.45	209.85	144.3	264.75	1753.55	231.65	49.3	171.7	84	361.85	149.3	111.25	191.45	117.5	212.6	190.95	224.05	214.95	157.9	173.9	756.6	631.45	907.2	71.35	1074.5	178.3	181.95	353	695.35	145.95	264.3	598.35	33.1	1663.6	202.65	146.75	86.4	139.3	84.1	220.6	120.95	79.6	36.65	1051.45	1123.45	407.75	174.15	196.45	212.6
200712_s_at	170.55	11.8	9.85	6.8	10.05	8.25	7	132.35	15.2	60.4	10.75	53.25	15	57.7	15.15	42.9	82.95	10.7	40.2	14.9	7.35	6.55	9.8	7	8.4	103.8	6.9	7.8	9.15	9.25	9	6.05	10.3	10.35	8.4	12.35	57.8	67.45	10.3	7.9	7.5	61.35	13	8.05	10.5	6.75	7.5	6.65	35.4
200713_s_at	1767.15	173.75	76.7	153.55	146.35	72.3	26.2	1772.85	311.2	474.05	689.1	1195.95	730.55	1657.05	1293.25	533.1	1778.25	318.55	432.05	373	92.2	50.9	41.55	47.75	41.35	547.75	49.35	211.2	253.85	144.65	208.35	18.75	24.15	242.55	105.5	378.25	673.4	698.55	40.55	231.9	133.65	772	693.1	85	78.2	164.05	90.7	181.3	301.15
200714_x_at	182.45	425.6	252.95	169.85	225.75	299.05	151.8	1081.15	316.55	255.1	296.8	1191.75	455.35	1519.65	623	324.55	725.85	206.6	326.65	217.85	196	244.75	273.85	168.9	237.15	301.5	284.85	919.55	299.9	147.2	452.7	109.45	201.9	271.9	244.75	272.3	105.05	106.95	585.65	769.75	302.05	296.7	121.85	170	189.2	380.45	272.65	273.3	616.4
200715_x_at	6690.6	3496.05	3680.05	2505	514.35	1543.95	969.35	5019.2	2191.9	4508.5	4509.25	4013.85	9277.9	4237	7279.75	7972.8	6381.45	981.3	6678.15	2304.8	754	802.95	1451.3	886.9	675.45	2556.85	846.45	4046.35	1222.45	1146	2312.1	384.45	1754.9	1029.1	1261.15	4907.35	6194.15	3075	2223.35	3000.85	3632.4	7074.05	10216.85	520.25	436.05	953.9	3096.6	2607.95	3788.25
200716_x_at	17575.5	10934.8	8994.3	8521.8	3518.75	8654.25	3169.05	18067.5	6157.75	10798.2	12541.55	12983.4	21838.6	14449.2	20535	19580.1	17800.4	7022.05	16560.15	9750.2	3676.95	4108.15	9893.35	2825.1	3146.05	13980.9	3298.2	9163.45	8848.3	3874.85	9750.6	1811.4	11612.8	4978.95	4155.3	11769.6	11380.95	10010.4	10030.6	11258.8	10767.8	17644.8	22103.9	3556.8	2630.25	4810.95	9558.9	8074.05	10317.85
200717_x_at	13790.75	6158.7	4007.9	2440	4157.15	6892.25	2337.75	8130.05	3131.3	8748.55	9441.95	8552.35	11627.6	9166.7	12651.25	11967.8	7704.45	4781.8	10592.7	6058.1	4033	1560.35	1160.2	1932	2403.2	3138.5	3367.9	8162.35	7259.35	4099.55	6147.8	1730.6	145.5	5187.4	2446.25	9543	10430.7	7552.45	344.25	2585.15	7420.55	13315.15	16321.2	2739.7	3096.5	5380.2	7115.3	6622.2	7782.65
200718_s_at	1973.4	1794.05	899.15	1412.55	3900.45	900.05	421.8	1781.35	893.85	2709.8	2609.7	1796.25	2009.75	2091.35	2826.9	1882.2	2494.8	2566.35	1754.65	1740.85	1767.65	1895.4	2030.8	469.45	2150.6	2049.05	756.3	2569.75	2496.15	1214.65	1342.15	1333.25	461.3	4489.3	1024.6	1269.65	1229.9	1550.2	481.2	1087.7	1123	1013.5	956.6	1748.8	2915.25	1867.75	1072.95	935.8	1600.95
200719_at	7.05	6.25	7.35	12.1	22.55	7.4	5.75	21.45	6.9	5.85	8	7.75	47.7	20.15	9.35	28.2	12.6	29.15	15.55	5.45	6.4	29.9	30.3	5.2	19.7	5.45	5.5	6.7	8.1	6.15	5.9	9.2	7.75	26.8	8.55	6.25	5.8	5.65	8.55	6.5	6	8.95	7.75	21.2	8.5	8.75	6.1	5.75	7.5
200720_s_at	235.9	85.85	53.5	70.65	137.4	41.85	46.5	269.35	130.7	275.4	104.5	244.3	94	309.35	182.25	88.5	292.75	498.9	77.3	321.55	77.7	90.7	108.45	42.95	80.15	50.8	54	69.7	148.5	51.95	74.15	62.2	259.4	73.6	59	45.5	47.8	126.6	102.7	155.5	43.35	96.9	40.75	80.45	88.75	21.4	49.1	50.55	91
200721_s_at	130.45	72.3	44.5	38.5	127.75	38.6	29.95	80.65	41.55	72.65	46.2	121.4	39.15	106.9	113.05	53.45	179.3	207.35	53.7	95.55	89.85	93.3	123.85	32.2	127.35	43.1	40.2	45.6	138.2	28.8	36.8	58.5	83.3	163.1	33.25	38.65	32.6	69.65	50.1	92.05	34.8	44.55	47.05	83.65	119.1	62.5	23.1	36.95	47.4
200722_s_at	492.7	94.85	39	52.4	50.1	28.45	26.2	337.05	47.15	194.7	135.65	59.3	51.15	117.15	192.1	131.5	171.9	80.75	92.95	275.8	24.5	34.9	54.5	15.45	32.25	104.5	20.7	30.45	79.85	54.8	44	30.65	21.4	34.35	48.8	50.7	66.5	103.95	20.75	23.4	31.4	66.7	71.25	48.6	69.75	18.65	36.2	28.1	79.5
200723_s_at	1217.5	350.4	25.85	68.35	200.6	23.6	21	646.1	61.15	729.95	497.75	325.55	187.3	388.2	702.8	357.85	306.25	195.35	276.6	425.9	72.5	86.75	101.95	47.65	64.9	451.45	45.1	122.75	244.95	185.5	206.3	38.5	19.6	138.9	85.7	236.95	299.4	322.55	13	86.15	135.3	363.4	262.8	51.65	103.3	65.7	92.2	112.95	230.55
200724_at	7.15	5.1	7.95	4.85	6.25	5.8	4.55	6.6	5.8	5.85	5.8	10.1	6.25	7.6	7.45	6.3	9.5	5.4	5.7	13.9	5.1	4.65	6.55	3.95	5.8	5.85	4.35	5.8	5.85	6.9	5.5	4.15	8.2	6.5	4.65	5.2	5.15	4.7	8.4	6.5	5.15	7.35	10.9	5.35	4.95	4.55	5.6	4.65	6.7
200725_x_at	7395.6	4500.65	4791.25	3513.65	958.65	5603.45	1671.7	7790.9	4270.45	7251.3	6863.35	6975.5	9603.35	5797.75	9876.15	10326.3	8830.6	2715.4	9574.35	4493.2	1495.7	1681.15	3511.4	1170.65	906.2	7591.3	1797	5762.1	4785.3	2815.1	5425.05	734.15	10770.85	2235.25	2385.1	4275.85	4949.6	5881.2	5566.85	6892.3	7285.8	11909.25	5082.85	1164	1188.1	3003.55	7404.15	6271.7	5104.4
200726_at	960.2	155.55	55.45	151.4	197.75	86.25	31.6	444.9	154.15	344.3	651.7	462.9	758.8	584.25	669.7	438.45	457.1	334.05	410.6	129.3	120.35	109.3	159.5	38.2	102.1	192.9	32.85	146.95	252	205	153.55	34.45	48.8	235.15	53.45	472.6	815.3	355.8	36.5	122.2	225.35	1049.3	882.3	148.15	116.5	197.5	88.75	209.6	254.45
200727_s_at	299.3	13.85	4.1	3.8	8.95	4.55	3.45	671.1	7.55	15.45	93.55	170.1	217.65	615.35	158.35	145.5	616.25	10.6	134.45	8.4	4	3.6	5.1	3.15	4.6	4.5	3.4	4.35	4.55	4.6	4.45	3.3	5.65	4.9	3.6	4.35	12.9	9.4	5.85	4.85	4.2	5.65	6.55	4.15	4.05	3.55	2.95	6.85	8.8
200728_at	1564.6	449.6	70.25	22.15	464.4	33.45	34.15	2885.15	250	711.65	747.75	2387.4	1854.75	3552.45	2142.1	1414.75	3221	146.65	1420.3	559.2	360	125.9	258.5	44.05	296.25	169.55	110.05	293.45	279.55	134.65	366.8	241.3	10.15	492.95	24.7	348.65	592.35	359.5	20.7	22.6	523.8	1486.8	673.15	287.05	536.5	224.15	32.85	268.75	238.6
200729_s_at	600.9	112.6	13.95	9.9	162.75	13.05	13.25	662.35	98.45	293.15	44.05	509.7	379.4	696.95	456.4	329.75	601.25	20.05	465.3	154.5	55.95	36.25	40.7	21.3	39.15	86	12.1	16.15	43	57.5	69.55	26.3	18.9	64.35	12.55	55.8	164.4	134.6	17.55	19.9	104.05	331.85	163.2	55.3	122.1	28.2	17.6	41.55	61.75
200730_s_at	50.7	12.1	101	112.8	28.5	9.7	7.8	51.2	9.2	364.4	7.6	29.45	52.35	46.25	12.25	28.35	37.25	6.75	13.9	36.85	7.65	11.9	9.5	8.9	8.1	8.95	10.45	8.25	23.05	181.65	115.45	6.65	11.8	9.7	8.15	8.3	14.4	10.25	12.85	11.65	6.15	10.65	11.85	23.8	8.6	13.85	94.45	32.95	139.3
200731_s_at	56.1	51.2	319.45	125.25	43.6	64.5	42.75	92.75	34.8	144.75	26.7	68.9	61	179.85	56.3	56.05	76.05	19.2	36.15	60.55	46.9	53.6	64.5	38.7	53.4	24.15	51.5	51.5	133.5	267.85	222.35	36.8	32.8	55.95	52.15	29.55	46.2	31.55	62.65	25.95	22.7	73.6	38.75	51.35	73.75	40.2	214.25	86.7	97.7
200732_s_at	157.8	109.25	933.05	203.7	144.2	73.15	73.15	196.95	58.15	464.9	51.25	130.1	201	223.15	128.75	132.7	169.65	28.45	122.6	119.8	80.35	94.5	105.35	70.55	112.5	50.45	86.15	63.65	443.15	460.75	464.15	55.8	75.25	178.1	83.25	51.05	100.75	51.85	141.6	91.55	59.8	143.2	92.9	105.8	124.9	75.75	312.3	151.55	447
200733_s_at	56.35	44.25	302.7	135.15	48.75	61.1	52.4	36.5	37	248.75	79.1	48.3	52.8	85.35	67.65	53.4	98.3	34.85	34.2	106.7	30.7	26.05	42.7	53.05	38.65	48.25	41.8	33.05	65.5	105.7	112.85	32.65	44.95	55.15	27.85	38	49.2	35.35	75.15	52.55	24.45	51.5	57	39.6	38.8	56.55	128	89.15	124.45
200734_s_at	802.3	141.55	117.2	259.8	1374.9	58.55	13.7	366.3	253.8	422.7	120.55	411.25	238.8	503.8	335	74.7	273.9	7.6	73.4	95.9	545.25	475.95	248.35	35.8	672	277.45	20.45	171.35	410.25	168.6	166.75	347.85	416.15	529.6	244.85	90.7	216.15	98.55	461.75	507.5	104.35	210.85	309.85	538.95	659.8	142.85	86.55	133.75	199.1
200735_x_at	7820	2428.55	2145.45	888.15	1767.85	2228.2	739.95	7295.5	947.3	3482	4937.5	6018.2	6818.2	6559.85	8287.05	6279.45	6073.9	2202.95	5659.3	2216.75	1117.25	1035.3	1209.3	837.5	1311.1	2066.65	885.3	2933.4	3842.25	1903.55	2740.45	825.05	1024	2373.45	557.8	4166.1	3870.9	3520.35	994.5	1074.1	3682.4	6318.2	4666.45	1269	1433.15	2598.8	3189.55	2124.65	3419.55
200736_s_at	776.35	726.55	339.9	542.55	323.1	73.15	20.5	1806.35	600.95	1575.3	427.95	2096.85	500.1	1406	678.55	116.05	136.8	655.15	90.9	368.55	101.6	104.8	121.5	27.15	87.2	835.85	31.85	207.95	144.5	239.25	530.75	53.8	1901.4	369.3	297.7	4.85	11.75	47.85	1538.35	3023.75	376.2	7.3	260.05	105.05	103.05	222.15	76.3	160.55	205.9
200737_at	1711.95	159.45	53.7	76.65	114.4	79	34.35	528.45	156.1	1157.6	126.95	843.7	334.1	904.1	466.5	321.6	517.05	71.4	253.5	705.5	74.3	74.75	147	33.7	116.5	97.55	42.15	94.95	67.3	53.3	147.55	67.65	118	211.75	119.3	169.15	616.95	626	107	174.35	92.55	273	421.7	102.35	167.15	31.2	78.15	128.55	175.45
200738_s_at	5921.45	1022.85	359	755.95	1855.6	94.45	68.15	2242.35	1184	3649.5	1399.55	2516	1528.9	3637.55	2326.05	1244.75	2194.55	230.3	1081.25	3175.65	562.35	781.25	813.4	167.25	826.95	1434.25	226.45	457.8	640.55	561.3	1225.4	399.05	1683.95	1659.4	1076.25	1208.95	2617.8	2546.55	745.1	1145.15	707.45	1430.5	3139.15	692.15	880.25	301.85	434.8	735.35	1051.35
200739_s_at	254.4	25.6	16.4	13.7	35.95	20.45	10.4	395.3	22.75	116.7	161.8	177.7	126.8	143.55	170.8	48.25	91.3	113.15	32.95	64.1	25.55	20.95	22.55	8.35	19.55	134.95	10.65	10.95	21.65	15.8	23.4	17.85	21.6	23.1	14.55	88.15	23.2	79.15	28.35	96.05	21.7	36.15	36.55	22.8	31.9	8.2	12.5	17.9	18.6
200740_s_at	734	120.15	19.35	149.85	675.75	25.25	6.15	949.9	223.9	512.55	886.9	403.65	492.35	836	1056.3	256.45	506.4	392.25	228	159.6	278.05	334.9	284.65	22.15	291.85	833.6	24.75	282.75	314.5	133.05	193.4	90.1	153.2	670	115.2	222	115.95	391.25	233	597.7	171.75	235.9	99	174.15	293.65	114.9	34.05	99.7	116.45
200741_s_at	11931.6	12806.7	11729.4	9817.4	6023.35	12537.25	5027.25	13788.95	10836.65	11857.35	9037.7	10561.05	15751.25	11422.7	13533.55	20705.8	15684.8	6093.05	17840.45	9414.9	8745.25	4152.6	6412.5	4069.6	4717.4	4096.65	5414.25	10132.3	9425.6	6626	10941.4	2456.35	7968.45	8716	8501.6	13735.65	13060.1	11416.4	6448.55	12327.05	17378.7	21245.6	17960.9	5857.9	5102.05	9116.6	15216.65	7589	16381.6
200742_s_at	34.9	21.85	14.15	100.9	25.35	13.65	11.95	396.9	115.35	13.7	30.8	345.2	56.5	648.1	52.2	39.25	185.8	32.15	47.3	17.2	15	14.9	15.4	9.35	13.95	13.9	10.3	13.4	9.55	23.8	20.2	9.95	19.3	22.1	39.75	12.7	12.15	11.15	22	83.95	52.8	17.6	18.95	15.4	24.85	51.25	12.5	10.9	23.95
200743_s_at	217.5	109.3	307.8	575.25	421.75	98.7	97.1	2348.4	738.15	142.15	545.5	1868.15	547.15	3216.3	1082.45	524.45	1256.85	207.75	523.55	123.15	363.65	203.55	104.5	68.95	287.55	184.05	88.65	90.75	62.7	196.55	297.2	125.35	394	739.6	398.65	209	165.2	67.4	229.75	445.05	521.8	191	465.75	299.3	332.55	477.25	62.15	88.1	331.05
200744_s_at	692.75	144.45	21.3	23.95	277.1	8.75	4.3	690.85	103.85	411.75	189.15	544.6	289.75	482.55	369.1	235.45	362.8	153.75	160.2	334.05	104.65	136.95	197.25	4.95	58.8	148.45	8.9	25.95	313.95	25.7	159.75	66	47	75.5	30.05	52	289.2	174.8	18	325.3	82.05	281.1	517.9	75.85	166.6	26.8	16.4	45.1	89.4
200745_s_at	581.7	335.35	94.2	221.05	1227.35	57	43.75	1298.8	223.85	617.55	326.8	855.5	939.75	1336.35	991	459.6	1302.65	93.85	461.25	373.05	822.5	675.95	842.45	48.3	404	337.9	84.5	281.9	1709.75	89.95	442.5	353.9	66.25	739.15	184.95	138.1	547.35	352.15	139.65	824.95	310.8	324.45	989.4	579.35	879.6	189.6	59.9	108.75	229.7
200746_s_at	1240.7	611.25	233.9	401.4	1689	131.85	55.7	1936.5	394	880	475.75	1372.85	1577.65	1665.4	1247.95	1182.1	1645.1	240.55	870.6	720.45	1193.5	961.05	1473.3	140.6	1705.8	453.55	259	668.95	2547.35	148.7	705.1	801.75	109.3	1684.25	259.15	227.55	939.85	474.8	69.8	889.6	478.5	745.2	1366.55	1422.05	2026.45	534.55	120.45	438.5	691.05
200747_s_at	209.25	55.5	156.8	165.5	80.8	52.05	41.8	302.6	95.9	23.75	122.05	149.85	218.95	145.05	294.7	407.15	275.55	275.2	358.15	46.55	125.4	117.75	134.5	26	80.25	217.45	61.75	187.45	117.35	79.8	115.25	56.35	120.7	135.7	104.45	77.4	50.6	183.45	113.45	346.7	164.6	153.4	188.45	73.35	109.05	124	59.05	81.7	106.15
200748_s_at	5230.3	14084.3	1943.5	2522.65	10501.55	2726.15	3164.15	6442.35	2769.75	6956.55	7477	10319.3	2880.55	8901.9	3187.4	2116.2	3694.75	7467.1	1703.7	7481.85	4322.4	1732.1	2313.15	2406.1	5266.75	8534.7	4661.9	3097.15	5042.65	3740.1	8695.65	2750.3	6014.5	7713.35	3055.9	3430.3	2285.6	1171.65	6715.25	19414.15	3513.4	1136.6	5290.7	6201.65	6700.35	12288.3	1881.05	3178.15	5383.9
200749_at	370.8	57.7	47.9	58.9	445.65	17.25	7.95	82.4	19.85	286.05	68.6	60.9	79.9	86.5	123.9	29.15	98.9	39.85	31.25	89.45	111.55	73.15	119.8	23.45	171.75	62.15	36	29.45	152.7	61.85	53.35	70.8	13	446.4	8.6	34.8	112.65	68.4	8.55	32.2	21.65	129.9	67.45	130.25	251.5	60.4	9.15	64.8	61.7
200750_s_at	5970.3	657	291.3	284.2	449.65	54	61.2	1264.65	439.15	2532.1	2402.95	862.3	1202.45	831.05	2480.25	1055.85	900.1	2027.55	954.75	1572.05	195.25	146.8	289.75	75.45	330.85	793.85	117.4	337.4	357.7	602.1	625.4	239.35	131.7	620	205.75	2013.15	2085.05	2076.55	170.9	448.55	379.35	3289.85	1751.7	278.95	494.95	412.15	165.3	383.55	476.7
200751_s_at	1204.9	128.55	94.7	89.1	64.25	70.9	65.05	534.45	130.9	724.25	341.55	276.9	379.75	404.25	634.05	523.95	340.75	215.05	458.2	295.6	87.2	87.5	113.25	61.15	69.75	95.05	53.6	61.55	126.95	100.15	139.75	67	101.25	97.9	73.2	246.3	478.15	415.25	90.4	62.1	73.45	420.7	210.6	61.1	100.5	85.1	76.3	79.5	145.75
200752_s_at	72.35	25.1	23.85	25.3	26.8	21.65	15.95	39.95	24.7	84.85	25.5	63.3	54.9	63.35	45.1	31.95	45.75	82.15	29.05	47.05	22.4	20.4	29.35	15.9	22.25	104.55	17.65	57.05	25.85	17.95	27.85	16.65	45.55	24.4	25.45	33.5	18.35	24.2	57.6	80.25	20.8	27.2	34.65	18.45	18.65	18.2	16.4	20.1	25.75
200753_x_at	456.5	46.5	33.75	74.15	125.4	30.25	16.2	243.3	143.3	135.8	435.9	72.05	149.9	321.35	211.1	207.5	185.1	186	182.1	82	23.3	41.6	49.55	22.4	30.2	171.8	19.25	30.1	48.85	137.45	64.25	14.95	53.05	53.05	31.9	136.95	165.35	210.2	69	201.05	125.1	240.85	210.6	24.35	45.75	21.15	37.4	22	30.05
200754_x_at	3092.75	314.35	484.85	350.25	633.25	331.55	68.65	2437.55	691.5	889.75	3496.45	1291.65	1604.65	2176.1	3598.7	2722.6	2081.1	2481.4	2359	424.85	289.05	207.7	371.65	101	230.05	1105.35	134	990.85	673.25	625.35	791.1	158.9	120.6	735.05	117.35	1456.7	1714.65	1910.05	210.9	1156.4	1257.15	2156.1	1731.1	276.7	402.7	354.9	274.4	337.05	432.5
200755_s_at	100.95	303.2	11.4	10.5	11.65	10.65	11.45	27.05	13.6	206.9	12.55	13.55	10.95	25.65	15.55	12.75	15.15	11.4	11.1	653.15	11.25	10.65	12.15	8.25	13.05	12.15	12.55	18.3	11.15	18.45	60	10.05	12.6	12.65	11.6	144.7	12.3	36.3	18.75	9.6	10.25	20.05	14.45	22.9	17.15	20.6	17.95	10.5	32.5
200756_x_at	54.1	94.1	27.5	22.2	26.5	38	24.7	36.75	25.85	69.05	23.25	24	23.7	35.4	32.35	25.8	28	24.85	21.15	445.6	23.95	21.55	30.8	19.8	26.45	26.55	22.7	25.85	25.65	24.4	28.45	19.15	33.35	25.6	21.65	43	23.4	22	34.35	26.7	22.1	33.8	37.2	24.8	24.1	21	30.15	19.1	43.6
200757_s_at	140.85	759.75	88.05	86.1	91.65	125.2	52.45	81.4	93.2	682.85	30.8	83.95	36.75	61.5	75.1	28.1	64.8	35.15	21.5	1732.35	86.8	66.05	60	49.15	85.8	283.15	81.2	173.2	74.6	103	343.75	26	79.8	80.65	66.55	572.7	89.55	144.75	89.85	71.6	108.6	178.2	83.6	69.5	72.45	161.25	68.15	92.65	122.6
200758_s_at	934	470.95	267.6	426.95	422.6	129.6	106.8	178	55.15	505.4	86.2	176.7	179.35	181.85	193.65	117.95	266.75	58.9	75.25	495.75	259.6	274.8	250.05	145.4	361.3	410.3	143.8	222.35	152.95	78.35	208.65	214.8	777.1	555.1	511.6	179.95	238.3	144.7	203.25	249.8	218.55	276.9	586.4	322.6	323.35	448.2	184.85	131.7	265.05
200759_x_at	401.8	377.15	346.1	354.6	379.7	184.55	279.9	170.4	132.7	374.3	205.65	174.5	147.2	236.75	203.85	132.85	263.55	120	112.8	252.55	286.2	297.55	296.6	186.25	435.75	335	263.45	225.15	260.95	137.35	232.15	234.2	679.8	769.85	483.45	163	200.5	141.25	186.6	405	179.1	299.3	585.2	298.65	371	677.25	179.95	215.8	236.3
200760_s_at	1007	1065.15	67.05	124.25	406.3	36.9	40.25	1156.35	73.4	346.9	295.5	1902.4	1404.45	1711.65	777.2	1105.15	2424.3	252.15	1142.15	458.3	223.6	74.2	172.35	125.95	203.55	69.75	166.9	153.6	211.05	52.85	141.35	260.7	85.75	608.15	27.15	18.15	77.05	61	35.55	115.25	270.7	30.15	97.85	273.35	499	193.7	65.5	43.95	121.7
200761_s_at	1015.75	1605.85	290.1	283.15	969.7	230.4	153.6	719.5	142.35	613.3	290.25	1382.05	994.65	1120.2	739.8	1138.7	1992.85	185.1	908.65	470.55	707.5	168.7	213.6	185.9	463.25	174.8	178.55	387.9	408.35	142.6	300.55	222.25	101.05	1240.45	68.75	60.05	209.3	164	38	134.8	723.65	67.25	380.5	503.65	587.15	421.55	110.95	187.45	443.35
200762_at	751.1	624.25	180.85	282.3	2203	250.75	92.7	929.25	41.3	73.75	37.8	879.15	64.65	851.95	303.45	17.1	315.8	6.9	22.65	645.75	1533.65	2409.1	2465.15	165.15	1614.4	174.6	347.35	47.4	3551.95	24.55	317.45	1409.4	82	3030.75	148.2	22.85	57.85	198.25	14.15	631.5	101.7	32.8	10.85	2101.75	3267.85	792.2	69.25	64.1	186.45
200763_s_at	12861.2	7162.4	6714.85	5750.8	2517.75	6513.2	1788.7	13960.75	7898.35	7788.4	11072.85	11600.55	15070.85	14002.2	15936.55	17899.3	12470.4	7529.65	13663.35	7733.4	1748.6	1914.8	3058.55	1601.2	1485.75	9973.25	2370.15	6690.05	5233.5	3533.7	5757.75	787.7	18943.75	3230.4	3742.8	9644.05	5954.85	7519.8	11118.5	14719.3	7811.35	10435.4	14765.8	1820.05	1487.2	4579.1	5003	4370.1	5033.55
200764_s_at	210.75	315.2	179.45	260.1	143	119.7	123.15	234.75	91.25	619.05	230.15	270.6	122.3	229.1	208.7	32.6	115.7	365	28.9	673.8	175.85	48.9	115.45	93.2	132.65	1497.45	192.8	310.45	224.95	135.95	434.2	80.8	239.1	327	224.8	164.65	38	88.75	134.15	478.65	123	88.15	37	147.8	224	349.25	135.6	255.95	378.4
200765_x_at	117.25	110.7	86.8	120.65	113.3	71.25	42.75	148.65	28.05	331.55	251.1	251.35	53.85	289.05	168.15	4	74.6	326.95	4	257.6	87.05	16.2	33.45	71.65	64.8	560.3	118.25	282.45	129.15	48.55	293.2	36.4	80.8	267.65	103.45	50.05	5.35	25.6	30.7	351.25	38.65	8.25	4.8	92.15	108.5	230.4	38.85	92.4	183.6
200766_at	41.35	117.25	105.35	127.95	53.1	35	28.1	79.65	58.7	45.8	66.2	496.15	27.1	466.15	58.05	39.9	210.6	38.8	35.85	47.85	45.05	35.95	56.15	26.4	45.75	64.65	63.95	48.95	37.3	38.2	46.25	28.9	501.5	54.35	62.5	32.9	32.15	27.2	1145.65	3298.05	151.25	45.05	57.85	37.95	46.9	79.7	29.2	35.3	49.8
200767_s_at	82.35	64.45	58.95	48.35	56.1	56.75	42.75	92.6	56.85	57.9	72.85	113.95	82.05	121.55	84.85	79.2	108.5	53.65	63.55	69.4	50.65	46.3	63.85	39.7	73.95	57.2	42.75	55.25	51.45	48.8	46.2	44.15	71.7	61.3	45.55	50.8	47.25	45.3	73.75	61.7	48.4	71.65	77.95	52.9	51.15	44.8	35.15	45.45	60.15
200768_s_at	1023.05	511.85	1872.2	232.7	440.65	237.25	164.3	616.55	206	637.85	1040.1	521.35	374.75	819.45	1892.8	740.75	476.6	336.6	546.7	294	564.75	167.95	333.3	275.2	348.6	421.9	92.65	844.95	556.85	213.1	416.85	212.65	217.6	1221.8	380.55	545.85	807.9	821.8	135.9	314.5	507.55	1170.45	353.3	438	486.3	555.15	200.1	793.2	663.25
200769_s_at	57.7	13.1	12	7	7.8	8.35	4.15	31.35	8.2	9.2	18.35	9.1	8.9	21.2	58	19.75	11.7	14.3	12.05	10.35	7.5	6.8	9.1	5.25	8.5	10	4.95	6.65	8.35	7.2	6	6.15	10.5	9.25	7.25	7.65	11.35	6.85	10.85	9.4	7.25	11.85	11.15	7.8	9.1	6.35	5.35	8.2	8.8
200770_s_at	65.1	1438.85	26.45	27.05	22	29.15	23.2	28.75	20.2	180.7	15.45	10.35	21.05	18.8	21.4	15.85	10.1	12.75	9.55	607.5	14.7	21.2	27	16.7	23.25	26.6	35.5	51.3	14.6	20.25	85.65	17.35	36.3	23.85	20.7	18.6	24.65	16.45	31.3	26.15	24.3	30.25	60.7	25.75	10.25	80.1	22.9	36.4	81.85
200771_at	9.45	424.6	4.3	11.3	4.35	89.65	7.5	6.15	3.75	60.4	4.25	4.1	8.6	5.25	5.35	4.25	4.65	3.6	3.8	464.9	3.6	3.35	4.35	3.5	4.1	4.3	13.9	170.6	4.3	4.85	242.5	2.8	5.1	4.45	3.5	3.5	3.55	3.1	5.05	61.55	14.5	5.3	5.8	3.55	3.65	80.8	18.65	6.35	17.45
200772_x_at	11779.05	1181.4	1249.35	240.1	832.6	1154.25	352.65	5603.75	582.85	1997.05	6307.9	3811.4	6652.15	5641.35	9402.65	4043.65	5979.05	5044.75	3558.1	1739.4	537.95	259.05	1187.3	500.35	1832.85	2339.15	539.15	3192.15	853.5	341.8	1179.3	442.15	312.2	2189.3	288.05	963.05	3923.7	4191.8	818.9	3327.75	885.7	3422.4	4171.7	1252.2	1131.7	2969.6	1186.2	1729.4	2153.35
200773_x_at	5314	920	795.95	855.4	1714.15	904.1	333.3	3107.3	1677.95	1593.1	4252.25	2427.3	3499.35	3569.45	6284.55	2764	4562.3	2379.25	2128.65	1368.3	1149.65	1011.3	902.4	319.3	857.6	2046.4	442.4	1916.1	1380.15	1176.45	1404.85	383.8	481.65	1534	936.35	1452.55	3506.35	3446.1	966.05	2031.75	1956.25	4235.15	3632.5	1132.95	1077	1257.7	843.35	1152.75	1317.1
200774_at	1933.55	506.85	345.6	355.4	600.1	102.8	82.3	1639.7	338.85	1009.9	1438.65	1528.7	1237.3	2201.4	1419.85	1296.9	1559.35	520.65	1226.4	260.3	134.7	217.7	198.7	20.3	235.2	930.85	81.55	335.7	82.7	208.8	363.45	134.6	193.25	365.2	197.4	309.45	493.45	299.4	245.65	270.1	417.35	514.35	847.3	144.85	257.95	356.8	109.35	385	568.3
200775_s_at	4593.4	842.05	584.4	581.4	923.15	381.05	149.5	3402.4	656.3	1541.35	2562.3	2294.05	2388.35	2810.25	3860.25	3285.2	3159.55	2481.95	2519.8	898.3	338.65	320.3	624.75	114.95	468.3	2024.05	129.5	720.9	805.35	916.5	907.1	147	282.9	1123.35	367.25	830.5	1211.15	1340.3	185	673.2	829.4	1611.35	1196.4	428.2	649.8	596.35	430.05	557.35	861.65
200776_s_at	407.25	189.45	68.7	60.3	66.3	76.9	44.7	237.15	49.45	661.4	75.95	136.7	122.1	261.15	157.25	176	354.7	109.5	158.15	432.65	31.95	35.95	37.25	33.75	30.35	117.8	30.4	24.95	70	108.65	58.8	37.95	17.95	53.25	31.65	70.8	73.6	96.55	19.35	28.6	47.7	97.75	39.4	51.75	93.1	41.65	53.35	49.65	93
200777_s_at	1419.4	862.45	497	293.1	440.45	91.2	159.85	942.85	117.55	2011.6	500.3	713.2	626.35	977.65	1080.15	513.3	1453.35	251.55	614.8	1074.65	199.75	56.95	145.7	151.6	247.65	501.1	133.85	325.65	387.65	350.35	561.9	170.15	31.75	492	137.2	541.95	345.85	704.35	51.3	79.45	409.8	443.85	184.05	249.85	308.25	323.7	183.95	259.75	475.3
200778_s_at	442.05	207.15	9.3	28.2	101.95	37.9	9.55	716.7	9.45	325.85	207.45	152.15	58.65	247.9	336.35	259	426.9	150.25	196.85	462.15	66.2	37.65	73.45	25.3	15.8	63.2	32.35	156.45	80.9	77.7	197.4	31.85	16.95	138.1	35.15	76.45	91.5	76.9	9.9	12.6	83.1	39.95	13.35	47.1	168.05	90.65	83.75	54.25	86.8
200779_at	1933.65	1063.5	1124.7	688.35	370.2	965.6	383.95	1551.8	553.8	1753.05	1549.2	1170.1	1680.5	2037.4	1409.15	1107.25	1216.8	1175.6	997.8	1520.05	309.3	609.85	893.05	496.75	828.75	1299.6	392.85	907	991.85	534.25	1084.5	341.2	280.95	1001.35	274.15	1342.35	1235.95	1706.2	758.65	1542.25	889.6	3022.55	2618.4	673.95	476.9	1006.4	517.9	1188.6	1385.9
200780_x_at	4027.3	3646.25	2985.85	3127.25	6919.6	1389.05	482.3	4991.85	1379.65	2330.65	2301.95	2803.65	3949.95	3131.6	3848.05	3004.15	3479.8	3398.45	2834	3002.3	1781.5	5314.4	7530.35	1022.9	7189.45	3581.9	932	7782.85	5401.95	1596.85	3064.15	4010.25	5007.85	10658.95	1228.65	734.5	1877.2	4070.6	1482.95	3241.2	2222.65	3101.6	4056.95	5544.55	5937.9	1674.25	940.05	1549.2	7633.55
200781_s_at	9430.25	3341.7	3152	2881.3	891.4	5131.75	1252.6	9715.35	3420.3	8010.35	10600.55	7760.2	12234.85	7514.05	12965.9	15185.1	8905.15	4856.5	12683.6	4489.1	829.05	830.9	1789.05	987.7	774.9	2400.6	1255.5	4838.7	3488.45	3021.35	5387.55	375.9	1480.4	1797.1	1640.25	7600.15	9071.25	6966.2	1889.55	4626.1	7182.4	13156.75	10288.85	696.4	818.25	2812.2	4560.45	3122.25	4973.65
200782_at	892	2979.85	588.9	854.35	221.3	476.35	227.55	934.6	205.15	1468.4	160.2	2048.65	479.3	1863.45	317.35	157	351.6	12.1	167.9	2347.2	290.8	125.25	115.6	325.95	133.35	251.7	363.95	611.2	167.05	272.8	1356.6	78.25	370.4	691.55	354.1	136.25	38.8	192.15	133.95	1664.35	503	42.1	75.5	160.8	153.45	914.15	366.75	368.1	981.05
200783_s_at	84.95	9.7	10.65	11.1	41.4	10.35	8.45	38.85	19.8	24.45	64.2	11.45	14.7	24.1	119.35	9.45	16.65	15.35	7.25	30.95	18.9	16.2	24.2	9.5	56.1	34.35	10.55	14.1	235.2	15.55	15.35	12.25	12.5	40.3	10.95	25.2	87.65	196.5	11.75	11.6	10.3	125.25	42.15	62.45	42.2	28.2	6.35	9.8	10.2
200784_s_at	27.4	717.75	88.9	73.05	85.65	94.45	96.85	32.05	75.55	60.45	36.1	294	23.85	332.85	11.75	22.95	13.3	64.05	27.35	109.35	81.25	90.3	202.25	107.85	75.25	62.45	71.75	88.05	89.15	61.5	89.2	96.7	124.3	75.85	117.45	51.7	56.1	46.6	131.8	142.45	77.45	83.4	86.75	107.95	121.9	128.3	126.6	56.3	59.45
200785_s_at	53.8	906.05	97.7	78.25	138.2	89.35	175.65	67.45	73.15	50.35	128	454.15	57.45	471.2	47.6	80.55	42.15	68.7	28.15	158.7	89.45	78.1	147.85	122.45	120.75	54.2	154.55	157.7	80.95	128.6	96.7	67.4	162.2	88.9	57.2	60.55	37.25	54.8	159.95	186.35	61.3	79.95	103.15	85.7	105.7	251.5	191.55	67.1	121.75
200786_at	1175.25	435.6	202.9	166.5	260.3	70.25	25.2	589.35	236.05	1094.15	1026.6	686.9	656.35	796.3	1153.05	301.1	657.4	525.95	260.15	397.75	199.65	115.8	191.8	81.45	233.9	355.7	124.1	242.35	325.05	170.4	270.15	162.3	185.45	446.95	195.35	480.55	386	459.9	290.75	223.4	164.15	688.55	265.8	233.05	280.65	155.45	123.75	221.65	426.55
200787_s_at	128.4	343.85	66.95	129.7	1026.5	78.05	64.9	223.1	37.2	156.9	5.35	167.3	44.75	39.15	5.65	9.4	15.6	4.2	6	344.7	400.8	924.2	764.9	33.6	517.95	49.2	130.1	96.5	368.8	30.1	62	443.1	196.8	443.4	69.85	23.75	61	9.75	72.75	121.75	31.9	107.3	100.25	527.7	889.45	375.1	75.95	26.05	123.85
200788_s_at	199.3	851.2	311.05	302.15	2390.5	222.6	260.7	510.4	57.95	310.55	37.35	397.65	234.4	306.25	73.75	27.35	114	9.75	22.55	509.05	1916.55	1522.6	1912.65	164.6	2286.15	59.5	453.9	262.5	1625.65	60.4	437.25	1092.15	573.05	3976.25	176.85	100.75	113.1	41.2	64.95	444.75	289.9	116.05	66	1519.4	2055.65	2877.35	224.45	81.2	285.5
200789_at	229.55	187.8	134.1	197.3	64.35	45.15	21.6	256.7	104.9	118.25	270.85	224.75	265.6	214.8	233.5	143.8	281.8	154.45	134.75	50.5	67	56.35	119.45	15.95	75.3	183.2	23.35	152.9	73.15	165.7	129.25	22.45	769.55	132.6	195.2	79.5	62.25	157	1329.05	368.75	85.55	78.95	193.15	44.25	63.85	67.5	38.5	102.55	136.35
200790_at	3069.7	21	5.9	6.1	27.95	5.9	3.8	1016.45	247.6	1522.85	1369.45	122.5	1538.75	301	1138.2	185.65	270.15	1703.5	108.2	330.55	6.35	5.95	6.75	4.85	7.8	833.2	5.35	13.1	117.3	181.2	177.8	5.15	33.25	44.9	84.65	449.9	978.4	543.3	16.55	99.7	52.25	2172.95	771.25	8.45	6.3	118.95	107.45	318.85	90.2
200791_s_at	305.95	103.25	95.9	39.05	33.15	78.15	39.25	671.55	62.8	596.6	52.8	1180.5	447.75	1232.9	278.15	331.75	1473.65	15.95	394.4	179.65	44.55	40.3	44.8	48.25	58.6	112.2	37.2	251.5	26.95	32.55	241.15	22.9	16.8	95.65	40.2	83.7	105	111.3	26.75	39.8	274.35	226.95	109.1	49.5	38.05	96.85	70.3	114.4	181.15
200792_at	2419.25	485.3	538.1	343.6	435.4	205.15	127.05	1172.55	301.85	1217.85	1332.3	876.3	1184.45	958.4	1533.6	922.5	1169.25	708.85	726.2	697.35	362.55	330.9	366.85	87.3	331.8	1301.6	227.2	686.5	422.9	261.1	505	204.35	696.2	595.5	215.7	427.5	785.95	995.05	865	845.45	385.7	1268.75	1052.85	317.25	378.95	280.45	279.5	217	651.6
200793_s_at	1043.85	595.8	197.3	207.6	910.05	67.4	75.2	509.5	99.8	239.15	323.55	425.9	327.6	500.15	331.6	186.95	522.7	358.6	197.1	218.1	533.1	526.3	702	73.55	690.5	185.8	115.1	246.7	201.95	119	141.4	330.75	3142.35	821.2	738.55	243.1	238.1	178.1	530.95	345.05	128.45	410.4	855.6	457.8	710.3	203.05	57.3	65	175.05
200794_x_at	581.1	234.15	157.85	347.95	745.85	189.2	16.75	1835.35	1007.7	583.75	596.5	2658.35	1841.05	3279.55	1171.8	1791.85	2045.2	610.2	1496.7	194.7	436.05	409.25	288.35	38.45	333.7	663.85	102.95	604.3	149.2	186.25	472.85	111.15	332.25	870.6	494.55	379.15	327.75	405.25	285.5	983.6	665.1	361.05	241.95	310.95	528.5	362.25	136.95	333.75	457.3
200795_at	5.7	157.35	298.05	184.85	7706.1	3031.15	974.45	4.95	9.75	5.2	21.5	5.4	5	7.05	6.4	5.25	5.4	5.1	4.4	7	5927.65	327.65	1030.45	1024.65	4987.55	6	1147.1	1436.75	1390.1	4.85	2131.05	4554.45	69.45	4600.25	18.5	4.9	673.95	5.95	6.3	353.6	1402.5	12.4	476.8	6372.9	7822.05	2818.1	1913.2	511.3	885.4
200796_s_at	14.25	6.5	6.3	4.65	5.4	5.45	4.3	263.9	5.6	19.05	13.85	99.2	11.8	958.6	28.3	111.85	23.65	7.15	83.95	9.2	4.75	4.3	6.2	4.3	5.55	5.35	4.45	5.2	5.25	4.75	4.35	4.65	7.1	5.7	4.45	5.05	4.75	5	7.3	10.6	4.45	6.85	7.75	4.85	4.75	4.2	3.9	4.95	10.5
200797_s_at	835.8	471.15	1041.65	433.85	286.25	529.35	370.75	2707.05	582.15	1268.95	1113.65	3237.95	1449.2	7677	1940.4	3159.7	1961.1	515.8	2892.75	444.85	152.55	142.4	172.45	379.3	234.55	312.4	211.4	829.7	452.85	387.95	1040	72.75	224.05	437.3	180.75	640.8	648.85	251.55	190.8	993.5	1044.3	830.7	702.7	171.8	182.8	666.25	179.45	548.85	1149.55
200798_x_at	34.35	19.8	19.35	9.2	10.8	7.9	5.35	301.3	33.75	118.3	47.45	288.8	32.65	1045.35	104.3	171.65	162.9	10.65	175.6	18.7	4.65	4.8	5.9	8.95	5.1	9.15	5.1	7.6	9.85	25.1	58.65	3.7	5.25	7	6.05	10.45	26.95	4.8	6.8	56.85	23.45	17.25	6.7	4.75	4.8	11.85	5.25	13.1	24.1
200799_at	74.85	161.45	404.9	1304.75	1354.15	636.3	3329.05	264.6	1770.65	361.05	861.2	1096.1	39.45	2143.25	1000.8	97.9	455.05	37.3	36.2	53.6	733.6	877.7	351.2	1215.15	278.85	777.2	289.15	218.35	1746.35	267.7	1536.05	168.75	1578.55	1587.45	989.25	1515.1	2.8	2.45	4409.25	2971.85	1791.75	4.05	4.55	453.65	512.4	3845	7.85	1973.25	1075
200800_s_at	154.3	187.6	495.75	484	664	699.75	2654.5	175.9	922.5	285.55	456.3	1069.75	29.1	1080.6	578.85	120.15	235.15	151.2	71.35	257.75	431.5	385.25	404.5	1103.9	236.8	664.8	297.85	207.85	1146.15	98.5	1609.5	205.95	991	1241.6	361.6	1031.35	142.05	38.85	2802.4	4084.2	1756.5	29.5	262.75	331.5	464.6	5240.35	45.3	1724.4	954.2
200801_x_at	32591.85	22154.65	10060.9	11464.55	14335.75	12065	6272.25	19431.6	17027.15	20545.1	10417.05	26596.55	10788	38280.05	19377.55	14965.4	28133.9	9852.75	12076.55	36514.1	14889	12846.3	15326.95	7578.4	14139.7	13978.45	10364.95	14363.3	11667.05	6756.9	11832.95	9842.15	7278.35	12233.65	10093.15	6997.2	10755.1	7309.55	6152.3	16342.9	12666.75	14893.65	10022.35	12312.75	14956.8	12678.05	7316.5	4565.05	6479.65
200802_at	998.8	268.55	127.85	143.4	308.75	106.1	79.1	368.6	137.7	1886.25	347	393	391.45	329.25	294.05	575.6	374.1	222.55	398	774.05	210.95	198	276.25	100.3	349.05	410.1	142.55	275.85	289.3	123.6	327.95	174.45	144.45	595.7	122.45	816.9	419.7	297.8	220.6	359.65	157.95	1208.05	628.35	283.6	335.05	160.5	122.4	325.4	590.8
200803_s_at	895.75	585.7	127.7	461.5	79.55	76.2	44.35	1402.5	634.75	1283.85	386.1	852.05	480.7	1160.1	476.2	598.4	1120.15	783	588.65	678.75	77.15	151	253.45	44.35	45.25	154.65	73.1	228.35	56.4	773.35	390.7	80.25	136.9	235.4	1014	177.85	120.25	328	765.85	352.15	268.3	179.2	33.6	131.65	251	150.3	159.95	486.05	764.3
200804_at	390.9	608.9	488.55	314.8	294.65	167.05	109.45	958.75	172.2	1027.05	245.65	923.85	653.4	703.15	367	577.6	782.9	280	561.5	432.75	290.95	243	518.95	121.6	572.9	352.15	147.5	1389.55	193.9	430.3	386.2	155.15	74.65	874.15	1153.5	250.35	135.35	190.35	651	379.8	227.85	235.15	227.95	394.35	529.7	784.45	256	535.3	642.3
200805_at	203.6	54	31.85	41.9	30.95	12.2	21.3	408.2	56.55	137.9	165.45	270.3	156.3	237.4	180.35	92.7	390.05	45.1	138.75	133.45	19	23.5	25.55	16.1	35.45	183.35	23.2	75.35	27	30.65	66.4	21.5	128	31.7	36.75	101.35	32.6	49.7	389.5	313.85	66.6	72.95	109.3	24.15	29.15	33.95	27.1	84.3	157.5
200806_s_at	3902.6	347.05	1751.5	369.8	172.25	65.5	113.75	509.45	59.75	758.7	1039.45	138.75	194.2	287.45	1566.5	591.8	182.4	384.55	465.65	664.75	109.35	24.1	104.65	73.45	69.55	1122.3	62.65	30.1	265.9	694.8	538.5	98.55	11.75	235.5	112.3	959.6	1456.4	629.65	16.3	7.5	135.25	1216.95	934.35	113	188.1	160.7	209.35	388.55	328.35
200807_s_at	7200.55	868.1	7062.65	2417	893.2	187.4	353.3	975.9	253.7	1885.15	2889.95	540.75	769.6	883.3	3681.85	1103.4	575.9	786.05	964.75	1106.25	519.95	119.75	276.85	257.4	489.6	2795.6	191.45	614.9	927.2	1408.6	1805.3	280.45	36.5	1348.9	593.55	2866.6	4047.75	1844.05	165.9	115.7	679.2	3486.85	3749.1	462.5	577.75	849.7	471.25	1276.55	1084.9
200808_s_at	86.5	485.85	71.25	74.55	114.8	73.6	53.5	237.85	233.75	373.15	26.2	1140.65	52.55	836.55	109.35	126.65	162.65	56.5	148.7	620.45	74.45	110.25	119.45	71.8	93.75	395.45	58.85	190	130.3	57.2	280.6	58.15	286.2	70.1	83.3	156.9	41.35	28.15	227.65	645.3	209.85	107.1	111.85	96.3	85.05	81	199.85	50.9	114.9
200809_x_at	13142.55	3870.8	4165	2165.2	1065.8	6750.35	1650.8	11893.75	3364.2	7055.9	10904.1	9705.8	15398.1	9523.9	16246.8	11109.05	11938.1	4355.85	9942.6	4596.4	859.6	663.15	2034.05	1168.05	636.55	9087.85	1809.7	7945.8	4468.4	2258.65	4239.25	552.15	3758.25	1554.75	1012.25	7838	7950.15	4487.5	3837.7	5918.3	6027.05	13719.1	9800.15	878.1	1146.65	2516.8	5279	5634.65	7037.4
200810_s_at	656.55	136.25	383.5	424.95	623.8	136	17.15	1021.9	79.75	208.25	374.55	407.7	1446.6	478.35	684.75	994.1	1305.15	161.45	854.4	204.4	311.5	325.9	839.85	44.75	364.85	180.1	95.9	939.75	404.7	95.2	431.15	198.15	289.4	1255.35	230.85	112.05	115.7	96.15	59.4	723.6	348.5	197.95	116.2	315.95	478.05	212.05	645.95	350.6	1385.6
200811_at	710.15	182.45	318.55	471.8	570.65	88.9	20.8	1586.45	135.1	186.65	305.4	245.85	1245.8	421.95	593.75	1025.3	1144.65	181.05	907.8	253.05	367.2	385.15	1008.1	80.6	302.8	197.7	130.3	479.35	372.35	132.15	450.25	266.65	353.85	918.7	302.6	145.3	190.4	153.2	97.8	659	336.95	348.1	190.55	324.95	385.15	162.5	648.35	278.2	1301.45
200812_at	993.6	145.5	111.65	169.2	196.9	68.95	14.35	356.35	115.6	624.9	482	168.8	326.55	170.65	416.9	238.35	256	175.65	221.15	270.65	120.05	161.45	346.8	28.15	102.25	673.5	35.9	202.9	166.7	95.85	195.25	77.4	177.55	233.5	106.7	402.15	529.95	304.75	222.15	363.45	115.15	694	995.35	124.7	130.65	121.35	68.25	146.35	217.1
200813_s_at	41.55	40.8	22.3	15.9	265.3	17.6	10.65	50.65	12.05	17.95	13.9	27.7	24.5	41.5	23.2	129.3	51.95	19.3	107.4	48.75	141.05	113.35	201.5	8.05	210.75	40.25	29.5	15.2	259.6	14.25	31.65	183.3	21.85	384.7	12.5	12.15	12.8	16.6	11.55	12.35	15.5	31.45	24.05	249.15	363.05	30.6	14.4	13.8	21.7
200814_at	1808.55	129.65	149.7	229.8	86.95	164.35	45.75	990.6	224.8	217.95	417.35	998.6	1246.2	671.6	989.7	1114.05	1282.15	584.8	909.75	120.4	63.1	65.4	70.55	52.9	61.2	212.75	67.65	192.65	72.65	106.65	298.35	44.55	457.6	113.75	169.7	118.75	785.15	643.25	394.35	480.2	482.2	1145.3	905.55	51.6	57.25	139	83.15	164.45	271.55
200815_s_at	84.55	15.7	13.25	11.95	17.5	10.5	5.45	37.25	12.5	56.75	33.05	48.3	39.35	70	24.3	30.45	46.5	25.55	31.65	45.4	9.7	10.95	16.35	7.15	13.7	30.45	7.4	10.8	14.5	7.65	30.15	11.95	13.1	14.55	9.65	19.55	30.95	15.65	15.55	10.8	14.15	46.2	27.6	13.55	21.65	12.8	6.35	9.65	23.95
200816_s_at	132.3	75.75	20.05	26.3	1126.75	20.45	15.4	139.8	16.2	58.65	115.15	104.25	109.05	75.65	228.2	358.7	281.65	52.35	371	84.2	469.85	219.95	358.15	36.75	544.35	134.5	74.95	126.85	1050.45	48	103.8	316.8	14.4	828.15	25.45	34.2	45.55	62.75	11.8	26	122.35	115.3	33.1	430	729.95	66.35	13.6	13.95	85.4
200817_x_at	16605.8	8847.3	7338.65	7179.25	4463.65	7186.75	2254.85	17070.4	6886.15	11233.75	10397.15	10180.8	21153.05	11908.05	16589.6	16803.25	14898.65	5995.2	11921.85	9571.95	3044.3	3880.5	7969.95	1783.2	3584.7	8535.85	2744.9	7887.45	5716.3	3770.85	6201.35	1802.7	17932.25	5995	4114.45	14562.05	12620.8	11979.7	13503.1	12041.9	7815.75	17632.1	14454.15	3066.7	3470	4750.4	7902.15	6444.35	9497
200818_at	3120.8	668.85	302.5	257.35	1155.5	229.95	76.55	1134.8	370.2	1332.6	1528.4	1318.25	2265.85	1372.9	1912.65	1281.85	1179.4	1062.05	1167.15	618.9	677.55	246.65	695.5	129.95	779.4	569.2	237.9	608.6	848.05	416.8	600.05	421.3	744.6	1297.85	542.7	2269	1795.25	1051.65	526.9	423.2	685.4	1868.45	1745.35	758.95	794.95	426.1	407.6	446.3	806
200819_s_at	12570.55	5514.05	5470.5	5243.05	5567.45	5817.25	1597.9	12275.9	4850.25	7066.6	10158.3	10507	15784.65	10459.85	14304.45	13041.2	11517.2	5807.1	11607.15	5622.5	4075.1	5168.2	8975.5	1446.95	3922.05	9880	2164.9	6919.75	5547.7	2931.3	5757.9	2275.1	12604.65	6107.55	4363.45	8407.35	7636.4	7622	11052.55	16664.25	7291.7	14086.15	22990.3	3938.2	3481.7	4815.2	4900.25	5004.25	7273.05
200820_at	1284.45	468.1	115.65	124.9	296.85	36.65	21.15	560.7	126.5	864.55	609.6	698.6	387.45	491.35	643.3	296.75	549.4	744.9	274.9	505.95	112.3	168.5	228.8	31.7	155.95	794.55	47.3	172.65	167.85	113.55	251.1	83.5	879.9	267.85	109.85	384.25	198.95	307.05	343.9	667.65	87.95	397	369.95	109.55	209	72.5	54.65	129.95	217.05
200821_at	23.15	15.75	17.55	16.4	89.7	18.85	9.9	63.15	47.4	38.45	33.6	82.75	18.1	134.65	86.7	16.2	52.8	23.85	16.6	22.45	79.75	12.7	18.45	12.55	31.1	41.15	14.4	19.4	11.55	16.7	21.9	12.75	16.3	128.85	10.35	30.85	16.7	16.75	17.8	17.45	18.65	20.05	25.6	50.95	85.05	40.95	10.95	13.95	42
200822_x_at	3556.45	653.7	692.15	1001	1196.8	253.7	145.35	684.65	762.9	2270	1015.45	1329.5	762.9	1418	1616.35	518.85	1035.8	377.1	411.2	1807.45	884.45	1473.05	1401.65	255.8	1056.95	1387.6	347.15	759.7	847.65	409.35	939.45	701.7	2547.9	1494.25	1273.7	915.65	1996	1634.55	1172.9	791.05	472.55	2166.8	3061.05	846.35	1072.3	453.75	591.7	691.2	923
200823_x_at	5054.7	3350.65	1696.65	1476.8	476.15	2043.25	441.2	3706.25	1734.8	4759	3570.85	3288.55	6448.15	1976.3	5395.75	6824.7	2721.8	1636.15	5961.5	2799.5	456.3	344.1	876.15	321.15	336.1	4487.35	548.4	3226.1	2587.45	1311.8	2557.4	220.45	3305.8	570.55	854.45	2751.65	4465.3	4157.35	4553.65	3297	3221.55	8327.05	8965.25	383.65	380.7	978.9	2996.5	2202.05	2711.25
200824_at	1372.9	235.55	185.8	203.7	76.55	149.7	92.95	398.4	344.15	1902.95	39.1	610	122.4	393.6	287.15	43.8	185.05	61.15	83.9	681.05	159.05	119.85	307.9	107.5	218.65	886.45	111.8	841.05	154.35	194.3	471.2	92.1	883.95	235.8	285.55	285.05	55.2	631.65	52.35	972.6	230.95	67.3	20.6	103.55	152.35	254.45	187.7	487.65	270.4
200825_s_at	616.75	94.35	58.7	133.75	241.25	24.1	18.05	785.95	170.35	448.85	192.25	88	105.95	182.95	305.9	127.8	322.65	100	161.9	237.7	197	250.8	171.45	8.35	221.9	392	54.45	273.6	72.35	140.4	203.05	111.4	166.7	216.4	75.2	397.75	156.7	167.7	338.1	187.5	115.5	251.95	183.55	235.1	182.45	266	96.8	330.1	439.55
200826_at	4690.05	1074	702.05	683.7	576.4	484.05	135.4	2243.55	865.45	3180.25	2505.55	1653.9	3007.15	1284	3999.55	2923.7	2211.85	1394.45	2294.25	1906.95	638.4	372.4	558.6	191.75	668.05	2461.7	297.2	1085.75	1007.95	477.8	1144.1	386.35	1632.1	1034.2	525.2	2830.15	3235.9	2818.6	1215	1382.3	1389.35	4446.3	1737.6	544.25	606.75	594.3	1038.1	806.55	1479.25
200827_at	67.55	65.25	34.8	50	25.35	37.5	26.4	32.85	32.75	70.75	33.8	126.55	13.3	48.7	38.75	18.5	116.6	26.3	12.9	682.25	30.3	29.55	36.5	26.3	42.25	52.25	27.8	37.6	30.25	26.55	68.65	24.75	56.55	38.25	74.95	42.45	43.65	19.5	284.9	77.7	31.85	54.75	104.15	32.6	30.8	105.75	30.75	27	38.3
200828_s_at	1063.2	163.25	80.7	123.95	150.75	77.25	74.7	1052.05	244.65	508.95	443	408.1	460.95	547.95	665.1	524.95	850.1	315.75	576.75	300.15	121.85	98.55	169.85	26.7	48	473.3	75.15	174.1	160.45	183	278.5	61.7	106.95	170.65	98.85	328.45	364.25	326.7	90.95	199.25	227.55	474.9	222.95	89.05	165.3	102.1	118.65	134.45	251.4
200829_x_at	510.8	45.8	25.9	60.85	82	37.2	10.25	462.95	94.4	246	430	342.1	342.65	474.15	486.25	200.85	616.55	155.45	304.15	83.4	42	25.25	24.85	8.3	40.35	153.65	13.2	73.8	98.35	65.2	104.95	11.85	35.85	108.1	31.95	194.15	184.85	148.1	35.1	134.45	99.15	221.85	101.4	56.25	56.1	38.75	14.3	46.7	121.95
200830_at	748.05	218.55	134.1	158.85	192.55	27.3	32.5	441.2	142.1	957.05	901.7	438.1	215.7	362.4	604.35	248.8	299.3	966.75	218.7	326.35	123.6	116.35	215.15	29.15	239.65	812.35	78.85	225.8	148.8	98.95	131.05	127.5	236.25	348	95.25	135.9	150.75	164.55	175	350.8	84.9	292.65	110.55	143.25	184.95	111.55	49.2	122.65	180.95
200831_s_at	794.65	25194.8	126.7	610	428.7	85.9	67.2	34.75	110.1	1707.9	38.85	23.25	30.1	46.5	35.95	49.05	30.1	38.25	20.8	192.55	511.2	545.75	602.05	121.3	317.85	290.25	81.1	114.15	220.1	921.15	235.8	168.55	294.3	825.95	119.2	756.55	405.8	818.05	876.65	189.4	214.3	354.15	476.15	576.65	609.15	166.95	58.9	309.45	299.15
200832_s_at	1256.5	10797.55	331.55	710.95	1984	17.45	74.85	33.3	41.45	2507.4	50.65	7.55	14.85	9.9	46.8	10.05	28.7	5.45	10.05	107.4	1429.55	847.55	1431.05	324.3	1483.75	368.3	266.4	29.4	518.7	1638.3	546.2	570.9	25.85	3937.7	26.6	636.05	353.15	731.15	459	276.6	66.4	378.6	616.25	1578.55	1896.55	804.25	35.65	514.55	351.65
200833_s_at	706.3	230.05	71.2	90.75	115.55	65.75	8.6	980.05	214.85	512.65	547.6	1241.05	953.25	1145.05	1610.3	1373.55	3086.05	218.25	1324.05	241.5	23.05	8	11.9	35.2	24.55	60.8	28.25	121	100.75	141.25	322.2	7.55	11.65	187.6	30.9	229.2	194.1	242.25	32	261.35	385.1	407.45	187.1	14.3	38.3	142.85	29.6	155.95	191.95
200834_s_at	5973.4	2392.55	2417.4	1775.65	2024.3	3891.6	753.2	6202.6	2725.5	7300.8	7842	5110.95	9439.45	6015.6	11289.35	10116.9	7533.8	3898.75	10169.4	3353.9	1591	2769.6	3879	699.3	1931.45	10840.35	981.75	3194.85	3483.55	1951.1	3384.05	1086.2	5276.5	2092.45	1618	5196.25	7350.7	8733.75	4045.05	7671.15	5809.2	9368.65	16939.3	1786.65	1518.7	2472.4	4040.25	4218.85	4654.45
200835_s_at	10.35	7.65	8.2	6.65	7.65	7.4	5.95	7.4	7.45	9.5	6.85	6.5	7.7	8.85	8.6	8.45	8.75	6.75	6.85	10.2	6.7	6	8.4	5.35	7.5	7.5	5.6	7.15	7.35	6.45	5.35	5.55	11.05	8.1	6.35	6.35	6.55	6.05	10.35	8.85	6.8	12.25	10.95	6.55	6.45	5.85	5.2	5.9	7.9
200836_s_at	71.65	39.45	25.55	22.45	34	25.9	19.9	33.1	26.3	32.1	27.4	29.5	28.95	34.85	34.3	29.55	33.75	24.9	26.3	64.9	26.35	21.85	30.7	17	27.65	28.65	20.4	26.3	27.15	22.85	22.75	19.7	33.9	32.9	21.3	24.25	23.65	21.8	34.95	38.85	23.15	34.3	38.15	30.3	27.05	32.9	17.6	21.45	28.7
200837_at	151.25	190.35	84.5	108.35	75.15	19.9	24	289.75	54.8	267.85	105.55	241.05	272.85	259	249.9	170.95	328.35	33.5	192.8	107.8	53.05	28.7	39.05	19.25	62.4	440.15	28.95	77.55	32.1	27.7	62.2	26.05	131.7	142.3	52.65	45.9	43.5	52.8	124.9	322.9	84.8	41	42.8	46.35	71.75	85.25	31.4	227.05	65.65
200838_at	21.65	880.75	133.35	389.4	340.45	109.45	65.8	790.65	389.5	1137.45	241.65	852.2	36.45	570.5	50	73.5	26.1	1142.7	18.25	477.4	220.8	204.7	227.9	117.1	207.65	534.45	118	2695.65	158.15	291.7	480.5	75.3	730.85	318.6	1613.35	135.6	23.9	34.9	1042.45	772.05	667.95	75.3	32.65	163.05	277.3	203.95	181.2	181	715.55
200839_s_at	6.75	1444.35	177.85	364.85	356.1	128.15	31.65	1165.05	402.5	1647.45	662.95	1924.15	78.85	1383.35	211.7	97.4	113.25	1465.8	47.9	367.15	214.55	192.3	267.1	142.2	208	488.1	126.7	4369.5	205.15	571.35	851.6	100.1	1083.45	471.25	1447.85	133.95	8.8	36.7	1671.95	1518.85	980.5	10.25	17.15	271	325.55	322.6	212.7	253.75	878.25
200840_at	1831.25	259.8	111.2	101.8	279.95	73.75	24.8	1154.75	160.15	1546.35	2071.05	1321.55	1407	1258.55	1979.2	950.05	1349.4	802.1	967.7	424.05	141.25	53.1	79.8	46.5	101.55	571	75.2	348.25	327.75	258.2	396.1	41.3	93.35	302.75	103	1196.55	1279.55	847.8	149.85	413.95	304.05	1480.15	1212.45	90.25	107.1	159.9	124.7	382	691.6
200841_s_at	83.8	3.6	3.75	3.05	3.85	3.65	2.95	19.7	3.55	23.3	15.55	3.9	4.9	9.1	12.95	15.4	10.5	3.45	12	9.75	3.25	2.9	4.1	2.55	3.7	3.65	2.8	3.5	3.6	3.15	2.95	2.7	4.55	3.95	2.9	3.3	3.7	2.9	4.75	3.95	3.05	4.6	5.1	3.35	3.85	2.85	2.4	2.9	3.9
200842_s_at	486.3	100.6	58.5	29.95	87.25	57.35	29.75	119.55	26.25	295.05	310.2	66.5	120.5	127.95	296.65	115.95	226	55.45	119.45	209.05	33.2	22.4	44.55	28.75	77	63.1	25.25	44.4	58.8	64.3	31.85	25.1	33.75	65.85	20.65	228.65	175.3	43.95	33.3	26.85	24.75	73.8	233.3	60.3	57.5	61.5	26	152.9	115.3
200843_s_at	406.1	128.05	65.25	17.6	61.45	33.55	28.65	107	36.35	320.05	266.3	87	146.85	127.4	227.6	110.9	155.45	168.15	112.85	204.45	70.8	40	70.4	25	65.75	60.85	31.05	69.95	104.85	67.65	75.5	49.95	24.35	96.5	16.3	436.2	244.45	86.5	26.5	22.9	68.75	251.85	269.95	71.5	74.7	83.25	37.4	69.55	120.5
200844_s_at	445.55	1428.95	205.3	340	207.95	16.4	26.6	692.15	423.35	1048.75	1000.6	425.45	485.5	475.25	1082.95	405.45	381.3	2479.35	443.95	605.1	173.65	105.4	88.8	32.3	67.55	314.9	113.15	503.15	24.6	454.6	582.8	62.1	984.8	335.8	291.2	1450.05	414.95	267	2504.45	775.95	133.4	859.25	284	95.6	137.25	337.25	290.25	136.95	281.55
200845_s_at	229.4	1324.3	251.3	346.15	352.7	91.4	176.4	517.55	90.8	573.95	400.45	374.05	227	464.6	629.7	195	310.7	494.05	237.45	371.15	197.85	138.5	131.7	149.8	125.55	228.3	168.45	332.9	68.25	277.25	345.8	108.75	149.6	419.95	206.9	722.85	262.6	135.6	323.45	431.65	144.95	449.25	206.55	151.5	158.75	461.4	207.95	101.85	156.55
200846_s_at	1148.95	116.25	82.4	110.95	112.9	37.55	28.2	922.25	216.45	363.3	381.7	993.4	790.1	691.45	555.3	799.25	1628.8	333.65	746.4	335.55	102.45	72.1	101.45	28.6	74.85	766.95	31.5	173.9	73.75	97.1	148.2	33.5	559.45	104.15	110.25	158.85	168.05	397.35	416.45	637.05	173.3	270.3	512.6	62.4	95.55	44.35	29.75	71.15	84.85
200847_s_at	291.1	240.8	616.1	454.7	2467.4	129.7	74.8	1177.5	184.85	430.3	434.35	921.85	1482.9	1171.35	627.7	2096.25	1146.85	294.5	2152.65	230.65	909.65	374	615.55	165.05	775.85	203.1	173.9	337.75	1144.7	206.15	420.65	578.7	79.35	2811.65	187.85	178.85	130.95	252.65	143.3	585.1	768.15	114.4	69.2	839.5	1529.8	820.3	182.95	266.15	1011.95
200848_at	196.35	70.5	41.65	42.75	589.75	35.15	13.35	45.85	12.9	81.5	38.65	67.9	43.15	92.1	59.95	31.85	61.9	22.75	32.25	21.45	315.5	163.65	118.4	10.8	84.05	36.95	16.5	58.15	78.9	18.25	76.2	57.1	7.75	471.65	63.75	54.55	39	43.75	29.9	44.65	34.8	26.95	54.9	85.65	222.1	97.8	25.9	22.95	71.5
200849_s_at	218.9	137.75	128.05	102.8	597	10.3	8.35	74.7	21.5	132.65	86.25	160.6	101.4	150.25	178.5	22.25	138.55	29.6	27.85	36.75	635.9	288.45	422.3	16.6	488	48.55	12.4	320.55	139.55	29.15	123.65	232.65	12.95	1152.9	127.65	115.25	94.05	111.15	34.2	71.35	48.8	89.55	65.45	262.05	544.1	409.25	69.9	52.05	231.55
200850_s_at	570.75	227.7	294.85	321.9	790.85	87.25	31.75	287.75	88.3	290.1	202.95	334.95	256.25	446.65	489.85	146.95	304.1	98.5	177.2	134.25	584.6	551.95	673.8	55.7	817.55	117.25	96.9	386.95	283	66.45	181.4	429.85	12.3	1037.25	299.6	213.15	143.2	188.8	115.8	327.25	86.9	218.15	141.2	450.75	889.05	785.45	223.85	136.45	559.95
200851_s_at	389.55	40.45	73.55	82.55	121.5	18.2	8.1	309.8	106.5	115.2	129.7	260.7	270.3	267.9	339.9	512.35	330.6	135.2	389.55	58.7	79.4	81.1	80	19.85	68.45	40.3	19.25	142.4	141.45	51.85	158.75	28.75	67.45	236.7	82.4	132.7	167.3	135	23.15	190.3	153.1	186.7	149.65	79.35	96.3	102.4	28.75	89.5	174.9
200852_x_at	425.7	196.2	176.2	174.1	310.7	82.25	59.25	320.05	211.5	375.65	289.35	543.5	296.8	568.5	306.1	232.1	459.5	287.1	198.55	393.1	193.8	153	194.15	76.6	119.35	566.85	77.55	216.9	304.65	150.1	275.1	91.75	372.05	169.3	155.35	180.7	172.6	235.3	356.4	795.05	168.6	129	525.7	120.1	136.25	100.75	150.5	157.4	237.2
200853_at	3871.95	236.15	58.05	118.45	425.7	138.5	37.1	885	960.15	1993.4	2080.65	693.95	597.95	1188.1	2716.45	620.4	857.8	1260.35	688.1	2117.85	290.15	256.55	429.15	64.65	258.85	2717.45	50.15	295.1	443.9	483.15	470.9	137.9	137.75	385.1	172.45	824.1	2726.3	2694.1	130.2	585.25	338.35	3906.7	1444.85	244.6	310.05	174.8	148.85	281.35	442.85
200854_at	199	24.7	27.25	37.7	60.4	30.15	26	117.35	34.2	20.95	84.6	83.15	127.15	121.4	207.1	132.65	206.5	69.4	142.7	34.15	53.75	49.85	77.45	23.95	41.2	43.25	22.45	55.15	74.45	34.6	51.65	37.15	18.15	47.65	55.7	30.7	34.5	56.75	28.65	25.55	49.4	58.9	24.8	61.9	57.7	45.8	30.5	32.05	43
200855_at	9.6	7.95	8.65	6.7	8.2	8.85	6.85	8.65	8.5	7.65	8	8.4	8.2	9.75	12.5	10.6	9.3	7.55	7.75	10.75	7.15	6.55	9.2	6.2	7.85	8	6.55	7.75	8.65	6.95	6.55	5.9	10.3	8.4	10.7	6.7	7.05	6.1	10.75	8.3	6.7	10.4	11.3	7.2	7.15	6.1	8.5	6.15	8.4
200856_x_at	7.95	6.45	7.65	5.8	7	10.35	7.2	7.15	7.3	6.55	6.65	7.1	7.2	8.8	8.6	7.3	13.45	6.25	6.35	9.35	6	5.45	7.75	7.4	6.9	6.65	6.6	6.95	6.6	5.8	5.35	5	8.65	6.9	5.7	5.95	5.8	5.15	9.1	7.25	5.65	8.75	9.25	6.2	6	5.2	5	5.35	7.15
200857_s_at	25.8	7.2	4.7	4.75	7.85	4.6	3.95	17.45	5.8	5	5.4	7.6	14.5	8.95	10.4	37.35	20	4.95	32.9	5.55	6.25	6.15	10	3.75	6.05	10.2	3.6	4.15	7.3	7.15	12.1	3.55	5.9	5.75	4.25	4.85	5.3	11.15	6	5.8	6.95	10.1	5.3	5	5.45	4.65	3.9	7	5.35
200858_s_at	11494.5	4173.95	3504.55	2334.8	1724.45	2407.05	964.75	8818.25	2496.15	7285.25	8136.55	6975.25	11375.5	6581.5	10690.8	11319.65	7390.35	2670.95	9259.1	4006.15	837.45	882.95	1622.65	687.75	979.15	7188.45	1304	3619.65	4137	2501.5	4177.15	383.4	3739.7	1944.55	930.4	6681.55	6077.55	5517.1	4054.35	5829.4	5321.6	7953.75	11906.1	758.8	946.4	2361.2	5011.95	3073.8	4845.9
200859_x_at	1302.55	938.6	159.45	153.15	102.05	869.8	160.1	623.35	310	840	103.55	1462.05	491.2	1304.75	555.85	1885.5	1582.4	90.8	1730.75	921.8	83.65	84.7	154.85	169.45	99.55	2539.25	169.1	325.75	106.95	73.5	521.8	80.9	312.9	103.3	119.35	131.9	137.05	233.3	112.2	2046.05	390.35	50.5	304.85	84.4	83.55	345.4	648	120.25	142.05
200860_s_at	1577.45	115.05	144.9	89.6	58	126.1	106.5	715.9	168	293.25	850.75	513.95	435.1	860.75	1179	808.75	756.6	269.45	757.6	153.65	79.3	59	91	130.15	109.85	136.75	74.1	201.75	177.35	163.65	266.75	93.35	62.65	105.2	82.35	544.45	592.4	430.25	91.5	126.5	311.15	816.5	385.55	84.2	83.05	107	88.55	121.45	243.2
200861_at	85.3	23.85	28.45	30.25	28.3	30.9	21.55	44.95	32.95	25.45	30.95	22.05	29.8	41.2	35.3	51.65	32.6	29.75	51.7	29.15	38.05	28.45	28.65	17.9	28.15	26.55	22.8	45.95	33.6	27.95	20.55	21.1	27.7	28.4	22.5	40.3	49.8	51.65	28.8	19.75	28.85	47.35	33.45	27.2	28.1	22.5	23.15	16.2	32.65
200862_at	132.25	478.15	1151.85	1345.55	42.75	13.4	10.15	6.2	11	292	8.3	6.4	4.6	10.85	7.5	9.15	14	11.3	6.45	16.65	34.2	31.25	33.8	11.65	33.2	43.55	21.55	10.65	14.1	232.6	98.65	13.25	17.6	117.85	12.65	49.1	11.9	22.1	273.5	302.3	10.55	18.35	16.95	33	44.6	74.05	16.15	11.25	14.75
200863_s_at	1427.8	218.95	213.65	387.55	272.9	55.6	9.4	598.25	180.05	1047.75	408.6	596.35	627.45	560.3	885.3	220.45	634.75	171.8	200.15	426.45	152.85	180.2	184.95	97.45	213.05	168.1	66.8	288.65	360.95	188.65	485.45	94.8	206.9	412.05	165.5	464.5	494	448.1	209.7	493.8	227.5	564	346.5	154.3	220.2	150.2	47.1	255.2	482.05
200864_s_at	44.85	13.8	26.95	36.55	71.45	17.4	14.3	50.35	16.6	60.8	19.1	37.3	32.7	37.15	50.65	15.25	28.15	13.65	20.1	22.6	18.3	12	20.95	12.4	19.6	14.75	13.9	21.35	131.9	14.2	27.15	12.5	21.25	68.9	14.3	19.05	18.2	11.2	21.05	18.25	14.35	23.45	22.05	15.5	42.1	13.1	11.25	19.4	37.7
200865_at	8.35	7.55	9.8	6.95	7.35	10.15	8.55	7.3	8.45	7.25	7.75	8.2	8	9.4	9	7.55	8.5	7.3	6.7	13	6.95	6.4	9.6	7.45	8.1	7.55	7.1	8.1	7.4	6.85	5.75	6.55	11.75	7.95	7.2	6.85	6.75	5.9	12.9	8.2	6.2	10.4	11.65	6.75	6.8	5.95	5.75	6.5	8.25
200866_s_at	418.05	1777.65	219	725.85	913.4	152.1	29.3	2657.2	528.45	593.8	302.25	4121.2	291.75	3703.25	343.6	225.55	1211.25	231.4	154.4	409.9	987.25	1103.7	965.05	87.75	354.6	403.2	171.25	407.5	380.1	177.5	529.95	233.3	1737.6	1394.65	769.45	242.85	316.55	514.85	873.45	1729.3	974.05	35.15	2763.3	448.85	889.35	646.9	340.35	221.3	794.7
200867_at	51.85	16.3	10.5	10.45	16.9	8	9.15	70.55	11.25	10.85	12.35	99.9	58.9	51.4	65.9	61.9	59.55	10.75	61.8	16.75	10.65	13	16.95	8.55	19.45	59.65	8.65	12.8	8.95	8	17.75	8.25	15.65	35.85	16.15	10	11.9	54.75	29.25	46.25	24.5	13.45	46.85	8.85	10	12.85	6.5	9.35	20.05
200868_s_at	104.85	16.9	12.15	7.2	9.6	8.45	9.4	107.7	20.75	37.6	38.3	103.4	67.35	82.9	42.3	102.9	75.85	20.55	99.95	20	10.65	14.75	18.35	11.6	11.55	41.4	9.5	18.3	10.55	16.8	24.65	6.05	48.9	13.1	24	17.35	19.1	75.9	80.2	78.35	18.3	22.3	52.2	9.75	8.65	16.6	12.55	29.75	42
200869_at	7549.55	3253.85	1511.8	1258.5	620.4	3311.15	711.05	7769.6	2672.45	5399.2	6373.65	5331.45	9750.4	5924.8	11318.65	9873.15	6448.55	3000.4	8937.3	5186.95	679.75	808.65	2430.1	465.8	326.2	5626	700.45	3989.15	4135.8	1580.7	3642.5	270.15	8026.7	958.25	762.25	5600.75	5496.45	5391.45	6057.95	10556.5	5619.8	11566.75	19130.75	529.95	580.1	981.1	3558.25	2767.15	3273.6
200870_at	1265.4	766.5	259.9	395.15	1150	217.5	72	884.1	251.7	1470.55	1110.5	482.2	734.15	1040.2	1105	413.8	856.2	713.2	427.15	688.9	381.9	395.5	333.6	116.1	511.85	953.6	159.35	461.25	731.85	413.1	565.3	254.8	165.5	1021.9	294	596.35	797	648.65	95.95	430.75	239.15	795.2	1492.35	448.95	556.8	234.8	134.15	357.6	662
200871_s_at	1257.65	3995.6	1841.05	1940.1	3295.75	1164	467.15	7160.55	1394.9	1554.4	2002.55	14596.25	1511.85	15518	1719.35	1006.35	4908.45	1004.5	911.45	1058.35	2879.25	2074	2866.4	795.75	2422.1	864.7	1144.55	2251.1	1175	619.1	1336.45	1565.1	4681.55	5526.75	1704.8	834.1	892.8	1385.3	3757.45	5656.6	2623.7	405	5603.95	2263.6	2724.2	3049.3	904.8	1134.45	2735.05
200872_at	88.25	4716.6	1026	2326.7	465.75	2324.4	1536.7	3601.65	836.55	16889.15	342.6	8840	1841.45	8587.05	718.25	2104	3018.2	227.8	1528.6	8433.75	796.25	307	361.65	4220.35	187.35	7194.2	5346.75	1948.85	309.9	1004.6	5521.65	299.3	2584.9	982.4	1546.8	175.75	824.1	940.45	1569.25	15237.05	1520.05	235.65	265.2	311.45	136.35	3905.75	1081.55	3401.85	1327.1
200873_s_at	3796.05	255.55	384.6	149.05	486	80.1	63.85	1414.7	132.5	1259.1	2063.1	1287.8	1258.25	1549.55	2074	1457.25	1009.9	742.2	1237.8	791.05	222.5	44.35	93.6	71.4	236	840.7	59.55	263.25	637.85	445.2	554.2	166.6	32.65	691.2	65.9	2626.2	1784	780.55	51.55	69.8	425.2	2439.45	1461	183.1	299.6	235.45	204.5	536.15	737.9
200874_s_at	69.35	171.45	161.1	124.85	80.05	176.45	174.3	56.6	131.05	110.8	64.4	68.15	97.2	96.55	46.95	78.4	65.85	67.15	71.3	129.3	113.75	114.9	250.35	162.1	188.8	175.4	129.15	120.2	129.35	113.3	97.25	170.4	174.4	145.65	143.7	156.5	140.4	238.2	166.2	111.75	145	244.75	129.05	139.3	127.8	108.4	105.95	148.35	143.45
200875_s_at	1193.2	63.35	65.25	49.25	121.5	25.25	36.15	603.4	63.25	192.4	1125.8	241.25	497.45	341.15	1546.85	374.25	524.15	441.6	389.2	205.65	68.4	56.5	115.9	41.95	80.55	365.25	35.05	71.3	106.1	60.25	91.5	59.15	51.55	170.85	32.2	223.2	502.55	929.75	64.35	79.8	155.9	1275.3	220.65	51.8	87.75	79.45	29.5	46.9	100.05
200876_s_at	2290	504.05	125.45	293.1	373.55	124.85	18.95	1013.4	211.9	1305.7	1112	1066.35	1210.5	1001	1352.1	591.85	1215.05	736.1	673.7	640.65	162.6	39.3	106.2	94.6	143.75	967.3	117.25	388.15	183.6	340.85	469.65	65.9	217.5	497.55	207.75	751.95	681.1	539	705.55	582.25	319.55	906.05	555.65	151.85	193.1	267.15	201.55	298.65	790.15
200877_at	2140	333.85	116.7	137.2	398.4	68.45	64.75	611.95	121.65	1344.8	940.35	424.55	697.2	396.2	1315.3	743.3	590.65	467.5	668.7	495.95	195.35	147.1	269.95	47.05	199.75	987.05	80.25	294.55	533.45	226.2	383	177.4	54.65	444.7	98.95	1287.2	1125.45	938.75	105.45	388.55	247.25	1579.9	1216.55	229.35	300.65	187.25	112.2	415.55	473.7
200878_at	4.6	467.1	231.4	440.5	287.75	478.95	91.7	3.95	39.7	487.25	105.5	6.6	4.45	6.85	6.05	3.85	4.5	11.45	4.6	262.15	223.45	178.1	163.6	169.1	265.45	513.3	98.65	385.4	67.05	270.85	2028.6	110.85	1064.6	419.1	543.05	25.5	5.05	6.9	488.05	6335.05	495.05	8.75	4.7	130.55	345.3	329.05	198.95	324.7	921.95
200879_s_at	10.65	36.8	17.2	14.2	11.65	14	10.85	9.3	12.75	19.2	10.5	11.75	10.45	12.35	12.95	10.15	11.2	10.9	9.2	17.45	15.55	12.05	20.75	13.45	12.45	10.95	11.15	11.25	10.95	15.05	66.45	9.2	31.85	12.4	26.1	11.3	10.15	9.7	18.1	539.6	19.2	14.8	16.25	12.15	17.95	9.15	10.2	10	33.7
200880_at	205.95	73.8	88.3	54.15	611.6	47.9	70.45	308.75	32.75	70.2	326.7	183.75	98.25	282.45	373.05	95.3	140.45	185.75	103	45.9	196.45	59.05	92.15	40.7	238.15	71.25	60.65	64.3	752.7	80.05	103.1	170.25	13.25	655	44.85	55	113.7	83.4	77.1	76.55	65.95	128.6	84.7	209.85	485.45	298.3	23.85	42.4	153
200881_s_at	1516.4	304.4	475.95	189.3	600.35	120.05	292.55	1078.5	151.4	448.5	953.1	675.6	323.75	987.9	991.6	514.45	406.35	1033.55	537.2	394.6	279.9	130.9	231.1	186.85	300.45	537.1	136.05	200.15	808.2	411.9	496.4	217.1	40.55	646.25	137.95	426.45	762.8	705.75	192.2	164.9	378.25	901.2	534.85	273.45	562.8	405.65	60.25	377.5	638.1
200882_s_at	978.9	239.45	263.75	211.55	302.25	232.15	69	544.75	207.2	412.35	758.9	873.9	784.1	665.1	958.6	581.85	702.2	439.9	389.9	300.35	249.75	200.35	349.1	128.85	465	385.35	208.85	361.55	276.5	146.4	251.45	156.7	379.55	558.3	146.15	499.3	291.2	314.65	406.05	417.1	193.25	432.1	507	271.05	294.3	244.35	92.3	198.75	265.95
200883_at	761.3	169.4	37.55	41.75	113.7	39.75	17.75	175.65	52.7	228.5	79.85	189.65	118.15	117.7	99	111.75	95	83.75	134.1	84.7	65.8	38.85	67.2	16.8	66.4	55.05	17.05	68.9	83.95	52.35	65.85	47.65	96.65	137.85	75	208.85	226.1	118.35	20.25	32.35	49.35	226.15	189.55	88.95	118.5	28.95	38.35	51.95	76.95
200884_at	13.8	52.1	61.65	86.9	1076.95	157.25	18.7	8.75	10.7	19.55	10.65	11.7	8.95	9.7	12.7	11.95	14.45	10.2	10.65	13.55	1540.3	1301.95	1863.7	29.15	1524.8	138.1	38.55	159.4	480.9	16.9	332.25	566.2	512.1	1645.55	61.6	217.05	9.5	8.75	14.25	255.1	9.45	13.75	28.8	1232.65	1189.8	120.15	30.8	76.1	54.45
200885_at	373.95	269.45	139.35	144.95	83.45	198.5	51.85	242.45	50.4	1138.15	36.65	206.25	63.25	72.25	81.3	85.05	1173.1	48.1	87.5	1114.5	81.9	42.3	85.25	55.25	55.55	200.85	110.8	241.2	85.95	49	328.7	37.35	693.5	125.3	231	230.4	40.2	96.5	188.4	415.05	91.25	65.7	60.5	68.2	63.95	268.1	172.7	176.4	115
200886_s_at	4136.3	1490.5	811.85	1222	2831.95	236.3	134.85	1259.45	1300.4	4093.35	505.7	2079.85	710.45	2906.5	1408.45	712.1	1246.85	49.35	560	2258.4	1436.4	1417.65	1819.7	238.95	1616.5	817.55	424.2	599.5	1151.45	283.5	725.75	1139.35	920.15	2797.2	764.75	701.55	2584.8	1562.5	912.75	1371.1	558.15	2315.9	2616.15	1469.5	2271.85	605.9	399.85	392.7	708.1
200887_s_at	729.5	129.75	14.4	22.75	100.7	18.15	5.95	707.55	21.9	80.75	116	390.7	148.4	439.85	187.1	750.5	666.25	16	555.6	375	14.7	9.05	8.65	5.35	17.4	26.4	6.05	23.2	27.1	48.3	97.45	9.45	8.15	105.4	7.75	91	17.75	25.75	9.95	24.55	516.4	176.6	9.6	16.65	29.1	31.6	4.8	45.2	130.15
200888_s_at	6244.5	5417.1	3746.6	2092.85	822.3	3726.55	1410.35	6334.55	2253.5	5742.25	4649.3	5051.8	6330.1	5382.6	8077.6	8249.55	5537.45	1636.8	6793.05	5848.75	1059.35	752.1	2500.3	1202.35	1041	2159.95	1453.2	5973.2	4158.6	1769.75	3674	644.05	519.85	2235.85	1462.9	5853.9	5745.65	5513.95	629.15	2011.1	4371.45	8667.4	3540.75	887.95	1298.85	2701.5	5074.35	3202.05	4070.05
200889_s_at	285.25	192.55	23.5	26	20.1	27.55	20.55	515.45	43.05	381.8	19	227.65	61.45	339.2	162.1	127.75	149.4	29.85	75.05	177.7	14.25	14	16.95	17.2	16.2	18.7	17.25	24.8	18.7	88.85	41.35	12.5	25.25	21.35	15	66.75	35.2	45.1	27.85	25.5	38.25	43.05	29.4	16.2	17.25	22.45	34.3	62.8	114.6
200890_s_at	147.15	153.95	51.75	64	31.35	58.55	53.05	456.9	95.65	177.15	42.55	122.15	44.55	247.1	229.9	70	104.35	30.55	61.2	107	33.05	31.4	46.2	60.85	38.25	35.5	36.85	43.95	35.55	149.55	41.8	29.3	54.9	37.35	37.55	49.85	59.45	48.1	58	35.4	40.85	71.65	48	58.05	33.5	41.3	31.25	81.1	122.6
200891_s_at	913.9	544.65	231	224.85	208.8	227.4	64.4	1572.75	292.65	615.7	592.25	1185.75	544.5	1233.1	1071.15	523.4	977.3	174.75	473.1	299.95	101.6	83.2	127.5	57.8	106.8	184.45	73.4	240.25	162.25	422.25	281.25	59.6	106.55	219.3	127.1	283.55	411.8	291.4	139.7	129.7	400.65	297.5	177.1	93.4	128.05	203.75	194.65	329.75	628.05
200892_s_at	822.05	49.55	31.55	35.4	25.75	20.6	13.65	656.5	55.1	142.85	364.75	305.25	689.95	669.9	610.05	495.05	422.6	634.15	447.35	87.05	19.4	18.25	17.1	10.4	14.5	162.3	17.1	28.2	38.65	103.45	67.25	15.6	23.6	36.85	15.25	123.95	213.25	308.45	11.15	24.65	77	360.65	31.25	19.4	27.35	29.05	20.65	30.2	51.45
200893_at	1709.85	159.05	201.85	196.9	436.85	82.2	55.9	1200.95	189.3	408.85	1883.2	836.75	1285.7	1823.7	2642.15	895.05	1275	952.55	682.25	247.85	158.7	107.4	205.15	74.95	133.25	705.65	44.8	302.85	338.45	279.15	348.85	75.5	23.85	484.8	72.4	469.25	808.2	828.2	45.6	239.85	316.6	942.55	281.75	148.95	277.05	269.5	137.95	202.1	232.5
200894_s_at	41.05	5.6	6.1	5	6.25	5.65	4.55	6.75	5.95	39.45	24.25	6.35	6.75	7.85	20.3	6.8	6.9	10.25	5.9	7.7	5.1	32	29.1	4.2	5.4	71.7	4.6	5.8	6.1	10.85	5.35	4.15	7.75	6.5	8.3	8.5	41.3	6.6	37.75	7.05	4.85	7.75	61.75	5.5	5.9	4.85	3.9	4.6	6.4
200895_s_at	407.6	92.1	106.9	155.35	119	98.25	132.15	88.55	132.55	219.6	1090.95	115.35	123.95	142.5	869.55	121.35	124.75	170.25	111	102.35	105.5	370.05	266.8	79.2	245.55	221.65	90.85	117.3	165.05	110.2	126.1	170.65	166	240.8	157.4	127.95	278.35	186.95	494.7	121.4	92.25	195.9	422.15	205.7	134.35	226.45	75.3	141.9	133.45
200896_x_at	1143.4	254.4	208.7	234.6	231.25	181.7	60.75	480.35	897.95	829.35	1686.8	554.2	329.35	683.15	1127	195.85	419.25	4231.55	225.4	327.65	220.65	397.45	319.55	62.3	162.3	479.7	93.55	253.2	260.25	447.1	536.35	54.05	285	262.15	305.95	564.6	430.8	619.9	555.5	322.75	192.75	502.1	507.9	157.85	185.8	273.6	102.9	235.1	336.95
200897_s_at	11.05	1112.15	145.15	267.8	167.3	678.05	67.05	9.5	12.05	1117.5	16.1	30.85	8.9	18.55	12.25	7.8	148.85	7.4	6.95	591.45	86.05	17.4	22.6	125.65	31.65	10.75	55.05	268.55	122.15	21.75	642.6	31.8	526.35	186.2	96.75	7.75	108.5	187.8	14.6	375.05	425.7	49.4	98.95	34.8	64.7	346.15	345.25	116.4	388.6
200898_s_at	267.1	23.8	26.95	25	63.5	42.5	21.9	178.45	42.2	61.4	53.4	50.05	184.4	110.7	68.65	683.75	205.8	105.35	568.15	81.8	39.2	40.1	30.65	28.6	45.55	21.7	43.5	37.1	123.65	39.1	88.4	37.65	17.85	56.2	27.75	61.3	39.55	71.6	17.5	13.9	163.1	72.65	62.9	52.5	53.5	81.75	73.3	68.15	34.55
200899_s_at	201.25	24.9	20.75	16.8	229	36.2	17.95	185.2	36	83.95	97.45	101.8	317.35	164.5	177.3	674.75	293.95	89.75	726.15	45.45	158.95	45.7	58.05	14.25	155.65	51.4	44.75	125.2	322.45	45.3	116.9	78.65	10.8	239.55	17.05	69.15	51.95	47.1	15.45	21.35	185.7	113.4	132.1	120.6	126.65	128.45	52.7	42.4	39.4
200900_s_at	156.6	14.75	15.2	13	14.55	14.6	11.05	395.8	21.3	55.55	19.85	191.75	55.3	201.5	91.05	203.5	170.15	43.9	135.6	34	13.15	20.05	16.45	9.95	15.2	18.25	11.55	13.95	11.55	14.3	13.95	10.9	14.9	15.75	15	13.55	15.45	17.85	19.2	16.75	30.1	19.35	21.3	13.1	13.55	11.6	9.45	14.85	14.25
200901_s_at	155.1	33.05	15.9	15.25	18.1	15.1	12.35	302.45	27.6	123.25	36.3	298.4	115.1	323.95	148.75	198.05	170.2	33.2	139.1	67.35	20.9	25.65	46	10.2	18.15	46.2	11.95	117.7	34.3	24.35	47.75	13.1	17.55	27.95	18	33.8	61.85	80.1	24.1	19.15	86.5	148.85	28.7	14.7	30.25	21.85	23.35	33.1	63.05
200902_at	646.6	260.45	116.95	81.95	581	131.65	38.85	1091.75	73.45	433.7	478.4	837.75	1221.4	1031.85	619.85	517.15	897.3	175.5	621.95	152.35	68.9	46.15	54	56.45	104.3	294.2	93.35	221.5	169.45	258.2	301.25	37.1	44.45	321.55	42.2	278.1	258.7	185.1	43.55	122.8	305.15	266.85	306.05	80.05	148.4	172.9	86.65	192.05	329.5
200903_s_at	1425.2	108.05	24.2	49.2	67.55	28.9	21.7	465	63.15	816.85	298.95	122.75	199.5	84.3	569.2	54.85	53.35	48.25	34.55	201.25	38.55	13.65	28.45	6.9	15.25	906.1	21.35	156.45	44.2	236.55	159	18.35	181.45	61.1	333.45	656.1	650.75	449.65	788.5	147.75	43.15	694.75	1001.6	24.3	37.55	25.3	80.75	188.15	189.65
200904_at	329.95	207.15	101.55	132.35	69.45	332.15	97.95	1057.2	294.45	134.25	103.55	1912.95	2626.95	1072.8	303.9	2047.95	2594.25	13.75	1849.7	73.6	33.05	59.2	73.85	106	41.5	53.45	183.35	328.75	17.7	25.7	359.3	21.5	481.1	243.3	132.6	13.8	49.85	87.95	308.25	2449.25	1119.3	59.35	371.55	49.4	79.45	435.8	236.2	132.75	1241.35
200905_x_at	4434.25	646.25	540.35	777.5	413.9	1364.35	264.85	8615.7	2541.5	799.2	1268.4	8233.8	7121.5	10754.15	3623.35	7161.7	16048.45	187.8	6522.7	366.45	255.75	236.45	336.1	445.15	231.1	456.3	580.5	685.95	157.1	184.7	1678.65	143.35	2158.75	1048.1	510.45	89.95	654.1	554.55	1657.85	9585.15	3524.35	1070.65	2486.65	171.75	324.15	1492.15	844.4	1007.25	3480.65
200906_s_at	7.75	73.95	6.6	5.35	6.75	6.4	4.75	6.15	5.95	29.9	6.35	6.8	6.15	7.45	7.35	6.3	7.6	5.65	5.2	19.6	5.6	5.1	6.9	4.4	6.45	6	4.75	10.6	6.35	5.35	7.5	4.5	8.95	6.7	5.05	4.95	5.55	6.65	8.3	16.8	6	7.75	8.8	5.8	5.6	5.2	5.45	5	8.05
200907_s_at	6.2	436.35	11.05	21.05	21.45	63.45	10.5	8.15	8.05	354.1	8.7	15.7	7.35	10.85	9.35	7.45	43.2	8.35	5.6	247.6	11.15	6.95	11.35	28.4	8.5	8.85	9.1	74.8	14.1	7.85	186.45	7.2	119.35	32.95	9.45	6.35	11.7	40.95	7.35	43.35	78.45	12.2	14.25	7.9	9.05	76.95	149.9	13	91.5
200908_s_at	10.4	320.9	153.25	81.9	9.15	72.45	24.3	11.15	129.9	304.05	11.55	20.2	13	22.5	11.75	9.85	14.15	10	8.45	485.05	99.1	21.7	33.95	20.7	34	11.25	22.2	841	214.85	82.15	217.7	12.5	25.7	31.05	60.7	822.8	488.05	571.85	29.95	13.7	431.05	906.05	31.6	11	17.95	117.75	327.15	209.75	99
200909_s_at	8491.7	6799.25	2655.75	1540.85	2355.55	5760.35	1496.5	8094.95	4071	5685.25	7807.05	8229.3	13417.15	8756.7	10250.6	13295.3	8691.7	6508.55	12876.6	5209.7	1710.8	965.2	2353.75	1696.45	1057.35	10161.25	1721.15	5149.7	5270.2	1246.95	5461.4	673.55	9582.65	2214.35	1378.3	6883.55	7313.1	6867.55	5561.9	12578.05	8866.6	13792	30734.35	1183.55	1413	2745.75	4231.6	3368.65	5501
200910_at	2414.65	346.1	268.35	344.55	391.9	69.75	57.2	859.2	139.55	1151.05	1292.75	546.35	925.4	392.55	1236.7	730.15	786.1	639.1	789.8	583.55	190.7	228.95	348.1	54	286.55	805.8	53.15	271.75	423.85	304.3	383.7	138.15	200.6	438.05	176.45	1407.9	1181.7	777.4	346.9	418.1	270	1421.95	1136.3	187.75	215.5	231.55	77	233.75	464
200911_s_at	1742.6	311	223.85	141.5	612.5	353.45	294.45	1435.2	183.75	100	691.5	614.4	383.55	920.6	588.45	363.45	827.95	462.6	675.7	54.15	424.95	100.65	174.1	179.1	563.55	117.15	300.85	303.2	139.75	138.35	577.35	226.8	36.5	775.9	99.3	190.75	190.8	281.8	29.95	359	449.15	332	23.25	416.55	548.8	808.15	225.15	111.7	325
200912_s_at	1901.6	1090.8	1335.2	1105.45	5755.5	1111.65	883.9	2612.5	415	1008.4	1730.2	1394.95	3340.05	2281	2933.85	3859	2858.65	1030.15	3663.85	748.45	3403.75	2298.55	4158.15	885	4926.45	2005.1	900.1	1647.5	5167.35	1678.5	2482.15	3369.1	381.35	5484.85	911.05	1242.25	2244.45	1298.25	663.55	1541	2413.8	2475.65	2596.05	5449.6	5436.8	2305.1	1680.9	1830.85	3132.15
200913_at	212.15	36.75	31.75	33	30.15	23.3	22.15	99.75	41.35	82.15	49.85	54.1	32.25	48.2	104.1	44.5	90.8	106.1	42.85	45.85	33.2	29.95	42	16	37.65	148.1	16.05	34.8	50.1	31.95	31.45	22.2	40.6	40.5	29.8	145.75	116.9	103.4	48.95	48.95	32.05	239.55	81.05	23.8	27.3	28.75	13.8	36.2	42.5
200914_x_at	252.65	40.45	43.25	34.45	212.15	36.5	21.3	121.5	19.85	130.1	239.1	37.75	214.3	206.5	367.05	46.9	193.1	16.8	64.15	38.4	15.3	12.4	22.6	29.1	39.2	166.1	17.95	63.25	26.1	63.45	13.7	13.2	44.65	27.3	29.55	13.25	83.65	14.95	96.3	68.85	15.9	20.6	115.85	24.65	33.85	77.7	17.65	50.3	44.7
200915_x_at	331.55	76.3	35.75	17.2	126.3	45.55	15.45	267.75	7.75	128	169.7	88	222.45	187.25	220.75	178.2	178.95	60.3	135.2	89.2	96.75	9.45	14.2	15.35	38.75	72.9	13.15	135.45	69.45	36.95	81.05	12.85	9.3	292.15	9.45	65.45	226.3	162.5	9.5	10.3	75	113.15	77.4	70.3	71.3	132.65	13.55	61.15	66.8
200916_at	1036.6	147.4	123.7	120.55	34.55	173.1	60.45	1513.65	348.85	1259.2	264.2	1026.95	1029	666.35	960.7	436.35	693.2	103.9	284.75	779.5	38.8	33.65	31.65	106.75	32.55	258.45	114.05	199.45	36.75	66.45	384.15	34.45	533.45	44.15	97.85	272.3	361.3	65.25	551.55	1257.25	171.2	552.3	915.8	30.2	16.55	98.65	122.45	129.1	436.75
200917_s_at	43.25	6.3	6.45	5.25	5.8	6.3	5.4	156.2	8.8	6.3	10.65	21.05	9.3	33.3	8.7	47.15	23.8	13.7	28.6	8.5	5.65	5.1	7.1	4.4	6.4	6.6	4.75	6.1	6.25	5.45	5.3	4.6	8	6.9	5.05	5.7	5.8	5.1	8.25	7.1	5.5	8	8.75	5.45	5.35	5	4.65	5.05	25.65
200918_s_at	381.25	62.65	41.4	106.25	53	31.05	18.25	688.3	101.2	193.75	163.3	236.85	210.6	331.6	309.25	256.95	361.7	75.1	344.35	56.5	30.6	34.65	29.95	23.25	35.65	150.85	23.55	114.65	19.85	68.7	103.4	21.85	75.25	56.95	58.85	219.25	76.85	92.05	345.55	210.7	121.85	88.75	86.95	33.1	34.1	64	66.8	156.8	601.5
200919_at	14.85	28.8	51.25	32.9	24.35	18.8	15.5	33.65	27.05	18.6	24.2	122	21.7	59.65	34.35	22.05	26.8	27.4	13.5	27.15	22.5	23.8	37.7	14.95	22.85	65.4	18.95	25.55	29.85	16.4	73.15	12.1	70.4	31.55	22.3	14.45	18.75	24.8	41.4	119.25	14.65	24.25	24	16.5	27.9	25	26.8	24	45
200920_s_at	922.25	704.65	315.4	425.45	152.65	261.9	59.95	2433.7	1358.75	497.35	217	2911.65	6541.55	3174.25	585.45	5630.75	4970.55	35.6	4839.65	173.1	31.9	612.9	759.05	177.45	23.8	119.75	129.4	147.25	157.7	287.25	765.4	17.2	254.15	47.4	328.2	55.6	79.2	108.45	570.2	4268.65	1293.65	367.75	789.5	23.7	40.85	447.4	378	393.2	813.9
200921_s_at	794.75	605.65	212.35	300.7	135.95	218.95	40.95	1092.2	713.65	467.05	131.3	1862.05	3350.5	1940.4	275.55	2379.35	2838.55	13.25	2220.85	137.1	18.45	563.35	376.9	44.45	13.55	70.8	35.05	60.6	87.05	398.95	776.15	8.35	238.1	48.5	190.15	47.9	72.8	45.4	192.4	1304.9	1236.1	212.3	515.15	8.3	20.05	322.15	234.4	320.9	858
200922_at	47.8	15.8	3.6	3.05	3.75	3.55	2.65	13.3	3.5	32.9	3.6	16.75	4.05	6.75	5.65	4	4.35	3.3	3.6	11.15	3.15	2.9	4	2.45	3.6	83.55	2.65	4.15	3.5	3.05	4.5	2.6	4.5	3.85	2.85	4.5	3.1	3.45	4.8	45.9	3.1	4.5	5	3.3	3.2	2.85	2.4	2.85	3.8
200923_at	10.9	506.45	180.35	454.65	43.65	80.1	55.25	6	5.45	322	27.6	8.7	5.85	11.1	25.95	59.7	6.4	8.95	54.65	120.6	56.2	51.65	57.05	64.8	53.9	223.5	103.85	273.4	12.25	19.85	73	12.65	1245.1	157.75	155.4	41.3	32.8	166.35	167.65	1067.6	67.6	25.95	101.3	55.05	60.1	165	63.7	117.55	140.45
200924_s_at	309.4	121.4	89.35	117.55	126.85	65.35	57.65	365.8	69.3	556.65	108.9	136.1	83.5	184.2	94.65	96.1	130.7	232.2	69.4	302.3	72.6	105.55	90	46.6	67.55	564.85	67.65	82.2	82.1	45	80.85	105.75	92.6	104.5	253.55	283.35	102.8	153.4	201.55	310.4	53.35	165.5	594	57.4	72.75	95.75	69.1	144.95	156.35
200925_at	3654.65	1496	689.65	1728.7	4173.85	438.85	191.1	2246.2	935.3	2694.9	2413.45	2081.8	1850.85	2167.7	3135.7	1197.15	2274.7	1620.95	851.85	1326.1	3115.2	2527.15	3319.55	423.6	4488.45	1711.5	395.7	2247.4	1821.4	1175.15	1347.9	2471.05	2153.05	4343.3	3364.5	1830.4	2930.9	1984.85	4362.95	2763.95	849.55	4064	3146.45	3474.45	4028.15	903.35	440.35	1374.9	1583.55
200926_at	12805.5	5556.35	4255.2	2770.45	3257.65	5710.05	2460.05	11514.65	5237.1	8584.1	9571	9815.7	15556.5	10964.8	14938.45	15417.9	10605.8	5691.2	11971.45	5874.45	2651.9	1469.25	3639.4	2154.45	2418.95	3414.85	2988.35	5511.8	6228.9	4485.7	6372.25	1667.7	1473.85	5804.2	2336.1	11671.55	10064.15	8131.05	2983.6	5370.5	7832.6	15888.1	12804.1	2502.5	3001.85	5620.3	6880.55	4174.9	7217.4
200927_s_at	53.6	37.75	14.2	17.5	75.5	22.1	17.8	78.5	21.85	54.6	27.1	92.7	44.55	73.65	98.2	42.25	81.6	18.25	62.85	49.55	33.5	38.45	55.5	16.45	32.95	23	21.95	24.45	42.95	26.65	40.7	18.95	15.05	71.25	20.4	18.55	33.9	27.05	15.55	28.15	21.25	38.45	30.15	37.35	60.45	20	16.5	20.05	45.2
200928_s_at	7.2	6.15	7.65	5.6	6.6	11.55	6.35	6.65	6.65	6.05	6.8	6.75	6.65	8.15	7.5	6.35	8.15	6	5.6	9.2	5.7	5.25	7.9	5.25	6.65	6.3	5.5	6.2	6.2	5.5	5	4.95	9.75	6.7	6.1	5.75	5.5	4.85	9.5	6.9	5.35	8.35	9.6	5.7	5.6	4.9	4.6	5.25	7.5
200929_at	571.65	552.65	72.3	278.3	168.4	54.7	41.3	1153.05	181.85	1019.5	95.1	254.05	286.85	319.15	266.4	176.45	552.95	102.55	164.55	335.55	109.05	43.8	61.75	41.95	56.1	451.85	68.85	216.25	60.45	141.65	217.9	38.8	87.4	259	184.3	77.75	103.25	92.85	171.45	345.2	147.2	158.7	75.8	73.25	98.75	182.35	222.45	390.25	1299.6
200930_s_at	7.5	7.75	7.75	5.9	6.45	7.25	6.65	6.6	7.3	6.55	6.25	6.85	7.1	8.25	8	6.65	7.55	6.4	5.9	13.05	5.95	5.5	7.85	6.05	6.8	7.15	6.1	6.45	6.65	5.95	5.2	5.35	10.6	7.2	5.45	6.15	5.9	5.45	9.9	7.2	5.7	8.75	12.45	5.95	5.9	5.35	5.1	5.45	7.15
200931_s_at	428.7	743.05	44.5	18.25	23.75	421.2	56.95	612.35	142.3	338.5	61.8	824.4	199.1	1182.75	494.6	157.85	974.9	6.75	186.75	648.15	25.2	20.55	10.7	153	17.85	105.95	83.85	243.3	28.45	33.8	252.5	18.55	52.85	32.7	45.2	359.2	15.9	13	18.6	240.85	95.15	18.75	59.1	43.7	22.4	252.6	121.25	65.45	60.95
200932_s_at	498.4	237.2	250.85	292.05	320.55	156.1	127.15	381.4	184.7	454.75	343.15	388	296.35	368.05	374.85	239.6	340.3	247	217	284	267.4	350.9	537.3	203.25	407.25	179.6	196.25	280.35	520.15	94.3	174.4	194.8	289.6	528.8	187.5	477.25	206.45	337.25	227.3	309.75	191.7	362.65	151.6	363.75	324.95	226.55	113.3	211.4	364.95
200933_x_at	8957.6	5513.5	5218.55	2701.9	1961.9	5358.8	2335.4	7039.3	4312.85	7255.55	7226.5	5552.2	9637.8	6365.95	11124.15	8778.35	6833.15	2938.45	8411.3	6200.35	2021.85	1068.75	2725.3	1525.6	2055.25	4728.35	2336.6	7441.05	6011.1	3582.4	5012.8	999.6	1077.35	3500.8	2326.3	5853.15	5554.95	5621.8	1496.7	3740.9	5966.2	10088.85	6136.15	2157.9	1877.4	4323.55	6389.9	5328.1	7587.45
200934_at	1007.15	42	34.8	16.65	78.1	41.4	25.9	284.55	35.9	131.05	1139.55	439.05	417.4	702.55	960.55	327.95	649.6	864.6	383.8	95	32.85	37.3	42.15	25.75	37.3	404.65	23.4	128.4	77.95	151.4	114.3	18.05	27.65	44.95	8.3	197.4	644.85	430.25	29.95	29.25	111.05	536.5	68.45	26.7	34.6	32.75	34.8	74.35	92.7
200935_at	116.65	40	26.3	25.55	27	27.4	26.55	31.3	30.95	77.9	26.9	30.85	44	16.95	36.9	21.75	24.3	26.55	14.65	105.6	25.8	21.55	31.45	22.8	27.9	41.35	23.25	118.8	24.5	30.9	34.8	20.7	41.3	27.5	32.45	185.45	44	143.2	69.9	77.15	22.25	57.85	39.2	22.55	23.55	22.8	40.75	21.1	31.75
200936_at	11946.85	2388.55	2207.2	2447.7	1210.05	2710.75	538.1	7524.4	2745.1	8663.2	9280.5	6643.25	10404.45	7985.35	9698.35	9351.4	7460.4	5333.7	7057.05	5384.25	1051.05	1231.35	2733.25	467.2	935.5	7114.75	880	4908.4	2873.8	2113	3604.8	362.35	9122.8	1775.15	2294.25	5978.15	7043.3	5826.75	6888.9	11717.5	3931.3	12207.75	20936.7	635.9	666.45	1895.05	4704.8	4749.9	5356.4
200937_s_at	4632.3	2904.45	2053.75	936.75	962.45	1719.5	788.65	4030.15	856.65	3675.4	2937.75	2496.2	5092.05	3347.3	4783	4659.05	3756.45	1116.05	4014.35	2628.6	683.15	453.35	727.55	527.1	767.05	1464.7	723.3	2713.25	2365.7	2126.35	2465.15	454.55	442.05	1207.05	617.7	4005.65	3945.75	3346.3	747.75	1048.6	2712.75	6140.85	6593.3	726.75	745.2	1912.95	3846.25	2271.15	3644.6
200938_s_at	8	6.8	8.55	6.1	7.15	7.4	6.85	7	10.1	6.75	7.15	7.35	7.35	8.6	8.5	8.2	8	6.85	6.55	12.35	6.45	5.85	9.5	5.5	7.8	7.05	5.85	6.95	6.7	6.25	5.25	5.4	11.75	7.7	7.95	6.3	6.25	5.5	10.15	7.5	5.95	9.2	10.75	6.3	6.6	5.5	4.8	5.75	7.9
200939_s_at	10.5	9.35	11.4	8.35	10.05	10.7	7.15	8.45	9.35	9	9.25	9.9	9.6	10.75	10.6	9.2	9.6	8.65	6.85	14.2	8.45	7.8	10.95	7.15	9.6	9.4	7.2	11.7	9.5	7.55	7.55	7.1	15.25	9.85	9.7	8	8.2	7.1	13.4	10.4	8.2	12.35	13.9	7.9	8.5	7.15	6.3	7.75	10.15
200940_s_at	164.8	106.9	59.75	153.55	186.25	19.8	12.75	213.75	21.3	11.3	23.55	143.4	174.65	253.45	209	206.1	41.15	10.45	136.1	35.5	127.5	291.75	233.05	8.05	159.15	156.1	14.4	121.4	252.45	20.75	127.95	82.6	258.85	190.95	170.3	23.25	110.75	8.95	125.25	262.35	106.55	204.4	274.6	146.4	167.75	99.05	22.1	39.4	125
200941_at	26.95	80.1	55.4	42.8	183.85	52.05	24.85	74.45	25.6	123.5	46.8	254.7	82.55	359.05	134.15	53.9	122.3	20.55	38.9	94.85	118.1	42.75	135.5	26.35	181.25	64.45	44.7	223.3	489.7	48.5	110.6	85.2	48.75	387.5	62.2	45.85	31.15	31.6	41.45	76.5	46.9	68.9	61.55	151.6	179.95	95.75	40.25	53.45	96.4
200942_s_at	374.3	236.65	217.05	264.2	156.35	94.75	142.4	343.8	199.4	869.1	365.4	611.95	240.9	800.05	776.65	126.35	316.05	201.35	75.25	447.05	200.05	121.95	316.6	127.1	184.2	157.8	166.1	407.55	282.1	183.85	253.7	186.6	221.75	490.65	226.2	410.9	329.75	173.9	84.15	186.95	114.4	343.4	216.45	180.2	340.7	227.8	134.55	167.6	399.6
200943_at	3010.25	318.05	205.25	163.7	409.1	169.15	119.45	1773.8	593.7	1432.55	1789.35	685.6	1721	1407.7	3036.45	2033.95	1515.3	641.9	1472.3	1185.3	172.8	92.65	74.3	104.4	120.2	1739.95	171.25	699.7	683.2	394.4	647.35	86.7	36.7	311.45	212.3	1374.15	2101.5	1777.3	119.8	589.4	711.4	3408.8	2219.4	117.95	186.9	310.35	292.8	465.85	459.45
200944_s_at	2215.95	340.15	197.1	229.55	328.5	188.2	60	2120.4	655.95	1664.6	1880	755.85	1954.05	1679.55	3475.55	1614.45	1885.5	522.5	1403.35	906.05	171.75	84.95	79.6	46.65	84.75	1542.45	140.5	956.45	711.55	445.7	769.95	78.25	51.15	365.75	181.25	1273.3	2558.2	1967.15	175.45	590.2	720	3344.1	1716.95	108.85	164.7	269.15	260.75	484.7	512.9
200945_s_at	588.5	529.15	236.15	264.8	170	152.05	40.65	752.05	122.4	610.6	567.5	429.15	447.95	597.2	669.75	294.6	579.65	50.8	348.35	729.55	83.7	62.1	143	71.4	112.35	132.65	91.6	383.8	326.75	339.4	361.3	61.6	68.65	278	205.95	328.2	145.85	165.25	147.65	204.9	279.15	216.9	163.2	116.3	142.5	261.2	296	304.75	549.75
200946_x_at	260.1	140.9	28.4	57.4	368.1	28.4	21.3	149.75	26.9	189.65	20.35	119.25	76.05	160.25	43.45	90.15	166.85	17.5	53.65	51.75	163.9	22.95	43	21.45	106.3	36.75	27.15	31.7	57.5	496.75	59.9	78.05	33.25	241.7	204.05	28.95	73.2	80.95	170.6	37.35	24.5	79.95	41.3	82.05	197.35	23.4	22.1	32.6	31.65
200947_s_at	557.1	165.7	140.2	156.95	1094.2	55.95	31	224.9	53.7	423.5	78.9	277.55	216.55	300.4	182.85	185.15	236.7	36.95	166.65	147.1	422.95	112.65	183.25	44.5	405.7	155.9	50.3	141.45	184.05	1128.7	214.15	170.85	95.05	844.15	462.5	132.5	249.15	226.65	568.45	114.6	128.5	241.4	244.9	317.05	407	110.9	68.15	133.25	150.9
200948_at	499.55	223.2	186	202.95	434.85	96.85	32.9	403.55	92.05	524.95	197	236.15	166.5	263	301.6	108.15	248.25	176.65	87.65	201.45	434.1	480.8	395.3	27.6	393.85	355.05	63.75	227.3	233.45	153.25	160.35	234.3	502.5	262.35	269.05	150.25	157.95	186.9	735.45	268.75	96.25	229.8	571.15	359.25	411.7	156.8	76.6	130.7	229.45
200949_x_at	6941.3	4901	3428.4	2247.45	1487.6	4059.4	1134.35	7349.95	3023.45	6197.05	6252.8	5004.9	10209.95	5409.25	8031.7	10097.55	6271.75	3680.5	11067.95	6080.95	1540.15	596.7	1734.65	1223.3	1162.6	3199.75	1326.1	4774.6	3312.1	2570	4424.8	657.55	2767.6	2227.7	1316.1	5770.9	5777.85	5738.2	2817.65	4894.95	5702.9	13120.35	9375.65	1307.35	1485.45	2671.8	5743.8	3164.65	4267.6
200950_at	240.95	277.25	75.1	98.25	359.1	83.3	60.65	148.05	79.45	1060.45	227	179.85	139.75	183.9	174.55	98.85	84.05	581.5	74.3	938.05	99.75	156.5	131.7	56.2	141.6	995	78.75	82.55	126.05	111.8	118.4	83.85	400.75	328.75	95.2	86.8	207.6	193.35	215.65	236.35	63.5	267.5	682.9	115.25	144.9	115.8	75.35	89.4	158.8
200951_s_at	365.3	4.2	4.3	13.4	4.5	4.25	3.2	5.65	4.2	76.05	6.55	4.5	4.55	5.65	11.5	8.1	25.2	3.95	7.8	5.4	3.75	3.45	4.75	2.9	4.3	4.2	3.2	4.1	4.3	3.65	3.55	3.05	23.85	4.55	3.35	3.85	3.7	3.4	5.55	4.8	3.7	5.4	5.8	3.9	3.8	3.35	2.75	3.85	4.5
200952_s_at	72.5	4.7	4.85	5.85	5.05	5	3.65	5.35	4.6	6.35	4.9	5.1	5.05	6.1	6.15	8.3	7.15	4.4	4.7	5.95	4.25	3.8	5.35	3.45	4.85	4.75	3.6	4.6	4.8	4.05	3.8	3.5	5.95	5.15	3.8	4.3	4.05	3.65	6.15	5.25	4.15	6	6.55	4.45	4.25	3.75	3.1	3.8	5.05
200953_s_at	3800.6	310.85	439.4	634.05	222.8	100.15	34.55	220.95	206.2	1910.85	279.45	55.65	117.6	135.55	1043.4	1381.4	1396.7	30.2	1200.8	27.15	88.25	73.05	62.1	43.3	197.05	13.65	63.7	370.1	483.4	31.6	149.5	101.1	85.85	65.15	23.95	187.05	10.5	7.2	19.55	73.1	220.35	14.9	23.45	144.6	313.95	171.6	33	285.5	204.65
200954_at	231.25	180.5	131.75	164.75	1448.65	101.4	70.1	318.05	194.45	181.7	143.65	328.6	184.9	261.75	154.25	191.95	218.95	182.8	145.3	174.05	306.5	356	305.65	57.55	303.15	153.8	66.5	153.3	234.6	142.45	155.35	149.05	261.2	380.2	264	142.8	144.7	98.65	287.4	573.75	130.55	130.6	236.5	291.05	408.6	130.1	63.85	90.45	173.25
200955_at	644.05	109.1	42.2	69.5	71.8	7.85	6.9	177.15	14.6	161.55	290.2	176.6	98.95	122.85	290.35	120.2	147.15	142.25	164.45	59.6	56.85	13.8	73.65	11.25	42.25	75.35	21	51.15	58.65	44.4	41.55	21.05	85.4	118.15	57.9	160.1	194.7	214.3	11.95	23.3	55.6	353	130.5	37.85	86.4	25.85	6.15	60.7	70.95
200956_s_at	887.6	27.55	22.65	12.6	19.35	18.9	17.3	241.45	18.75	124.7	267.45	56.75	108.9	89.55	282.45	154	125.75	146.95	112.2	90.65	17.25	24.8	31.1	12.6	18.75	225.55	26.45	18.55	42.45	28.95	54.2	18.35	21.4	19.85	13.55	111.2	130.8	297.95	23.4	29.05	17.85	206.25	51.6	19.55	15.75	17.85	37	20.85	24.5
200957_s_at	1048	88.45	83.45	84.2	73.05	81	62.65	327	91	206.9	808.2	197.4	366.6	173.3	747.6	313.35	213.7	652.2	238.25	142.95	67.25	64.75	87.95	55.2	90.55	209.35	60.05	104.5	90.85	112.55	133.05	55.25	52.2	92.35	64.25	283.25	371.9	365.3	94.8	91.15	75.9	951.55	125.4	72.95	69	83.75	53	71.5	166.5
200958_s_at	67.65	630.85	252.65	232.7	571.1	225.6	207.55	402.2	458.55	650.35	289.75	1459.05	192.8	1210.15	243.15	240.9	302.8	557.75	181	266.35	453.75	63.65	83	245.55	215.55	168.05	119.5	228	369.45	225.35	713.15	99.7	19.9	414.2	92.75	210.35	6.4	192.55	33.9	319.3	524.5	7.35	435.5	218.45	254.35	419.3	121.65	294.4	560.5
200959_at	2134.05	444.7	485.95	299.95	633.8	367.65	342	1476.95	404.35	491.65	1509.7	514.65	1040.45	1030.55	1878.15	1723.65	1136.9	653.05	1309.05	416.85	425.8	333.9	817.1	343.15	496	978.75	353.85	900.15	502.25	317.45	342.3	300.7	449.05	594.4	352.45	585.9	496.7	476.65	333.35	849.5	545.05	688.4	1255.2	437.6	420.2	414.4	426.6	331.15	513.45
200960_x_at	1669.6	842.85	417.85	580.1	1569.55	276.05	153.05	714.35	487.1	1078.05	774.85	1222.25	552.65	828.55	941	495.55	612	392.8	350.1	787.2	664.1	1096.45	1122.1	178.35	886.6	1278.9	222.2	883.8	690.2	415.65	719.5	668.8	521.2	1311.1	754.7	1034.05	801.15	655.65	861.65	1657.8	514.8	1268.3	1450.8	729.8	904.7	514.1	390.5	479.75	910.3
200961_at	118.65	46.25	17.55	21	31.15	27.45	6.5	80.45	27.2	32.45	93.35	109.35	103.25	73.4	141.3	44.25	157.05	18.05	36.65	20.4	20.15	18.5	19.2	5.85	15.75	24.1	6	27.6	19	65.5	34.5	7.2	16.05	38.65	106.9	29.55	70.1	41.9	194.45	54	38.35	87.6	71.8	21.85	22.7	8.95	5	30.1	46.1
200962_at	11.55	8.35	8.9	7.75	8.55	11.35	7.75	10.1	9.5	7.6	8.2	18.9	36.5	29.45	42.05	15	10.95	7.85	15.35	10.55	7.65	7.1	10	7.9	8.9	8.35	7.75	8.15	17.55	8.9	10.7	6.15	10.6	7.4	6.85	11.6	31.55	6.95	9.8	8.35	8.65	17.15	33.8	7.3	7.5	6.8	12.05	6.85	9.15
200963_x_at	9824.6	6808.75	5383.35	2877.45	3136.05	8198.95	2946.95	9775.45	4942.75	8940.6	8535.65	9890.8	11160.5	8956.85	12776.1	11893.8	10716.95	5221.9	10353.95	7078.05	4768.55	1312.75	4982.85	2640.7	4982.8	4860.8	3009.8	8148.95	7576.3	3730.15	6646.45	3985.4	944.1	6230.65	1630.55	9775.45	9102.8	6895.1	1474.15	4318.6	7720.9	13298.15	11563.9	4218.5	4496.9	4872.35	8023.45	6524.4	7178.75
200964_at	1552.2	420.15	453.2	343.05	606.2	55.4	84.4	764.2	220.5	785.8	428.9	863.3	673.2	1123.1	1128.75	525	606.05	257.05	543.55	678.9	334.1	374.8	491.05	86.2	528.5	1278.25	122.2	687.05	662.9	140.35	412.6	282.85	592.75	439.7	263.35	273.35	496.3	668.75	714.85	773.15	251.55	717.55	1033.4	342.55	529.8	367.1	185.35	138.75	295.75
200965_s_at	276.35	105.7	506.05	527.85	593.9	65.1	110.4	46.2	12.6	123.05	13.75	9.7	948.85	13.65	284.4	1958.8	586.05	9.85	1476.15	23.95	326.1	1636.75	2350.4	83	305.85	2458.25	90.9	529.5	797.6	31.05	370.5	193.15	483.05	684.6	190.75	16.7	54.85	10.55	51.15	434.5	404.75	263.35	52.65	255.9	405.1	357.95	447.9	203.3	292.1
200966_x_at	5335.1	6172.35	813.45	1265.95	4612.45	516.05	76.3	2498.35	1282.15	5403.8	1883.45	4235.65	1660.45	5193.75	3505.9	1892.4	2806.65	527.3	1576.05	3892.8	2766.5	2219.3	3287.15	414	2630.7	3933.2	743	2908.85	965.1	162.55	1517.85	1563.25	16532.55	5241.15	1142.55	3698.15	3154.15	2560.45	1119.35	3169.7	1192.6	2964.55	6784.55	3125.5	3058.05	672.05	803.45	1646.5	2399.6
200967_at	2013.2	1408.25	342.3	678.65	327.1	171.05	78.95	3458.55	526.45	3106.65	666.8	1176.5	1264.9	1559.75	1950.65	1010	1939.65	236.75	1025.15	2372.25	137.55	221.15	126.9	50.85	145.4	1255.25	124.55	1523	315.2	617.85	1493.5	43.1	1377.1	501.05	437.75	842.05	655.5	349.6	4922.4	2315.55	638.7	931.25	610.25	131.3	111.6	658.55	585.35	1399.35	1580.9
200968_s_at	2028.05	910.9	172.1	464.85	104.75	15.4	23.4	3389.15	159.2	2127.25	362.35	914.25	1014.25	865.5	1490.6	841.9	1206.75	34.8	692.1	1444.9	119.7	69.45	143	20.4	99.65	709.7	63.4	1348.75	197.25	314.5	919.7	16.9	559.6	303.7	235.65	549.85	414.75	238	3012.3	1375.95	419.3	959.1	310.3	79	73.8	394.45	362.6	658	918.3
200969_at	459.7	22.65	106.75	74.1	220.95	30.15	27.45	825.75	31.05	213	286.9	583	504.9	766.35	844.85	359.35	622.8	52.55	276.75	47.45	53.45	15.4	25.7	36.65	32.45	176.65	27.9	73.55	40.3	64.2	55.8	20.2	34.3	98.55	19.75	80.2	131.65	67.55	31.45	55.5	68.45	133.95	83.1	27.9	40.2	58.5	86.2	207.2	303.4
200970_s_at	290.2	105.3	158.2	177.9	282.7	40.7	23.95	865.75	104.65	383.25	256.95	440.15	336	803.4	621.6	166.85	623.35	76.15	201.45	119.55	73.8	48.5	50.65	14.8	43.95	240.2	26.75	71.8	67.65	186.6	183.7	38.55	25	134.95	78.4	159.45	203.7	134.05	110.9	141.4	133.6	300.4	302.25	47.4	81.75	78.2	97.35	273.65	346.6
200971_s_at	2036.95	208.55	277.75	427.65	198	78.05	41	2449.2	692.35	1089.45	1110.65	2224.25	1916.9	2618.4	1698.9	1538.4	1432.05	351.5	1217.9	329.85	42.15	122.1	40.25	26.15	24.5	806.9	22.7	162.4	47.8	379.85	462.15	28.6	238.5	91.9	193.05	390.3	725.35	407.45	1239	1668.85	624.65	910.1	1625.75	27.8	67.5	196.45	240.55	656.25	952.55
200972_at	106.8	1131.65	200.95	232.55	1343.5	88.2	63.05	460.5	95.5	349.9	104.95	106.35	535.1	120.85	399.2	38.9	166.6	26.25	58.2	376.25	652.45	307.55	396.8	83.55	551.75	308.6	159.4	616.5	566.4	117.7	553.35	341.05	81.8	1429.1	277.55	187.9	143	199.75	52.8	774.5	235.15	238.45	338.15	479.65	737.6	513.1	134.15	405.6	865.75
200973_s_at	98.9	526.55	27.4	61.45	507.75	9	17.65	303.1	40.9	158.3	43.75	74.25	267.75	59.95	144.55	20	101.85	15.4	23.7	258.3	193.25	79.15	162.8	22.5	124	123.85	36.2	141.9	222.95	58.3	247.25	85.45	33.95	379.3	104	45.75	48	89	14.1	539.75	71.55	109.7	100.7	82.1	248.7	94.7	34.75	96.4	553.4
200974_at	141.4	1285.4	311.2	680.5	161.65	6101.3	559.5	20.85	59.6	85.05	16.05	49.05	33.4	51	26.3	21.3	43.95	20.15	39.85	1931.25	123.65	129.55	174.25	964.4	100.25	103.55	451.4	855.7	56.45	152.55	2643.9	39.1	2184.55	566.9	389.4	19	17.95	13.7	632.45	1775.2	1364.5	31.45	88.5	84.45	219.75	680.05	2704.75	547.3	233.4
200975_at	377.15	71.1	45.4	203.3	652.9	90.8	42.05	602.95	336.45	212.25	339.45	1722.4	314.95	1985.55	695.55	409.25	443.45	55.5	239.45	108.75	443.25	103.8	276.35	67.3	191.35	72.45	120.3	136.55	133.9	92.55	232.8	175.05	58.3	544.95	108.7	450.35	312.7	188.95	45.75	500.45	299.4	232.5	278	260.25	324.8	213.85	64.8	70.75	264.3
200976_s_at	859.65	275.7	432.3	152.65	318.5	245.05	116.4	1184.45	60.55	521.1	334	1151.2	893	801.35	607.65	786.45	1589.5	772.8	759.1	428.65	217.75	61.15	167.95	79.25	497.45	166.3	107.45	513.35	273.2	165.85	246.2	227.7	95.3	668.25	56.45	325.05	204.65	135.25	43.6	105.3	165.35	154.15	336.7	512.05	522.4	365.3	248.15	335.2	728.2
200977_s_at	722.7	117.2	209.75	81.55	399.2	50.85	50.2	919.15	12.85	266.25	525.55	1095.15	772.7	1072.65	765.55	802	1213.95	716.8	738.7	354.55	142.2	8.55	28.4	28.45	152.9	376.7	38.35	194.65	215.4	62.05	198.3	89.25	17.75	382.5	14	261.8	204.05	83.85	15.45	16.95	212.7	118.05	540.4	130.55	227.35	125	75.45	171.7	321.95
200978_at	2373.75	1048.25	317.9	502.1	2516.85	105.85	68.9	839.35	142.45	713.15	690.8	618.1	792.2	751.65	1089.8	557.65	748.1	405.25	510.6	417.6	1706.25	511.55	977.1	217.55	2689	341.85	327.9	451.75	696.4	222.1	264.15	2080.05	713.25	3005.05	594.15	570.5	945.9	855.25	103.25	227.95	272.15	926.35	658.55	2266.25	2833	228.55	84.15	103.45	393.35
200979_at	10.15	8.9	4.95	4	14.15	4.7	3.5	5.75	4.55	4.4	12.4	5.55	5.45	8.7	8	5.25	8.85	5.35	5.25	6.15	4.5	4.05	5.35	3.2	4.8	6.1	3.65	4.6	4.5	4.3	3.8	3.5	6.1	7.15	4.25	4.1	14.7	3.65	5.85	4.9	4.35	12.55	6.85	4.15	5.2	3.55	3.1	3.7	4.75
200980_s_at	883.45	151.55	24.3	25.7	98.05	15.7	9.75	160.7	66.15	118.55	488.35	115.25	73.6	85.9	312.95	168.95	203.9	237.7	161.85	50.55	52.9	29.1	31.95	11.55	59.4	177.95	12.7	123.05	45.75	54.3	90.45	30.4	386.05	104.6	73.55	102.05	460.8	181.05	19	28.65	50.55	386.85	240.7	49.6	56.4	18.45	10.7	53.7	31.9
200981_x_at	4371.3	3134.6	2899.3	2761.25	8510.15	1286.15	498.45	5865.65	1314.9	2761	2736.85	3310.05	4605.7	3529.65	3877.85	3278.1	3802.85	3599.95	3011.15	2936.9	1381.25	5834.65	7813.3	1028.35	6639.8	3723.6	997.6	10012.1	6220.95	1651.65	3417.75	5371.5	5205.7	11964.05	1028.95	776.1	1894.75	4426.8	1583.15	3798.1	2364.45	3531.5	4276.35	5975.6	6280.45	1954.5	878.35	1542.3	11175.85
200982_s_at	1182.9	584.9	78.05	131.9	115.45	79.2	63.5	463.15	231.5	76.05	34.3	345.65	1240.5	546.5	200.8	664.6	1427.75	13.8	684.85	312.05	170	121.45	89.25	81.7	208.75	760.1	96.25	107.15	64.7	69.3	199.7	104	487.95	328.9	92.25	41.05	37.15	136.1	623.8	295.6	220.5	47.6	449.45	200.3	109.45	76.05	123.65	69.5	206.3
200983_x_at	215.5	616.75	55.85	154.4	64.6	181.9	79.05	93.4	295.7	1317.25	193.6	9.75	27.4	9.5	100.7	11.65	32.5	618.75	11.55	1544.2	85.5	104.8	117.95	124	60.55	26.5	349.7	267.8	30.6	63.3	414.8	48.85	59.55	186.2	274.5	37.6	5	22.2	66.45	311	170	12.85	13.6	44.65	122.7	301.7	103.15	129.35	475.9
200984_s_at	213.3	582.05	51.3	151.7	171.7	115.45	98.8	41.25	113.85	1151.95	104.15	14.85	23.6	19.4	80.45	23.1	25.05	454.65	13.75	1841.15	160.25	99.9	111.85	128.45	98.9	53.15	379.55	181.1	54.85	68.55	450.8	52.45	15.4	367.05	184.65	31.25	11.45	22.6	20.35	227.15	133.5	21.95	18.35	62.75	147.1	575.1	139.45	133.65	592.25
200985_s_at	299.5	1146.3	183.15	249.1	591.85	198.85	179.35	71.45	211	1470.35	218.5	6.5	47.4	8.55	195.6	18.8	32.5	553.8	11.75	3106.65	344.7	115.85	340.9	318.15	242.35	170.45	655.25	556.65	82.4	115.85	700.15	132.5	64.6	1022.55	348.25	33.55	4.7	56.1	15.45	706.9	281.3	10.15	7.85	182.65	447.3	1176.45	209.95	246.65	755.9
200986_at	22.85	2425.7	128.1	169.8	46.1	590	630.65	65.1	40.05	18.15	46.2	33	24.55	16.5	58.5	22.5	6.55	14.4	12.7	64.6	40	37	51.8	475.8	43.4	22.95	364.4	425.35	43.5	701.9	872.45	33.75	471.9	52	126.2	28.15	23.5	20.5	8313.45	2655.35	438	43.65	42.85	31.9	39.85	572.95	1619.85	190.05	914.95
200987_x_at	66.95	4.65	4.45	3.7	4.7	4.4	3.25	11.15	4.4	43.2	14.9	4.75	4.7	9.5	12.5	4.8	6.75	4.15	4.4	5.45	3.9	3.8	5	3	4.55	4.85	3.25	4.3	4.3	3.8	3.6	3.25	6.2	4.75	3.65	4.05	7.15	4.9	5.75	5.35	3.75	12.35	6.05	4.05	4.25	3.45	2.9	3.5	4.95
200988_s_at	10.9	6.95	8.35	6.05	8.7	7.55	5.55	9.1	8.25	7.35	10.95	16.65	12.2	10.2	11.25	9.05	9.05	7.5	9.35	10.65	7.1	6.1	8.7	5.25	8.15	7.85	5.7	9.1	7.15	6.3	5.7	5.35	9.65	7.3	6.2	6.55	8.4	11.5	10.55	8.1	6.1	10.55	10.45	6.5	6.8	5.7	5.6	5.8	7.85
200989_at	544.15	716.55	845.6	439.95	302.05	179.1	50.05	682.25	112.8	2268.2	518.9	770.75	754.25	1184.35	552.15	487.8	392.65	84.15	384.95	1095.2	144.25	90.85	109.7	190.25	111.65	205.4	114.9	237.3	480.35	161	1096.2	42.55	22.15	342.65	49.2	35.2	735.8	202.1	25.05	57.95	478.2	314.3	520.9	99.55	150.9	266	319.45	77.55	743.85
200990_at	2006.45	194.5	177.9	157.4	218.6	65.05	45.2	744.6	178.6	459.15	875.65	411.35	607.7	386.35	1705.05	735.9	531.3	257.8	664.6	413.55	98.65	231.3	307.4	30.5	148.15	2052.45	57.6	356.1	428.8	226.5	396.35	60.2	536.25	182.95	137.85	831.5	529.3	1313.2	494.3	640.4	291.8	1104.65	1240.95	97.4	113.75	144.05	108.75	246.35	299.05
200991_s_at	353.75	127.2	57.4	63.85	91.55	19.75	14.15	547.85	79.1	140.15	109.85	449.35	362.2	620.05	202.9	206.85	382.5	75	231	122.5	42.55	69.55	140.05	15	38.55	191.25	16.2	90.8	19.3	26.45	94.2	36.7	499.1	116.75	47.7	56.25	55.1	79.45	399.75	449.8	80.35	112.05	113.3	45.45	80.65	36.2	20.8	46.2	54.45
200992_at	92.75	140.2	32.6	26.5	92.25	36.3	26.75	81.85	19.9	209.75	160.35	59.95	72.8	60.75	216.65	126.95	46.4	33.45	119.7	110.2	30.6	29.7	39.3	16.55	75.35	367	24.05	59.3	170.8	92.65	116.45	65.5	15.25	107.7	14.1	280.65	302	150.4	12	19.9	43.35	224.55	403.45	48.6	73.75	49.4	46.45	85.15	98.05
200993_at	28.8	20	14.95	10.75	74	13.9	6.75	29.55	10.55	96.6	62	20.35	28.55	67.3	209.15	37.2	20.1	9.95	47.1	33.05	23.55	18.65	14.05	6.05	19.15	242.7	6.55	46.45	90.1	38.6	48.35	13.2	13.4	25.9	7.45	90.15	110.65	47.05	13.6	8.9	19.75	117.45	191.4	12.7	28.3	7.85	16.1	16.4	28.45
200994_at	100.1	99.1	69.75	73.5	282.8	51.8	57.55	92.65	43.25	242.35	260.95	64.35	83.45	145.8	516.9	101.75	114.65	41.3	107.15	89.35	102.15	58.8	91.95	42.5	127.2	609.4	44.4	147.55	314.05	109.35	169.1	72.1	19.4	151.4	40.65	347.8	384.35	168.7	49.15	35.9	103.7	295.15	858.9	134.75	133.6	62.65	59.8	162.4	133.2
200995_at	17.8	13.45	14.8	11.05	23.45	17.6	12.1	14.3	12.45	13.1	73.65	12	15.05	14.1	65.5	14.55	17.05	11.85	17.3	13.4	12.75	10.4	22.4	9.7	14.25	92.25	9.7	13.8	42.4	14.95	14.05	10.25	17.2	26.9	10.4	33	29.45	12.85	17.45	11	12.45	20.45	19.75	17.55	13.35	9.8	9.2	10.6	14.6
200996_at	2226.65	145.85	94.5	98.4	399.25	75.9	21.35	1657.85	248.55	759.6	595.6	1311.2	1752.55	1422.45	1207.85	1304.35	3541.8	1080.4	1361.35	585.8	76.1	74.25	70.65	18.75	65.5	384.75	22	60.9	299.4	196.65	277.45	38.8	23.8	176.7	27.75	249.4	239.8	295.25	27.3	25.45	359.05	736.25	454.1	47.55	117.75	41.8	44.4	223.75	183.2
200997_at	381.35	102	91.55	90.6	79.65	20.45	26	362.05	71.2	185.1	240.55	310.2	368.15	608.1	553.4	346.3	464.2	168.45	396.75	102	39.4	136.5	176	17.9	47.35	111.45	13.8	79.85	183.75	55.2	124	25.45	193.55	91.45	84.3	102.85	87.4	157.4	130.65	194.5	103.4	170.75	142	64.4	53.55	39.8	23.1	67.3	140.55
200998_s_at	155.1	219.7	31.8	69.9	45.1	42.25	16.5	85.95	145.85	476.2	10.55	384.2	91.25	836.05	10.55	26.55	40.4	10.8	12.7	763.7	9.8	36.4	36.05	17.95	12.65	75.2	14.15	99.2	45.45	50.5	211.6	12.25	63.6	46.35	14.45	8.3	8.05	12.25	128.75	205.5	24.05	11.6	41.35	32.3	10.15	29.95	59.25	50.4	72.7
200999_s_at	934.15	835.45	466.5	176.15	143.25	151.1	81.85	874.65	471.35	2596.2	138.55	2267.05	524.5	6271.75	88.05	78.35	185.1	12.55	70.9	5367.1	45	81.5	148.05	101.95	127.35	159.85	85.1	483.55	263.5	170.5	726.3	78.35	123.55	251.85	82.35	55.3	27.5	62.2	196.85	400.6	242.05	44.5	171.55	74.85	124.55	181	268.7	581.95	747.2
201000_at	1682.1	350.25	189.95	171.15	447.7	69.3	62.9	364.2	219.45	582.5	772.55	101.2	139.35	162.8	596.2	250.15	262.15	289.8	239.9	230.9	481.6	371.05	692.5	109.45	671.6	353.95	88.8	454.1	293.45	191.25	299.45	319.95	167.25	790.5	179.75	1722.85	823.75	738.7	579.2	452.9	222.85	1023.75	2487	581.75	569.1	267.55	85.3	256.55	388.95
201001_s_at	364.1	53.6	19.05	32.75	23.25	22.95	16.9	217.1	46.4	174.45	270.3	117.5	110.05	217.35	137	83.05	210.55	271.15	81.75	60.6	17.15	36.9	24.3	16.05	30.8	25.95	17.2	17.75	19.5	32.45	16.4	16.3	28.45	20.6	27.3	25.45	30.45	71.4	30.1	18.75	20.1	38.35	47.85	19.75	22.35	15.95	15.3	32.15	39.45
201002_s_at	783.45	272.1	112.15	175.15	227.95	41.15	32.8	432.55	224.5	329.95	532.55	509.6	434.65	463.05	303.95	657.4	692.5	1075.15	602.85	346.15	125.85	248.9	164	23.2	226.95	251.35	79.7	210.6	205.05	192.2	146.05	137	116.5	227.5	139.55	210.7	210.7	349.55	93.05	221.7	188	335.5	239.45	152.1	247.3	126.3	51.9	144.25	278.85
201003_x_at	216.85	51.65	27.75	62.05	30.25	26.9	18.35	314.45	82.45	253.15	55.75	425.55	83.4	820.65	184	65.6	206.55	20.15	62.85	60.25	20.1	26.75	30.6	16.05	26.55	60.95	20.15	100.85	27.35	26.55	58.55	17	74.1	32.75	37.3	132.3	34.55	31.05	94.7	255.25	71.05	24.35	45.3	11.45	18.55	43.2	19.3	52.1	40.8
201004_at	781.7	765.6	524.15	930.7	280.1	270.35	63.7	2968.65	1239.1	1107.4	854.6	1253.15	1549.45	1181.45	1711.9	1075.1	1751.95	365.35	1090.6	873.05	251.7	266.35	265.45	61.4	149.05	1220.75	116.15	856.15	273.75	438.4	946.75	79.55	2664.9	509.05	378.25	542.95	527.55	561.25	3609.05	1687.4	1898.2	1108.25	993.95	150.2	201.55	308.75	505.8	2695.05	2612.35
201005_at	328.9	72.35	222.75	246	321.7	203.9	132.55	15.4	29.35	1549.35	29.9	90.3	33.85	8.05	108.45	8.05	8.55	9.3	7.3	175	262.45	50.65	57.65	183.3	88.75	3922.15	421.3	501.45	16.6	13.15	562.35	18.95	159.95	596.7	210.2	22.35	6.85	13.95	79.05	1593.6	151.4	8.7	11.2	160.55	302.55	1584.8	66.7	383.4	154.05
201006_at	5.65	4.65	7	4	5.1	4.7	3.45	4.3	4.8	4.7	5.9	4.95	5.05	5.95	6	4.9	5.3	9.65	4.05	6.1	4.6	3.85	5.45	3.25	4.85	5.15	3.7	4.6	4.8	5.1	4.05	3.5	12.25	5.15	3.9	6	4.2	3.8	6.5	5.15	3.65	5.95	5.8	4.6	4.3	3.75	3.1	3.85	5.1
201007_at	666.65	772.8	496.95	438.9	458.95	127.3	96.65	459	204.6	525.9	663.6	827.2	394.8	931.65	887.85	320.4	385.6	730.4	300.85	217.8	307.75	209.2	341.2	146.85	450.2	273.15	160.5	394.25	138.05	398.05	330.1	178.6	852.8	902.3	408.6	399.15	213.15	107.5	275.5	261.05	263.1	199.4	309.25	226	414.2	362.35	253.65	195.65	409.55
201008_s_at	154.1	175.1	70.75	363.75	68	393.4	159.4	2021.9	949.8	18.65	273.55	1773.5	2845.05	1654.55	752.9	4201.4	5174.4	398.7	3095.8	139.9	51.6	51.55	65	77.75	53.25	67.95	127.95	736.5	65.75	60.6	518.45	44.25	160.65	67.2	437.8	98.4	55.9	55.2	113.3	1268.95	415.15	23.25	29.5	60.05	61.8	389.65	629.3	145.05	70.9
201009_s_at	205.6	558.85	274.3	1259.05	49.35	1598.8	664.55	1739.9	2143.8	11.15	269.7	3290.5	3748.95	1685.85	588.4	4382.6	5070.05	679.2	3980.5	300	47.95	82.4	126	457.6	49.4	180.1	845.15	2802.65	126.95	85.1	1598.5	8.65	602.6	163.15	1059.35	662.35	82.85	181.25	545.9	3218.35	1393.75	88.85	293.3	103.15	96	1394.35	1333.85	658.35	439.7
201010_s_at	405.5	833.7	355.95	1167.45	148.9	1800.75	1228.3	1816.5	2122.95	15.7	428.15	4322	4247.9	2051.65	851.1	6048.05	5673	875.8	4787.1	295.75	157.35	79.75	64.65	560.45	119.05	354.1	797.65	2446.7	264.9	228.8	2379.8	44.8	870.8	370.65	1373	1481.15	256.85	246.25	558.95	4723.05	2371.4	120.2	490.45	118.2	99.2	1995.4	1546.65	834.5	1213.05
201011_at	358.6	184.25	50.85	122.85	67.9	19.55	18.5	850	134.25	463.2	134.75	245.5	184	294.5	248.95	163	273.9	131.65	124.75	199.9	51.55	62.25	69	11.95	38.1	339.05	19.8	111.65	51	100.2	163.9	14.55	173.15	95.3	120.6	175.85	136.6	112.5	687.8	703.1	138.5	199.55	88.6	53.8	29.9	92.5	63.65	225.5	288.1
201012_at	60.6	2757.3	31.1	22.7	20.4	138.25	123.85	295.95	188.4	3153.2	82.45	2859.4	24.4	3871.65	759.3	441.5	1155.4	12.2	483.4	2223.15	43.5	9.4	14.9	631.8	17.7	18.7	196.6	616.65	17.1	10.3	561.05	12.85	22.45	94.75	12.1	1692.75	9.4	369.9	21.05	109.15	264.5	17.35	19.4	15.55	14.1	300.8	90.5	25	84.2
201013_s_at	1267.5	27.15	21.85	41.8	62.95	8.95	6.45	110.55	27.9	221.6	445.05	12.45	48.2	38.05	641.95	43.85	31.45	63.55	35	66.05	16.9	22.25	31.25	6	21.05	168.2	6.45	13.5	27.5	95.25	43.9	8.3	10.8	85.5	17.5	196.95	613.75	472.9	19.6	10.35	13.9	479.55	371.55	23.65	33.9	14.05	9.95	47.35	39.3
201014_s_at	1479.45	14.4	9.2	6.75	7.35	7.35	6.3	107.35	8	197.65	407.3	9.1	37.65	11.35	353.8	34.15	11.7	127.45	13.9	59.05	6	5.05	9.1	8.45	8.2	88.2	7.05	7.75	6.1	34.1	9.7	6.5	9.55	8.35	6.6	134.45	449.6	242.6	9	6.45	5.7	304.7	221.7	5.55	7.2	6.35	6.55	8.7	10.45
201015_s_at	365.15	10.9	15.5	25.75	20.25	18.7	25.8	74.05	14.6	1086.65	24.75	57.4	97.9	32.7	116.05	11.1	18.45	9.1	8.9	68.05	14.95	34.75	45.85	9.55	29.85	249.9	20	141.3	62.85	24.35	226.75	12.25	549.35	14.6	311.7	213.8	16.25	12.95	372.5	290.75	40.05	18.85	39.3	17.65	18	29.4	17.2	166.1	54.8
201016_at	948.55	130.7	33.25	20.85	63.4	40.65	35	156.4	35.05	474.2	498.65	73.8	251.8	142.85	283.45	40.6	61.65	30.8	72.95	109.4	17.1	14.3	32.55	24.95	20.05	231.35	27.75	32.25	16.4	115.05	44.9	16.25	32.7	25.05	20.8	97.3	183.25	54.1	31.4	18.8	19.3	147.65	76.1	14.1	24.4	17.25	63.3	43.4	48.65
201017_at	264.2	28.85	34.1	23.45	121.35	45.55	12.2	61.55	15.9	102.35	172.1	48.8	153.8	139.1	175.1	80.1	51.35	38.1	107.55	44.15	28.25	56.7	95.2	19.7	49.45	44.65	14.1	22.2	67.45	46.85	32.25	15.55	11.3	56.5	17.35	31	33.7	20.75	28.9	7	24.3	60.9	31.75	99.15	88.1	22.7	48	20.85	27.6
201018_at	97.05	5.3	5.7	4.5	98.15	5.7	4.45	15.9	5.3	6.15	10.45	5.7	45.4	22.75	17.45	11.3	9.4	6.25	11.55	6.5	20.9	17.5	46.25	4.1	18.25	21.8	4.25	5.35	72.55	7.75	9.55	15.6	6.6	44.85	4.3	6.85	5.7	7.35	6.7	4.85	4.9	7.2	7.5	19.45	58.6	4.95	7.35	4.35	5.95
201019_s_at	835.4	199.35	114.9	124.55	291	74.55	36.65	177.75	88.35	555.05	463.5	112.4	291.55	267.5	270.55	81.15	132.1	128.35	175.9	179.25	59.55	113.6	123.7	39	148.65	863.55	39.85	119.35	142.6	180.15	91.4	89.95	28.2	128.85	69.9	130.2	168.5	123.75	95	114.45	78.4	350.85	176.75	122.4	155.7	123.3	154.05	167	326.7
201020_at	385.15	68	46.6	52.85	5490.9	49.8	40.05	74.15	245.1	241.95	183.2	113.25	64.4	115.4	93.9	63.35	62.6	499.25	41.35	316.65	555	935.85	900.05	144.3	1626.4	140.4	267.2	49.55	1272.65	196.15	144.25	972.65	66.85	1511.7	30.8	151.35	84.35	108.25	30.45	557.65	49.4	219.75	68.5	1238.7	2945.95	117.25	31.6	71.15	528.8
201021_s_at	647.4	1682.95	362.3	695.4	2678.1	811.45	314.45	437.65	114.65	2124.55	267.15	225.6	137.25	126.35	277.45	181.65	776.6	33.2	191.3	1749.7	384.75	802.45	768.15	470	567.2	1776.35	413.05	635.6	1100.55	214.8	934.85	533.85	2235.5	942.65	548.05	167.95	291.3	192.75	689.3	2124.85	298.6	114.3	330.3	455.15	991.65	432.3	647.55	530.5	1401.8
201022_s_at	619.65	2166.5	646.85	791.8	3044.4	2203.15	405.35	778.95	51.25	2349.45	622.8	320.1	214.15	280.05	829.15	318.55	1318.15	14.05	314.75	1486.6	777.4	791.25	1034.05	750.75	974.45	1473.05	532.4	1318.95	1807.95	165.35	1375.1	792.95	963.15	2371.95	667.25	169.7	411.45	177.85	398.25	2390.3	534.2	158.25	213.65	1052.65	1758.35	818.9	929.5	733.3	1759.75
201023_at	400.65	38.7	21.35	20.55	213.2	51.2	27	389.85	13.6	124.45	129.9	199.15	770.85	241.15	419.3	385.05	520.8	94.85	374.45	52.7	69.55	60.2	32.15	6.65	49.7	218.05	18.65	50.2	146.2	66	127.25	40.85	20	155.8	18.4	86.25	201.2	118.45	10.8	30.45	156.7	296.7	189.45	49.8	78.45	88.45	34.8	131.35	75.6
201024_x_at	1452.35	288.9	505.35	132.25	201.7	301.85	166.75	554.85	166.3	592.35	1500.45	301.5	413.25	362.3	1037.5	766.75	537.85	473.4	749.8	350.9	126.4	130.25	203.75	185.65	631.65	388.25	173.45	224.45	132.6	192.95	138.1	121.5	196.45	573.15	120.05	332.15	306.65	192.3	173.7	91.05	163.3	247.8	480.3	341.95	301.65	561.5	164.2	678	953.3
201025_at	32.6	12.2	13.25	10.1	13.6	15.55	9.8	13.45	12.15	14.35	26.1	13.3	13.25	16.35	22.45	13.85	15.65	13.15	12.35	17.2	11.9	9.7	14.05	13.9	13	12.6	10.55	13.4	12.3	12.2	10.4	10.85	16.3	13.7	9.95	13.95	50.85	11.35	16.6	12.7	10.5	19.15	18.35	11.45	10.7	12.6	8.9	10.75	21.1
201026_at	5.5	4.35	3.65	2.9	3.65	3.45	2.65	3.8	3.4	3.6	3.5	3.7	3.75	4.55	4.45	3.9	4.25	3.25	3.4	4.45	3.15	2.8	3.95	2.45	3.55	3.55	2.6	4.2	3.45	2.95	2.9	2.55	4.4	3.85	2.75	3.15	3.1	2.8	4.55	3.8	3	4.4	4.85	3.25	3.15	2.8	2.3	2.9	3.7
201027_s_at	134.95	60.25	58.5	30.35	30.75	45.85	29.95	43.15	39.9	94.25	90.25	37.55	35.65	50.85	62.9	45.85	45.25	45.8	37.65	100.85	47.1	38.65	54.8	36.55	48.9	36.6	50.8	47.6	48.5	54.9	67.65	30.25	38.35	48.55	26.7	122.85	109.3	72.15	38.75	20.7	53.35	138.25	66.05	55.55	60.1	90	43.45	41.65	61.9
201028_s_at	245.3	927	81.5	125.2	88.2	232.75	57.75	837.4	93	342.25	123	485.1	160.05	403.6	438	534.15	1319.15	184.1	589.15	985.4	102.55	46.8	107.8	74.65	54.85	128.6	121.65	223.35	22.6	123.8	307.65	38.4	429.45	204.75	57.5	36.45	58.35	841.55	546.7	1250.85	220.15	26.85	24.6	67	45.05	473.6	199.5	191.55	1774
201029_s_at	907.65	2537.95	333.25	825.5	595.45	679.05	359.8	1986.15	404.8	1218.25	733	1579.5	942.7	1296.2	1671.45	1566.4	3114.4	489.35	1722.45	2434.25	391.35	406.2	292.9	437.95	123.6	571.3	422.6	1354.55	281.5	433.4	1118.9	80.4	1347.55	1293.35	241.3	170.65	294	2314.3	1930.05	2970.8	1170.25	128.15	34.55	88.75	227.85	2013.45	574.4	764.9	3457.35
201030_x_at	4923.25	2018.25	769.7	505.05	2048.25	332.3	246.8	1682.3	449.75	3495.2	2191.2	591.1	1257.55	911.65	3817.05	3289.85	1119.35	381.6	2539.3	1212.8	1534.8	413.4	676.7	275.5	2117.4	1089	364.2	1025.5	1122.85	369.25	1037.75	874.15	198.6	3712.2	1791.65	2075.15	2974.85	2893.85	15.6	350.9	913.4	2996	3814.2	1475.4	1651.25	930.5	583.7	624.25	711.25
201031_s_at	1319.3	240.05	316.95	215.45	458	221.35	120	834.7	330.35	692.6	1164.2	647.85	851.85	1200.4	1391.85	2112.4	1052.3	821.55	2132.4	537.75	188.35	181.55	232.7	129.3	184.85	1096.35	144.7	536.2	835.3	470.15	734.7	54.45	20.75	431.15	126.05	563.5	749.9	1091	65.8	230.8	1234.6	982.8	693.05	164.05	193.35	404.8	269.2	341.1	686.55
201032_at	245.8	145.2	78.4	124.5	780.25	37.95	12.55	280.8	55.65	433.6	101.65	369.3	775.9	280.9	142.2	261.2	458.4	24.05	275.95	67.45	753.9	214.7	277.3	23.15	405.6	91.4	26.55	104.35	503.45	11.5	93.75	157.95	138	1116.7	101.4	19.9	69.55	72.4	197.6	292.3	143.05	146.95	146.95	384.5	354.05	91.2	12.85	88.3	97.4
201033_x_at	11821.35	8025	4342.5	5121.4	1536.75	3689.8	1140.05	8236	5377.45	10659.6	7906.45	4845.8	8406.6	5757.85	10533.35	8155.3	5359.95	5822.25	6954.9	8042.35	1094.3	962.8	1359.55	981.45	818.2	9857.8	1567.4	7671.45	6103.95	4934.05	7298.95	451	8833.5	1944.15	2647.5	12897.85	10235.1	10283.95	12258.5	8082.7	5714.2	16843.5	13566.1	810	939.9	1857.45	5764.9	6469.5	8527.7
201034_at	515.7	437.55	9.2	7.25	1410.6	134.2	157.15	731.45	17.1	58.6	276.15	666.75	1213.35	1290.25	406.6	2057.45	2065.55	6.9	2141.8	483.2	577.15	83.6	179.95	133.05	264.85	133.5	226.4	269.7	280.75	153.35	378.65	156.45	9.55	923.25	35.35	77.05	415.1	188.15	8.25	6.95	537.65	480.6	369.45	287.75	590.45	964.9	34.5	228	91.25
201035_s_at	241.05	249.1	40.8	32.35	39.65	40.05	32.15	50.1	38.7	37.65	148.6	25.8	36.4	28.65	86.35	42.1	41.3	37.9	37.3	76.1	40.8	31.2	33.9	27.1	39.05	42.8	30.35	37.35	38.85	49.85	37.2	23.9	132	41.2	61.55	37.4	166.1	147.45	263.5	41.15	32.25	134.4	159.25	33.35	34.7	27.3	26.1	26.3	209.95
201036_s_at	252.85	405.25	28.8	46.6	37.7	28	16.55	40.15	21.05	40.3	171.3	17.75	51.65	41.7	205.75	18.05	46.95	51.2	23.95	31.3	22.5	14.7	17.45	15.2	17.65	33.6	16.9	45.35	22.75	63.5	39.05	16.15	194.15	40.6	273.35	19.25	215.8	209.45	204.5	41.65	24.6	182	104.75	13.8	22.8	37	14.3	19.7	198.7
201037_at	738.95	32.35	17.75	7.4	386.3	27.75	8.75	174.55	11.6	728.7	18.85	39	90.6	44.2	281.9	131.85	117.1	37	155.4	471.7	116	138.75	230.55	50.3	226.05	131.15	78.75	185.1	212.65	4.8	49.55	213.95	192.25	424.8	29.8	94.8	102.15	177.9	15.2	78.7	44.45	34.75	182.25	242.75	203	25.3	14.8	49.15	78.9
201038_s_at	116.45	12.9	21	13.5	32.25	20.1	15.6	73.2	25.6	19.4	146.2	61.4	68.55	102.15	85.7	35.55	69.65	28.5	39.2	20.45	21	17.5	26.4	14.15	20.85	18.4	16	22.35	20.9	17.4	17.95	14.85	12.3	22.35	15.95	23.15	57.15	36.35	14.75	16.65	16.9	52.5	30.8	17.05	17.2	14.85	12.95	15.4	18.55
201039_s_at	248.45	53.7	23.2	26.15	43.45	20.6	6.15	77.65	160.6	48.6	288.6	41.4	33.75	34.15	32.65	40.6	80	1750.6	51.95	38.9	23.15	23.55	38.35	11.1	26.85	114.75	8.25	35.9	19.1	73.7	48.6	15.4	227.95	22.75	17.65	149.7	84.75	95.1	128.5	127.9	20.2	50.95	263.6	28.7	27.8	23.8	15.3	17.2	26.2
201040_at	223.25	70.45	105.15	121.05	61.5	77.25	37.75	295.25	206.15	332.15	40	578.1	237.05	737.95	211.6	139.8	463.25	50.45	100.15	232.85	68.05	55.05	90.35	39.25	114.95	69.95	52.55	62.75	82.15	42.85	84.95	102.55	80.15	107.35	42.4	44.7	55	77.1	125.9	272.45	75.3	71.8	116.9	110.5	85.85	186.15	73.25	39.85	92.35
201041_s_at	15.45	870.85	4407.65	2466.6	453	2457.75	1500.95	4722.95	3220.6	267.85	1638.95	10552.65	2729.6	11996.5	2936.55	3289.55	4137.9	1398.05	2747.2	165.85	296.05	491.1	394.25	1503.7	266.15	118.95	403.9	432.05	225.95	93.5	2406.65	127.85	1216.9	793.15	1480.55	67.2	12.5	10.95	2729.2	11263.55	1383.2	9.3	16.1	292.6	411.9	2049.15	694.55	436.1	731.4
201042_at	6.95	10.7	9	31.95	7.75	8.8	5.65	6.25	12.5	10.4	28.55	6.75	6.15	8.2	8.85	6.5	6.85	125.95	5.55	26.8	7.55	5.6	8.15	9.1	7.4	2078.65	5.5	7.05	6.5	56.65	220.85	5.2	189.6	8.7	8.95	15.85	5.65	5.65	153.7	619.8	15.85	8.55	9.25	6.2	6.55	7.7	71.45	5.8	294.65
201043_s_at	185.75	29.3	35.7	26.55	26.1	32.5	27	85.4	37.75	59.15	41.7	39.6	51.05	41.25	41	42.4	39.45	52.65	24.95	88.2	26.7	46.55	40.65	22.35	32.5	38.9	24.3	37.4	30.5	34.35	24.7	23.45	49.4	21.95	29.5	33.85	57	39.4	41.9	28.3	21.4	49.8	51.15	21.85	21.55	36.1	22.9	24.1	30.85
201044_x_at	15	16.95	36.85	21.75	15.9	18.65	18.3	417	51.2	13.85	29.6	1029.45	83	2001.35	91	312.55	246.3	33.6	266.45	22.4	15.2	14.7	21	18	17.7	16.6	14.05	15.8	17.1	15.4	29.55	13.05	23.6	17.7	28.6	16.4	15.55	14	25.1	522.55	16.9	22.05	22.5	15.1	15.7	17.15	17.5	13.95	16.15
201045_s_at	8.05	6.25	6.8	5.3	6.7	6.25	4.95	12.3	6.35	6.35	6.5	7.25	7.75	6.4	8.25	7.15	13.45	5.95	6.35	8.45	7.85	5.2	13	4.45	8.95	6.25	4.7	6.7	6.9	5.45	5.2	7.05	7.85	6.95	5.2	5.2	5.6	5.15	8.15	6.45	5.6	8.05	8.65	5.8	9.15	5	4.15	5.05	6.8
201046_s_at	378.2	169.55	174.3	172	211.5	124.95	72.7	197.85	331.25	158.55	616.55	190.6	249.75	270.9	188	165.05	277.85	1613	164.2	128.85	130.35	154.45	198.9	63.7	216.7	251.5	88.7	187.65	139.45	254.85	218.4	90.6	339.05	200.3	138.35	432.95	275.95	252.65	305.5	237.2	152.7	465.25	362.65	189.7	150.4	147.8	75.4	135.7	209.55
201047_x_at	156.6	90.95	54.1	54.05	684.2	76.9	38.8	179.95	50.4	360.85	101.55	232.9	207.5	267.65	171.35	155.1	418	306.75	152.9	140.2	203.8	192.65	216.75	69.4	287.9	153.45	123.6	142.15	417.5	54.4	112.85	172.9	19.25	548.65	48.85	85.8	45.55	56.05	10.55	28.5	81.9	73.4	62.8	264.05	323.2	140.15	39.9	108.75	153
201048_x_at	6.2	4.85	5.2	4.1	19	7.35	5.55	6.05	5.95	4.9	5.05	5.25	5.2	7.35	5.95	5.45	6.95	5.45	4.95	6.6	4.4	7	7.45	3.95	6.3	5	4.95	4.8	5.4	4.15	3.9	10.6	6.45	5.35	4	4.25	4.2	3.8	6.5	5.1	4.05	6.15	6.8	5	11.15	3.8	3.2	4.45	6
201049_s_at	15500.2	11572.15	7365.25	7064.55	3776.9	9489.25	3514.9	12642.15	6808.75	16339.75	11884.6	10600.9	16701	11275.15	18388.85	16372.9	12017.35	6190.15	12587.95	12387.5	3830.35	2799.65	6321.25	2446.75	2917.6	10953.1	3817.55	11450.9	9441.75	5874.6	9337.75	2116.45	8752.05	3880.25	5186.25	17748.6	16411.55	11270.25	12370.15	14388.15	11448.75	26517.7	33481.7	3307.75	3342.35	5835.9	10065.85	9690.35	13271.2
201050_at	32.2	53.15	37.2	79.2	696	14.65	12.05	47.7	38.35	36.6	20	135.7	26.45	97.1	15.45	19.35	31.5	10.4	28.2	65.9	169.5	70.25	128.65	10	113.1	63.3	14	74.5	67.55	34.5	100.3	53	136.15	193.15	41.35	61.75	13.15	12.05	64.8	402.9	89.25	12.7	46.25	135.95	137.4	40.6	29.2	39.6	107.75
201051_at	1128.7	38.25	9.85	25	139.65	10.55	7.2	855.45	178.95	102.25	631.2	648.2	915.25	914.85	912.35	316.8	635.95	175.55	299.65	61.8	120.55	188.45	238	6.5	68.35	90.9	19.9	78.15	168.5	83.9	104.65	58.3	14.05	65.35	39.05	145.2	516.5	530.7	33.9	54.65	43.15	694.6	331.25	104.75	114.95	72	8.3	21.4	36.55
201052_s_at	414.9	100.2	38.65	73.1	82.45	28.2	32.35	401.5	478	313.65	595.55	255.45	337.5	242.05	405.55	234.15	313.8	1623.25	194.95	82.2	72.55	80.55	55.8	26.35	55.7	452.45	33.9	94.3	89.2	171.4	111.15	31.7	349.9	65.75	107.65	117.7	58.4	161.15	648.3	476.35	76	158.15	175.1	60.1	66.95	133.05	26.8	79.6	159.5
201053_s_at	22.6	13.7	17.1	14.35	20.65	14.95	10.65	46.6	32.6	18.5	164.15	46	55.5	38.45	104.6	25.8	87.4	271.2	31	17.75	10.95	18.2	13.6	10.7	12.9	34.25	16.25	24.35	14.35	26.95	18.6	9.25	27	34.65	15.05	11.65	11.3	27.3	34.6	64.55	13.6	16.9	19.9	10.85	12.2	56.2	11.7	12.05	16.9
201054_at	950.55	256.5	208.1	344.6	348.45	206	131	384	150.4	342.75	390.85	175.45	331.9	209.2	796.85	240.65	273.25	55.2	224	404.6	221.75	799.15	821.6	94.4	242.7	210.15	79.6	286.5	1116.4	296.15	414.5	152.85	66.6	433.55	117.85	245.65	197.8	591.55	79.9	364.5	232.4	421.95	124.75	242.75	381.95	151.85	236.85	181.75	211.35
201055_s_at	144.85	15.4	22.2	13.95	8.25	12.8	8.9	156.4	17.05	21.9	94.3	71.95	185.75	84.05	163.65	93	162.3	65.15	67.7	25.45	11.2	10.5	23.7	10.9	15.1	31.15	10.5	21.85	15.75	17.7	31.05	14	14.1	14	11.7	17.85	19.45	74.65	15.4	89.35	18.85	19.45	17.1	14.1	14.65	9.6	9.55	10.9	19.4
201056_at	14.75	13.55	19.4	10.4	27.2	12.35	9.55	14.05	12.05	12.3	12.6	13.2	12.9	17.05	26.35	13.05	14.9	8	12.45	15.55	11.45	10	12.95	8.55	15.7	12.65	9.6	12.75	14.3	11.35	10.35	10.5	15.75	14.4	10	10.85	10.4	9.6	16.2	11.6	10.45	11.9	13.45	17.15	12.55	9.95	8.1	11	13.55
201057_s_at	45.9	8.55	7.1	4.1	6.05	6.2	4.5	56.45	2.65	5.65	7.45	10.1	14.05	44.6	57.1	26.55	19	5.1	41.25	6.55	7.5	4.2	4.8	4.6	7.25	5.8	4.45	8.35	5.45	5.2	6.3	4.95	5.65	14.75	4.65	4.5	5.55	8.4	4.3	5.1	9.7	6.55	7.2	7.55	7.65	8.7	21.65	19.45	23.1
201058_s_at	9.05	989.45	648.85	1019.9	10.3	941.7	70.3	5.1	16.55	7.35	4.9	13.7	8.3	8.15	9.2	5.1	5.45	5	4.5	476.2	15.75	13.95	19.55	57	17.35	25.8	138.8	260.7	5.75	10.5	196.45	7.55	4261.05	27.7	108.8	5.15	5.75	3.8	82.9	939.15	151.5	7.35	8.6	6.9	17.6	852.25	445.5	17.65	16.25
201059_at	5.7	379.95	426.8	209.6	62.7	64.2	28.7	3.15	31.8	384.3	121.7	5.45	6.35	5.05	19.6	4.1	5.15	72.25	3.7	340	183.55	106.05	231.15	32.25	153.75	79.3	37.15	423.25	162.35	45.25	160.1	87.15	37.4	305.4	119.65	186.05	4.6	4.8	26	108.65	59.7	83.1	10.5	135.05	210.8	179.25	87.95	221.25	185.45
201060_x_at	13.4	154.5	10.05	9	12.55	26.45	17.2	6.9	93.95	37.05	37.95	9.35	2.85	9.35	17	21.95	72.9	362.75	22.05	16.6	10.4	7.1	5.5	15.15	8.1	2.35	14.15	7.85	5	72.1	68.2	4.75	11.6	12.2	11.7	7.6	2.7	2.8	13.65	30.45	19.2	7.55	3.05	4.55	7.3	40.65	12.25	3.05	6.1
201061_s_at	291.1	3391.25	273.55	370.05	289.8	675.75	329.25	185.1	1937.3	665.4	1415.6	416.1	28.35	450.35	969.55	484.55	3017.65	4910.4	766.2	760.8	409.4	147.5	129.8	355.6	237.3	20.3	293.1	608.2	47	733.05	1542.2	69.9	230.2	662.1	475	157.85	7.95	8.1	320.15	1779.75	740.4	105.15	23.1	146.25	216.1	900.6	330.55	135	288.25
201062_at	7.8	6.8	8.1	6.1	7.05	8.05	6.85	6.7	7.7	6.6	6.75	7.35	7.05	8.45	8.3	6.85	7.9	6.7	6.25	14.05	6.2	5.7	8.35	6.95	7.3	6.85	5.7	6.85	6.55	6.15	5.5	5.35	11.65	7.1	6.3	6.2	6.05	5.25	10.15	7.55	5.8	9.1	10.2	6.15	6.1	5.4	4.8	5.75	7.45
201063_at	96.8	600.75	94.7	61.9	72.75	90.8	45.55	25.1	40.65	314.65	52.15	44.55	17.5	52.2	175.75	42.5	41.45	13.45	17.9	849.35	112.3	47.55	53.75	55.15	52.5	819.45	39.75	96.65	52.9	37.35	226.85	37	58.35	102.35	38	39.8	14.9	51.1	56.8	67.35	61.85	48.75	44.75	47.3	40.25	253.05	72.1	224	89.5
201064_s_at	1350.7	205.25	119.8	177.6	51.9	43.4	15.1	688.25	159.2	481.35	987.7	479.35	792.8	491.4	1106.2	454.45	342.7	160.8	391.9	186.7	54.25	28.7	35.05	16.5	33.7	313.8	24.9	132.55	76.45	160.25	168.7	32.65	334.2	59.75	26.4	398.25	283.25	301.4	203.05	369.95	234.05	722.35	714.3	28.35	33.9	49.2	127.8	353.45	362.75
201065_s_at	134.75	78.4	56.35	111.45	415.6	10	11.85	187.6	30.2	89.8	131.55	128.55	115.35	213.15	344.55	138.7	175.4	132.9	132.2	60.7	134.8	197	135.55	20.65	149.6	242.3	37.4	96.65	369.6	58.2	131.25	87.35	13	323.15	51.95	60.4	34.75	100	18.3	71.9	55.15	71.2	239.95	209.3	195.5	145	16.15	42.5	61.3
201066_at	1160.05	151.7	116.15	197.2	166.6	12.9	50.55	352.15	62.4	495.25	584.85	393.2	278.4	378	622.05	139.65	379.15	399.5	113.5	72.5	112.3	157.9	213.6	50.15	120.35	184.9	19.3	151.75	86.3	45.55	110.45	56.95	4851.15	119.35	231.65	382.05	586.1	180.45	1206.25	465.05	62.75	314.65	1201.65	101.05	101	25	8.55	106.35	91.9
201067_at	14.25	8.15	8.1	7.55	12.2	26.75	6.6	12.3	8.1	7.85	10.1	8.6	10.05	10.8	12.9	9.05	11.75	8.1	8.05	8.15	12.25	6.95	12.15	6.6	9.1	11.1	6.45	14.75	7.15	7.9	6.3	6.8	10.2	10.8	6.8	6.95	7.6	6.45	9.4	8.5	7.4	10.65	7.9	14.25	8.5	9.8	6.4	5.65	14.9
201068_s_at	953.6	278.4	98.25	106.35	214.8	44.95	32.1	517.4	80.2	604.5	1068.5	505.35	274.85	316.75	755.15	345.7	579.6	581.7	294.1	407.05	132	47.25	95.35	50.6	132.6	995.95	37.5	191.75	129.5	207.2	155.95	106.2	15.3	393.05	63.9	660.25	207.55	437.65	21.9	73.25	164.75	330.7	85.5	177.35	246.5	128.6	50.85	124.75	277.15
201069_at	5.45	2959	32.75	132.35	10.55	202.55	20.3	5.9	11.95	41.05	7.85	7.6	8.3	6.2	10.3	7.7	6.9	7.6	7.3	553.9	10.2	8.25	17.5	8	9.4	9.3	15.7	121.55	10.75	9.7	446	10.2	80.15	10.9	11.1	9.1	8.2	6.9	12.65	549.15	30.8	11.3	15.55	8.35	9.45	147.15	170.8	22.9	174.55
201070_x_at	129.75	14.75	12.55	7.8	8.05	17.95	8.35	294.55	8.85	14.05	123.05	71.15	110.85	287.65	128.75	544.45	232.85	29.3	420.7	12	11.35	8.9	10.4	7.9	12.95	8.75	11.2	19.75	12.6	11.95	14.05	8.4	7.8	9.1	12.65	9.15	8.3	14	10.75	8.75	18.8	11.4	10.5	15.75	7.6	15.45	8.5	9.9	11.35
201071_x_at	2814.85	504.9	500.85	198.9	434.35	281.8	163.6	1902.3	183.25	687.35	1031.5	1268.6	2317.9	2026.55	2306.7	4202.5	2005.15	1200.65	3620.65	393.4	310.7	66.55	201.15	113.85	283.55	376	164.5	588.2	844.75	402.45	1147.4	183.2	8.45	790.25	128.25	994.85	838.95	1051.6	8.15	75.75	1641.9	1099.4	560.9	287.05	464.05	574.4	288.1	517.6	888.9
201072_s_at	30.75	4.9	5.25	4.25	5.2	5.3	4	5.95	5.1	5.35	5.15	5.45	12.3	6.6	15.6	5.95	9.2	4.7	5.05	6.25	4.45	4.1	5.8	3.5	5.15	5.45	3.85	4.9	5.05	4.35	4.15	3.65	6.3	5.5	4.2	4.85	4.45	4.35	6.8	5.55	4.3	6.4	7	4.55	4.6	3.9	3.35	4.45	5.4
201073_s_at	32.35	5.65	5.8	4.75	5.9	5.9	4.3	24.5	5.55	5.8	6.05	6.2	13.4	8.1	29.75	6.35	9.3	5.2	6.5	8.5	4.85	4.6	6.4	3.85	5.8	7.9	4.25	7.5	6	5.85	4.85	4.1	7.1	6	4.5	6.15	6.8	8.5	7.6	6.15	5.1	7.15	9.6	5.4	5.15	4.5	4	4.55	5.95
201074_at	258.55	12.8	18.15	13.95	12.8	23.35	16.25	56.7	22.6	40.85	108.7	33.65	120	27	242.65	64.2	109.2	17.5	68.05	31.8	12.1	10.8	15.95	14.3	12.8	65.05	12.75	30.15	27.3	24.85	23.45	9.65	12.1	13.8	14.7	105.75	81.25	144	16.85	19.55	26.55	150.9	75.2	12.1	12.15	18.85	12.8	19.95	35.35
201075_s_at	127.55	6.3	7.3	5.7	6.85	7.4	7	27.25	7.6	21.05	9.5	12.8	29.5	8.9	44.65	18.8	27.6	6.7	31.05	13.05	6.15	5.1	7.9	5.1	15.05	16.3	5.5	6.65	6.85	6.65	5.95	4.9	9.5	7.45	5.75	73.55	47.85	91.75	7.95	6.55	6.65	123.8	18.9	8.7	5.85	6	4.55	5.2	9.65
201076_at	384.7	119	162.95	117.3	274.5	141.5	117.7	397.75	114.35	149.7	354.65	221.65	324.5	281.05	491.2	441.55	481.3	201.55	276.9	164.15	162.7	192.45	240.15	111	212.25	238.75	119.65	146.05	187.2	119.65	103.35	194.05	313.5	459.95	114.75	149.85	182.15	141.85	183.85	149.5	123.9	203.3	133.95	172.8	195.25	129.35	88.2	87.7	163.05
201077_s_at	2066.55	304.9	507.15	579.45	395.45	95.4	49.35	1057.5	350.2	1146.8	1142.2	706.65	1196	740	1169.8	688.4	811.7	419.35	633.95	622.95	254.25	382.45	401.9	70.55	289.45	1106.15	128.85	451.4	277.95	210.8	355.5	215.85	1818.3	531.15	256.65	656.25	991.65	737.85	676.85	661	334.95	982.55	785.05	269.6	378.3	215.7	282.35	215.1	660
201078_at	437.95	309.35	35.75	136.8	293.1	47.95	75.95	1158.1	222.3	436.9	117.6	591.5	168.5	712.55	310.75	187.95	284.5	143.95	239.55	226.7	110.25	73.15	103.25	53.15	103.95	372.8	85.05	168.5	132.4	318.55	259.3	53.85	29.8	259.35	159.95	159.2	54.4	98.5	111.8	136.8	206.55	152.45	24.25	79.15	134.3	132.2	55.8	682.2	324.7
201079_at	1218.8	27.7	51.1	77.15	82.95	34.25	15.9	1033.15	160.7	594.8	194.25	865.1	888.95	522.2	348.85	226.9	298.85	123.5	138.9	49.4	77.8	55.95	49.4	10.25	22.65	417.45	32.8	122.05	22.75	66.65	262.95	23.45	738.3	121	134.5	184.95	491.65	78.65	412.25	1100.45	300.8	157.6	2578.75	68	62.35	64.55	24.3	393.4	176.9
201080_at	153	133.6	155.25	187	511.75	119.25	90.45	149.3	116.25	78.5	105.45	123.95	120.35	192.45	221.8	207.8	214.6	47.4	183.25	147.65	396.2	583.8	526.85	139.2	584.45	144.85	115	128.05	1437.9	112.7	114.45	401.6	149.65	372.8	126.45	92.05	106.1	158.85	151.6	188.45	133.7	185.9	162.8	446.35	579.7	162.05	75.1	89.25	128.8
201081_s_at	36.8	45.25	36.25	30.3	37.5	39.15	48.85	29.1	37.15	28.8	21.3	36.45	16.25	30.6	26.55	34.6	20.25	26.65	15.2	37.75	36.95	67.35	72.4	32.75	51.7	42.65	58.15	33.2	54.05	29.7	22.55	29.65	64	40.9	34.15	29.3	26.7	28.45	62.9	35.75	36.45	60.2	54.25	43.05	60.45	27.4	50.5	35.1	32.6
201082_s_at	131.25	64.35	29.15	27.2	300.35	9.6	11.25	82	11.4	29.5	25.05	75.7	76.55	75	74.65	51.95	63.65	11.45	41.2	122.7	201	157.4	177.65	19.7	213.5	85.4	22.4	39.2	80.15	11.15	27.5	129.45	60.9	188.2	22.5	15.1	16.45	42.05	47.4	96.6	18	21.65	32	234.7	224	49.7	10.3	7.2	16.6
201083_s_at	14.65	19	36.95	16.25	14.65	34.4	34.75	21.7	20.95	17	52.95	23.65	44.85	58.3	92.6	27.4	125.35	18.8	15.65	48.5	15.35	13.65	27.65	33.8	20.85	16.45	23.65	23.15	16	16.2	10.75	19.1	39.5	15.5	17.9	16	17.1	12.8	30.45	17.05	17.95	25.75	31.2	13.85	15.25	12.65	19.7	18.9	18.75
201084_s_at	1098.35	165.85	211.55	44.5	418.8	147.65	57.35	954.5	12.75	284.75	1237	415	1100.8	1488.1	1339.7	992.55	811.25	284.15	1106.3	227.05	284.8	107.75	105.35	54.8	188.35	188.75	99.15	317.95	538.85	338.55	396.05	167.45	11.85	577.75	8.1	349.15	405.4	407.25	13.05	11.2	515.05	533.35	125.9	269.5	379.75	266.25	268.4	206.05	351
201085_s_at	187.1	28.35	24.55	12.3	26.8	13	10.85	522.2	13.95	54.45	173.9	323.4	412.5	500.45	135.8	584.9	257.8	79	623.35	13.6	8.5	13.4	24.05	5.6	23.4	28.45	7.85	57.75	14.7	19.4	12.05	10.85	18.95	10.2	10.45	12.75	7.3	14	18.25	39.4	11.05	11.5	12.9	28.5	20.8	23.25	7.7	25.85	28.75
201086_x_at	722.25	125.65	89.6	85.05	219.25	78.9	79.15	652.4	104.9	224.55	506.5	518.2	571	718.25	685.9	1007.95	685.55	586.85	942.6	115.9	196.05	142.3	166.95	82.7	86	184	79.4	278.25	236.3	191.35	291.9	98.05	7.4	372.2	27.9	274	201.4	314.15	13.45	129.6	472.2	417.45	137	105.3	193.7	171.6	103.6	100.75	257.7
201087_at	18.75	37.1	24.4	27.35	16.7	23.15	12.35	18.5	20.65	83.5	14.4	128.8	12.6	116	16.55	98.5	220.9	4.3	112.9	35.65	13.85	13.2	17.75	11.55	13.05	67.65	12	43.5	15.4	14	44	11.6	35.05	17.45	21.75	15.15	14.2	13.05	23.95	73.95	22.05	20.35	22	14.9	14.3	26.65	10.5	20.35	21.95
201088_at	1026.5	55.95	27.75	31.8	271.6	23.15	6.2	348.9	189.85	487.4	699.5	76.6	43.3	392.85	552.15	46.6	129.95	138.4	53	766.05	44.9	22.35	37.1	17.1	40.6	1955.2	19.15	35.25	139.3	256.4	74.3	20.1	18.35	132.15	17.35	336.6	388.55	507.35	21.55	62.2	88.9	503.5	317	35.9	44.35	20.25	17.3	93.8	39.9
201089_at	225.35	73.05	57.3	59.95	902.3	45.35	12.8	581.9	82.65	112.35	78.6	935.5	49.85	1226.95	150.1	69.4	173.05	57.55	65.5	39.85	160.4	202.45	225.15	37.4	402.3	61.65	44.35	21.55	137.4	48.5	67.7	299	5.25	1042.55	137.4	60.05	55.5	113.8	4.8	126.15	45.85	72.55	10.45	379	760.7	43.75	25.35	20.55	253.3
201090_x_at	8349.15	2090.6	896.75	959.5	10592.55	816.75	659.55	2706.1	2939.85	3910.3	5063.5	1611.5	1014.1	3167.4	6240.4	1057.9	1592.05	7062.35	725.95	8137.7	4695.1	5419.15	6518.05	1751.9	8087.05	7283.65	3555.55	1296.4	13965.2	2797.3	2426.15	4208.2	2965.05	11706.4	434.25	4244.3	4424	7638.15	927.75	2731.3	1068.45	5902.2	2709.75	6910.95	7830.25	4141.5	830.9	716.7	1703.9
201091_s_at	863.6	84.5	111.3	59.75	108.65	63.75	89.15	252.45	78.45	331.1	398.55	267.1	238.1	355.95	598.45	267.8	214.7	382.5	168.25	295.6	46.65	41.7	48.2	94.6	58.65	584.15	66.6	57.4	123.7	138.7	50.65	61.95	39.2	101.15	49.05	260.9	296.75	284.45	27.7	32.1	78.05	438.2	388.55	46.2	87.9	55.9	63.1	76.35	81.65
201092_at	1354.65	174.3	1233.65	821.1	230.3	86.8	15.65	726.45	110.45	448.35	1056.15	227.05	858.8	287.25	1324.6	500.25	846.35	692.05	485.85	305.85	169.4	21.8	53.2	17.65	116.1	1121.05	63	237.5	130.75	201.35	224.3	37.5	23.1	233.5	56.95	296	702.8	477.6	8.9	206.25	237.15	1097	706.5	103.55	152.25	209.95	158.6	144.3	213.05
201093_x_at	563.5	219.7	158.1	197.55	150.4	58.65	31.55	360.95	112.3	243.85	338.35	240.8	277	200.45	617.55	336.2	466.8	231.7	319.35	196.95	144.85	165.55	292.5	43.6	198.25	211.05	53.95	172.85	151	135.25	160.1	125.7	716	290.35	225	264.9	277.8	168.75	441.7	199.8	125.7	258.45	608.55	157.15	211.35	84.2	65.35	81.25	153.6
201094_at	10191.1	5450.95	5916.45	4746.8	2205.65	4803.8	1652.2	12111.75	6312.7	11702.7	11103.85	10628.6	16842.95	11575	13330.55	18396.6	12938.55	5100.8	14887.7	7456.65	3289.6	3264.1	5139.2	1312.65	1757.45	2916.35	2030.35	7311.7	6783.2	4953.35	5588.6	1485.9	6883.5	3164.55	3954.15	8826.65	11221.3	9243.6	5865.9	8834.05	10615.5	11750.05	10316.65	2083.6	2919.5	3937.45	6089.5	4330.9	7118.55
201095_at	76.45	29.2	12.8	20.7	10.8	11.35	7.4	101.15	11.5	16.95	11.65	112.65	27.1	100.2	31.8	12.7	51.3	10.3	11.25	35.05	9.65	8.95	11.5	7.65	11.35	62.25	7.45	30.85	9.65	10.8	18.15	7.3	14.1	10.95	37.45	19.95	9.85	24.5	79.25	117.75	10.2	14	23.6	9.15	9.95	9.1	9.35	22.65	47.4
201096_s_at	421	418.95	84.6	129.55	148.75	35	44	291.1	135.7	926.7	142.05	185.8	155.8	167.8	114.8	108	88.8	579.2	100.7	873.6	51.75	84.85	69.55	50.55	45.55	914	58.45	103.7	103.35	209.65	271.85	33.75	79.9	94.9	73.9	237.55	90.15	79.55	204.9	192.2	82.95	110.05	227.4	32.25	86.1	48.1	114.3	95.75	581.8
201097_s_at	724.15	974.8	424.6	875.2	615.15	151.25	48.85	802.25	267.3	1916.05	809.35	658.95	501.95	982.15	582.65	267.25	555.95	926.1	271.55	1121.25	210.45	263.45	143.05	105.2	175	1974.85	85.95	353.7	441.7	435.5	744.95	71.85	252.8	439	238.15	516.05	246.1	118.9	867.4	830.25	335.8	198	580.35	177.9	271.2	280.2	293.9	278.7	1092.75
201098_at	861.75	352.8	192.5	162.4	185.65	191.05	107.3	673.2	132.85	821.2	589.85	425.35	253.05	568.4	558.9	212.85	542.85	511.35	215.9	357.45	137.05	100	155.35	109.2	125.7	517.8	117.3	296.95	144.6	286.45	196.9	64.8	178.9	225.45	140.75	270.3	182.95	150.9	216.75	159	230.3	365.85	317.3	161.55	143.7	104.7	105.55	226.55	430.55
201099_at	156.05	13.55	14.75	7.7	68.4	9.95	7.15	68.15	8.95	15.65	112.95	32.75	45.45	81.4	40.7	26.75	30.2	209.25	59	11.1	17.85	8.1	11.85	6.75	14.25	19.2	7.05	13.25	46.9	22.45	15.45	7.6	11.55	36.9	7.3	21.3	14.15	9.55	11.95	10.1	14.25	15.85	27.05	14.85	37	14.25	7.35	9	14.4
201100_s_at	624.1	171.5	173.25	82.7	174.2	117.1	73.3	386.05	96.5	321.5	364	249.35	299.9	305.25	324.3	313.45	181.65	653.6	429.5	127.05	90.45	51	149.7	68.45	280.5	102.85	76.4	111.75	146.35	155.6	92.1	85.85	101.45	246.2	50.55	126.25	106.65	91.05	126.1	50.45	112.3	126.2	118.35	226	282.45	178.75	65.15	91.6	215.15
201101_s_at	132.65	7.75	7.05	5.35	6.45	6.3	5.95	338.5	6.35	6.5	248.95	63.8	290.45	402.2	186.55	205.9	324.5	62.55	217.55	14	5.7	5.25	7.65	4.55	6.65	6.45	6.7	6.3	6.75	8.85	6.4	6.35	8.2	6.55	5.15	6.85	5.7	5.8	8.5	6.45	7.35	8.15	8.35	6.2	6.15	5.2	4.45	6.15	9.2
201102_s_at	744.05	162.3	146.8	117.55	238	162.5	121.1	495.05	148.55	163.4	230.4	332.9	335.2	365.45	389.65	292.4	378.85	232.6	212.8	259.55	157.25	99.55	214.15	112.15	166.5	192.55	122.2	162.75	177.65	106.9	139.2	128	191.45	177.75	167.7	163.55	167.65	134.65	286	472.2	143.15	181.35	658.85	151.85	148.15	148.1	107.7	131.15	134.95
201103_x_at	451.55	345.7	313.65	276.25	325.1	239.2	102.1	1319.85	101.5	300.7	277.3	876.75	1334.35	1878.45	1337.1	1799.5	1101.25	59.2	1179.15	133.25	234.35	218.65	355	109.85	184.95	217.35	225.05	419.3	701.95	164.65	613.25	66.05	29.85	583.5	83	530.9	608.95	412.15	39.1	258.35	969.2	442.25	1200.85	178	177.95	613.95	158	218	393.25
201104_x_at	201.4	259.7	63.7	163.2	113.9	175.2	71.7	888.2	93.1	107.35	13.95	590.6	547.7	1462.05	333.3	2094.45	453.2	18.15	1294.65	93.9	89	198.25	186.85	43.5	53.4	56.4	117.7	141.6	338	43.6	314.6	16.2	24.1	216.75	94	214.65	395.15	272.85	71.3	22	452.55	215.65	321.6	42.65	112.55	186.75	102.75	51.3	64.35
201105_at	3763.85	5556.45	480.95	795.65	148.95	2143.95	537.25	1173.65	431.1	7910	98.3	2599.15	287.4	3326.8	718.95	189.35	1322.05	15.55	148.2	8226.45	140.8	142.1	296.5	772.45	396.85	3129.65	1669.75	567.5	130.65	71.25	1422.95	158.8	6228.1	952.45	103.45	518.6	5.5	6.25	1298.75	2772.65	637.1	9.65	11.4	310.55	367.55	2066.05	1033.8	174.95	136.2
201106_at	1103.9	2309.9	615.35	594.9	1124.75	387.65	97.45	573.65	258.15	705.6	569.95	996.6	692.45	613.2	965.05	493.15	425.75	248.55	384.2	545.1	687.45	429.7	697.7	264.1	491.25	1566.75	198.5	555.6	334.4	316.95	494.5	327.25	2686.75	1021.4	696.55	595.9	424.55	678.25	3692.65	2545.1	596.5	202.5	1562.4	516.05	581.65	419.85	176.2	243.05	379.85
201107_s_at	6.4	15	6.25	4.55	5.4	5.55	4.15	5.45	5.45	24.45	5.2	5.6	5.75	6.65	6.35	5.65	5.85	5	4.9	110.9	4.75	4.3	6.1	3.9	5.45	5.3	4.2	5.3	5.1	4.7	4.95	3.95	7.35	5.8	4.45	4.8	4.65	4.3	7.25	5.9	4.55	6.8	7.55	4.8	4.75	4.2	3.6	4.35	5.7
201108_s_at	4.25	156.75	12.15	2.9	3.55	3.55	3	3.85	3.35	326.05	3.5	3.95	3.65	4.45	4.3	3.7	4.1	3.2	3.3	1072.5	3.05	2.8	3.85	3.15	3.5	3.4	2.65	3.3	3.75	2.95	90.95	2.5	4.35	3.7	3.95	3.1	3	2.75	4.45	4.3	3.65	4.35	4.8	3.15	3.05	3.2	34.65	2.95	3.7
201109_s_at	7.1	647.85	15.05	7.8	6.4	9.1	8.35	6.55	14.8	1288.65	6.6	11.8	6.75	8.6	7.85	6.75	7.8	6.2	5.7	2277.05	5.7	5.25	7.5	6.95	6.7	6.35	5.5	7.1	21.25	7.2	537.05	4.95	8.8	6.6	11.8	5.8	5.75	5	8.95	57.05	25.95	8.35	9.5	5.7	5.65	5.15	97.6	10.95	9
201110_s_at	11.75	920.05	211	41.55	12.5	54.95	47	13.45	25.35	2107.1	17.45	33.45	17.55	23.2	19.4	12.2	15.4	14.55	11.35	2275.05	13.2	12.8	20.45	35.5	16.3	14.7	22.3	27.15	173.45	63.3	1001.55	14.5	39.65	14.7	92.65	12.9	12.55	10.15	33.55	379.4	78.5	23.1	28.15	13.3	13.1	41.55	87.75	125.35	254.3
201111_at	201.3	23.35	24.45	18.7	102.05	23.4	14.45	30.85	18.5	119.4	376.45	30.8	22	46.55	335.95	30	25.8	63.4	22.4	59.6	31.05	14.95	25.35	14.35	40.6	145.5	20.4	27.4	199.5	26.55	24.15	21.05	30.65	126.15	11.65	28.9	191.95	84.4	30	12.45	20.3	133.35	158.05	32	38.95	29.4	15.2	23.55	23.1
201112_s_at	1816.05	62.5	44.3	29.65	102.6	39.15	12.95	124.55	27.05	622.7	387.25	57.05	44.6	67.85	266.75	97.9	43	397.7	165.65	310.5	76.55	19.45	32.65	18.85	74.65	489.9	21.15	54.3	232.6	123.85	58.6	19.85	24.95	156.15	18.85	344.25	748.3	586.35	27.45	15.9	48.7	602.35	343.65	101.9	142.85	52.9	24.4	66.35	46.35
201113_at	1552.3	343.7	167.9	362.65	260	44.05	33.2	541.3	145.5	513.4	687.55	565.75	526.55	628.05	1135.05	340.8	469.3	159.85	270.45	200.15	192.5	215.45	229.6	49.2	182.6	680	88.4	344.4	281.6	163.55	301.25	95.35	1184.35	301.05	461.75	704	1071.95	489.75	969.5	679.95	187	1301.35	1090.95	115.05	154.1	149.5	101.2	153.6	339.65
201114_x_at	1240.3	446.4	234.85	217.25	218.8	121.75	14.8	962	236.4	1199.55	1273.45	1013.3	1175.2	1300.25	1417.6	575	1300.3	803.3	595.05	513.75	110	120.95	263.75	63.55	133.05	978.4	85.4	310.6	178.75	126.15	241.05	92.6	278.55	307.7	138.25	222.25	412.5	570.2	432.35	701.55	205.9	542	899.2	123.85	164.65	152.5	132.15	285.75	272.95
201115_at	531.75	109.4	41.5	40.8	46.75	39.8	28.1	85.1	44.95	94.1	214.45	45.5	45.45	47.1	305.35	62.4	50.95	90.95	77.45	84.35	40.8	35.05	54.5	25.7	42.25	191.65	27.5	44.7	36.45	39.3	41.15	25.35	149	39.1	41.65	169	176.3	197.95	307.95	90.65	29.6	408.55	592.3	26.6	22.35	33.5	27.5	29.05	45.4
201116_s_at	11.35	184.35	15.6	45.65	4271.85	44.2	43.9	10	10.35	10.5	9.1	8.65	9.7	11.65	10.85	9.85	9.65	8.45	9.15	13.7	1247.5	842.25	1708.35	116.2	588.6	10.1	67.45	215.75	941.6	7.8	51.9	657.5	11.65	1794.65	10.1	8.05	7.9	7.25	11.85	64.2	93.6	11.5	12.45	547.45	1841.75	147.6	40.15	54.55	3096.95
201117_s_at	6.05	105.15	39.7	106.5	3748.3	80.95	33.45	5.3	5.4	5	5.45	5.45	5.35	6.4	6.3	5.35	5.85	9.75	4.8	7.5	891.9	791.2	671.1	82.65	697.75	5.2	48.65	203.75	620.1	5.65	28.95	421.15	15.95	1203.4	20.35	4.7	4.6	7.05	7.3	112.25	94.5	6.75	13.4	533.5	1170.1	207.85	34.1	32.25	1071.55
201118_at	459.65	579.75	13.2	11.7	13.9	16.45	8.1	271.95	334.55	331.35	46.95	633.75	16	359.2	66.65	19	23.2	12.8	18.15	73	12.45	22.5	14	7.75	13.35	135.75	8.65	19.15	53.2	29.6	52.95	8.5	21.85	20.15	13	292.3	620.9	126.05	53.95	81	16.3	99.35	215.65	12.6	14.85	9.6	9.05	10.5	17.35
201119_s_at	4007.95	1017.75	508.95	578.95	1426.2	249.7	107.25	1467.85	756.1	2099.5	1346.9	1934.95	929.6	1661.45	1689.6	661.1	1800.9	874.95	511.25	1221.25	799	1002.35	1981.5	105.9	1092.75	2087.25	197.6	1250.1	436.35	501.4	605	496.65	10477	1292.1	1566.8	1422.2	1029.05	1363.1	2737.85	2624.5	476.6	1545.8	3465.35	882.35	1055.6	475.1	472.45	507.65	1219.25
201120_s_at	147.65	267	38.45	104.05	454.45	10.5	29.05	34	13.55	93.65	17.75	27.75	15.35	30.45	16.05	16.25	12.75	12.8	11.9	84.1	82.2	30.35	82.9	35.7	49.65	207.8	66.55	22.35	79.85	152.6	58.8	88.6	9.15	168.25	111.35	13.5	21.4	32.7	203.4	112.15	13.1	19	14.95	43.7	176.1	58.9	35.9	27.45	39.15
201121_s_at	347.05	711.5	293.25	636.2	1951.95	165.2	74.65	119.1	52.5	355.45	97.45	166.65	60.95	108.95	129.6	37.8	74.1	36.55	35.3	261.5	504.2	115.15	250.6	108	362.1	709.35	158.75	298.35	595.35	498.9	344.2	196.2	30.35	1226.45	365	103.9	126.4	173.95	532.5	245.9	113.6	109.6	97.4	369.55	698.85	478	139.35	138.9	214.7
201122_x_at	136.25	113.6	249.15	107.5	67.95	75.25	43.7	133.15	130.25	132	142.9	117.35	116.95	115.45	126.55	131.95	108.35	297.55	107.75	141.8	87.7	100.35	163.85	40.8	93.6	436.85	45.2	145.9	132.15	105.6	124.5	74.1	118.2	80.5	96.65	237.95	493.95	141.4	149.15	118.25	109.95	264.1	205.3	106.35	83.2	85.3	72.75	148.5	125.95
201123_s_at	999.25	9.95	27.2	63.8	42.4	9.45	6.35	623.05	40.05	95	844.4	265.45	461.4	352.3	312	427.25	217.8	641	126	19.7	19.55	11	11.75	5.25	22.55	2026.05	5.4	15.8	40.25	128.4	93.3	9.95	51.9	12.6	102.9	248.05	1278.55	133.6	739.95	1086.4	19.55	93.3	2271.1	10.3	7.3	26.25	6.7	138.15	9.8
201124_at	6.15	21.95	6.8	5.95	7.1	23.45	4.8	4.1	7.15	5.5	4.75	5	5	6.15	6.3	5.05	5.55	5.8	4.5	6.7	5.35	11.35	7.15	4.75	6.15	46.95	4.35	6.7	6.25	7.7	5.3	4.45	7.75	8	5.2	7.8	5.75	5.5	19.9	12.4	4.95	7.95	8.8	5.5	5.35	13.1	7.2	4.65	6.55
201125_s_at	6.1	392	12.2	17.15	14.95	13	8.2	7.4	9.4	127.25	12.45	8.65	6	7.15	7.2	5.2	6.65	5.25	4.85	119.5	15.15	10.15	20.05	7.55	15.75	1743.3	8.8	11.95	9.2	6.95	13.2	6.25	27.95	24.7	35.15	50.65	5.05	6.25	35.6	124.8	8.6	9.7	8.5	8.7	9.1	75.35	4.5	13.55	12.95
201126_s_at	244.1	234.1	114.25	129.2	80.05	97.1	97.35	839.9	133.7	225.5	107	1204.65	264.45	588.8	249.3	238.75	519.7	90.1	184.35	163.8	60.7	65.95	116.35	53.45	135.9	127.85	61.35	184.25	79.2	75.7	273.5	54.9	405.35	80.85	100.9	53.45	62.8	61.35	485.8	1185.3	409.2	91.35	101.25	58.95	65	119.1	200.5	92.2	180.05
201127_s_at	410.55	3581.25	142.65	132.4	101.15	142.05	121.35	199.7	135.2	498.95	147.6	161.9	146.25	181.65	252.65	162.2	233.35	110.35	134.25	228.3	132.1	114.75	172.5	115.8	142.65	176.65	104.7	173.95	157.2	141.1	125.95	92.1	182.9	157.75	194.2	206.9	196.45	302.8	161.55	97.15	124.7	401.15	197.6	118.65	104.7	116.5	97.3	108.8	163.65
201128_s_at	1642.25	4366.65	147.95	184.75	229.5	62.35	36.85	688.1	202.15	1394.2	768.7	451.65	405.3	663.8	927.5	420.35	928.3	245.4	391.6	286.35	128.4	181.8	168.35	92.1	109.5	598.3	120.65	179.35	380.8	256.05	206.2	47.2	33.05	481.25	155.05	620.7	520.75	718	31.15	217.1	152.55	502.05	727.6	115.95	118	122	27.7	144.1	410.1
201129_at	190.75	8.15	11.4	9.75	114.1	11.9	11	136.45	10	13.65	318.75	80.55	250.4	152.45	855.45	271.7	142.4	24.1	193.1	13.05	32.45	11.05	19.85	7.6	19.1	12.4	10.45	19.25	74.8	12.6	29.05	14.45	6.65	97	7.9	23.55	53.75	44.05	10.85	15.3	36.2	41.4	22	36.15	41.6	34.45	15	7.1	9
201130_s_at	5.5	4.4	4.85	3.75	4.65	4.45	3.6	5.05	4.45	4.45	11.3	4.7	4.8	5.7	6.05	4.8	5.25	6.75	4.2	5.8	4	3.55	5.05	3.25	4.55	4.45	3.45	4.3	4.35	3.95	3.7	3.25	5.75	4.85	3.65	4	3.95	3.5	6.15	4.95	3.75	5.7	6.55	4	4	3.55	2.95	3.75	5.45
201131_s_at	5.7	4.7	5.35	4.15	4.85	5.3	4	55	5.55	890.1	327.45	5.1	4.95	5.95	142.25	5.05	5.5	401.2	4.5	6.5	4.3	3.85	5.6	8.85	4.95	40.05	19.6	444.15	4.65	277	321.75	3.6	6.6	5.1	71.25	4.25	4.25	3.8	82.5	168.25	11.6	6.25	6.95	4.3	4.25	65.35	3.25	459.9	426.45
201132_at	150.35	54.8	46.45	41.95	235.15	44.7	19.2	172.95	31.85	114.7	61.4	173.45	109.4	285.1	136.85	102.9	239.5	28.45	114.2	54.5	64.45	32.25	61.75	17.05	91.5	85.95	18	33.05	85.15	30.1	68.05	54	27.25	174.25	25.05	23.25	41.45	51.35	19.25	29.4	44.65	59.2	34.2	41.1	111.65	51.3	31.7	48.8	177.2
201133_s_at	210.55	34	31.85	40.6	949.9	48.65	18.45	242.15	23.05	49.4	102.9	325.65	223	266.85	173.8	289.45	407.75	37.7	267.35	31.95	261.35	62.4	78.1	60.3	291.1	21.7	31.7	94.65	451.25	99.25	79.15	284.5	13.55	513.4	24.15	66.75	22.3	24	17.7	15.35	64.75	16.4	23.1	259.7	613.35	128.85	42.75	22.55	124.2
201134_x_at	3165.7	1045.95	947.6	979.6	1434.35	766	233.85	1853.85	731.35	1959.8	1696.7	1632.8	2789.65	1655.1	2194.85	1847.75	1820.85	956.7	1422.45	912.3	1059.6	913.85	1687.1	268.05	1319	425.7	342.85	2060.3	1275.55	810.4	1093.05	794.6	2169.55	2427.55	1528.8	1479.45	2045.45	1470.8	425	1344.65	1104.1	2238.75	2209.65	1221.45	1260	902.65	792.2	790.55	1362
201135_at	1128.05	872.2	327.3	332.15	427.5	17.25	61.3	316.4	134.6	560.5	485.65	592.3	527.65	479.65	809.6	220.85	343.9	124.65	255.3	321.15	228.65	195.95	207.1	80	233.8	469.7	71.3	423.25	250.95	312.85	309.6	140.35	1202.2	473.4	2683.45	186.25	254.3	183.7	9974.4	670.2	166.4	378.1	652.7	204.8	273.65	351.7	54.05	212.25	242.75
201136_at	397.05	45.25	94.9	587.6	31.55	33.5	21.85	1314.9	520.25	1347.45	41.55	1221.85	821.55	1417.55	381.3	333.7	102.7	30.55	259.95	453.25	21.15	22.6	20	12.75	26.25	2071.4	14	44.8	22.55	27.8	102.2	16.7	145.75	22.3	25.95	111	105.65	26.3	41.65	470.8	69.15	194.65	110.25	28.6	16.1	30.05	56.35	179.95	188.85
201137_s_at	1668.45	38.9	193.8	376.45	85.35	215.55	79.75	7741.7	496.55	9.2	623.8	2277.8	7212.05	3851.3	2786.5	903.65	3531.85	155.85	977.75	27.2	116.35	173.95	276.35	146.5	17.25	8.85	405.5	18.75	11.75	138.55	273.6	30.25	1138.2	298	151.9	8.25	2484.45	19.1	888.75	3864.25	2796.2	509.85	8891.2	15.75	46.9	794.35	205.2	129.9	396.9
201138_s_at	460.1	67.35	48.05	28.2	143.1	37.55	29.25	177.3	43.35	151	377.55	106.9	223.3	169.55	363.95	100.6	131.25	225.4	123.65	83.2	43.4	29.25	39.8	24.6	60.55	201.2	28.8	77.95	55.4	73.05	49.45	33.6	50.6	66	26.1	92.45	129.9	70.25	54.85	30.7	44.5	121.85	173.8	52.95	51.55	43.5	30.75	32.5	42.25
201139_s_at	763.55	207.2	65.85	30.15	211.35	54.35	76.45	127.1	49.3	165.55	301.85	118.6	258.15	134.75	510.75	183.55	138.35	187.05	193.3	320.45	71.85	44.65	74.05	57.8	96.5	494.8	57.75	112.65	99.55	126	129.65	54.35	97.25	241.55	32.8	334.5	495.8	197	60.8	30.85	157.25	534.2	489.6	94.95	108.25	85.45	50.7	155.35	161.1
201140_s_at	101.05	221.3	127.4	209.4	121.2	109.7	105.6	179.25	178.15	241.2	138.9	269.65	211.1	158.1	126.05	89.75	140.7	110.65	85.05	156.95	139.7	157.05	192.95	101.15	137.1	133.1	196.3	327.95	76.25	80.9	126.6	85.35	147.85	131.35	233.6	123.7	58.95	122.55	117.9	182.3	82.85	142.2	106.55	169.15	115.35	152.2	143.85	69.25	147.4
201141_at	9.4	1295.3	5	4.4	6.7	52.3	7.55	4.9	4.75	4.55	5.7	4.85	4.85	5.8	5.7	4.9	5.35	4.25	4.4	5.85	4.2	3.75	5.25	21.7	6.95	4.55	3.75	10.35	4.55	3.95	8.25	3.5	199.4	6.3	4.85	4.2	4.85	3.65	6.1	191	954.9	5.85	6.6	5.75	4.8	76	3.1	6.7	37.8
201142_at	85.7	53.65	50.7	34.05	43.1	35	40.35	44.65	28.15	91.35	39.7	57.85	40.05	44.7	95	50.05	47.2	58.85	49.2	64.7	37.55	34.6	52.85	36.75	56.3	36.85	36.5	50.05	47.2	41.55	30.8	45.4	18.95	48.7	22.45	34.35	41.6	51.8	25.15	13.95	26.2	67.4	42.8	36.05	73.6	37.55	34.8	33.55	38.15
201143_s_at	17.15	18.4	17.45	11.7	14.1	21.35	12.75	17.1	14.45	15.45	20	15.2	15.85	22.75	17.5	14.25	16.95	22	15.9	21.1	11.35	10.65	16.5	11.6	14.3	13.05	11.4	14.25	13.15	12.45	9.8	11.9	22	13.95	11.65	10.9	11	10.35	18.65	13.5	10.45	17.6	19.15	17.6	12.05	9.85	9.85	10.85	14.8
201144_s_at	804.6	74.7	83.5	63.95	55.4	43.4	29.1	227.25	41.05	411.2	705.55	172.9	138.35	199.4	421.2	134.4	267.55	265.45	99.6	102.6	43.25	48.15	21.05	31.55	58.4	115.5	24.95	118.4	65.05	137.05	77.85	30.4	22.95	61.6	34.3	294.5	273.05	185.15	33.3	37	62.45	281.8	56.95	42	35.95	66.2	38.15	74.5	95
201145_at	1168.65	388.85	254	397.1	272.4	330.45	150.05	478.6	372.8	638.3	525.2	452.3	580.15	351.6	634	439.35	453.5	339.75	548.1	503.65	527.8	317.9	461.1	103.9	393.85	135.25	178.95	427.5	280.25	230.2	330.1	225.7	1060.85	447.15	389.95	876.55	629.95	646.15	612.5	281.6	412.45	1165.85	569.25	375.8	379.9	301.65	225.35	226.3	417.2
201146_at	153.5	199.65	117.3	50	170.6	147.85	102.7	223.75	38.15	436.1	218.3	293.8	136.3	387.3	348.55	106.2	221.65	135.5	116.65	261.3	90.25	38.85	83.6	84.2	61	137.15	77.85	292.5	37.45	92.85	154.3	53.45	36.7	168.2	31.55	117.95	67.35	45.6	36.1	46.15	146.95	93.05	87.1	63.25	97.75	168.3	152.95	104.6	245.3
201147_s_at	10.55	1156	203.85	259.8	31.8	176.85	35.35	10.6	17.5	60.9	14.25	13.45	7.2	12	13.6	14.7	7.35	8.8	9.75	74.65	19.35	31.75	30.15	88.85	21.35	22.7	87.1	69.35	16.8	22.75	567.65	12.35	248	38.85	111.25	9.6	10.85	8.8	22.9	1592.95	106	17.6	16.75	20	31.3	396.6	52.4	19.85	30.8
201148_s_at	6.05	151.5	13	21.95	7.15	19.85	5.35	5.8	6.5	6.35	6.1	5.95	5.4	7.05	7.4	5.9	5.95	8	5.25	9.65	6.15	5.6	7.4	7.85	6.6	6.2	10.65	9.4	6.35	5.9	48.95	4.9	21.45	7.65	8.05	5.6	5.45	4.8	8.95	235.3	8.1	8.15	9.35	5.9	6.2	25.65	24.95	6.25	6.95
201149_s_at	5.6	250.1	25.55	79.1	17.75	19.25	10.7	8.2	12	13.9	4.45	6	7.2	7.35	10	4.55	7	5.6	4.25	26.7	12.05	11.3	15.5	16.65	14.35	13.55	17.85	14.6	9.8	11.55	150.85	7.2	84.2	11.45	34.95	9.7	3.9	3.55	19.2	1240.95	21.3	9.15	9.7	12.45	12.5	26.8	21.4	11.45	12.5
201150_s_at	15.8	2476.2	1228.5	1404.75	226.75	1476.4	483.6	14.6	24.9	125.5	26.2	18.75	15.1	21.45	44.8	16.7	17.1	17.55	13.45	286.7	215.75	199.35	147.95	959.1	211.25	24	838.65	643.2	70.5	95.05	1607.7	77.4	562.05	511.9	589.25	14.15	14.3	11.9	45.3	3985.5	834.5	21.65	33.55	80.3	226.25	2278.25	434.05	245.7	462.1
201151_s_at	279.1	23.4	13.55	8.15	12.3	23.15	14.05	258.15	11.3	9.45	57.2	76.25	288.9	224.05	103.9	807	390.2	60	774.7	23.05	8.35	7.55	12.65	17.7	10.15	10.95	12.4	11	8.5	31.2	7	10.4	18.35	9.2	8.95	8.3	34.9	13.45	16.25	10.2	41.75	12.5	15.45	8.15	8.35	7.15	8.25	8.1	10.15
201152_s_at	1222.8	294.4	46.65	37.45	51.75	95.05	22	1205.35	57.8	60.55	855.25	878.95	1582.8	1445.35	1166.7	2183.85	2435.95	374.75	2788	123.55	37.8	15.1	30.4	36.9	36.2	33.25	43	139.15	13.4	96.85	133.15	36.4	18.85	36.65	14.15	49	150.2	178.35	16.9	24.9	390.55	189.55	69.9	46.05	67.15	122.7	53.35	36.65	42.3
201153_s_at	664.4	140.3	28.6	13.4	93.6	106.65	23.1	521.45	39.85	57.1	615.95	687.1	709.6	776.75	845.7	1116.55	1172.2	395.45	933.4	80.2	25.35	9.05	15.6	30.85	18.55	47.95	31.65	33.65	14.25	132.3	94.15	12	17.4	45.65	10.3	43.05	198.9	144.8	17.7	26.25	355.95	181.95	115.4	25.35	32.75	48.7	29.7	30.75	56.15
201154_x_at	15552.15	4215.2	3106.3	1700.85	1757.45	3885.6	1408.65	10142.75	2227.3	10063.7	9923	6940.05	13166.65	8388.05	15793	13839.2	8392.85	5133.35	9693	6147.2	2342.75	729.85	2215.6	1399.95	1552.8	6884.15	1661.15	5701.3	6800	2264.75	4044.8	1182.4	1487.6	2927	1424.85	10271	9441.45	7140.75	1366.8	2295.75	5378.8	18982.6	9123	1728.9	1341.1	2763.1	5945.7	4198.25	5404.9
201155_s_at	260.15	146.65	133.15	132.5	224.75	50.8	14.05	113.3	156.75	362.7	165.65	169	136.7	164	149.9	116.95	186.35	561.35	106.25	94.9	183.95	191.9	235.7	26.1	255.15	267.65	46.75	162.55	134.5	103.45	107.2	115.2	874.85	251.2	138.1	213.3	174.25	122.45	217.55	193.25	117.9	198.9	205.5	166.15	176.4	99.7	70	74.65	112
201156_s_at	31.75	48	20.8	27.4	30.75	20.25	12.85	68.4	27.25	175.5	21.75	80.45	35.1	46.7	22.25	20	60.2	20.2	19.15	51.4	18.25	29.7	21.7	10.75	19.85	53.05	14.8	45.9	20.75	17.05	18.6	7.55	37.1	17.5	80.9	22.9	16.25	14.75	81.75	81.4	18.15	24	28.15	19.55	18.05	19	28.35	14.65	39.8
201157_s_at	1031.5	26.45	16.45	13.2	16.9	11.15	10.4	560.15	11.35	316.9	218.35	220	131.5	315.4	150.5	98.25	243.85	117.4	133.15	21.1	11.15	11.25	14.7	8.6	13.05	90.9	10.35	12.85	10.55	10.5	12.25	10.6	16.6	19.65	10.55	133.5	94.9	42.05	17.35	19.7	13.3	35.95	67.8	11.4	12	12.45	8.55	11.65	14.85
201158_at	23.9	13.8	8.65	8.95	13.95	8.9	6.6	74.05	8.75	8.5	14.65	19.25	14.95	19	18.65	17.35	59.7	12.7	26.6	12.05	10.05	10.95	15.85	6.45	33.45	14.4	6.45	8.65	10.85	8.25	8.55	12.55	10.4	18.4	7.9	10.1	7.75	20.55	11.7	17.95	9.35	11.7	11.4	18.9	12.05	11	5.4	7.4	9.1
201159_s_at	5.5	4.95	4.55	3.6	4.55	4.35	4.55	8.1	4.15	4.25	4.2	4.6	4.6	5.5	6.3	5.15	12.35	4	6.85	5.45	3.85	3.45	4.85	3.1	5.1	4.35	3.35	4.1	4.55	3.7	3.6	3.7	5.45	4.75	3.4	3.9	3.7	3.6	5.55	4.7	3.65	5.45	5.9	5.75	3.9	3.8	2.8	3.4	4.5
201160_s_at	1058.2	584	694.55	354.45	55.75	537.6	240.15	294.05	1136.75	1722.85	2434.85	701.7	1045.15	1651.85	1386.9	217.15	130.8	4931.45	250	556.2	13.55	10.25	15.5	278.9	19.2	1818.4	199.95	755.75	82.35	348.35	786.15	13.3	1565.05	63.55	155.95	334	847.35	289.85	76.35	1540.35	262.9	340.8	2943.8	13.1	11.55	331.15	433.2	658.75	1067
201161_s_at	235.55	281.95	114.45	58.05	7.85	69.95	49.35	41.05	268.7	615.4	454.75	163.8	276.3	230.15	327.2	26.15	9.55	1250.75	23.85	290.1	9.1	5.35	9.15	44.4	8.7	341.65	14.05	243.3	10.95	49.6	221.15	5	403.15	10.05	9.7	103.3	247.4	121.7	14.7	381.15	26.75	77.85	994.65	8.25	5.95	44.7	219.45	170.7	183.25
201162_at	12.4	1927.6	1039	1228.85	577.75	3158.6	1192	51.35	125.15	2680.95	189.55	184.05	12.4	583.85	1439.1	11.45	1834.35	10.05	10.25	7459.9	283.1	44.55	299.55	1228	178.25	589.1	1186	4160.95	78.85	48.95	1402.7	123.5	4581.85	868.4	3893.4	9.95	10	8.55	756.4	4173.95	2319.1	13.2	16	52.5	270.75	1912.85	1086.9	967.55	1751
201163_s_at	8.5	983.45	542.55	1546.6	959.75	1220.95	767.85	26.1	206.6	1371.05	215.3	58.5	12.45	345.7	799.35	8.8	711.3	10.35	6.85	5231.8	205.2	159.25	171.15	594.1	168.9	726.35	664.85	1402.9	181.1	214.3	780.35	114.25	6045.9	610.15	2613.65	8.8	8.6	6.75	998.35	1965	1699	15.15	18.75	84.85	168.6	1102.95	511.6	553.7	1187.6
201164_s_at	142.1	78.8	50.35	73.45	97.05	38.3	38.35	152.5	51.7	87.95	70.4	167.6	127.85	318.95	136.9	248.4	197.35	60.7	301.25	71.3	43.8	79.3	138.35	29.7	103.9	91.75	37.35	95.85	101.9	50.9	68.4	57.1	47.35	85.45	44.05	54	50.4	83.15	48.65	101	42.9	96.6	50.8	69.25	78.05	83.55	32.15	47.7	92
201165_s_at	272.15	165.75	88.5	111.45	475.75	100.65	60.55	302.45	99.85	173.85	276.1	324.7	360.85	617.7	482.25	395.25	353.6	128.75	361.35	100.7	149.45	201.2	213	51.2	121.7	233.25	68.15	158.9	420.95	157.3	251.4	96.05	70.35	261.8	76.25	199.05	104.45	203.25	91.2	143.45	153.65	115.85	179.95	117.55	206.35	93.75	66.8	80.6	124.1
201166_s_at	560	210.25	301.25	350.85	844.75	179.3	60.4	552.55	169.1	330.2	459.15	584.8	504.65	659.4	760.55	874.2	780.25	252.85	783.15	85.1	295.8	418.75	409.1	45.6	387	287.45	108.75	312.3	892.05	247.4	400.35	179	89.95	682.85	150.75	402.3	271.7	310.95	116.35	334.75	336.7	355.5	262.1	400.2	395.95	393.8	91.2	269.75	385.95
201167_x_at	224.4	24.2	14.9	8.9	50.6	10.65	13.05	45.3	22.05	29.2	13.7	97.8	41.85	50.6	21.4	24.5	42.3	15	16.25	132.15	22.9	12.7	16.65	8.95	10.6	142.15	11.65	11.1	14.1	12.25	29.4	9.1	21.7	14.95	11.2	14.2	19.4	46.25	41.9	81.25	13.25	16.7	99.15	13.45	10.05	10.15	23.3	10.6	19
201168_x_at	396.45	160.35	95.6	115	284.15	45.7	46.3	247.1	97.5	189.95	60.2	248.75	254.85	241.8	119.9	116.7	254.5	19.7	125.65	285.75	142.25	56.6	68.45	29.05	104.15	275.75	68.35	162.6	89.4	45.7	163.95	52.45	100.25	106.9	74.8	71.7	107.15	251.4	247.5	426.55	115.05	121.55	314.35	80.95	87.3	132.95	75.35	76.6	90.25
201169_s_at	14.85	4	4.4	3.5	4.25	4.25	3.2	34.1	4.05	21.9	4.15	4.4	4.4	35.4	5.35	6.4	30.3	3.9	4.1	5.25	3.7	3.35	4.6	2.9	4.15	13.55	3.2	3.95	4	3.5	4.35	3	5.2	4.45	8.8	45.75	3.6	3.25	5.45	73.2	4.6	5.2	5.65	3.7	3.7	14.1	2.7	12.75	48.35
201170_s_at	400.8	29	175.3	111.75	277.4	178	33.55	900.6	37.65	923.7	16.55	149.05	38.65	733.65	125.6	169.85	1019.75	8.85	188.05	64.1	115.85	32.35	16.75	146.2	68.4	702.6	83.2	23.3	30.65	24.3	191.55	70.3	34.45	145.1	255.4	1174.05	4.95	7.75	117.25	806.7	196.2	7.4	9.15	121.25	212.45	453.35	26.8	473.35	920.6
201171_at	7.95	14.5	11.55	6.95	7.3	10.7	13.6	8.25	8.65	15.35	7.4	21.55	8.05	13.5	9.75	7.5	8.75	7.85	6.75	65.25	6.6	6.2	9.45	9.85	7.95	7.3	8.95	8.5	7.3	6.7	5.55	6.45	13.4	7.65	7.55	6.65	6.6	5.7	12.15	8.2	6.15	10.2	12	6.55	6.5	5.9	6.2	6.45	8.35
201172_x_at	350.7	638.45	83.7	184.85	30.7	38.15	37.6	595.1	225.05	372.5	184.55	991.65	563.6	892.95	285.2	468.3	726.25	59.05	367.3	148.4	28.2	20.3	21.9	41.6	28.05	42.8	35.05	176.65	17.45	47.35	174.55	10.95	87.6	109.4	292	41.95	37.8	35.3	95.95	374.55	141.05	67.2	24.75	22.25	25.95	140.45	87.1	115.35	223.55
201173_x_at	620.85	52.35	110.4	130.9	111.8	67.45	31.45	248.5	76.6	190.55	578.85	220.7	182.35	264.7	697.05	229.95	254.55	229.45	217.45	165.05	127.55	87.95	167	19.65	121.85	219.5	41.9	90.95	92.65	119.5	85.3	97.2	128.1	242.1	67.7	262.65	330.75	266.2	314.05	260.65	58.3	190.55	184.85	127.1	142.3	93.8	43.55	42.05	128.4
201174_s_at	276.5	37.75	119.7	152.65	1146.8	55.05	19.1	378.1	255.4	59.8	279.6	248	416.8	257.15	275.95	406.5	773.35	1365.85	415.3	49.25	559.85	545.95	607.65	48.2	492.2	34.1	49.55	75	624.4	174.45	248	360.95	48.65	1110.15	34.95	86.5	166.25	136.6	64.9	135.3	172.95	274.7	197.95	496.15	587	199.8	34.2	71.1	308.2
201175_at	194.5	88.05	31.4	100.15	104.65	5.3	9.5	115.9	37.95	99.9	81.6	73.95	55.95	85.65	154.1	84.6	87.55	44.25	71.95	41	83.5	106.45	93.1	9.8	65.7	105.7	13.95	60.1	35	46.7	48.1	40.45	63.9	188.7	102.55	145.6	64.2	71	87.35	80.65	43.05	99.1	30.25	81.7	85.8	81.25	24.65	29.35	62.3
201176_s_at	595.9	207.75	166.6	158.4	245.5	78.7	61.15	597.6	151.35	502.75	153.85	291.05	346.7	388.8	352.65	274.65	656.85	86.25	291.35	456.9	163.75	160.3	224.9	81.55	130.45	421.6	39.1	224.45	204.7	167.05	249.45	93.8	71.4	254.05	106.2	376.2	173.85	209	144.75	169.15	170.3	293	276.95	131.5	185.4	131.2	106.3	233.5	574.95
201177_s_at	631.65	111.95	92	67.6	582.85	126.35	47.1	339.95	76.1	365.25	724.35	238.05	455.3	286.15	646.95	298.65	507.15	284.15	314.45	142.2	116.2	77.75	104.35	63.95	103.9	1257.55	63.15	109.4	237.4	173.2	217.15	58.3	80.9	254.95	56.65	445.1	600.2	312.9	71.5	111.4	157.7	593.9	1122.9	138.55	111.75	106.4	50.8	114.3	151.15
201178_at	374.6	132.2	131.3	151.5	140.55	91.35	42.55	232.85	1078.65	163.6	985	207.1	280.85	267.7	618.7	222.95	329	3939.5	244.25	32.1	135.75	44.85	137.65	45.5	111.15	110.25	68.85	411.8	37.25	470.4	212.7	55.15	67.9	352	185.8	119.9	105.5	162.85	178.65	260.85	107.25	188.45	145.75	129.7	207.75	136.1	32.9	42	251.1
201179_s_at	141.9	22.25	14.6	8.35	8.7	14.3	12.9	98.35	17.25	134.15	21.65	120.9	66.2	93.15	58.25	47.35	124.15	41.65	63.5	83.05	7.05	6.65	11.4	10.45	13.1	25.15	11.4	11.55	14.35	18.8	14.85	7.75	17.25	11.8	12.25	26.2	12.45	20.25	10.9	6.8	10.95	26.3	20.15	9.85	9.1	11.6	12.6	12.1	37.3
201180_s_at	828.85	140.35	19.35	28.65	42.05	18.35	7.9	575.85	54.7	750.45	444.5	559.3	405.45	864.2	823.45	222.25	739.6	150.55	222.95	335.25	13.95	15.2	20.05	11.2	19.1	187.45	11.25	112.35	129.75	183.9	244.45	7.9	8.15	68.55	14.35	342.1	169.05	216.65	13.1	20.7	91.95	233.7	27.7	19.15	24.1	55.8	22.65	56.5	112.85
201181_at	10.2	7.6	9.85	6.8	7.7	9.1	8.6	12.45	8.1	15.65	8.7	9.4	8.4	19.8	10.35	8.9	50.25	7.6	9.4	10.6	7.2	6.25	9.15	7.9	9.15	7.9	6.8	7.75	7.85	6.85	6.85	6.25	10.3	7.95	6.9	8	6.85	6.25	11.3	8.4	6.5	10.55	11.6	7	6.95	6	5.8	6.65	8.4
201182_s_at	71.45	13.7	13.8	12.75	14.55	14.85	9.85	51.8	23.35	17.4	21.5	17.8	15.75	23.65	35.2	30.35	45.6	12.25	26.9	18.5	13.2	14.6	18.4	9.8	13.2	22.6	9.85	15.75	14.2	19.1	12.1	9.7	19.5	14.7	12.05	13.4	14.9	14.2	26.9	26.9	22.5	20.3	26.25	15.6	12.45	11.55	8.9	12.15	15.45
201183_s_at	1512.45	333.95	411.95	350.25	270.8	356.85	114.75	550.8	327.05	467.45	363.55	269.55	357.65	512.85	869.95	600.5	494.45	184.2	584.3	489.3	288.9	378.3	495.65	136.8	271.95	611.85	136.55	584.8	324.8	269.25	256.65	229.25	256.6	377.4	330.6	460.3	400.1	779.15	297.15	277	303.8	375.1	570	374.35	281.55	300.85	188.3	259.65	380.9
201184_s_at	644.1	186.3	165.9	114.55	111.35	72.35	76.9	243.6	141.7	212.25	209.3	161.95	248.05	199.6	410.9	330.75	261.85	105.3	353.75	138.45	143.35	115.9	191.45	67.5	142.45	236.4	92.6	219.95	131	76.3	150.2	70.7	120.6	151.2	97.1	284	196.65	420.65	126.6	158.65	136.05	270.2	355.7	109.45	126.6	123.7	85.2	103.85	124.3
201185_at	5.25	2825.5	39.2	95.3	903.75	267.85	20.85	4.6	7.8	460.45	8.45	8.7	3.9	8.7	4.6	4.85	4.3	4.1	4.9	28.65	887.95	338.25	287.2	127.25	836.45	13.4	163.45	126.95	111.65	9.35	34.5	243.75	117.15	1597.85	228.7	8.75	8.35	7.2	94.8	231.85	33.65	12.4	9.9	687.45	985.3	295.1	81.25	28.85	65.95
201186_at	82	58.2	43.9	79.7	201.45	21.2	4.2	241.7	97.9	129.85	100.5	394.55	142.35	560.65	179	108.25	268.9	56.2	100.15	79.4	461	57.45	81.6	17.65	54.7	101.05	10.45	241.1	51.65	14.25	86.2	68.3	252.55	159.95	82.85	14.85	27.3	45.6	137.5	537.1	71.9	53.15	147.1	88.8	91.75	79.6	53.1	64.3	284
201187_s_at	8.6	7.1	8.8	6.2	7.35	7.6	5.85	7.6	7.6	7	6.95	7.6	7.7	8.95	8.45	7.9	8.3	6.75	7.7	11	6.45	5.8	9.65	5.4	7.45	7.2	5.65	7.15	8.6	6.3	5.9	5.8	9.3	7.8	6.1	6.55	6.4	5.8	9.75	7.85	6.9	10.1	10.2	6.55	6.45	5.7	4.95	5.95	7.65
201188_s_at	27.45	8.05	8.95	6.8	7.25	8.05	6.4	8.55	10.4	25.45	7.95	6.45	9	8.35	8.2	91	10.6	7.25	89.8	10.35	7.2	6.55	8.4	6.05	7.9	81.3	6.4	7.95	8	6.5	19.4	6.05	12	7.85	6.5	12.5	10.4	12.2	10.65	32.4	12.4	14.55	23.45	6.7	7.15	16.1	5.35	11.7	13.5
201189_s_at	192.25	12.2	13.65	8.75	5.1	6.85	6.5	14.9	6.75	178.45	7.6	7.15	139.5	10	9	369.1	104.65	6.3	309.85	9.1	6.05	5.45	7.7	5.15	6.9	198.8	12.85	92.9	5.15	5.1	122.1	5	8.7	7.25	6.1	15.4	35	45.45	7.55	154.65	65.65	139.55	107.55	6.1	5.75	140.85	4.9	49.55	39.9
201190_s_at	222.25	181.85	174.15	200.65	385.6	91.6	69.4	244.1	75.55	175.75	445.95	299.65	253	407.45	359.25	176.2	321.95	242.45	155.4	105	272.65	348.45	422.1	108.05	315.5	337.1	124.25	289.6	412.75	78.8	210.2	208.15	130.15	503.3	152.5	114.5	171.5	86.05	224.5	438.6	160.4	208.4	214.35	236.1	351.7	195.45	89.9	80.75	167.75
201191_at	27.8	21.9	22.3	15.7	44.25	13.5	11.95	27.7	15.05	19.9	31.85	29.4	23.95	32.3	24.65	18.7	28.7	23.2	19.55	23.45	21.3	65.65	69.4	14.2	48.35	38.5	13.85	20.15	44.05	15.15	18.75	25.9	23.4	91.55	18.8	17.1	14.85	13.6	24.9	22.9	14.65	24.25	23.15	26.3	62.85	20.45	13.3	14.85	21
201192_s_at	56.2	8.65	9	7.65	17.95	8.65	6.55	58.05	8.6	12.55	84.95	79.1	19.3	45.35	28.8	11.5	48.55	56.15	9.75	11.2	7	14.2	11.7	5.95	10.3	13.65	6.5	8.45	8.65	7.45	9.35	6.65	11.25	16.6	7	7.15	8.4	7.25	11.7	20.75	7.75	11.95	13.55	8.1	11.55	6.9	5.7	6.95	12.55
201193_at	366.9	915.15	392.3	616.6	39.95	26.1	17	102	65.55	516.6	50.5	301.8	22.75	305.6	154.8	20.7	30.5	17.95	21.15	183.9	20.95	15.8	23.1	31.5	20.9	178.1	22.3	49.95	247.25	280.05	149	8.75	17.2	58.2	246.7	234.6	65.25	65.15	128.1	102.6	72.25	49.5	143.2	16.95	38.6	47.1	23.8	136.3	88.65
201194_at	22.45	80.1	53.15	103.9	1461.6	455.15	124.4	152.75	35.45	1158.9	116.45	384.45	235.4	232.1	158.45	415.65	538.4	15.55	341.4	544.65	1338.8	1589.8	1775.5	170.75	796.95	85.1	426.25	511.8	739.5	25.5	393.4	703.3	5530.2	1321.5	185.75	38.75	8.7	360.75	51.9	786.25	261.1	10	17.4	1240	1668.55	1032.2	145.9	171.4	204.85
201195_s_at	657.35	12.55	9.5	11	167.95	9.45	8.65	1285.75	195.05	1965.05	129.55	10.85	36.85	15.15	259.45	15.45	16.75	1804.8	13.8	426.4	61.6	71.1	54.8	6.4	82.85	1789.05	10.25	9.1	73.5	278.05	31.7	38.05	11.75	102.65	9.4	902.7	259.15	430.7	23.75	15.65	11.7	259.3	727.9	31.25	66.05	78.55	8.8	105.55	301.65
201196_s_at	149.6	11.45	10.9	7.5	61.05	14.95	8.2	72.95	11.25	43.2	181.2	23.5	28.95	113.85	299.35	39.9	68.55	211.05	25.5	10.7	34.75	14.65	16.7	15.25	40.1	15.6	11.15	16.5	14.6	46.75	14.95	28.55	9.75	41.65	9	17.65	21.45	66.5	11.95	9.25	13.6	73.95	12.85	49.75	83.15	38.7	9.9	11	30.2
201197_at	362.8	43.55	53.05	20.4	107.65	34.3	13.75	249.15	34.2	77.05	520.55	275.85	265.35	184.35	446.65	166.5	229.9	304.2	171.35	74.5	75.5	25.05	42.4	20.75	74.75	50.05	29.75	32.3	60	48.6	69.05	36.7	23.1	139.75	18.35	63.85	116.8	129.8	18.55	13.3	52.5	125.1	69.7	78.15	141.3	66.65	19.15	39.1	70.05
201198_s_at	295.9	112.4	33.35	28.7	103.4	26.85	23.1	64.7	22.75	198.3	183.4	76.8	40	91.25	79.6	50.75	58	150.35	46.6	103.25	49.25	18.7	46.7	20.1	68.1	75.95	29.45	58.05	66.65	39.45	31.3	38.4	25	99.45	20.45	64.95	57.95	55.65	37.65	26.55	19.45	48.55	49.35	51.15	74.85	32.65	19.45	29	43.8
201199_s_at	782.45	418	113.9	77.6	515.95	79.95	50.8	293.1	89.5	452.85	665.85	279.8	163.3	353.7	481.5	143.75	287.3	529.75	108.3	373.1	224.4	52.95	172.65	60.6	260.55	304.55	90.05	187.95	285.7	165.45	146.2	155	13.95	468.35	63.4	358.4	268.15	282.75	83.15	68.7	115.65	284.95	124.25	236.95	303.95	105.2	58.3	98.6	189.2
201200_at	115	559.6	134.2	232.95	388.55	159.35	55.7	133.25	172.7	180.2	799.6	1071.95	64.75	1641.2	1063	50.95	65.35	517.45	31.65	105.45	114.5	32.75	42.7	51	107.05	267.7	36.6	271.45	118.9	222.8	275.85	24.4	32.25	202	96.6	462.6	184.25	17.35	167.3	153	346.55	814.65	313.5	68.1	91.45	141.5	121.45	151.9	212.95
201201_at	1546.7	1746.9	234.95	504.35	527.6	188.85	114.45	815.75	300.65	2854.4	266.45	1505.7	802.4	1721.85	402.55	484.75	1412.15	4	514.25	583.4	288.25	188.2	244.4	149.3	235.85	1006.25	105.3	562.95	228.25	218.8	752.95	136.4	937.3	584.15	329.9	438.3	373.55	386.4	724.65	3126.15	948.1	649.35	789.95	221	279.6	547.85	131.15	617.95	654.4
201202_at	1949.55	51.85	49.25	44.05	42.55	50.15	36.05	125.6	313.05	301.15	1778.15	97.55	77.9	176.2	1319.35	89.6	204.75	1493.8	80.95	111.6	40.3	38.75	48.1	28.9	33.6	1209.2	35.9	35.05	29	380.85	43.35	26.15	63.05	41.5	42.7	157.75	734.4	1718.9	67.75	72.95	56.1	1004.75	83.75	31.55	34.25	30.45	25.75	25.85	42.65
201203_s_at	6.8	5.6	6.4	4.7	5.85	5.85	4.6	21.05	5.65	5.5	5.6	6	5.75	7.1	6.9	5.7	6.45	5.25	5	15.3	5	4.55	6.75	4.7	5.9	5.7	4.45	5.4	5.5	5.3	4.65	4.15	7.6	6	4.65	5.1	4.9	4.35	7.6	6.7	4.8	7.2	10.15	5.1	4.85	4.4	3.7	4.9	6
201204_s_at	73.4	395.25	478.8	473.8	130.65	142.65	141.2	754.85	159.55	360.15	52.1	167.35	65.85	136.3	89.5	63.85	176.6	23.65	61.25	477.95	124.65	99.15	266.75	178.65	131.05	368.25	101.15	1196.5	94.05	660.9	248.8	46.5	194.3	203.85	291.5	61.6	164.75	47.5	978.45	971.6	211.55	403.25	1164.9	92.55	101.45	290.2	152.15	1085.9	1430.8
201205_at	6.5	5.15	5.45	4.4	5.35	6.15	4.3	5.8	5.75	5.1	5.25	5.6	5.6	6.65	6.95	5.65	6.25	4.85	5.05	6.85	4.7	4.2	6.05	3.8	5.4	5.2	4.2	5.8	5.1	4.55	4.35	3.85	7.25	5.6	4.35	4.7	4.6	4.2	7.3	5.55	4.55	6.7	7.15	4.8	4.7	4.15	3.8	4.15	5.5
201206_s_at	24.35	40.25	50.1	25.25	18.4	15.6	14.75	221.05	21.8	34.2	10.45	23.35	11.95	36.35	33.1	17.65	67.35	13.75	9	56.85	19.25	17.65	25.5	10.2	19.55	27	15.3	98.65	15.6	38.8	26.4	12.45	14.9	21.7	27.85	17.05	17.8	11.8	35.45	108.5	18.2	42	120.05	18.05	17.55	23.2	13.9	258.25	90.3
201207_at	11.8	12.4	18.1	20.5	24.5	9.6	7.5	7.65	8.9	45.3	5.4	5.75	6.6	5	6.7	5.8	7.35	4.6	6.15	22.05	13.35	24	18.45	8.5	19.45	22.05	6.35	12.1	31.5	11.35	34.3	10.45	23.85	16.75	12.95	8.8	8.1	8.85	47.2	30.35	11.2	7.6	11.6	17.95	15.25	10.9	7.95	12.4	19.8
201208_s_at	6.15	4.85	5.45	4.8	6.05	5.05	6.4	5.45	11.25	7.7	5.15	5.4	5.2	6.8	6.45	5.4	5.8	9.75	4.8	9.05	7.35	6.75	5.95	3.55	5.3	8.9	4.25	4.35	6.05	8	5.15	4.4	11.45	5.1	5.2	4.65	4.05	4.1	15.2	10.95	4.35	5.7	7.25	4.85	4.65	4.4	5.6	4.25	10.4
201209_at	1140.55	47.4	84.35	97.2	22.05	56.95	24.45	534.85	98.95	343.2	375.05	392.6	815.2	561.1	743	1071.55	783.05	335.45	987.6	108.55	24.1	18.95	16.6	17.8	13.75	222.9	19.55	164.7	51.75	88.95	108.2	17.5	56.55	55.1	68.2	301.7	397.9	426.45	80.45	134.65	244.1	571.55	433.7	25.85	22.45	87.4	49.5	158.3	162.9
201210_at	1686.35	542.95	357.9	225.85	498.1	239.45	64.3	1819.7	156.35	858.85	1271.15	1266.8	1323.55	3129.95	1503.35	1573.1	1409.85	1265.55	1681.55	471.15	237.75	54	124.1	46.3	251.15	812.9	103.4	182.2	467.55	462.15	611.75	109.8	27.05	575.25	118.35	359.65	813.25	381.85	41.2	89.95	604.65	50.45	468.65	206.35	267.8	305.65	209.55	253.65	375
201211_s_at	37.95	7.4	6.25	5.6	7	5.8	4.6	80.55	6.85	7.5	10.85	7.45	9.9	234.95	14.9	30.25	14.45	25.65	80.6	11.4	5.7	5.4	7.55	4.3	6.1	7.85	5	6.45	6.65	8.65	5.85	4.25	8.4	6.4	5.25	6	6	6	7.75	6.4	5.85	7.4	9.3	6.05	5.95	5.25	4.6	5.4	7.4
201212_at	99.25	21.7	12.35	10.45	35.7	13.4	8.8	62.6	14.2	10.05	12	9.45	9.4	10.9	12.7	9	10.3	8.1	8.2	20.7	9.2	8.65	13.2	10.2	11.15	25.5	8.65	15	11.35	27.45	15.5	7.7	99.55	14.05	100.95	8.7	9.7	18.05	92.1	189.65	71.7	12.75	34.55	9.75	15.7	7.4	9.15	9.05	23.2
201213_at	6.7	5.4	5.95	5.7	5.85	6.15	4.15	5.85	6.35	5.3	5.6	5.8	5.9	6.8	7	6.05	6.45	5.15	5.2	7.95	4.95	4.5	6.45	4.05	5.6	5.6	4.4	5.4	5.55	4.9	4.45	4	7.7	6.05	4.65	4.95	4.9	4.45	7.55	6	4.75	7.2	8.2	5.05	4.95	4.3	3.85	4.45	5.95
201214_s_at	211.85	41.15	11.85	24.85	106.7	16.25	11.5	131.45	27.4	102.05	125.4	193.25	169	175.45	141	121.15	283.2	68.6	104.05	35.25	342.25	61.15	54.35	6.95	177.85	61.2	16.8	97	69.3	13.95	46.35	76.25	68.45	145.15	20	35.75	40.1	60.85	71.35	88.3	26.95	63.6	44.45	96.6	123.35	43.6	13.3	38.2	73.9
201215_at	7.55	554.15	36.6	67.7	511.5	134.5	47.95	33.1	7.25	2074.25	7.75	6.95	6.95	7.75	24	6.85	7.1	6.4	5.85	699.1	106	6.6	10.65	92.4	71.25	93.35	80.85	611.95	316.95	257.75	787.8	35.5	11.3	370.85	90	5.9	5.75	5.25	44.5	195.4	153.2	8.5	9	145.95	135.6	234.55	195.85	105.6	60.95
201216_at	1674.9	448.9	231.15	279.5	244.25	186.6	141.35	3078.7	697.5	516.3	782.15	1883.8	2386.05	2142	1819.35	1446.65	1305.3	367.85	1219.85	451.55	217.85	304.55	389.95	129.85	227.65	377.95	179.2	400.05	381.35	372	353.8	166	352.65	418.75	359.5	905.45	594.4	474.35	1083	967.4	643.4	826.2	789.95	154.15	210.8	224.85	207.85	610.65	770.95
201217_x_at	19070.1	7012.5	8454.9	6425.55	2918.35	5817	2509.75	17141.95	4690.25	8507.3	12595.6	7275.65	19782.25	9624.85	22905.85	16250.4	18079.65	5106.2	12865.5	9400.75	3317.95	3172	7920.35	2761.95	4073.05	8815.75	3094.3	9095.3	5918.65	4203.4	7590.5	3068.6	1917.6	6442.45	4118.3	11736.7	11832.95	11686.25	7276.8	6711.75	8859.35	22601.05	16049.8	3204.15	3545.9	6035.9	10266.8	8674	13252.6
201218_at	9.9	11.6	13	30.95	105.65	13.5	10.2	107.35	12.5	195.9	123.4	154.85	10.15	211.65	292.55	7.65	535.65	21.65	8.5	13.2	14.8	36.7	36.7	9.35	10.75	79.6	9.6	90.5	122.85	60	82.5	8.4	7.9	44.2	18.35	4.35	4.25	5.5	6.8	86.35	13.7	6.15	6.95	9	13.8	11.6	7.7	48.45	23.85
201219_at	6.65	6.7	8.7	6.15	6.75	8.15	6.25	10.7	7.1	14.4	18.3	14.95	7.35	23.6	39.9	7.5	100.45	6.65	6.4	9.3	6.3	5.8	8.3	5.8	7.25	6.95	5.6	8.9	6.9	6.5	5.7	5.3	9.5	7.35	5.95	6.05	5.8	4.95	9.65	7.65	6.05	9.05	10.15	6.45	5.9	5.6	5	5.8	7.6
201220_x_at	22.4	105.3	218.55	187	153.8	309.3	125.3	364.25	197.2	467.5	550.75	653.95	27.65	731.35	468.4	41.05	1195.45	172.05	55.1	159	65.25	154.85	263.3	62.5	99.25	222.05	120.05	695.75	196	188.6	259.75	47.25	64.4	182.85	124.75	16.35	8.35	31.8	66.25	396.95	87.25	39.85	56.5	116.45	98.2	197.65	190.1	320.8	188.25
201221_s_at	439.7	94.45	246.15	86.55	281.8	135.75	52.45	614.45	57.55	157.3	533.35	181.3	509.2	300.4	707.8	865.85	526.1	122.3	793.35	68.8	154.8	129.1	242.6	54.55	271.75	377.65	68.95	408.15	296.55	79.55	280.85	69.95	47.75	424.45	51.25	175.2	232.75	288.1	59.55	324.65	354	273.35	398.5	140.9	145	369.1	60.1	158.6	237.15
201222_s_at	1153.15	259.75	41.9	84.45	396.45	45.05	45.95	272.95	117.55	542.6	458.1	350.75	246.55	496.9	519.95	173.05	435.4	469.6	126.2	153.5	26.1	80.75	32.95	42.55	80.8	775.75	36.3	52.3	57.25	255.7	41.7	37.85	55.15	30.4	60.2	115.75	212.15	39.4	90.5	80.7	35.55	85.45	533.55	52.4	42.75	51.35	47.75	101.9	243.5
201223_s_at	950.7	225.7	98.55	143.6	440.85	67.45	80.7	147.45	67.45	430.45	411.85	207.65	262.15	358.85	307.4	98.4	199.25	211.4	132.6	272.45	143.25	177.25	209.7	89.7	238.9	473.55	129.5	155.6	194.7	173.4	156	120.05	58.2	190.8	71.45	200.5	498.45	137.9	82.6	105.95	122.05	350.7	404.05	153.05	184.65	126.1	107.75	156.9	283.55
201224_s_at	152.8	70.4	116.8	155.3	143	118.2	60.95	244	210.05	82.45	185.35	100.95	321.05	202.05	194.8	137	218.4	120.95	102.75	90.1	142.75	175	127.7	31.85	122.35	140.85	52.2	115.95	141.75	124.3	113.1	49.1	154.4	127.2	137.45	234.05	242.2	162.6	178.95	132.8	184.15	156.95	426.2	136.85	104.8	137.7	49.05	69.35	98.85
201225_s_at	800	63.5	54.2	99	96.45	60.9	28.9	357.05	127.1	238.5	469.2	387	571.3	480.55	754.15	533	571.75	257.2	522.25	56.7	76.3	109.5	81.15	49.25	70.05	71.95	25.05	69.35	112.3	129.6	184.65	14	11.45	179.7	45.5	319.25	564.25	309.95	12.1	95.85	184.95	358.3	515.5	76.8	91.1	135.25	77.1	56.85	125.45
201226_at	1171.15	340.35	286.15	377.35	650.7	141.65	85.8	974.7	208.15	700.85	877.3	755.8	672.9	750.05	970.3	571.6	722.35	422.75	530.5	433.55	611.3	548.75	989.85	86.65	1057.2	156.65	172.1	373.35	262.55	145.25	236.1	670.7	1159.5	1125.3	489.8	339.1	593.2	585	582.8	413.4	220.75	732.6	603.6	750.05	792.4	275.2	208.15	189.4	510.75
201227_s_at	1623.15	392.35	545.35	736.9	1143.4	343.55	131.55	1684.8	380.25	1148.4	1806.95	1192.35	1296.95	1292.4	2093.95	1075.25	1389.85	875.65	1170.7	461.9	1011.25	920.3	1061.05	173.9	1493.8	207.5	284.5	831.7	533.7	325.95	526	646.2	1703.9	2306.4	573.4	479.6	1115.35	909.65	1237.45	815.55	653.45	1221.3	1143.55	1187.7	1003.35	536.85	280.65	346.25	738.45
201228_s_at	12	10.35	12.2	10.4	9.6	13.6	12.3	11.15	11.45	8	10.7	10.05	10.9	12.9	12.75	11.5	14.5	11.8	10.1	14.25	9.15	9.75	12.25	8.25	11.55	10.55	13.25	9.65	9.95	9.15	7.15	8.05	12.7	11.7	9	9.5	9.25	10.55	13.9	9.4	8.65	14.4	15.25	9.5	9.35	8.15	8.15	8.35	10.9
201229_s_at	53.85	21.15	24.7	26.3	24	22.55	14.7	31.8	23.3	24.25	22.55	20.05	28	26.55	27	49.55	57.8	25.3	42.85	28.7	20.45	18.9	32.15	11.8	26.7	72.6	16.35	22.05	21.9	19.05	14.95	16.8	35.3	33.95	20.35	19.45	30.7	19.7	31.7	29.45	18.8	37.25	34.85	20.2	25.4	17.2	12.55	15.05	22.55
201230_s_at	30.45	14.7	16.2	12.45	28.5	15.1	13.8	44.3	13.05	15.5	53.7	24.85	82.1	21.2	21.7	55.1	160.2	16.25	67.7	19.55	14.05	13.6	21.1	10.7	16.15	39	11.8	20.3	19.25	12.65	13.25	10.7	20.85	45.15	10.4	14.2	24.6	11.3	20.4	26.85	13.8	20.8	22.85	14.75	14.5	12.35	10.4	11.7	16.6
201231_s_at	12807.8	1413.55	285.25	284.3	1465.7	107.7	135.55	1998.95	1066.4	5548.55	317.65	3161.55	996	4514	4191.85	1676.5	1924.5	49	1272.95	6161.1	1338.6	839.35	765.7	216	712.25	4788.5	258.35	880.9	533.4	312.4	1418.05	508.65	661.95	1286.05	1409.65	2864.25	6967.1	2205.05	2246.8	1486.85	540.8	3158.95	7347.05	743.1	995.55	473.3	673.25	478.2	761.45
201232_s_at	135.05	19.35	11.05	15.7	14.6	19.4	4.5	129.6	19	114	93.35	139.3	81.4	126.5	114.55	62.4	145.95	30.7	54.2	33	16.25	12.4	21.9	5.75	18.3	85.7	12.3	36.5	23.85	16.25	29.5	11.95	26.4	25.35	16.1	46.9	35.2	38.05	27.8	23.3	27.8	44.05	44.9	15	16.35	16.4	11.4	23.25	24.7
201233_at	220.1	75.4	89.45	64.3	35.8	74.15	69.85	164.85	87	193.3	106.7	134.2	104.95	138.8	134.2	174.85	152.2	137.9	149.05	145.75	58.85	63.35	87.4	52.8	107.05	229.3	57.85	75.6	78.9	50.35	64.15	55.9	118.7	81.5	61.65	89.2	95.3	84.65	109	61.7	67.9	119.3	106.4	58.6	65.35	58	49.8	61.9	79.2
201234_at	568.55	252.65	93.9	134.6	61.15	142.7	16.8	237.85	178.65	189.15	132.35	654.15	110.35	543.55	291.05	137.1	404.15	396.05	134.55	252.15	70.8	103.3	102.1	21.75	83.2	175.75	42.6	217.25	85.35	91.55	296.7	42.3	610.5	91.45	125.5	96.9	75.1	74.8	214.05	338.05	119.25	95.55	192.7	105.55	74.6	117.05	67.65	60.7	110.5
201235_s_at	6.6	5.7	11.3	5.3	5.9	5.8	4.55	20.25	7.9	5.25	5.05	8.45	7.2	14.85	6.1	11.9	7.25	9.45	5.7	7.25	5.65	5.65	6.6	4	5.9	5.55	4.35	5.05	5.25	5.25	5.35	4.4	7.8	6.35	13.75	5.8	4.75	4.45	7.6	29.95	9.9	6.7	8	5.15	5.05	7.4	8.75	6.95	10.5
201236_s_at	248.85	90.95	979.55	191.25	113.4	127.8	102.6	1331.75	198.65	138.2	134.8	833.05	1132.2	1085.6	135.1	462.05	659.6	667.5	435	105.65	69.8	133	130.5	103.4	112.35	89.15	86.65	137	79.1	338.1	492.35	43.2	167.75	130.05	307.2	128.95	323.4	72.6	158.8	818.45	173.75	680.9	386.2	106.3	111.5	172.7	187.25	592.1	1363.6
201237_at	111.55	60.8	26.1	35.6	107.3	47.75	28.7	139.65	28.2	146	156.85	703.55	122.65	206.05	119.4	44.6	213.3	157.85	42.75	49.1	30.25	28	33.7	29.35	45.1	39.75	23.75	37.4	147.1	51.2	63.25	26.2	24.2	72.85	27.15	33	38	36.45	30.15	17.4	38.65	69.1	32.3	31.7	51.3	41.15	22.65	32.95	121.3
201238_s_at	427.8	134.8	47.65	65.2	538.35	55.35	33.7	488.95	73.55	259.9	541.2	698.05	234.05	907.85	498.6	169.3	499.05	451.3	171.4	129.95	87.8	58.25	28.85	45.5	92.5	188	46.3	43.35	257.1	246.6	164.9	39.75	42.75	181.1	56.1	74.4	145.85	89.85	32.55	43.25	103.25	84.3	122.65	57.65	124.45	81.25	39.45	65.9	179.4
201239_s_at	452.25	111.05	48	135.8	56.55	16.55	33.55	748.15	148.25	162.2	195.1	267.95	441.6	292	395.4	171.15	507.7	264.4	166.4	119.7	77.05	65.9	44.2	27.95	62	70.3	36.6	58.05	65.6	166.6	118.45	56.45	38.25	134.95	70.25	126.3	131.4	114.5	39	122.35	137.1	256.3	36	66	113.3	107.85	86.5	75.75	175.45
201240_s_at	1487.65	175.6	151.25	426.7	419.25	73.9	50	1608.55	308.35	315.95	790.85	711.8	982.1	958.35	1444.2	460.95	1334.35	814.95	488.95	111.05	181.6	154.35	111.4	29.35	112.2	190.45	86.2	298.85	265.95	180	337.6	90.15	20.55	522.6	136.35	211.85	295.6	286.75	12.25	369.05	395.75	256.4	159.3	180.4	212.4	327.85	130.95	206.1	395.4
201241_at	843.95	193.9	70	38.8	298.55	55.85	16.95	369.5	18.2	457.2	1041.4	303.2	260.25	211	1126.25	244.45	248.8	435.75	247.65	255.95	194.05	58.15	160.3	61.6	265.65	164.05	51.45	170.85	232.3	179.7	180.25	192.55	16.05	422.55	59.4	603.05	374.2	249.25	11.45	11	108.55	436.6	189.85	309.65	348.7	121.15	57.3	157.9	235.75
201242_s_at	371.35	11.2	129.6	475.7	6197.45	41.85	10.1	19.7	8.3	330.85	35.4	6.95	6.9	33.1	45.2	6.55	7.3	6.7	5.5	42.3	864.1	1130.55	1239.3	72.85	2676	33.15	116.15	1037.05	1262.25	209.1	375.8	1193.7	378.55	3407.15	5204.3	5.8	6.5	5.35	387.7	952.1	30.9	10.25	55.65	2286.55	2389.5	126.55	22.15	732.9	1099.95
201243_s_at	821.4	10.25	276.55	207.7	5332.05	56.95	8.85	28.25	14.45	398.75	118.1	20.65	8.4	33.1	192.45	7.1	9.2	14.95	6.25	180.85	2963.85	2058.05	6297.65	156.75	6169.4	48.7	340.7	2334.3	2622.55	253.05	1042.1	3458.1	109.65	8063.8	5655.5	5.95	5.95	5.1	45.5	292.9	49.6	7.35	32.75	4771.05	8100.9	271.05	34.75	1764.2	2768.15
201244_s_at	389.4	61.6	23.6	45.8	83.55	11.05	27.1	315.65	106.55	116.25	202.75	359.1	282.5	647.4	405.4	360.6	395.65	172.05	374.95	61.7	60.3	78.7	85.45	26.25	72.9	109.85	28.05	250.3	221.65	100.05	197.2	11.2	140.6	87.35	71.75	44.3	118.2	206	80.3	127.4	115.65	179.6	73.95	29.4	67.55	61.1	45.6	41.45	81.75
201245_s_at	281.8	44.35	15.65	33.8	177.1	10.4	11.2	297.6	22.65	227.25	86.9	332.95	138.55	304.85	140.95	292.6	296.25	22.75	297.35	151.85	47.25	80.5	96.85	6.8	45.5	158.85	34.25	60.7	51.95	17.75	48.1	49.1	308.2	92.85	49.15	18.8	79.3	86.9	156.3	240.9	73.8	40.7	184.5	83.45	59.05	25	11.75	23.65	40.5
201246_s_at	29.2	13.95	12	8.4	42.35	7.95	7.75	20.7	12	17.4	13.6	33.15	16.25	27.55	17.1	26.5	17.25	14.55	22	16.05	32.25	20.4	45.8	8.55	50.35	23.55	5.95	11.85	13.05	7.55	9.1	43.35	31.5	15.55	7.7	13.1	10.85	10.75	15.85	12.95	8.95	12.75	17.9	20.4	39.3	7.75	8.1	5.85	9.9
201247_at	340.55	96.75	204.9	115.35	144.65	28.4	99.65	182.65	70.8	110.4	81.45	72.1	202.2	143.6	147.75	101.95	125.4	80.5	94.05	45.6	103.5	168.8	203.3	83.2	178.1	106.9	87.45	56.3	171.7	60.9	67.3	146.95	81.65	115.55	56.8	143.15	140.9	170.95	85.65	117.2	70.5	180	310.2	134.3	136.8	109.2	57.1	69.55	76.25
201248_s_at	57.85	3.65	3.7	3.15	8.95	3.45	2.7	15.3	3.45	6.45	3.75	7.65	14.75	8.7	9.85	4.2	9.3	3.45	3.75	4.5	4.9	5.15	6.5	2.45	4.8	9.7	2.65	3.4	7.85	3.15	3.1	2.95	4.75	3.9	2.85	7	10	12.8	4.7	4.45	3.2	5.6	37.55	3.4	4.9	2.9	2.3	2.95	3.9
201249_at	5.55	4.55	4.9	4	4.85	4.7	3.65	5	6.25	4.55	4.7	4.85	4.85	5.85	5.65	4.9	5.4	79.95	4.3	5.85	4.15	3.75	5.25	3.3	4.7	4.75	3.65	4.5	4.55	4.15	3.85	3.45	6.15	5.05	3.85	4.2	4.05	3.7	6.25	5.05	4	5.85	6.7	4.2	4.15	3.65	3.1	4.55	4.95
201250_s_at	68.85	51.7	60.9	53.05	62.2	70.5	54.15	63.7	149.05	513.05	71.75	7.55	75.5	12.65	65.7	41.9	70.5	706.9	34.35	51.7	63.4	67.55	76.05	50.5	65.4	797.15	53.5	54.6	59.7	276	58.05	40.15	89.45	78.35	50.25	69.7	70.7	46.5	84.3	68.05	49.8	79.3	99.15	60.95	56.05	96.45	39.85	658.15	58.25
201251_at	4224.1	1089.55	606.1	617.95	1108.55	100.25	67.6	513.95	576.35	3388.8	16.35	1407.9	348.65	1589.95	455.8	419.65	221.2	13.75	269.65	2979.7	1140.05	1050.5	1236.35	160.45	1135.4	3022.25	414	554.15	285.5	8.9	506	675.7	1193	621.65	491.45	366.25	1733.65	878.95	31.75	503.65	319.7	1582.8	3945.9	1108.3	1269.4	195.2	213.5	263.15	337.05
201252_at	399.2	129.15	116.95	96.55	84.65	83.15	43.9	224.15	87.15	191.1	211.65	182.8	201.75	217	141.25	128.95	352	190.7	108.9	162.45	78.1	93	143.65	43.45	104.75	300.3	49.1	113.85	76.95	104.5	128.55	55.05	136	118.35	93.1	248.4	136.75	192.4	183.3	193.2	99.5	148.8	172.65	73.35	77.3	71.15	60.25	101	145.6
201253_s_at	351.3	476.7	261.6	501.4	626.7	254.45	56.8	555.6	262.65	228.55	359	556.5	414.55	748.15	549.2	591.2	879.85	254.55	470.9	190.8	290.1	833.8	729.5	112.35	361.9	270.15	134.6	368	382.65	169.45	347.7	199.25	1168.15	715.95	274.2	110.9	153.5	168.2	739.7	1223.8	321.5	171.5	341.25	316.65	319.1	282.6	114.1	177	413.6
201254_x_at	9042.6	4021.15	3245.15	2091.55	1717.25	4023.2	1835.1	6825.85	2897.8	6520	7062.75	5198.15	11121.1	5346.85	10533.8	12073.6	7375.4	5450.8	8596	3520.65	1792.5	969.25	1418.75	1352.35	1475.35	2661.25	2018.45	5687.55	2940.75	3497.7	4566.3	1112.65	568.7	3125.65	2183.2	3833.6	7427.2	7187	1612.65	2025.25	5700.65	12806.8	7757	1874	1456.4	3304.2	4843.25	4615.35	5951.15
201255_x_at	484.5	168.8	171.25	207	163.25	100.9	30.15	628	209.45	239.3	412	593.25	440.05	703.1	637.5	443.3	512.75	397.1	366.25	200.65	173.4	182.65	264.15	58.35	154.1	322.25	105.85	405	327.4	162.2	258.25	114.5	542.35	222.9	167.65	397.6	160.85	311.6	479.6	383.1	191.7	351.75	286.25	203.15	150.6	128.45	71.45	161.4	221.2
201256_at	883.05	242.45	443.25	626.95	276	104.05	67.85	652.3	302.4	659.65	601.55	601.1	701.4	604.4	613.7	522.1	662.3	406.4	523.05	244.6	319.35	272.7	356.1	29.95	303	170.5	47.65	157.1	291.05	277.5	278.45	179.05	323.45	560.25	285.6	490.45	497.05	483.05	289.45	232.8	213.65	638.9	706	213.95	335.45	193	253.2	214.95	374.15
201257_x_at	14922.5	7790.65	6381.45	3037.8	5919.75	9889.4	3120.35	13515	5333.85	12934.45	12841.1	12619.2	14671.05	12847.9	17499.05	17254.85	13815.35	8830.55	18344.25	7710.85	4648.2	2240.95	2727.45	2650.7	2699.55	4271.25	3812.55	11337.3	10793.15	6884.6	9789.7	2076.4	1791.45	6667.7	4419.5	9012.35	12947.7	12260.15	3697.1	6922.2	11114	19352.2	13046.15	3784.3	4485	6708.1	10071.25	6426.15	10234.5
201258_at	6530.7	3616.3	2630.8	1794.8	1088.5	3513.7	992.05	7161.95	2771.4	6369.05	5959.8	5140.4	7570.2	6328.05	8204.65	8780.6	6767.7	2586	8075.05	3849.85	1068.35	924.2	2054.1	706.9	656.1	8139.75	998.75	3746.95	2588.35	1845.45	4382.85	349.5	7892.5	1719.5	1730.6	5652.05	6760.05	5471.6	6764.55	7416.7	5040.1	8767.6	13937.9	990.8	848.45	2272.7	4313.6	2865.65	3372.85
201259_s_at	239.15	73.6	8.55	57.35	10.05	76.35	6.25	144.15	37.1	406.2	26.85	33.35	590.55	121.25	219.3	49.55	35.2	13.65	62.2	69.85	16	7.8	9.95	6.05	8.95	77.75	8.5	13.45	8.5	27.3	52.4	6.85	8.15	27.1	55.75	45.35	94.4	148.9	10.95	21.35	51.55	122.75	18.15	16.75	28.35	8.6	32.25	22	51.85
201260_s_at	198	116.1	69	98.8	73.9	95.3	47.35	104.15	69.15	813.4	87.6	111.55	511.25	125	472.75	59	59.85	30.05	67.35	100.65	80.9	41.5	54.55	47.65	52.35	532.2	45.5	106	47.35	62.05	110.75	27.85	68.45	251.1	77.25	100.4	173.95	206.25	73.3	103.6	199.8	181.85	208.7	66.25	94.75	146.2	58.2	149.5	123.2
201261_x_at	21.35	27.4	144.3	157.25	28.2	32.2	46	19.65	27.75	13.3	27.3	22.85	24.1	28.9	33.35	29.5	22.1	30.75	22.75	255.05	25.65	22.1	53.4	67.95	30.35	24.65	46.85	126.65	27.8	23.55	180.7	20.15	252.05	30.15	49.1	21.4	23.75	20.05	349.95	699.7	35	36.55	26.8	25.2	25.4	44.2	27.65	71.8	34.45
201262_s_at	6.8	6.75	7.1	9.85	5.8	5.95	8.3	6.45	6.05	5.25	5.85	6.5	5.9	7.55	7.55	6.4	7	5.55	5.65	246	5.5	4.8	8.45	12.25	6.65	5.95	7.4	8.5	6.15	5.05	13.9	6.7	21.2	6.3	6.55	5.35	5.2	4.7	8.5	56.45	5.15	7.9	8.15	6.2	6.45	4.6	4.4	5.2	6.2
201263_at	895.15	67.35	40.2	14.25	25.15	20.3	22.35	81.75	21.5	265.85	220	82	78.1	95.85	211	44.65	108.15	101.85	42.25	254.8	25.2	14.6	30.45	20.8	29.65	84.1	18.9	29.2	40.4	31.15	37.3	19.8	15.5	40.85	16.4	569.35	114.6	135.95	16.7	15.55	23.2	198.15	97.7	19.2	23.9	23.45	18.3	79.1	62.55
201264_at	381.8	120.65	77.55	107.35	145.9	28.75	3.75	467.65	106.55	177.55	162.1	289.35	169.55	332.05	271.25	158.85	304.25	180.15	137.85	155.95	99.15	94.75	140.3	13.95	92.5	218.25	20.95	92.5	70.4	58.85	105.5	38.3	399.05	128.65	98.1	237.4	123.15	133.8	264.6	316.25	77.1	146	303.45	75.3	105.25	68.05	43.8	78.1	112.95
201265_at	5.5	4.45	5	3.9	4.7	5.9	3.7	5.05	4.6	4.45	4.6	4.8	4.9	5.75	5.55	4.8	5.45	4.3	4.3	6.25	4.05	3.65	5.15	3.35	4.7	4.6	3.65	4.45	4.45	4	3.6	3.35	6.15	4.85	3.65	4.15	4	3.65	6.1	5.05	3.75	5.75	6.65	4.15	4.05	3.55	3.05	3.65	4.8
201266_at	492.15	780.75	146.35	522.3	71.55	35.15	18.1	288.3	44.3	164.85	281.55	261.75	46.5	220.55	309.9	43.1	226.6	245.65	49.15	1467.05	54.3	46.2	44.75	33.55	47.3	259.6	23.85	76.95	137.8	68.75	171.85	29.7	34.05	111.65	33.35	290.55	417.05	402.3	40.05	109.6	86.6	213.5	117.85	27.95	45.1	49.45	23.75	85.35	179.65
201267_s_at	449.15	82.3	30.95	58.2	50.9	51.95	19.2	246.25	77.55	124.8	382.3	82.7	82.2	142.75	223.25	97.7	160.2	270.05	74.9	179.6	117.8	59.3	101.1	20.3	59.9	309.75	40.05	69.05	74.05	65.95	66.65	59.5	101.9	105.6	51	84.4	83	92.65	189.8	102.95	20.05	102.8	43.2	70.9	95.8	49.9	45.4	57.6	134.55
201268_at	3359.85	1508.3	786.5	788.05	603.4	474.15	244.8	2201	316.05	4102.45	1275.15	1270.4	2157.65	1297.55	3411.6	1148.35	1203.5	176.8	861	2367.65	442.75	231.8	522.1	201.6	628.05	3180.25	254.15	1036.6	1052.45	237.95	926.4	263.1	1058.55	815.7	423.55	2988.55	3002.9	1721.75	840.8	1812.3	851.95	4908.25	6849.7	405.35	425.7	451.8	800.15	1514.2	1446.1
201269_s_at	7.45	6.7	9.35	9.45	6.85	6.9	5.2	6.85	7.45	6.45	6.7	6.65	6.75	7.75	8	6.7	7.15	6.1	6	10	6	5.8	7.85	5.15	8.1	6.65	5.35	6.45	6.45	5.95	5.1	5.1	9.55	7.3	5.75	6.05	5.9	5.3	11.7	7.2	5.65	8.9	9.55	7.65	5.95	5.25	4.7	5.5	7.05
201270_x_at	112.55	13.7	16.7	23.3	78.05	12.3	10.25	23.45	12.95	24.1	23.6	18.6	23.35	24	59.9	27.8	75.95	40.85	41.3	20.4	70.3	65.9	96.85	10	79.45	37.15	11.35	21.25	92.8	10.45	19.75	84.1	40.1	127.15	16.7	16.15	11.65	10.6	20.45	60.05	18.15	65.35	35.4	104.25	54.2	17.65	8.65	15.35	28.9
201271_s_at	212.9	35.25	24.1	19.95	20.3	22.1	17.3	236.7	29.6	60.4	50.5	159.9	132.5	140.35	102.05	71.6	288.3	53.1	56.2	91.35	21.1	22.8	37.3	17.1	24.4	316.7	16.85	88.55	35.9	21	56.55	15.6	113.65	32.95	21.55	57.3	53.35	375.9	44.15	241.5	39.5	83.85	168.9	21.6	21.2	25.25	19.1	57.85	24.9
201272_at	1115.2	886.05	11576.45	9431.9	400.1	68.9	183.5	436.6	103.15	696.85	89.05	345.7	828.15	377.1	793.2	531.4	883.05	10.1	476.65	844.7	357.4	386.85	321.85	84.05	282.8	9.3	399.55	136.3	304.85	72.8	151.8	111.4	1310.85	598.9	695.3	7.45	963.7	1320.6	35.7	786.8	376.15	16	700.4	240.9	248.3	4790.9	78.9	53.85	309
201273_s_at	1892.15	384	215	447.4	2394.95	97.2	55	843.75	313.1	838.15	955.7	653.35	633.4	727.75	1038	1005.35	826.8	629.65	862.45	671.25	411	278.85	230.3	61.95	439.25	795.1	93.8	268.8	964.95	531.7	505.45	247.3	26.55	1132.1	224.75	987.75	786.3	1202	52.45	149.55	400.3	894.35	436.35	445.85	700.55	274.2	108.95	210.3	534.9
201274_at	690.45	105.1	42.55	68.25	41.9	24.5	15.6	239.5	67.1	330.6	189.35	256.75	112.15	137.2	252.3	180.5	198.95	177	185.35	143.9	58.05	19.55	51.8	17.7	33.45	108.85	22.65	65.4	64.85	76.9	88.65	34.35	20.05	74.35	47.3	350.65	294.3	262.1	44.85	104.85	71.15	483.9	195.65	33.75	59.4	28.5	14	63.75	129.35
201275_at	1628.85	676.3	518.9	186.6	131.7	38.15	42.3	248.1	87.9	677.9	389.05	251.9	208.95	285.7	560.3	181.55	321.85	232.7	204.1	144.95	60.65	44.5	120.15	28.45	95.3	381.1	67.2	103	126.2	240.85	288.95	72.7	124.65	271.1	58.4	525.45	368.1	550.3	542.45	173.25	87.75	555.5	599.3	94.5	102.7	84.35	45.3	69.55	129.9
201276_at	12.6	8.6	8.3	9.45	13.3	6.8	5.1	20.95	9.95	12.2	9.3	11.2	16.75	14.8	11.75	14.75	22.35	8.65	11.35	8.5	9.55	14.15	15.1	6.1	13.65	6.95	6.95	9.4	9.85	7	13.9	7.65	5.2	14.05	8.55	4.4	3.5	6.15	5.95	9.8	6.1	6.75	6.75	13.95	10.55	20.05	5.45	4.9	10.2
201277_s_at	2559.8	193.85	187.05	364.15	102.75	14.95	13.35	743.1	467.15	736.95	2096.55	389.4	243.6	547	1983.45	324.6	540.7	1521.2	369.05	480.7	31.25	102.6	78.7	14.55	35.8	1251	22.5	128.15	208.85	248.25	289.8	11.3	104.9	145.1	71.1	454.05	829.45	853.95	229.95	483.45	157.6	1868.65	419.1	27.35	21.9	131.7	24.45	138	214.3
201278_at	8.8	249.65	160.3	139.8	10.65	41.5	14.2	293.9	12.95	8.8	25.2	14.95	10.25	13.55	16.8	7.6	97.3	7.95	8.65	129.5	10.4	18.65	19.7	48.1	12.5	7.5	14.8	61.4	13.5	30.65	42.55	9.2	14.6	14.7	150.1	9.8	7.45	9	16.3	40.35	93.3	11.4	13.35	11	10.35	10.45	8.4	9.45	37.3
201279_s_at	5.8	402.9	309.2	470.95	12.55	15.35	14.55	432.15	11.9	9.5	12.8	10.75	7.6	15.35	15.85	5.2	50.05	6.05	8.1	189.3	9.3	26.6	15.25	43.95	12.05	9.15	20.35	52.8	10.95	114.25	72.55	8.6	34.35	12.95	578.75	10.25	9.35	9.6	25.6	293.75	109.6	15.05	16.25	10.85	10.65	16.05	33.8	10.6	12.8
201280_s_at	7.95	165.4	166.55	260.75	7.75	22.9	7.25	217.35	8.15	6.9	24.9	7.85	7.35	9.8	13.45	7.3	46.05	6.75	6.35	39.85	6.55	10.6	8.9	35.8	7.55	7.05	14.55	44.3	7.65	43.15	29.45	5.65	11.2	8.05	366.55	6.3	6.2	5.5	11.35	70.2	34.95	9.55	10.5	6.4	6.55	14.4	5.25	8.7	42.65
201281_at	442.05	115.85	75.8	68.05	90.45	59.3	52.9	240.6	72.1	264.25	109.9	247.65	190.1	137.7	152.45	116.65	230.7	188.05	154.85	183.3	65.75	82.1	113.05	50.75	80.25	347.55	54	88.1	73.05	66.05	73.7	53.6	255.75	85.65	59.7	73.55	71.95	121.7	345.9	268.2	69.15	111.6	124.9	54.45	66.7	59.35	47.3	74.6	104
201282_at	136.9	11.45	32.9	46.05	22.75	7.4	6.4	36.45	9	13.75	7.05	83.75	8.3	42.3	11.5	31.3	29.45	123.1	36.1	9.45	8.4	16.8	13.35	5.2	8.85	83.9	5.75	9.65	7.4	5.75	6.1	6.1	283.7	8.7	60.6	6.8	10.45	4.85	23.75	39.8	6.4	10.85	122.85	8.6	15.85	7.95	4.15	5.25	8.2
201283_s_at	10.75	8	10.15	7	8.6	8.4	6.55	10.25	8.25	8.15	7.6	8.15	8.85	11	10.25	8.45	8.3	7.9	7	11	7.4	6.7	12.7	6.95	8.95	8.85	8.15	7.8	8	7.1	5.85	6.1	11.5	8.25	8.8	6.75	7.2	6.45	11.1	9.7	6.95	10.55	12.3	7.35	7.4	6.45	5.85	7	10.9
201284_s_at	773.8	38.1	24.55	48.9	24.6	18.5	14.35	98.65	61.8	224.35	162.3	51.3	80.65	50.35	86.15	92.55	99.05	182.6	103.8	33.15	23.45	20	22.3	12.1	17.15	747.25	12.95	42.75	19.45	40.75	24	17.4	437.9	37.25	140.05	34.65	139.2	101.55	521.15	99.8	30.1	54.25	75.45	25.4	23.1	15.3	12.9	23.85	33.55
201285_at	319.3	76.3	30.05	44.15	72.05	35.1	24.5	312.7	1479.1	172.55	163.2	541.15	442.3	542	194.05	393.3	538.25	3276.7	376.1	42	48.85	114.25	69.15	19.25	44.1	110.7	39.4	54.35	220.95	289.6	171.9	19.3	50.55	108.15	67.6	121.75	75.5	141.95	30.05	187.1	114.2	79.7	74.6	41.35	44.1	82	37.35	81.2	159.1
201286_at	6.75	5.2	6.05	6.4	5.5	5.5	4.35	5.6	6.05	1007.55	5.4	5.65	5.75	6.6	6.85	5.8	6.3	5	5.1	7.7	4.75	4.3	6.15	3.8	6.8	46.75	4.1	5.25	5.2	26.2	67	3.95	7.4	5.6	45.3	4.85	4.75	4.15	1117.7	317.85	5.45	6.9	7.7	5	4.75	4.15	3.6	10.95	6.05
201287_s_at	7.05	5.45	5.6	4.6	5.9	7.7	4.45	6.25	8.35	1224.1	5.6	7.9	5.3	7.9	7.05	4.9	6.7	5.55	5.4	6.1	4.95	4.35	6.2	3.85	5.45	42.5	4.15	5.25	5.6	35.8	111.75	3.9	6.9	5.95	234.6	4.2	4.5	4.5	1118.9	555.45	11.05	7	7.6	4.9	4.65	4.4	3.95	69.85	7.6
201288_at	6179.9	21.4	58.8	226.95	76.15	113.35	63.35	3008.95	2722.95	370.6	707.65	4468.65	3988.35	4707.45	3767.75	5293.85	4759.85	103.05	4300.9	400.25	52.15	20.05	37.05	36.45	15.75	15.8	76.7	178.75	19.25	207.45	503.6	8.35	389.45	90.35	82.55	156.65	1866.65	3768.8	238.95	1095	2062.05	3943.45	1719.75	19.15	43.05	141.65	107.05	41.9	230.25
201289_at	9.65	745.65	165.7	147.9	33.1	620.95	300.35	7.75	11.4	408.2	9	8.55	8.15	10.85	8.8	8.1	9.2	7.8	7.65	781.75	21.35	6.55	11.95	146	11.05	463.7	25.35	15.55	13.15	7.25	412.5	7.6	58.45	64.8	181.35	7.35	8.25	6.55	101.2	1075.9	989.2	11.25	10.05	22.3	21.1	455.9	130.1	75.1	132.05
201290_at	1497.45	870.15	684.9	485.25	242.2	292.15	100.25	1267.9	482.95	1056.8	940.9	2414.1	1265.65	2190.25	1526.2	895.6	1911.8	293.4	661.25	781.7	82	62.7	120.15	138.85	104.2	480.75	220.75	789.65	198.45	355.9	605.9	40.1	77.7	358.35	332.1	1108.7	490.25	321.5	158.7	813.6	489.55	443.65	523.5	103	109.95	504.7	474.5	544.15	812.45
201291_s_at	1162.85	8.3	13.55	8.25	8.45	13.85	9.95	19.25	11.9	59.7	1192.9	10.65	9.3	115.75	788.2	9	10.75	872.1	7.6	280.2	8.1	7.2	11.1	9.65	9.8	305.4	9.75	12.95	8.6	152.5	10.9	7.15	19.95	9	8.65	115.7	210.4	522	16.65	10	7.3	145.05	53.3	7.85	8	7.05	7.1	21.1	10
201292_at	541.65	10.05	11.9	8.55	7.45	19.15	17.55	13.8	33.45	26.8	538.9	9	9.7	44.9	213.5	8.4	10.8	275.05	7.35	183.1	8.45	8.35	12.05	17.3	10.3	599.95	13.75	14.45	9.35	209.2	15.25	8.95	12.65	9.1	9.2	151.45	312.8	497.85	14.55	8.65	9.2	342.05	119.2	8.6	8.5	7.6	8.6	12.9	10
201293_x_at	13400.55	3491.35	2052.8	2173.2	3278.8	1383.3	755.25	7388.1	2844.4	8298	7169.35	4277.15	5765.05	5832.15	9087.5	5122	6819	3316.85	4603.9	5899.75	3103.15	1740.3	3277.1	1010.2	5313.25	4690.3	1805.85	3861.55	4007.1	1639.05	3482.5	3650.6	874.6	6984.6	1635.7	4824.3	6057.05	6404.5	1702.15	2636.3	2657.2	11452.95	5668.45	5036.4	4573.45	2652.55	1214.1	1694.7	2332.15
201294_s_at	51.25	16.55	29.85	16.4	40.05	31.4	18.35	35.5	26.35	17.25	20.8	31.55	16.15	75.75	42.6	25.4	27.7	26.9	34.25	30.35	20.35	15	31.9	18.7	54.75	16.35	26.2	20.25	56.2	16.8	132.55	14.9	26.1	68.5	15.6	18.9	17	44.7	26.65	78.6	20.05	23.9	29.15	25.1	50.35	54.8	69.25	20.2	22.7
201295_s_at	11.35	9.9	18.1	9.5	16.1	19.75	20.7	9.55	13.55	8.9	10.15	10.7	9.8	11.9	11.75	9.85	10.15	10.5	8.6	24.55	16.7	8.65	14.05	17.15	13.05	8.7	15	12.35	19.2	9.3	49	10.45	18.95	14.35	10.95	9.25	8.65	25.5	16.7	11.05	10.15	14.75	16.55	21.95	16.35	11.05	17.35	8.8	11.1
201296_s_at	310.45	29.65	75.2	42.05	389.6	101.25	26.7	154	91.85	51.8	170.5	362.65	242.45	464	224.7	167.05	258.1	163.35	214.7	76.8	146	20.15	29.5	41.6	132.25	37	117.6	70.15	374.05	72.65	484.35	43.05	17	385.45	26.9	127.4	180.35	242.75	12.55	102.3	220.6	144.45	517.5	123.45	180.5	378.7	185.1	84.2	100.45
201297_s_at	38.15	8.25	11.25	7.6	7.6	11.05	9.5	42.1	10.4	9.55	10.75	40.65	21.15	90.7	11.3	18	62.4	8.35	16.25	18.45	7.55	6.8	10.75	9.15	9.05	8.55	10.4	8.8	7.75	7.7	6.15	7.3	15.05	8.1	8.15	7.35	7.25	6.3	13.05	8.9	6.7	11.45	14.15	7.2	7.25	6.35	6.85	7.6	9.2
201298_s_at	316.55	38.05	31.05	22.8	16.95	21.7	23.7	282.9	104.15	170.9	60.55	227.95	181.75	383	120.15	51.45	173.8	28.65	58.5	44.6	10.85	19.3	19.1	15.7	14.55	127.95	17.75	21.45	12.65	36.05	27.75	13.3	40.45	15.45	25.7	34.3	67.65	53.55	29.4	44.6	43.75	72.55	78.85	7.5	12.1	8.45	18.5	23.1	30.75
201299_s_at	34.95	7	7.7	6.3	6.65	10.8	8.1	32.75	7.3	7.5	7.2	11.8	25.2	51.85	10.45	8.65	38	6.7	17.5	13.35	6.25	5.7	8.15	8.4	7.5	7.05	6.45	7.1	7	6.25	5.3	5.5	12.55	7.05	6.45	6.1	6.05	5.5	10.6	7.4	5.75	8.95	10.2	6.25	6.35	5.4	4.7	6.05	7.4
201300_s_at	129.4	542.75	179.35	170.95	9182.9	644.55	288.7	418.3	67.65	2805.7	571.15	991.4	498.55	1414.55	296.3	439.95	825.55	80.2	557.65	280.65	2526.7	1630.4	2549.25	494.05	2339.4	1505.5	771.85	274.45	1705	127.85	369.3	1692.45	243.15	3634.8	452.7	50.9	58.75	135.05	37.9	691.15	373.4	109.9	177.25	2681.05	4109.1	2261.4	149.4	126.75	613.35
201301_s_at	287.3	117	8.65	11.35	9.85	12.2	7.35	149.9	39.45	305	9.4	185	144.7	184.85	48.9	10.85	293.8	4.7	11.8	93.1	4.55	4.65	9.9	11.2	5.35	54.6	10.7	31.65	4.8	46.85	104.85	5.7	15.6	13.55	87.7	5.95	16.2	11.2	117.2	222.05	29.15	11.4	14.55	7.75	6.9	101.9	10.85	577.55	623.25
201302_at	248.7	122.95	11.5	20.4	25.25	41.85	39.85	160.2	40.05	280.45	11.55	367.6	329.75	559.25	173.4	13.35	615.7	8.55	14.65	25.2	13.4	7.85	12	24.3	11.9	43.5	18.35	79.65	10.65	177.95	215.65	8.7	16.95	20.1	180.6	10.3	14.75	10.95	37.15	129.45	44.15	16.4	16.65	12.25	16.1	96.6	11.6	748.15	1291.55
201303_at	1068.3	328.6	1167.75	367.5	234.5	95.4	143.9	1273.1	341.45	598.2	568.2	498.25	302.1	676.25	1031.8	323.8	439.6	382.7	296.9	373.55	207.95	172.15	248.85	155.55	147.6	574.15	174.95	487.1	366.3	211.3	435.8	124.6	256.45	313.5	229	451.85	741.65	608.35	232.95	551.8	303.65	1041	1345.95	133.5	177.1	342.85	252.55	259.85	479.9
201304_at	101.15	29	49.1	35.8	1084.9	25.95	18.9	35.65	11.15	43.3	87.55	35	53.3	40.8	62.05	53.5	50.05	21.7	80.2	24.45	145.3	71.65	53.25	18.55	157.8	46.45	18.8	49.35	238.15	71	30.4	100.85	17.85	349.25	19.3	94.45	74	38.55	9.05	7.2	37	64.55	94.1	144.75	283.35	23.3	20.65	20.15	65.05
201305_x_at	4460.25	439.75	265.2	215.5	515.7	467.45	233.6	1612.5	918.95	1418.85	3750.15	1707.6	2495.2	1845.85	3049.05	2294.95	2397.2	3999.95	2037.85	717.2	351.5	276.9	302.45	188.15	406.8	2330.3	209.2	570.15	195.3	844.9	800.6	149.75	279.2	743.3	223.85	2843.95	1757.2	2224.65	368.45	1055.95	874.95	2039.05	4370.5	396.1	353.65	722	407.75	567.9	713.05
201306_s_at	5596.1	531.2	187.5	200.85	436.7	522.1	186.5	2373.45	1405.1	1504.05	4899.9	2044.3	2857.05	2811.15	5434.95	2536.95	2726.6	6683.15	2345.05	943	305.95	301.4	252.45	164.7	323.55	1921.55	209.7	715.05	216.45	1350.15	1159.75	111.4	219.05	819.6	156.8	3799.9	2380.55	2895.1	227.05	1617.2	1060.05	2866.25	3963.45	346.45	344.3	902.65	570.7	639	790.3
201307_at	483.2	711.35	40.15	65.05	217.7	111.8	80.3	174.2	87.3	281.05	123.3	37.85	67.4	44.1	206.2	61.55	143.15	55.95	82.65	372.65	106.25	60.9	68.25	77.95	77.6	162.7	86.2	66	563.05	105.75	376.05	70.35	81.85	160.25	83.2	76.9	121.9	91.65	74.55	105.9	103.65	86.45	111.5	87.1	125.95	142	65.65	72.45	159.65
201308_s_at	20	19.35	11.25	7.85	8.3	11.25	9.45	7.95	10.35	8.25	8.15	9.25	8.4	9.85	10	8.05	9	8.15	7.1	18.3	7.65	7.1	10.9	8.95	9	8.35	7.6	8.65	8.95	7.95	7.3	7.25	16.4	8.4	8.45	7.45	7.6	6.75	14.45	9.1	7.1	11.6	14	7.35	7.6	6.5	6.8	7.5	9.35
201309_x_at	50	7.85	8.15	6.85	8.45	9.4	6.2	19.75	8.15	7.45	7.7	7.7	8.4	9.75	57.35	7.55	8.5	7.35	6.65	41.1	7.05	204.5	106.9	5.65	9.6	7.15	6.15	7.65	93.3	37.45	17.5	6.45	10.9	8	10.4	7.05	7	46.05	11.35	8.6	6.75	11.3	11	7.3	9.75	6.25	5.15	6.3	7.95
201310_s_at	668.6	35	26.95	36.7	58.6	15.15	5.85	407.55	40.1	6.45	63.1	52.4	15.75	145.25	1373.7	9.05	26.5	10.55	7.8	185.2	17.2	1527.05	1337.55	7.3	201.2	8.25	12.05	38.2	2246	304.35	323.75	116.4	34.75	65.15	40.1	5.6	110	628.45	35.9	25.45	9.45	69.7	34.3	99	219.9	28.2	4.1	5	9.25
201311_s_at	136.4	37.2	36.65	30	41.05	35.3	23.1	240.7	35.45	37	107.75	359.9	281	421.55	230.5	89.8	229.05	221.75	81.7	46.05	31.65	28.35	39.85	25.05	36.45	16.65	25	36	37.7	34.55	69.55	25.8	26.6	58.35	28.6	31.7	31.5	36.45	44.15	36.05	37.15	58.95	39.95	34.45	47.05	32.95	25.4	19.5	29.35
201312_s_at	622.15	353.5	42.45	102.75	871.2	137.4	29.95	846.2	203.55	255.65	648.4	1690.25	931.55	1764.55	864.05	479.85	971.7	907.05	489.05	94.7	261.75	47.15	26.1	33.45	133.8	8.8	67.45	207.8	557.45	408.1	417.5	113.3	33.15	596.5	41.65	173.8	290.3	185.2	20.95	104.15	671.15	365.75	387.15	197.25	409.15	246	148.1	28.8	153.65
201313_at	731.85	4.5	5.1	5.4	746.65	7.85	3.65	4.95	4.65	4.45	6.1	4.25	5	5.75	8.35	120.75	5.1	5.75	108	8.55	471.9	1456.55	1707.35	29.25	637	44.8	71.3	7.85	423.55	4	5.4	454.15	6.2	748.15	3.8	6.75	34.15	94.55	6.2	4.95	11.05	36.5	5.9	654.5	840.25	12.25	4.6	4.85	52.5
201314_at	10.75	3.9	4.25	3.05	27.25	3.65	2.7	8.9	5.25	6.65	21.4	7.4	11.2	7.05	25.5	11.7	13.95	16.65	14	7.2	4.5	6.1	5.95	2.15	5.55	11.65	3.1	5.45	9.8	4.25	6	3.65	18.85	11.5	3.4	4.5	4.25	15.6	7.3	23.35	4.95	5.15	13.35	5.1	4.85	4.05	2.65	4.1	4.95
201315_x_at	588.05	1654.2	519.9	567.55	199.65	1429.45	1047.5	501.15	1514.15	684.25	138	1482.85	763.25	1219.05	340.25	1289.2	2885.15	34.85	1234.85	1320.95	155.85	90.15	137.15	611.4	149	1266.1	1089.35	1267.4	106.15	138.85	2294.15	77.75	2533.45	449.25	516.6	965.1	16.85	49.3	2591.75	1656.25	881.25	74.8	17.4	118.35	149.8	1888.25	2502.9	751.05	1468.85
201316_at	22.2	9.75	11	8.35	13.65	10.95	8.75	35.65	10.05	9.15	15.55	24.85	21.4	31.8	38	12.1	29.65	9	12.9	13.25	8.9	7.5	11.35	8	10.45	9.85	8.45	9.75	14.15	7.95	8.05	7.35	13	13.65	8.1	8.7	11.4	7.55	13.2	10.75	8.5	12.95	14.6	13.1	8.2	8.95	7.5	7.35	10.55
201317_s_at	1308.25	287.7	40.25	99.1	93.1	16.95	13.5	374.65	74.75	966.6	356.75	309.75	258.5	301.4	411.1	143.3	297.9	298.8	155.5	416.3	74.8	34.45	19.2	29.9	34.6	282.7	21.8	143.15	143.1	255.05	244.5	19	9.95	144.05	66.5	589.35	649.15	484.1	59.05	56.1	121.1	878.45	536.9	47.45	63.85	60.65	47.25	115.8	218.75
201318_s_at	2015.6	2725.55	1266.35	1190.05	585.15	926.6	594.6	3041.2	1694.35	4682.05	1089.4	3029.9	2176.75	3140.45	1952.05	3002.9	3894.15	1069.7	2763.85	3512.65	470	275.3	590.7	566.65	551.9	2254	684.4	2634	772.45	854.35	2052.85	362	3291.9	831.3	1037.15	1328.7	918.8	883.9	711.95	1765.25	1904.75	1146.75	282.3	422.9	687.35	1037.25	671.05	938.6	1493.1
201319_at	230.65	93.7	43.95	39.5	22.4	44	26.1	262.15	81.05	263.4	46.3	297.55	186.5	222.35	86.85	253.3	413.6	41.65	317.65	108.3	16.55	15	30.05	28.65	30.95	81.2	32.2	111.6	10.45	39.3	101.2	5.7	252.35	33.35	37.35	87.35	44.45	38.7	56.95	109.85	171.85	55.3	36.6	29.85	15.7	36.45	31.5	45.9	66
201320_at	98.1	94.4	96.65	100.35	112.95	140	56.9	63.7	135.05	54.3	66	70.45	86.3	68	136.05	74.9	89	57.95	88.4	69.75	151.6	122.4	208.2	35.95	252.85	107.45	47.55	130.35	127.45	64.7	64.1	50.45	114	131.4	94.25	98.8	63.95	94	131.25	90.95	81.65	118	150.25	207.65	102.45	128.3	72.3	74.8	89.05
201321_s_at	106.55	33.65	51.35	39.2	137.7	46.1	40.1	46.9	36.55	29.5	75.65	79.75	79.05	71.65	121.9	55.6	128.35	39.3	91.25	60.7	40.25	84.4	77.4	39.9	85.5	86.1	36.1	51.15	64.35	29.1	31.55	38.35	65	38.45	33.3	37.2	32.05	42.5	57.8	83.8	38.7	54.25	112.45	51.25	49.05	55.1	34	22.25	41
201322_at	3854.45	1983.35	1186.8	1191.9	1044.6	351.8	153.6	1612.45	621.6	2322.35	969.2	1401.85	921.05	1433.15	1839.25	901.6	979.8	1055.15	766.95	1191.35	1187.15	1922.6	2422.3	348.2	1599.1	1225	491.2	1253.05	1017.75	732.15	1040.95	1070.65	5141.35	2375.85	2076.6	2557.35	2393.9	1546.35	994.7	1209.9	623.65	2312.25	2461.55	1485.3	1926.25	483.6	364.65	719.2	1126.8
201323_at	76.8	7	8.4	7	17.2	5.75	6.2	23.7	8.2	54.45	63.35	9.3	12.4	10.45	25.65	8.9	15.75	11.95	7.65	15.85	13.15	6.6	10.1	7.25	12.15	22.8	6.65	8.5	9.45	6.85	11.3	7.1	11.35	20.35	6.05	35.9	34	12.65	10.25	8.75	5.9	26.05	12.1	7.55	10.25	7.85	5.4	7.2	9.5
201324_at	10.05	407.85	37.15	15.35	11.8	21.3	18.65	9.4	13.85	54.25	10.65	12.15	10.6	70.9	34.8	9.3	10.6	11.15	8.7	193.45	9.55	8.8	14.8	224.65	11.75	227.05	15.5	47.85	10.2	9.7	309.55	9.95	24.5	12.75	11.7	8.9	9.55	7.45	19.8	102.05	13.75	15.2	19.3	8.8	9.8	73.25	10.95	22.2	12.65
201325_s_at	8.1	190.75	19.9	13.15	9.8	18.45	21.65	9.05	10.65	25.1	9.95	10.55	10.1	14.3	11.7	8.45	10.2	10	6.65	38.35	9.35	8.6	13.9	76.45	15.5	18.05	23.7	25.2	9.75	8.6	95.9	14	14.5	11.25	16.4	8.85	8.7	7.85	13.05	28.3	14.4	15.5	12.6	9	9	23.2	9.7	14.25	11.7
201326_at	607.9	98.35	65.85	46.8	185.85	52.55	33.15	237.15	48.1	472.95	689.5	185.55	137.25	297	698.15	137.55	260.05	167.4	80.3	142.1	77.8	33.05	75.15	33.45	130.55	395.7	40.1	163.75	247.85	60	97.85	51.15	82.5	282.85	41.65	191.4	206.6	156.3	39.35	50.35	49.9	212	238.4	78.3	77.95	72.95	39.8	80.8	121.95
201327_s_at	1232.5	92.45	53.7	34.6	139.65	30.75	24.9	332.15	22.3	761	1063.5	174.1	139.95	259.45	663.5	189.55	250.65	379.7	182.6	298.5	34	16.25	28.35	19.55	55.2	787.6	35	44.3	123.15	127.05	130.65	26.7	34.3	108.2	30.4	371.95	299.95	268	32.8	30.2	75.65	438.2	709.8	31.05	67	46.7	37.1	115.45	191.65
201328_at	38	25.75	36.6	33.6	65.1	39.95	25.5	55.25	31.4	72.25	47.25	180.1	25.55	276.05	344.2	27.65	31.9	25.95	21.75	47.1	27.25	30.05	40.8	54.05	62.25	51.05	23.45	42.4	32.1	24.15	319.75	61.25	44.95	37.95	32.15	25.35	24.15	25.3	44.85	534.6	47.6	43.6	36.35	61.8	54.95	33.5	26	101.65	40.4
201329_s_at	36.05	5.5	8.3	9.6	22.55	10.45	9.25	51.2	8.75	45.85	11.1	60.55	6.95	127.05	134.45	12.6	12.8	8.2	10.85	18.75	4.95	6.15	11.65	5.5	7.55	13.4	5.35	10.45	5.9	7.05	126.7	8.05	14.5	10.35	9.15	7.1	6.7	5.8	15.15	284.9	19.75	9.95	16.3	9.1	10.1	9.75	17.3	68.65	18.65
201330_at	54.55	9.2	5.7	4.7	5.9	5.85	4.25	12.35	5.35	36.15	15	17.1	6.15	19.15	29.7	11.55	7.4	5.25	17.5	21.7	4.9	4.3	5.9	3.85	5.55	8.65	4.2	5.5	5.5	4.9	4.65	4.05	6.65	6.15	4.3	28.6	14.8	8.1	7.3	5.9	4.75	9.85	7.9	5	5.1	4.2	3.6	4.8	6.1
201331_s_at	823.1	228.85	186.05	245.5	55.15	114.35	63.75	793.8	191.3	320.8	186.25	899.9	911.8	1103.85	433.05	1170.6	834.35	153.35	767.75	128.55	48.55	19	32.65	35.3	37.65	95.45	75.1	217.3	34.1	75	289.5	13.5	151.5	33.9	156.1	70.4	305.05	106.95	161.4	515.15	374.15	374.2	681.65	58.25	35.65	141.8	125.8	156.6	186.9
201332_s_at	9.9	4.8	4.35	5	4.15	5.35	3.15	12.1	4.2	4	4	32	9.25	11.35	5.15	9.9	11.05	4.65	10.95	5.4	3.65	3.3	4.55	3.35	4.15	4.1	3.2	3.95	4	4.9	5.25	3.05	5.25	4.3	3.35	3.6	4.35	3.25	5.75	5.9	3.85	5.15	5.85	3.7	3.55	3.2	4.75	3.25	4.35
201333_s_at	5.4	4.45	6	4	4.65	4.75	3.65	4.75	4.6	4.45	4.5	4.75	4.7	5.65	5.55	4.75	5.2	12.9	4.2	6.2	4.1	3.7	5.2	3.35	4.8	4.6	3.55	4.4	4.5	4.45	3.8	3.4	6.05	4.8	3.9	4.1	4	3.65	6.15	4.9	3.8	5.85	6.55	4.1	4.05	3.6	3.75	3.7	4.85
201334_s_at	87.95	77.6	99.7	103.8	261.25	86.2	39.35	37.8	53.95	76.4	63.9	29.9	28.1	22	34.6	23.85	35.95	248.9	21.05	69.7	94.15	71.9	116.9	34	156.5	77.75	54	138	316.25	152.6	109.85	63.55	54.65	202.8	103.1	71.05	26.7	25.05	97.05	64.55	61.25	50	33	134.9	149.3	93.2	25.95	84.65	127.25
201335_s_at	7.15	6.4	6.85	5.45	6.85	6.8	5.1	7.15	6.8	6.15	6.6	6.8	6.8	8.15	8.05	6.9	7.25	6.15	6	8.6	5.8	5.25	8.15	4.6	6.75	6.5	5	6.35	6.75	5.65	5.45	4.95	8.5	7.05	5.3	5.85	5.65	5.25	9.4	6.95	5.45	8.25	9.1	5.95	5.85	5.1	4.3	5.25	6.95
201336_at	56.55	407.35	197.45	258.7	236.95	142.6	101.55	500.8	173.65	863	308.65	1359.6	212.15	1208.05	383.45	173.9	496.15	135.2	141.15	409	279.3	74.4	124.4	112	185.25	209.95	118.35	266.2	74.7	85.2	333.3	90.15	131.15	841.85	153.55	138.1	121.45	84.75	146.45	414.15	244.85	57.75	122.5	266.1	271.45	653.8	109.15	115.4	394.05
201337_s_at	8.55	47.05	7.5	8.3	17.15	6.95	5.9	41.8	7.75	101.9	6.15	56.75	7.4	129.95	11.85	8	18.25	13.35	8.25	62.5	10.35	4.95	7.05	4.95	6.6	15.8	6.2	6.8	5.55	6.6	8.2	5.1	11.2	12	14.9	6.25	6.65	4.5	8.3	14.5	8.95	7.8	8.5	7.2	27.1	14.55	4.9	6.55	32.55
201338_x_at	1489	216.25	96.05	100.85	239.15	87.35	28.7	1454.05	187.9	397.85	1772.95	905.25	1908.9	902	1737.05	1534.9	1697	514.85	1424.7	156.95	151.85	65.95	94.35	66.65	157.45	927.5	51.3	152.35	241.25	195.85	168.3	94.1	108.55	165.8	106.6	328.65	1062.6	834.4	231.9	236.45	306.75	1284.25	486.7	171.15	129.1	123.8	40.6	474.95	206.55
201339_s_at	166.95	235.85	26.6	25.4	59.2	32.45	23.15	292.15	28.15	138.4	60.75	322.45	215.25	281.95	124.45	133.1	431.35	24	142.55	96	25.1	11.75	15.65	27.5	29.4	22.35	23.65	107.65	32.45	164.7	59.4	14.1	20.5	64.85	36.65	64.35	32.7	96.3	66.45	13.9	51.75	37.7	21.45	21.95	38.45	58.1	30.85	51.95	124.9
201340_s_at	9.5	8.05	9.65	6.85	1456.45	9	7.75	7.9	8.5	9.95	7.65	8.6	8.3	9.85	9.2	7.3	8.8	7.3	6.75	18.45	21	6.65	9.45	6.9	77.4	8.2	6.6	7.75	674.35	7.2	6.55	147.9	11.1	8.2	7	7.15	6.9	6.05	15.9	12.8	6.45	10.2	11.55	242.45	165.85	6.25	5.9	6.6	8.65
201341_at	40.05	99.7	51.55	36.3	922.55	51.3	47.65	24.85	51.35	38.25	35.85	39.85	25.3	49.9	42.55	37.45	59.05	31.8	33	176.3	321.6	46.35	49.65	36.85	1550.9	37.9	41.55	38.35	2013.6	55.65	73.65	1044.3	51.3	117.45	42.25	56.55	31.2	29.55	57.05	42.2	38.2	47.95	49.9	1158.5	1655.3	30.25	27.4	65.05	49.1
201342_at	748.65	132.45	86.95	70.1	59.5	79.95	58.3	474.75	131.1	274.45	838.75	321.85	349.1	249.7	802.7	135.7	208.7	139.6	132.1	199.1	71.4	67.25	94.75	60.6	89.05	96.95	62	102.85	86.2	83.25	86.65	59.2	170.15	89.65	72.95	298.5	277.9	200.7	128.05	188.55	80.3	236.3	102.8	70.05	69.35	74.15	57.35	82.65	118.95
201343_at	410.3	29.8	16.95	21.95	248.6	22.5	13.65	308.15	52.7	159.85	167.55	63.1	354.9	134.25	139.85	167.2	318.95	77.3	180.1	58.35	61.2	59.45	37.45	15.55	44	148.35	15.3	35.8	116.5	40.05	53.85	33.55	27.7	133.9	22.45	64.55	80.75	53.3	29.4	81.1	77.75	258.8	293.45	63.4	70.25	46.15	14.65	24.4	80.55
201344_at	10.15	7.45	9	6.8	39.9	7.9	6.8	10.4	7.75	7.1	7.15	7.2	10.5	9.45	9.35	6.75	9.15	6.7	6.7	10.25	14.5	15.85	10.4	5.5	9.6	7.55	6.35	7.05	46.55	6.45	5.4	10.55	10.3	38.25	6.55	6.3	6.45	5.35	10.35	8.4	6.3	10.25	11.3	8.55	11.6	5.8	5.2	5.9	8.4
201345_s_at	641.45	54.95	27.85	47.8	148.3	41.4	33.65	861.8	145.8	373.6	434.05	485.05	1134.05	820.1	566.75	675.6	753.95	371	582.7	154.3	31.5	59.95	58.55	30.2	22.3	275.45	35.25	153.35	91.65	72.3	82.9	28.6	99.8	71.45	42.9	201.75	136.1	163.4	54.3	424.1	122.15	457.5	300.55	30.4	74.05	39.55	45.5	115	109.1
201346_at	238.95	138.1	121.45	193.45	73.6	47.05	35.9	125.9	61.25	108.85	186.55	78.35	77.1	211	195.45	76.4	323.3	289.2	68.3	53	100.8	49.6	68.9	42.3	85.8	55.75	43.6	73.25	48.65	53	88.4	38	73.55	268.6	37.9	56.65	60.15	63.65	88.15	156.4	47.9	87	128.35	113.6	138.2	294.65	29.35	66	66.3
201347_x_at	447.25	110.7	117.8	155.3	64.35	44.85	38.8	164.6	54.75	167.05	84.85	124.85	178.2	110.95	116.9	82.6	60.75	73.95	59.1	105.25	86.8	68.85	115.85	31.75	84.35	180.4	63.7	88.4	52.85	154.6	100.4	41.5	287.4	173.6	249.45	190.85	764.3	72.7	3256.65	105.6	64.65	197.75	2909.1	84.25	85.5	89.4	42.1	41.3	65.95
201348_at	4.55	4318.8	916.55	1289.95	23.05	2988.15	2545.1	7.1	48.55	1576.55	30.6	4.65	4.45	10.1	6.25	3.95	5.55	3.2	3.9	5.1	110.3	73.3	88.95	747.15	13.05	10.8	1754.85	8723.9	35.95	278.25	1676.05	9.1	4103.25	371.6	17832.6	3.7	4.75	3.8	3627.45	4586.1	666.05	7	5.8	65.35	18.4	1692.95	1883.6	414.3	964.9
201349_at	137.9	27.4	83.75	140.75	72.45	32.1	31.65	122.7	84.05	104.95	16.85	213.15	82.4	160.95	83.6	222.5	864.3	24.8	261.85	28.3	60.1	111.5	74.6	38.7	48.1	64.95	41.25	38.85	33.4	58.5	24.65	44.15	54.7	40	202.4	29.35	41.7	84.4	334.15	49.1	68.5	60.45	51.3	33.65	47.3	34.1	26.4	22.25	54.3
201350_at	83.2	47	49.5	55.2	76.45	45.95	47.95	195.6	194.5	86.45	103.45	292.55	371.9	277	125.75	136.35	339.65	180.55	149	65.85	59.4	62.9	67.75	33.25	75.8	70.5	49.4	64.5	82.9	83.75	65.8	38	211.1	61.3	78.65	90.55	56.9	45.95	139.65	167.75	98.95	94.5	105.25	58.75	71.65	51.65	43.35	29.3	100
201351_s_at	671.1	99.9	30.55	34.3	83.35	39.25	22.3	534.3	27.45	348.55	442.65	219.95	266.9	340.3	355.95	239.1	408.6	156.7	236.3	161.8	25.5	14.55	26.75	23	24.45	187.95	20.5	29.3	54.85	99.95	119.5	20.45	19.15	67.15	13.1	165.3	117.9	273.1	22.25	19.7	60.25	189.45	60.05	20.8	46.9	41.7	25.55	46.2	124.5
201352_at	517.75	169.6	151.65	122.85	348.65	111.75	61	731.9	89.95	313.9	407.65	409.7	863.7	515.1	564.25	431.6	694.95	228	606.45	169	120.35	48.4	83.4	40.75	119.65	320.8	79.65	171.55	128.85	177.55	188.55	66.05	19.5	251.75	59.55	254.05	168.55	194.05	38.9	44.3	153.1	209.15	265.9	113.45	140.3	115.2	103.75	131.2	255.55
201353_s_at	30.05	17.4	19.7	17.15	15.2	17.65	12.6	29.85	19.9	14.45	16.8	22.4	53.9	30.65	23.3	29.1	36.6	18.3	19.55	20.9	14.7	14.15	19.15	11.45	16.75	17.45	14.7	16.8	15.65	14.3	13.95	12.65	24.75	16.7	16	15.35	14.75	12.9	24.05	18.55	16.15	21.6	26.75	15.5	15.15	13.4	13.8	13.7	18.55
201354_s_at	148.35	109.65	138.85	95.75	72.9	112	90.05	119.9	133.5	78.3	77.35	108.1	81.05	127.05	108.65	159.9	107.45	111.4	208.85	149.3	99.35	93.75	154.5	82.55	164.95	98.95	91.2	132.6	91.35	86.9	86.15	84.7	113.2	104.75	95.3	149.8	109.4	100.85	111.4	101.55	98.6	176	156.55	106.2	99.15	89.8	76.8	91	118.4
201355_s_at	14.15	13.65	17.25	10.1	11.05	11.1	15.2	14.7	10.9	11.4	11.05	11.45	17.4	22.2	26	12.1	14.2	11.45	11.6	19.85	9.85	9.6	12.95	12.6	18.25	26.35	12.5	11.35	13.65	9.25	8.65	13.35	14.6	11.95	10.75	20.95	10.05	11.05	13.9	12.45	10.7	16.2	33	9.6	10.25	8.8	10.9	9.85	21.45
201356_at	569.85	51.5	73.95	56.2	87.3	65.25	49.2	631.35	82.35	67.15	356.95	163.15	770.3	559.45	454.55	521.8	554.7	342.6	476.35	76.4	64.8	67.1	73.65	48.75	59	105.25	45.3	74.95	81.35	62.65	73.2	51.8	76.4	77.5	52.25	93.3	83.05	124.95	81.75	231.9	121.75	97.45	103.5	48.65	73.55	50.2	61.3	58.1	117.4
201357_s_at	20.7	12.9	13.4	10.95	13.35	13.5	14.9	12.4	17.25	13	11.8	14.15	19.2	14.95	15.3	12.15	13.55	11.4	11.2	26.15	11.4	11.7	15.2	11.05	13.05	17.5	14.2	15.6	12.4	11.75	10.6	9.9	18.05	12.7	10.45	18.45	11.35	28.2	16.4	14.3	10.4	20.05	18.05	10.85	13.85	10.15	13.25	10.4	13
201358_s_at	1326.15	352.3	208.3	275.75	470.55	217.1	48.7	968.7	133.75	984.55	881.25	693	725.4	870.65	1005.8	599.35	967.75	243.5	689.75	492.2	188.65	79.6	110.5	124.1	168.95	646	89.25	503.25	435.95	454.4	499.1	59.45	38.7	330.4	189.3	857.6	411.75	341.95	211.8	209.25	490.6	740.2	741.35	175.2	185.2	202.6	102.75	312.3	723.5
201359_at	570.85	152.5	18.5	12.35	58.9	13.05	19.85	432	12.35	519.9	247.5	257.25	214.9	385.1	394.3	316.6	468.25	56.9	357.4	259.7	23.95	6.25	11.2	11.4	18.45	173.55	17.6	157.25	94.85	85.9	242.65	6.6	10.95	69.55	10.05	278.05	95.75	124	10.45	8.85	108.6	274.1	134.3	22.75	33.9	43.7	23.35	100.3	209.35
201360_at	57.15	2208.35	220.35	286.7	3056.4	398.8	148.65	1560.45	38.65	180.2	107.35	2694.4	48.25	1678.75	264.4	12.85	287.05	6.15	3.25	184.25	1657.2	893	1209.35	192.05	1765.85	633.3	223.55	380.25	205.45	52.9	154.95	770.9	1258.25	990.7	139.55	36.3	2.55	2.2	761.1	2035.65	470.05	3.75	2.7	1514.3	2158.55	957.1	143	155.75	341.1
201361_at	242.05	151.4	59.4	85.2	55.55	60.95	45.15	769.6	68.65	52.85	181.05	133	255	150.35	325.1	135.75	398	64	158.35	91.35	46.4	61.9	69.05	42.9	56	65.9	45.65	123.05	47.4	54.05	51.65	39.25	288.7	65.1	85.05	50.5	80.6	124.75	91.55	301.05	101.7	102.35	76.55	43.9	46.7	98.45	61.85	47.45	108.6
201362_at	67.15	9	12.15	9.25	29.85	10.45	11.4	59.55	13.1	25.05	55.55	56.6	36.35	330.15	105.75	180.5	236.4	69	145.85	16.15	73.3	8.45	13.35	13.75	13	12.15	9.35	21.75	144.95	15.7	70.3	8.75	14.7	56.2	15.65	18.75	12.15	23.05	15.5	10.1	43	13.75	18.3	19.45	11.8	145.5	9.15	20.4	19.65
201363_s_at	21	11.7	16.35	11.15	19.9	16.55	13.6	26.05	18.4	22.85	21.25	49.9	24.15	168.1	34.1	57.95	133.9	38.45	64.95	21.35	34.7	13.15	18.45	14.15	13.05	10.9	14.6	17.35	53.6	14.35	29.55	11.5	12.3	29.15	27.9	15.15	12.8	17.5	14.45	9.95	25	19.35	21.1	15.25	16.5	37.6	8.3	13.7	26.55
201364_s_at	217.6	38.4	13.85	100.7	259.7	14.3	7.05	210.7	73.65	68.45	26.15	293.8	51.3	224.55	41.75	20.35	125.3	120.2	33.25	108.3	102.75	159.85	157.7	6.4	74.8	31.65	7.05	34.9	61.5	47	85.6	58.6	381.85	185.8	75.15	19.05	39.75	63.5	254.7	152.55	35.85	39.8	60.3	90.3	123.55	16.85	15.75	17.45	34.7
201365_at	168.15	90.55	110.4	84.45	198.05	92.6	74.2	316.7	91.65	66.35	88.05	544.4	117.65	325.15	122.1	69.75	162.5	301.75	62.75	94.9	118.4	98.65	126.95	67.75	177.4	83	74.3	100	111.7	62.1	108.2	72.65	134.2	274.3	69.6	70.45	70.6	75.65	128.8	126.55	83.8	89.1	129	138.15	136.35	80.9	63.5	67.7	104.3
201366_at	360.05	195.5	83.15	130.5	252.1	79.45	65.4	264.1	105.4	372.75	181.55	383.85	175.8	393.15	257.95	179.65	292.6	164.35	220.25	65.9	97.75	67.05	93.9	70.7	94.8	76	95	106.8	48.35	153.65	130.15	67	58.35	264.4	228.3	118.05	182	61.4	78.75	131.3	182.35	60.95	113.8	104.55	117.15	113.1	72.9	73.85	333.5
201367_s_at	8.05	5.3	7.25	4.35	5.4	5	3.65	25.4	6.45	6.75	9.3	30.6	42.55	61.9	31.65	46.95	40.85	5.15	61.7	6.6	4.5	4	5.65	3.4	5.15	5	3.7	5.85	5	4.4	5.7	3.55	6.55	5.3	4.15	4.55	4.2	11.1	6.75	35.9	6.2	6.1	6.85	4.55	4.3	4	4.15	3.95	5.25
201368_at	279	795.15	499.05	373.45	95.4	340.8	266.9	1331.75	727.25	637	1108.2	3389.85	1707.25	4062.45	3622.2	3061.95	3017.4	401.55	3117.45	51.9	76	33.85	15.35	460.45	24.85	51.6	216.9	1840.3	222.2	176.7	797.5	32.1	102.15	290.55	187.75	68.6	73.5	1158.65	50.85	1016.25	1033.25	99.1	17.35	58	101.9	577.65	263.15	314.9	521.1
201369_s_at	89.8	73.7	213.95	40.25	38.45	32.25	33.5	298.45	75.7	36.05	137.15	1010.1	437.6	845.55	928.85	1225.85	588.75	59.35	1040.3	50.65	29.95	22.65	37.45	35.1	31.75	43.45	35.15	212.75	28.8	31.65	74.75	24.5	96.25	24.35	37.55	29.6	25.15	148.85	57.3	305.7	71.05	37.3	52.4	19.2	25.1	86.1	37.6	49.1	57.4
201370_s_at	12.55	8.6	11.55	7.9	16.25	11.7	10.3	8.8	10.25	8.5	15.6	9.7	13.95	11.25	17	10.2	12.65	9.3	9.95	13.5	9.4	7.75	11.65	13.8	14.45	8.8	7.9	9.75	13.4	8.35	7	8.3	12.8	13.1	8	8.2	8.4	6.7	12.45	9.25	7.6	13.6	13.95	10.85	8.65	8	7.05	7.65	9.8
201371_s_at	930.45	134.75	52.7	29.1	248.2	33.55	10.95	697.85	14.45	348.7	511.45	526.25	1051.1	786.1	820.1	498.75	723.4	448.65	571.1	213.9	65.15	44.05	64.3	24.5	106.4	169.85	20.05	246.75	213.9	136.6	192.3	50.45	16.25	196.4	12.65	172.65	273.3	209.85	19.8	12.2	178.25	434.8	220.4	83.9	184.4	208.2	32.9	151.2	257.5
201372_s_at	8.9	8.2	11.75	7.65	8.4	10.65	9.55	7.7	9.7	7.95	8.35	9	8.95	9.7	10.6	8.95	9.45	8.05	8.05	16.95	7.3	6.7	10.05	10.4	8.7	8.1	8.9	8.9	7.95	7.3	6.45	6.65	15.1	8.8	7.35	7.45	7.2	6.7	13.2	9.2	6.8	11	13.2	7.35	7.5	6.35	6.1	7.15	9.3
201373_at	92.95	114.3	130.1	87.05	124.15	78.85	72.65	148	78.75	477.7	73.6	205.75	102.15	555.85	81.4	234.3	78.45	73.3	189.7	158.4	117.75	82.75	177.2	95.45	147.8	699.4	93.7	82.95	79.85	60.25	82.6	72.5	188	96.05	66.2	90.8	52.65	31.25	125.55	175.1	72	63.25	117	71.95	80.4	129.7	49.25	83.35	56.9
201374_x_at	5.6	4.45	4.8	3.8	4.6	4.5	6.4	4.9	4.5	4.35	4.6	4.85	4.8	5.8	5.75	5	5.45	4.85	4.35	6.1	4.1	3.65	5.15	3.25	4.65	4.5	3.5	4.4	4.45	3.9	3.65	3.4	5.95	4.85	3.7	4.05	3.95	3.65	5.85	4.9	3.85	5.75	6.45	4.1	4.05	3.55	2.95	3.6	4.8
201375_s_at	336.8	361.15	135.9	316.5	4093.8	142.05	102.05	484.05	71.95	825.7	280	378.1	190.5	422.8	346	153.65	443.2	77.95	190.45	342.3	982.3	1008.55	1059.95	132.7	922	225.4	170.45	844.85	1537.4	254.35	772.35	529.45	166.75	1686.1	399.95	271.1	163.7	183.35	139.25	1143.65	241.65	157.6	30.5	901	1428.6	820.8	171.1	167.25	574.15
201376_s_at	750.95	47.35	26.7	38.4	20.5	28.1	24.65	303.3	79.55	268.65	256.55	255.3	194.3	295.85	434.15	240.7	428.2	159.5	201.75	93.25	29.65	24.5	73.9	38.4	16.2	161.9	16.4	28.05	31.05	46.2	72.95	17.05	28.7	30.75	44.45	149.15	96.55	190.65	40	58.25	73.35	404.7	50.85	30.15	22.45	22	24.9	63.25	60.1
201377_at	230.15	32.95	32.6	48	25.5	17.5	5.85	93.85	40.55	55.9	203.25	61.8	47.95	104.95	98.5	90.8	40.85	66.4	81.2	63.55	18.95	24.15	33.6	8.2	32.05	44.65	11.35	33.8	29.35	34.35	35.25	23.1	39	25.3	30.35	34.95	81.8	56.95	29.8	70.4	35.95	102.05	99.1	23.05	24.7	19.5	27.7	20.25	49.85
201378_s_at	583.55	234.35	163.85	153.45	168.7	134.35	112.45	264.65	175.95	183.95	188.3	223.9	199.2	298.2	278.65	210.9	225.55	232.75	183.05	268.6	82.3	127.15	251.2	102.5	174.45	343.45	115	154.2	171.6	125.85	142.75	63.65	214	122.25	145.05	181.8	198.8	200.7	229.85	251.65	129.8	265.1	238.9	160.95	128.2	173.4	171.45	74.1	179.9
201379_s_at	65.8	89.85	51.05	76.1	49	29.35	17.65	115.35	40.75	357.95	137.75	276.7	104.7	300.4	160.75	73.2	125.9	42.3	63.1	92.1	43.55	42	39.1	11.05	37.55	499.6	22.3	53.7	64.75	24.8	69.25	18.6	106.6	144.3	43	48.05	36.15	80.45	83.85	218.8	78.35	68.85	93.6	52.7	46.45	46.35	19.95	78.75	51.7
201380_at	7.2	36.65	9.65	8.5	6.55	8.9	7.9	13.7	6.4	12.05	6.25	9.3	6.8	13.35	7.9	6.25	6.85	5.85	5.15	10.75	5.6	5.15	7.35	5.25	6.5	18.7	5.5	6.15	6.1	5.5	5.2	4.85	12.95	6.85	5.75	5.65	5.7	4.8	9.3	22	7.65	8.1	9	5.75	5.6	6.05	4.75	5.05	7.6
201381_x_at	1277.5	199.5	100.05	115.35	884.2	85.8	82.5	372.55	168.15	374.6	1321.45	260.8	270.45	531.8	1055.9	175.7	383.7	247.35	154.55	176.7	326.7	294.15	299.1	58.8	459.45	233.15	92.05	102.4	337.85	337.2	191.25	214.05	146.2	597.15	132.45	802.1	760.8	356.3	288.8	213.65	196.55	712	423.4	436.55	449.1	311.25	47.35	133.8	193.45
201382_at	45.8	75.95	168.85	84.15	64.85	158.5	126.75	44	90.85	67.1	71.35	64.3	63.2	76.95	71.85	50.5	62	71.65	44.35	182.05	70.55	73.6	151.65	115.65	94.7	60.95	118.8	122.95	80.75	64.2	45.4	94.55	188.1	68.8	85.5	73	70.35	47.2	169.85	75.9	68.75	124.85	135.85	76.6	65.4	59.4	92.9	77.45	91.45
201383_s_at	10.5	8.15	8.05	6.85	8.3	8	4.65	41.6	7.95	8.1	8.05	13.5	8.45	11.8	9.15	15.75	16.55	12.35	21.6	10.05	9.4	6.7	9.3	5.3	7.75	15.8	5.55	9.1	7.85	7.25	7.05	5.9	9.95	9	6.75	7.3	6.05	6.9	10.45	8.3	6.9	9.15	9.05	7.55	9.4	6.05	5.35	6.45	9.25
201384_s_at	127	93.25	52.05	72.55	167.95	38.15	30.85	292.65	45.3	134.65	119.85	312.75	118.45	202.3	97.95	256.6	307.6	374.35	247.35	74.5	128.4	56.35	130.5	26.15	81.35	111.65	49.9	166.6	82.15	94.85	116.85	56.5	29	197.75	60.25	88.15	25.15	31.45	14.5	36.1	105.05	17.35	49.6	112.05	171.7	122.9	45.55	92.5	172.75
201385_at	1589.5	164.1	149.85	91.45	300.35	235.65	121.3	851.65	151.85	794.35	1511.95	687.1	579.25	907.25	2125.8	886.15	798.95	438	804.3	274.2	151.45	73.75	174.4	61.15	110.55	302.15	106.15	292.2	527.75	268.35	540.7	74	29.15	301.4	79.2	337.55	902.1	1074.45	44.85	216.2	387.6	551.1	668.6	181.4	174.85	216.75	149.1	186.3	293.1
201386_s_at	1040.65	74.7	42.95	25.95	71.1	53.45	23.45	437.45	42.5	363.5	303.3	178.35	201	333.05	578.2	699.2	273.1	332.1	556.45	178.25	46	29.8	55.65	28.45	38.2	64	48.45	89.85	146.15	72.85	224.15	39.2	33.45	83.35	30.5	130.4	341.3	556.6	36.55	31.2	116.3	504.3	146.2	38.6	74.5	42.1	41.1	45.75	105.1
201387_s_at	929.3	88.65	8.95	11.7	4280	20.8	9.85	8.4	4.95	21.9	5.2	4.8	5.25	6.75	11.35	6.1	5.4	7.85	4.25	896.75	1134.5	340.65	165.85	274.6	1795.05	7.05	1388.75	7.6	3704.8	6.3	7.5	1430.7	11	5188.95	15.15	7.95	914.55	7.15	11.35	12.4	7.65	11.15	685.7	1744.25	2917.5	57.6	5.75	8.7	259.55
201388_at	389.7	93	57.8	84.3	100.9	50.45	36.1	173.4	61.65	195.65	150.75	59.65	95.35	77.55	127.4	75.75	89.3	119.5	76.35	84.8	52.75	71.65	84.65	32.7	105.05	360.3	37.9	65.2	66.9	45.55	40.9	35.25	161.15	94.1	45.9	104.55	115.05	156.7	121.3	125.2	44.6	107.05	201.35	52.15	78.45	43.15	39.55	59.45	88.05
201389_at	144.45	546.95	210.8	194.2	89.05	426.2	171.2	125.2	185.9	462.5	114.7	551.35	95.75	499.25	370.95	340.55	430.9	86.65	231.5	1136.5	96.7	122.55	179.8	259.45	124.7	166.9	140.15	365.55	123.45	171	378.35	103.9	386.95	143.1	127	248.15	97.85	146.5	253	485.75	196.35	151.85	196.9	122.35	133.5	181.3	243.3	129.3	161.55
201390_s_at	1577.5	478.4	247.1	485.55	330.7	146.6	25.2	739.75	522.25	1013.1	920.45	850.75	847.3	734.3	950.7	482.85	906.6	517.75	429.95	629.1	326.9	517.55	530.15	42.5	262.5	684.05	57	617.65	451.55	379.7	588.45	137.9	962.55	397.1	470.5	896.05	702.5	1158.6	1068.55	722.95	355	1807.25	574.3	274.85	344.35	283.9	242.6	248.7	541.3
201391_at	601.4	170.9	175.05	134.65	195.45	163.85	127.7	181.5	168.35	331.3	419.3	166.45	186.35	188.55	413.15	288.25	208.95	161.65	224.95	205.1	155	138.95	207	118.3	195.8	318.45	129.2	168.05	198.2	155.8	158.75	124.45	334.5	193.7	137.9	550.1	354.45	171.15	467.8	195.65	151.45	546.4	658.1	158.85	158.3	136.75	92.15	147.8	191.4
201392_s_at	21.6	13.55	6.35	17.3	5.8	6.25	5.2	85	30.8	14.2	6.7	9.25	6.55	53.75	6.05	34.25	81.2	7.15	27.85	12.65	5.9	6.25	7.05	4.75	6.05	11.8	4.75	6.05	6.4	7.55	6.6	4.3	9.6	6	13.45	6	8.5	5.05	75.65	132.45	7.7	8.3	7.9	4.85	5.05	5.15	3.9	7	6.95
201393_s_at	71.55	70.5	14	46.95	19.75	8.7	9.1	214.65	43.8	72.7	14.75	110	14.4	258.65	10.65	32.95	475.7	20.8	88.45	33.6	11.2	10.9	5.15	9.6	11.55	89.3	9.45	29.35	12.95	14.15	41.65	8.45	24.2	20.15	37	17.05	10.75	14.6	58.55	363.3	32.1	8.25	20.95	11.85	9.55	11.55	8.9	37.6	20.65
201394_s_at	181.4	56.35	45	34	47.25	41.2	27.1	318.55	38.45	23.25	48.5	210.1	295.85	283.8	503.45	531.2	276.35	99.55	515.5	31.85	61.3	35.95	45	21.6	45.4	63.85	25.45	63.5	213.05	27.55	124	35.3	28.85	128.5	23.2	38.4	41.5	80.85	40.35	32.3	184.95	76.1	56.95	55.85	58.35	64.05	40.75	34.2	55.4
201395_at	233.75	88.25	105.4	76.9	127.95	118.4	56.1	469.55	109.25	59.55	394.95	401.65	501.85	579.95	678.15	607.5	561.15	155.65	697.8	52.4	88.2	54.55	132.15	34.9	124.95	112.45	54.95	151.5	401.9	38	221.55	59.65	42.5	359.9	28.9	82.1	98.4	151.7	15.55	120.55	326.35	122.85	164.35	104.25	132.6	167.7	79.95	103.8	169.2
201396_s_at	13.3	9.05	9.95	8	10.15	9.45	7.15	13.95	9.35	9.45	9.75	10.25	10.4	12.45	12.45	9.2	11.5	9.25	9.2	11.7	8.55	7.7	10.85	6.5	9.8	11.8	7	8.95	10.85	8.2	7.9	7	18.05	10.95	7.65	9.1	8.55	7.8	12.45	13.8	6.15	12.2	16.45	9.2	9	7.55	6.25	7.55	10.2
201397_at	38.65	16.75	6.5	5.45	19.45	7	7.85	6.6	6.25	28.7	6.1	6.2	7	7.85	28.35	6.65	7.2	6.4	5.8	54.65	48.25	9.6	17.1	5.1	9.9	52.55	10.75	7.6	6.7	17.95	6.35	8.15	9.4	59.35	15.4	67.5	60.25	71.1	123.5	7.3	5.65	8.3	250.8	18.15	22.1	12.1	4.85	9.4	6.35
201398_s_at	701.95	926	144.75	184.65	118.25	153.25	90.2	2900.2	140.45	1398.2	509.05	958.65	1096.5	917.45	889.15	909.65	1917	148.65	848.35	474.75	60.8	32.3	56.6	102.8	49.85	199.85	112.5	269.05	63.65	398.5	724.25	26.75	58.4	192.6	83.1	228.1	407.85	669.95	87.2	213.5	618.05	515.6	461.1	40.4	79.7	205.55	229.1	702	983.5
201399_s_at	120.55	230.85	5.65	14.4	5.95	5.6	7.75	888	30.7	375.55	42.45	163.7	130.65	193.1	159.3	213.9	336.45	21.65	240.45	147.1	4.75	4.45	6.4	6.25	5.35	17.6	5.05	5.2	5.4	84.55	107.4	4.55	6.85	6.4	10.15	16.75	25.1	68.3	7.45	27.3	19.55	29.65	20.6	5.1	16.4	9.7	50.45	42.1	100.75
201400_at	1389.2	331.25	62.4	224.95	76.55	37.55	7.05	815.6	260.75	863.1	610.95	974.85	480.4	857.5	787.2	325.45	587.85	693.1	283.25	372.6	67.4	125.25	118.8	9.15	115.6	470.7	21.8	307.85	97	128.15	237.5	58.95	1525.5	137.45	177.75	493.6	532.4	565.9	978.3	508.85	164.7	560.3	37.15	101.7	125.3	92.3	35.9	203.15	313.85
201401_s_at	210.9	13.2	16.35	11.65	29.35	13.2	10	315.75	85.4	12	30.65	233.45	149.5	468.2	194.75	260.25	223	34.35	221.95	15.7	11.9	13	15.35	8.9	15.3	43	8.5	7.75	14.85	12	11.3	11.05	25.35	14.05	10.8	13.5	18.25	31.4	17.35	32.55	30.45	15.95	68.35	16.15	11.1	10.45	9.15	11.35	12.9
201402_at	7.2	5.5	5.95	4.75	6	5.7	4.35	6.2	5.6	5.65	5.8	6	6.05	7.3	7.4	6.35	6.9	5.25	5.65	7.5	5.05	4.6	6.4	3.9	5.8	5.65	4.35	5.5	5.75	4.75	4.5	4.1	7.2	6	4.55	5.1	5.05	4.65	7.5	6.2	4.95	7.3	7.85	5.25	5.15	4.4	3.75	4.6	6
201403_s_at	515.15	854.75	325.05	621.6	824.95	355.75	83.45	183.65	437.3	1295.05	1182.2	446.65	384.3	608.45	376.85	178.4	260.15	4612.5	162.35	453.85	468.85	400	622.3	172.35	655.85	279.4	209.65	795.05	578.75	804.8	469.45	344.75	2807.75	1401.55	671.2	236.1	41.3	126.7	345.15	858.25	193.15	6.6	29.85	849.35	888.7	389.9	222.8	190.15	409.65
201404_x_at	94.8	138.75	299.45	135.75	138.3	377.2	331.8	76.85	188.65	147.05	80.05	97.5	84.25	85.7	95	96.7	59.6	93.5	89.65	243.15	148.8	142.7	229.75	342.95	178.5	118.75	373.85	170.4	183.4	178.75	155.25	265.05	166.15	175.9	148.6	168.2	145.35	170.2	141.25	137.45	138	221.95	242.2	149.35	195.45	138.25	227.7	122.85	177.8
201405_s_at	353.15	162.35	86.15	164.9	178.35	103.5	21.4	278.1	46.6	346.95	379.7	326.6	198.25	341.35	447.45	181.6	440.1	262.35	243.05	325.85	160.85	138.75	306.85	31.9	221.85	806.85	35.45	216.35	185.7	60.85	149.3	82.65	324.1	337.3	124.55	279.3	196.3	454	181.6	190.4	101.15	449.85	160.8	187.65	193.5	161.1	74.85	90.65	174.45
201406_at	6431	2962.35	1895.15	1567.1	1062.5	2503.45	1061.35	5302.15	2848.45	5303.3	5737.95	5026.3	7848.55	4516.55	8483.8	6260.35	4592.25	2943.5	5989.5	3957.55	1065.4	744.65	1711.6	690.4	922.5	3794.65	1128.45	3431	3224.4	2603.75	3313.35	664.7	588.9	1667.35	947.55	7254.35	6115.35	5730.6	1092.85	2016.75	4396.35	10671.2	8599.6	792	1080.8	2087.8	5520.85	3533.05	5271.55
201407_s_at	51.4	21.25	29.65	24	89	36.1	23.45	26.6	22.15	97.7	37.9	41.1	31.4	48.95	47.25	21.25	40.85	43.15	24.1	46.7	21	16.2	21.4	22.1	25.3	29.7	20.15	21.95	36.95	23.45	27.5	23.65	23.5	44.15	18.95	17.45	20.7	16.65	29.35	22.6	16.95	22.75	31	35.15	39.05	20.65	23.45	21.3	46.8
201408_at	44.45	22.75	52.2	23.6	46.25	38.05	39.4	70.4	30.2	29.05	64.5	74.15	39.9	128.05	70.65	109.25	70.65	31	67.7	30.25	31.35	25.15	30.65	27.75	30.7	34.15	19.85	47.6	55.65	29.25	35.75	24.9	24.25	24.5	22.6	20.25	16.4	16.6	26.4	21.95	21.25	32.65	32.65	29.75	38.5	19.3	18.65	31.3	63.8
201409_s_at	150.9	34.15	46.45	29.85	57.65	79.1	50.7	164	38.75	75.6	99	107.05	82.25	150.4	72.75	169.95	100.5	156.45	140.85	68.4	40.55	27.4	44	35.3	59.2	21.8	34.8	55.1	53.45	37.95	73.35	34.15	24.25	61.7	28.45	38.25	26.75	27.2	24.5	11.5	43.85	45.55	22.95	44.55	54.45	49.7	38.65	37.35	107.75
201410_at	143.5	9.95	46.85	155.1	367.25	7.3	4.25	200.7	59	140.65	122.55	300.35	68.8	445	188.3	94.2	293.3	37.65	119.7	55.75	246.35	77.9	112.85	25.25	205	68.55	32.65	21.6	147.85	6.25	54.05	73.45	6	390.95	199.25	42.9	27.9	42.1	6.2	79.45	63.45	65.4	42.85	150.6	190.5	71.95	3.4	42.1	99.6
201411_s_at	43.15	24.4	36.65	36.75	153.25	30.6	24	81.4	34.55	40.95	34.65	129.75	46.4	270.1	53.5	38.8	138.75	27.2	44.15	45.8	49.2	32.4	69.95	22.95	30.75	73.2	27.25	26.75	34.7	19.55	18.55	32	41.45	120.5	38.55	24.2	20.55	21.65	41.35	109.05	27.3	36.6	43.55	37.7	54.75	31.35	18.7	26.35	58.2
201412_at	179.8	317.6	60.05	148.9	51.65	90.4	49.4	351.4	141	369.7	115.4	338.5	355	386.3	85.75	195.05	542.9	377.5	184.9	358.4	41.55	19.85	27.3	54.9	24.35	76.05	54.45	234.45	23.45	52.75	168.2	17.95	297.05	47.25	189.85	28.35	28.05	23.75	77.45	861	139.25	64.95	59.7	25.4	29.3	120.8	106.25	100.45	460.3
201413_at	147.85	509.85	135.35	136.1	185.75	47.2	22.15	520.75	81.05	198.15	473.25	406.7	223.3	470.45	469.15	77.75	102.5	282.3	114.85	55.35	190.2	38.4	108.6	33.15	168.25	36.8	37.3	541.85	205.5	408.85	353.7	81.15	38.65	640.45	85.4	87.15	71.7	56.15	113.6	108.05	115.6	129.2	37.55	153.7	226.35	181.8	62.8	295.1	331.45
201414_s_at	250.2	33.55	19.4	17.7	53.65	21.75	6.25	121	59.55	91	254.4	65.1	54.2	89.3	201.3	348.25	176.4	428.3	351.4	72.95	65.65	46.55	64.05	6.15	62.8	168.25	20.3	82.95	115.3	37.25	53.95	73.55	32.45	172.15	7.65	71.85	96.6	199	32.85	59.35	68.8	99.9	456.15	46.15	50.75	72.9	5.9	26	33.5
201415_at	393.5	91.2	145.3	85.3	93.35	103.15	117.15	210.35	107.9	232.1	315.55	225.55	116.4	190.3	562.3	200.6	200.2	129.7	204.55	139.8	87.95	57.3	99.3	69.35	111.05	380.85	93.15	112.2	143.25	81.25	83.15	71.65	144.25	133.55	128.75	256.7	129.4	259.2	216.6	162.6	108.7	235.1	339.85	59.55	85.95	78.2	62.1	117.6	130
201416_at	4	10.45	3.2	2.6	3.25	3.1	2.3	495.1	3	97.8	9.6	55.45	4.75	46.15	932.45	3.4	16.3	2.9	3.05	37.45	2.75	2.5	3.5	2.15	3.15	3.1	2.35	13.4	33.4	2.65	2.65	2.25	3.9	3.4	2.65	2.75	2.7	193.4	4.05	3.95	2.7	3.95	4.3	2.85	2.8	2.45	2.05	6.75	48.9
201417_at	29.75	78.4	5.15	4.85	4.95	5.3	3.85	492.65	5.8	239.45	12.05	83.7	7.9	64.45	778.9	5.4	34.1	4.65	4.85	161	4.45	20.65	9.35	3.5	4.9	5.3	4.05	59.45	850.6	6.95	156.85	3.7	6.3	5.3	7.8	4.2	4.1	1110.35	6.2	6.55	4.95	5.85	6.6	4.5	4.5	4.35	4.25	47.35	107.7
201418_s_at	54.85	55.9	64	50	21.3	47.05	35.35	190.8	61.7	50.45	47	63.4	50.8	60.9	329.1	45.45	56.8	48.5	40.7	91.4	46.6	35.55	62.55	32.8	59.05	28.4	35.65	51.35	215.75	42.05	62.55	42.55	59.25	47.8	51.2	45.8	36.45	504.9	55.7	46.6	34.05	60.05	59.15	41.8	38.45	35.7	30.35	61.8	89.35
201419_at	62.45	28.3	28.7	23.75	62.15	28.15	8.15	57.9	27.7	28.6	71.15	31.05	36.05	54.75	74	33.85	72.25	62.5	30.1	35	34.55	23.2	32.15	17.05	30.25	43.3	20.9	27.65	32.8	24.35	23.45	20.9	35.3	31.65	22.5	25.15	25.1	43.2	36.85	34.7	24.9	36.05	37.45	42.7	27.95	22.6	17.6	14.8	30.05
201420_s_at	516.65	45.25	29.05	44.25	36.85	37.2	20.9	91.65	36	119.5	67.8	47	113.05	48.3	109.9	103.65	50.75	24.9	63.75	55.15	28.6	29	33.55	17.6	27.15	71.65	19.55	42.95	37.45	36.35	45.15	20.15	75.4	41.1	24.2	58.15	127.15	149	100.35	63.85	29.45	215.9	244.95	22.15	27.35	20.6	23.95	41.25	40.05
201421_s_at	87.8	30.15	31.65	30.8	27.9	29	25.8	30.25	33.1	33.75	29.35	30.65	35.25	29.35	40	33.1	34.6	21.85	27.75	38.05	27.25	24.45	38.5	15.65	30.85	35.35	23.3	31.1	28.6	27.35	30.65	19.05	44.2	31.35	27.3	36.6	37.3	39.55	58.85	33.2	31.35	62.2	53.55	34.4	30.3	24	24.5	27.05	34.25
201422_at	1336.75	44.95	85.2	141.85	43.05	58.95	43.8	1155.45	408.3	109.85	248.1	6771.75	468.4	4872.6	122.9	30.95	817.6	57.3	26.3	52.75	33.55	47.45	59.8	43.6	32.75	63.5	51.9	100.3	44.15	65.3	250.3	30.1	402.35	59.45	97.95	88.4	1242.5	47.5	336.2	1813.95	587.7	1087.2	6675.7	49.55	29.15	45.95	38.6	108.25	205.2
201423_s_at	158.5	26.6	11.4	10.6	10.95	15.25	11.75	122	17.25	42.3	139.8	101.6	67.95	129.05	190.35	192.2	209.3	385.45	201	21.75	12.6	10.45	16.2	14.8	12.85	35.15	11.05	14.45	13.65	38.9	17.1	10.35	14	17.85	11.5	17.45	69.9	36.15	10.85	15.75	20.45	86.7	22.5	9.75	11.75	12.1	10.05	82.55	19.35
201424_s_at	49.95	14.65	22.45	17.4	17.55	19.8	25.1	35.55	19.5	19.95	89.25	27.65	37.1	38.25	50.75	25.55	54.5	94.7	52.2	30.2	12.1	13.05	18.9	19.75	16.95	32.75	19.15	18.55	15.15	26.7	13.25	11.75	33.15	16.65	15.15	14.5	23.95	15.25	32.15	17.85	16.35	25.5	34.2	12.05	13.9	11.95	16.85	35.2	19.3
201425_at	115.6	581.6	533.45	944.15	1628.4	327.05	61.65	1505.25	204.2	348.3	106.7	2162.45	76.75	2218.35	474.4	23.4	51.85	14.35	11.65	189.8	803.15	453.9	391.9	337.1	702.6	261.3	133.8	261.05	256.05	779.8	527.35	340.6	753.75	1593.75	1565.75	142.95	11.8	16.5	4207.75	2768.5	239.95	12.4	31.1	479.25	614.15	490.8	346.05	557.3	233.75
201426_s_at	4237.55	12655.9	495.8	731.85	937.8	3158.9	5217.05	4772.7	1705.6	2044.55	441.75	6355.8	2112.7	10099.7	2160.2	3693.3	2009.5	68.85	2720.65	14763.2	578.05	88.9	179.95	4924.05	91.6	1633.35	7795.1	5419.6	824.2	343.65	3401.9	220.25	1857.35	626.9	456.9	1638	53.9	1863.2	367.4	6411.45	3095.4	37.6	97.65	157.3	679.25	6968.7	5224.75	545.55	738.5
201427_s_at	12.15	1144.75	353.1	692.95	1899.45	1385.25	435.3	9.05	239.7	14.85	1568.55	7.95	7.75	11.8	134.25	7.7	11.85	21.25	8.35	13.15	1184.7	288.75	254.15	382.1	565.25	11.5	757.85	561.95	77.65	5612.2	2214	164.05	191.05	2331.1	1166.2	119.1	11.8	8.3	3334.15	614.3	2384.75	22.3	11.3	1082.75	1044.85	2343.7	553.5	286.5	709.25
201428_at	9.4	7.7	9.15	7.25	6.95	7.8	8.1	8.65	7.85	7.6	7.65	7.75	7.65	7.45	8.95	8.4	9.05	7.2	7.3	10.8	6.7	6.15	8.85	6.15	7.85	244.25	6.35	26.75	7.15	6.65	19.75	5.7	11.4	6.65	6.5	6.55	6.3	5.25	10.1	64.35	6.65	9.6	11.1	7	6.9	5.75	5.25	57.65	8.85
201429_s_at	18563.55	13989.05	12628.65	11881.7	9487.45	12684.55	5085.65	17427.45	10377.8	14725.65	18297.5	16172.05	17193.3	20970.6	22746.35	16265	21019.05	10330.95	16245.9	16864.1	12720.45	12364	16552.25	4663.7	9548.5	9989.35	6506.6	14079.25	19793.65	8400.5	13362	7197.7	16321.3	13952.15	8861.25	16065.45	13115.3	12838.2	10622.85	17636.35	13670.15	19269.65	17551	10225.85	8489.4	11047.95	11330.6	10560.3	15316.85
201430_s_at	6.4	5.25	5.9	4.65	7.35	6.35	4.6	5.5	5.65	5.2	5.35	5.7	5.6	6.7	6.55	5.65	6.05	5.15	4.9	130.3	4.85	4.55	6.35	4.45	5.6	5.45	4.65	5.3	29.5	4.75	4.4	4.1	7.65	7.85	4.65	4.85	4.75	4.25	7.55	5.9	4.7	7.05	8	5.05	4.8	4.2	5.25	4.45	7.35
201431_s_at	3.8	14.55	15.4	13.9	63.75	69.95	12.05	5.45	13.05	10.35	5.2	7.3	7.15	7.4	7.7	4.9	5.55	2.9	5.75	679.95	101.25	13.6	17.7	54.8	20.85	11.4	44.35	24.55	3137.6	2.65	109.15	19.35	19.85	280.45	9.65	3.35	9.3	9.3	17.2	51	20.65	10.95	18.3	24.3	56.1	34.25	21.55	12.65	20.3
201432_at	270.55	690.3	165.65	387.1	141.15	163.05	35.05	2453.3	1578	68.2	4019.65	1518.55	909.05	2171.9	3886.85	316.75	1098.6	5858.7	246.05	39.15	102.35	7.5	11.55	81.5	16.9	107.15	126.5	621.5	62.4	1531.05	670.6	21.45	45.25	154.85	1068.45	135.65	116.9	135.25	1133.9	624.4	301.65	209.5	78.05	31.95	91.9	173	38.6	125.7	183.25
201433_s_at	814.35	135.4	61.25	113.3	248.45	56.5	42.85	979.75	302.65	482.45	618.75	916.3	1280.15	1453.8	1651.8	472.85	1317.4	128.1	384	107.25	129.3	137.25	94.1	24.95	146.05	123.5	38.3	133.6	407.75	94.5	123.3	65.2	594.95	259.3	146.65	265.35	589.5	644.3	256.5	291.4	265.45	881.6	1160	97.95	131.75	61.7	27.75	127.7	133.65
201434_at	65.2	15.1	6.55	9.65	28.55	8	4.7	31.25	7.7	32	62.95	57.4	65.55	52.15	61.55	29.95	79.4	47.6	42	10.25	16.45	17.3	14.7	10.1	24.25	9.9	10.7	7.6	8.7	6.35	8.95	23.7	10.3	66.75	5.55	15.2	10.45	8.8	8.1	7.35	10.6	20	11	14.15	27.25	11.15	5.25	5.55	17.25
201435_s_at	57.15	9.55	6.45	6.95	9.05	7.2	5.6	12	7.95	75.9	22.15	8.55	14.35	17.25	24.4	11.4	8.85	25.95	8.85	13.45	6.85	6.85	7.8	5	6.7	6.85	5.7	6.15	8.25	13.15	7.9	5.05	7.95	9.6	5.55	11.25	46.05	32.9	8.2	6.7	8.15	52.7	10.05	6.2	12.65	5.75	4.75	5.4	16.45
201436_at	14.8	9.65	16.45	9.25	39.6	14.55	14.8	9.65	13.25	10.35	15.25	11.2	10.05	12.75	14.4	9.75	10.35	11.75	8.4	22.9	10.15	9.4	17.6	13.35	22.9	9.95	12.6	11	12.85	9.75	7.75	16.85	20.6	30.05	10.25	9.9	30.85	8.45	18.2	10.85	8.05	15.15	18.05	14.3	21.5	7.95	9	9.55	11.45
201437_s_at	252.3	23.35	36.55	23.5	79.55	32.85	37.3	30.7	27.5	64.95	258.2	28.9	57	31.35	110.2	41.75	94.85	59.45	77	57.15	23.1	21.35	28.75	35.2	25.8	55.3	22.9	27.55	34.3	30.95	18.4	23.2	36.15	42.65	22.45	24.45	147.5	30.05	42.45	22.7	19.8	45.55	64.25	21.1	34.75	14.7	19.35	22.15	29.7
201438_at	6.15	4496.2	9.05	61.75	5.6	441.75	120.9	5.45	5.65	5.2	5.85	6.2	6.2	7.1	7.1	6.25	6.25	5	5.65	713.8	5	4.3	6.3	79	5.45	5.6	41.65	905.95	5.8	86.7	2386.75	4	100.55	6.05	4.5	11.9	5.55	4.25	7.9	698.1	294.2	29.5	8	4.8	4.95	152.05	426.35	176.95	219.5
201439_at	16.15	10.4	11.65	8.2	11.65	9.6	8.4	10.05	9.25	7.6	9.55	10.4	7.5	12.4	10.65	10.95	9.75	8.8	9.35	12	9.15	7.9	10.8	7.3	11.75	9.65	7.25	9.35	9.75	8.05	7.95	9	11.8	10.35	8.3	11.75	7	14.45	12.4	12.35	8.15	12.2	15.65	8.95	9.1	7.55	6.35	7.75	10.2
201440_at	29.7	4.45	4.5	3.8	4.25	4.35	3.35	21.25	4.65	4.6	24.25	17.15	17.85	14.25	23	24.7	37.65	16	33.8	5.6	3.9	4.7	5.1	3.05	4.55	13.9	3.4	4.4	5.15	3.95	6.15	3.25	5.75	4.95	3.55	7.7	4	15.75	5.8	9.9	6.9	5.75	6.2	4.1	4.05	3.55	2.95	3.6	4.8
201441_at	2132.15	811.2	371.5	444.4	542.8	196.15	48.6	1478.2	620.9	1152.75	1075.55	1475.65	1032.85	1046.2	1530.2	828.2	1088.4	1202.4	853.6	482.55	512.4	473.05	890.05	92.3	777.8	311.9	108.6	826.2	409.9	349.65	514.2	395.05	3568.65	1078.95	623.8	1274.5	863.4	719.4	627.75	621.2	420.5	1261.95	742.2	634.7	674.9	360	204.9	481.65	518.7
201442_s_at	6.15	5.3	6.1	5.05	5.5	6.05	4.7	5.4	5.8	5.3	5.35	5.65	5.55	6.55	6.35	5.6	6.05	5.1	4.9	7.75	4.85	4.4	6.55	4.2	5.7	5.4	4.4	5.25	5.25	4.8	4.2	4.05	7.55	5.65	4.85	5.05	4.75	4.15	7.5	5.9	4.5	7	7.9	5.8	4.8	4.2	3.75	4.45	5.85
201443_s_at	588.1	509.35	67.65	114	1989.3	50.25	69.4	820.75	236	566.6	482.2	1255.55	570.55	1865.1	676.15	512.25	1068.35	608.45	519.95	335.9	429	228	267.15	77.9	558	1128.4	143.25	455.6	586.9	171.4	306.95	292.8	27.35	1128.15	119.4	145.8	153.5	62.65	57	282.25	454.2	71.3	177.5	506.55	533.45	304.3	121.9	188.7	920.4
201444_s_at	268.8	323.5	37	117.15	701.45	42	33.8	506.15	140.65	322.8	104.6	736.6	233.55	967.35	201.35	221.15	283	316.9	310.4	234.4	202.15	101.45	134.15	41.35	154.75	353.2	70.2	167.4	221.3	139	189	128.1	31.1	289.25	124.3	80.3	69.2	39.2	43	231.3	144.65	55.9	69.1	177.1	317.75	95.75	126.3	61.7	389.1
201445_at	215.05	252.85	57.8	109.5	160.95	41.75	18	4.75	4.65	123.9	9.6	4.7	5.5	6.45	6	4.95	5.9	5.7	4.35	37.35	57.35	19.55	31.2	22.15	19	4.55	32.25	14.4	126.85	17.6	243.2	9.7	6.15	78.35	97.1	5.2	4.55	4.7	13.5	176.75	32.35	6.85	6.25	36.8	60.15	209.75	79.95	26.8	64.55
201446_s_at	40.1	4.65	6.4	5.1	6.95	6.55	4.95	74.55	6.4	5.6	19.4	22.75	81.45	33.65	68.55	107.1	74.55	6.25	152.5	7.8	5.5	5.35	6.4	4.55	5.95	6.4	5	5.55	33.65	8.05	19.5	4.6	7.3	8.05	4.45	10.25	6.2	30.6	7.25	6.45	17.95	8.25	9.35	5.65	7.05	5.6	4	5.1	6.45
201447_at	30.85	17.45	20.9	15.2	17.05	21.75	13.45	41.5	17.8	11.25	18.2	19.45	43.1	42.15	76.5	41.6	49.3	14.55	146.75	21.25	18.5	15.25	21.4	12.2	18	16.75	13.3	21.7	54.15	20.2	25.05	14	19.1	21.45	14.2	17.65	15.95	19.2	16.45	13.15	28.6	23.25	14.35	16.7	16.9	13.75	16.3	19.3	23.35
201448_at	45.7	13.35	17.65	10.1	74.45	18.75	12.95	84.25	8.55	9.55	33.7	51.65	120.25	64.65	210.35	153.3	139.45	11.8	193.3	14.95	31.05	22.6	22.75	8.2	21.4	18	9.6	16.65	220.95	28.85	112.05	9.15	10.4	54.05	8.3	52.55	12.7	66.45	10.65	10.5	111.35	37.85	24.35	31.3	53.6	16.75	9.6	15.9	33.65
201449_at	13.4	9.4	11	8.65	11.45	11.65	9.6	33.6	10.4	9.1	17.65	11.6	31.1	19.85	36	53.5	45.3	9.65	81.1	14.55	9.05	8.1	11.85	9.35	10.45	9.85	8.3	10.15	20.45	10.6	14	7.65	13.15	13.15	8.45	9.2	9.05	14.25	13.6	10.65	13.8	14.25	14.75	8.95	9	7.5	6.85	8.25	13.5
201450_s_at	15.25	9.25	13.3	8.6	11.75	11.7	9	34.75	10.1	8.75	10.65	14.2	48.95	14.55	21.25	31.6	54.85	9.85	72.45	15.35	8.8	8.1	11.6	9.65	10.15	9.9	8.7	10.1	17.15	10.85	13.5	7.6	14.45	9.95	8.6	11.4	8.35	14.3	14.05	10.25	23.15	13.4	16.2	8.05	8.6	7.3	7.4	8.25	10.5
201451_x_at	10.15	10.7	18.45	10.2	10.6	22.5	44.65	9.1	25.45	9.8	10.95	11.5	10.8	12.45	12.4	10.7	10.95	14.7	8.95	23.6	9.9	9	15.3	30.85	11.75	10.25	21.95	12.25	10.35	10.15	7.5	31.6	19.25	10.4	11.55	9.7	9.6	8	19.35	10.75	8.75	14.8	17.3	9.85	9.55	9.4	15.5	10.5	12.2
201452_at	6.5	7.05	6.55	4.75	4.9	6.25	8.65	4.95	5.55	3.6	5.45	5.75	5.65	6.8	6.9	5.8	6.3	5.2	5.1	6.2	4.95	4.4	6.35	8.75	5.65	5.2	5.05	5.25	5.35	4.7	3.75	8.95	7.1	5.85	5.35	4.9	4.8	4.3	7.3	5.7	4.6	7.15	6.45	4.9	4.85	4.35	4.25	4.4	5.75
201453_x_at	529.35	597.7	541.25	625.6	1357.5	490.8	244.3	871.4	419.75	705.75	1138.2	572.55	462.7	931.15	1576.7	445.3	486.7	1434.65	335.95	817.25	536.6	443.55	693.7	356.7	669.6	1642.1	454.35	498.55	707.45	365.2	575.3	457.45	338	1260.15	249.4	707.45	567.15	777.1	262.3	758.85	334.8	725.15	843.75	620.95	866.75	1064.7	460.3	470.6	926.4
201454_s_at	199.65	69.9	35.1	29.5	69.65	15.5	12.45	184.15	22.8	78.15	58.45	76.5	136.05	191.65	133.55	112.15	178.7	40.65	100.8	50.4	36.05	23.75	52.05	11.35	98	59.25	10.95	27.7	66.55	14.55	32.45	34.65	14.5	78.9	24.75	41.8	36.8	38.8	31.85	29.85	28.2	33.8	45.65	29.65	78.15	34.15	17.1	35.3	24.55
201455_s_at	247.7	42.95	36.65	22	105.2	19.25	21.05	51.3	16.8	48.2	47.1	63.2	88.35	63.75	59.2	53.8	45.7	29.6	51.8	44.5	71.75	82.5	65.25	27.35	45.7	54.95	27.05	45.4	142.35	19.3	39	33.3	19.75	75.75	25.65	64.65	61.95	43.65	21.2	15.9	40.75	71	62.6	42.6	88.75	43.45	28.5	36	40.45
201456_s_at	140.8	8.95	9.2	7.6	12.85	8.6	6.2	51.25	8.65	42.1	62.6	9.65	57.35	11.65	76.35	87.35	105.15	12.9	76.05	18.75	7.95	6.9	9.25	5.75	8.8	51.65	6.3	8.35	9.1	12.2	7.65	6.15	10.25	19.6	6.95	34.8	43.95	72.7	11.25	9.15	29.1	78.3	13.15	7.65	8.35	6.9	5.5	8.25	8.8
201457_x_at	2429.85	114.8	22.55	96.75	61.25	62.95	14.9	1020.95	123.3	516.15	620.1	275.75	683.65	135.15	928.85	670.05	1434.2	563.2	987.95	627.7	19.45	33.3	60.35	9.1	24.5	385.5	14.15	44.95	29.85	129.3	67.6	12.9	20.8	50.45	32.95	315.4	541.2	579.75	19.6	94.5	98.7	736.9	201.85	32.3	40.5	30.95	13.65	53.85	85.35
201458_s_at	833.4	50.9	58.3	49.45	93.7	66.1	52.65	222.45	55.9	252.5	174.8	80.25	276.65	86	256.7	341.9	414.25	104.3	343.9	196.75	62.65	37.25	55.9	30.3	72.2	267.55	70.45	76.15	68.9	66.85	50.35	47.15	19.35	156.35	19.85	200.8	229.25	161.1	27.55	18.1	185.3	367.5	191.95	55.85	64.55	53.25	40.7	66.7	69.2
201459_at	47.8	7	7.15	6	7.85	6.8	4.15	21	6.95	30.3	57.3	7.95	7.65	10	41.3	7.6	14.15	24.2	6.6	16.25	6.55	6.2	8.15	4.7	7.35	56.2	5.2	7.1	8.35	6.45	12.4	4.95	25.55	8.65	5.55	14.65	35.35	28.25	18.35	20.75	5.8	43.3	20.8	6.6	5.65	5.55	4.35	5.65	7.55
201460_at	190.4	186.95	242.55	232	91.3	66.9	59.25	2280	170.45	161.05	160.5	309	594	456.55	604.35	226.95	864.15	95.15	216.3	148.25	133.55	112.4	100.9	50.75	92.55	169.35	64.95	165.55	95.1	85	197.05	93.8	700.7	136.95	147.9	176.3	153	175.95	205.85	280.45	232.9	197.65	487.65	90.35	64.25	120.8	74.5	122.75	227.9
201461_s_at	11.9	15.45	17.2	17.35	14.65	15.5	13.8	234.1	18.45	13.9	13.75	15.45	13.95	17.8	14.25	14.85	16.7	13.1	11.85	30.05	13	11.7	19.6	11.5	14.8	19.4	11.75	14.75	12.85	12.55	10.55	10.85	50.25	13.5	14.05	13.85	12.35	10.6	22.5	16.05	11.5	17.85	34.85	12.35	12.15	10.15	11.4	12.85	15.3
201462_at	349.2	62.05	25.3	14.4	481.8	18.65	18.3	434.4	14.5	82.4	18.45	38.15	182.25	40.05	203.3	16.9	165.85	13.85	25.5	73.25	322.35	375.9	1082.6	11.65	698.8	440.25	107	14.5	254.1	12.15	17.45	290.05	9.6	904.45	11.8	10.1	12.9	14.25	10.05	16.5	13.05	18.9	23.7	501.25	784	1555.2	16.4	13.05	85.95
201463_s_at	843.3	675.4	22.4	57.3	136.05	19.55	24.1	708.35	1078.9	762.9	918.35	2487.35	310.2	2104.65	1117.6	189.65	357.95	2579.05	132.85	198.8	91.3	82.4	153.6	38.05	89.05	679.55	60.15	369.85	74.35	163.8	243.55	48.6	175.75	249.3	70.6	403.6	404.7	186.55	354.35	513	96.75	307.85	655.85	91.8	118.6	212.5	36.75	89.55	133.35
201464_x_at	28.55	29.85	155.8	136.55	254.3	324.25	17.3	830.75	68.65	230.45	355.55	630.05	1261.65	2889.9	340.9	364.35	388.7	13.45	296.4	69.9	35.4	161.55	83.7	125.25	109.55	149.1	81.15	118.95	226	33.5	475.95	41.5	266.65	236.1	97	96.75	15.75	13.5	21.8	2132.7	281.25	18	23.05	62.8	104.45	390.95	84.55	493.2	197.05
201465_s_at	7.55	6.45	8.7	5.8	11.25	8.3	5.65	253.55	6.95	6.6	15.45	77.1	268	839.85	16.15	10.05	61	6.4	10.5	8.5	5.95	5.6	7.8	6.4	6.85	6.9	6.95	6.55	6.9	5.8	15.95	5	10.15	7.25	6	6.1	5.9	5.1	9.35	250.3	7.5	8.6	9.8	5.95	5.85	8.95	4.95	8	7.35
201466_s_at	9.65	13.45	21.15	12.35	35.55	42	13.1	99.85	12.05	57.6	18.55	112.95	134.75	670.3	33.8	24.6	65.55	12.5	16.8	31.5	10.95	12.75	20	25.9	17.2	14.85	16	15.5	24.75	11.95	62.95	11.15	27.05	21.1	12.9	10.6	9.9	8.1	18.6	341.25	16.45	14.5	20.35	13.85	12.6	34.7	10.3	67.7	49.85
201467_s_at	8.25	64.05	6.35	5.65	5.85	5.9	5.1	5.9	5.85	167.55	5.8	5.9	6.15	7	7.15	6.15	6.45	5.45	5.4	35.9	6.95	4.75	7.85	4.3	6	55.95	4.8	6.3	5.8	5	4.65	4.65	7.4	6.85	6.45	6.7	5.2	4.7	7.75	6.45	4.75	7.55	7.85	5.25	5.3	4.65	4.1	8.15	6.15
201468_s_at	11.3	108.95	14.1	11.35	9.6	13.55	10.4	9.5	9.55	84.3	9.25	9.9	9.7	11.5	9.95	9.6	10.7	8.9	7.6	61.7	10.7	7.85	10.75	7.25	10.65	54.15	9.9	37.7	9.25	8.2	7.8	7.7	12.95	12.65	12.1	8.45	8.15	7.3	12.95	13	8.05	12.35	14	8.8	9.85	9.8	7.05	21.35	10.65
201469_s_at	40.7	50.85	21.45	14.15	15.25	15.85	11.9	47	15.4	236.75	15.4	27.05	17.2	27.1	16.8	28	27.8	21.5	32.05	126.05	13.05	11.65	17.1	12.55	15.95	89.3	12.05	15.35	14.7	13.4	27.8	11.4	22.05	13.5	12.5	13.5	12.4	10.9	20.85	19.9	13.8	19.05	22.15	14.45	13.4	12.3	15.15	12.2	16.9
201470_at	1397.6	344.7	178.05	282.75	199.4	154.55	12.95	683.45	322	1719.05	1348.75	1568.85	436.4	1207.2	1305.95	303.1	542.95	913.95	152.25	726.55	197	55.85	126.85	27.55	198.4	363.25	27.4	212.05	36.9	745.25	426.45	153.65	1092.25	362.15	286.25	1356.55	423.35	486.95	3144.75	974.15	221.35	457.9	69.65	200.45	199.85	133.75	88.6	229.85	461.8
201471_s_at	491.05	870.9	619	888.05	493	186.55	216.4	362.25	238.7	829.2	199.05	551.35	401.45	384.25	173.85	285.7	387.2	264.05	306	441.8	312.8	476.5	646.15	227.6	408.6	1386	209.6	672.85	260.7	192.1	511.9	261.15	1251.25	515.6	349.3	405.75	410.75	68.05	1220.4	1048.9	462.1	139.1	768.7	390.45	364.9	670.1	287.1	347.2	1425.05
201472_at	750.1	83.95	15.75	42	431.95	24.9	15.2	309.55	93.45	227.1	1116.55	252.85	282.95	309.75	666.5	258.75	436.1	893.4	230.9	72.05	148.85	116.2	114.35	18.15	170.25	178.55	38.45	111.55	278.65	160.8	128.25	108.05	14.45	578.75	20.05	468.25	309.1	364.05	7.6	9.15	73.55	311.85	152.9	129	242.3	95.3	28.6	95.45	110.5
201473_at	335.6	94.25	951.25	551.15	161.65	290	167.8	1273.05	271.7	219.5	468.8	2672.15	1113.6	3003.55	261.05	1890.45	1546.45	242.3	1005.5	98.1	104.7	97.8	151.8	373.25	61.75	385.6	125.15	71.3	114.3	124.95	258.65	53.85	306.95	151.25	191.6	147.05	255.3	64.75	152.75	1952.05	224.75	94.1	536.45	112.3	133.65	658.6	292.55	220.9	371.9
201474_s_at	6.65	6.85	13	13.75	7.8	8.1	5.8	6.7	7.3	129	6.45	6.1	7.7	8.2	7.95	5.95	8.6	6.25	5.4	38.45	6.65	6.75	8.95	5.7	8	69	5.9	23.4	7.35	5.75	12.8	5.85	9.4	7.9	8.25	6.65	5.6	5.75	10.05	23.5	6.85	9.4	10.2	6.65	6.35	5.85	5.05	6.1	9.45
201475_x_at	355.9	39.55	24	28.8	34.95	11.65	18.95	313	28.9	170.4	71.6	71.5	65.85	66.35	101.85	144.05	134.1	38.65	110	112.2	27.75	50.35	33.4	30.15	60.95	272.15	19.35	51.1	62.3	25.45	35.25	31.75	39.6	58.5	18.45	382.45	92.9	135.05	27.25	37.15	35.2	251.75	112.2	35.95	41.5	25.3	17.95	39.75	38.8
201476_s_at	171.6	4.85	5.1	4.1	5	5	3.7	11.45	5.05	17.9	69.75	5.05	5.2	6.3	57.25	9.9	7.7	225.25	4.95	10.2	4.35	3.9	5.45	3.4	5	6.5	3.75	4.7	4.85	7.35	4.1	3.55	6.15	5.25	3.95	6.7	16.35	43.7	6.4	5.25	4.2	9.7	7	4.4	4.35	3.8	3.3	3.95	5.95
201477_s_at	1136.55	18.25	19.1	8.5	19.85	18.05	6.5	82.55	49.95	236	1080.95	19.15	80.4	83.35	369.65	81.35	89.95	788.7	90.65	187.65	10.35	6.1	12.5	7.65	9.95	338.6	8.1	27.3	31.85	155.95	31.65	7.8	7.85	44.45	6.35	179.1	282.45	527.15	14.05	9.2	27.5	419.7	128.9	11.25	8.25	21.35	9.85	17.75	39.35
201478_s_at	314.85	22.6	29.45	19.75	20.3	18.9	10.25	56.8	39.65	88	180.1	29.75	72.75	34.3	197.3	70	43.05	60.6	122.3	63.3	18.35	18.05	27.55	14.85	23.6	185.85	17.95	20.4	20.15	24.2	28.5	11.25	18.2	22.6	20.75	121	187.5	147.6	26.95	19.45	20.9	214.35	47.95	18.1	19.85	14.55	15.85	70.2	32.05
201479_at	818.65	36.7	30.2	19.3	47.95	19.1	9.3	406.2	47.9	320.7	1296.15	142.75	389.35	298.7	1466.85	366.55	369.7	296.65	345.4	81.75	16.8	5.75	17	11.15	16.25	546.35	11.2	33.9	25.55	68.45	56.8	11.85	15	47.55	6.4	409.8	471.6	368.2	18.95	39.5	75.05	694.65	246.3	10.3	14.1	28.45	16.45	144.7	84.75
201480_s_at	153.45	69.55	39.35	35.05	74.25	50.05	41.9	154.35	49.75	53.8	74.95	76.6	121.45	90.25	89.65	96.75	119.2	45.8	121.9	75.85	82.35	65	88.35	29	78.3	97.8	35.55	87.55	79.5	34.7	55.45	39.15	86.9	76.7	35.45	68.55	61.4	67.3	87.55	84.1	56.25	89.4	134	56.75	77.95	44.15	36.75	46.8	72.55
201481_s_at	16.6	21.75	14.45	12.05	49.15	14.2	10.3	16.85	13.75	144.25	6.55	15.15	13.9	20.05	16.2	15.95	17	11.7	13.1	24.15	18.3	35.1	29.75	7.65	22.75	33.5	10.45	13.8	15.5	12	11.75	10.15	94.8	36.6	11.5	12.4	12.25	10.9	18.1	39.2	11.95	17.7	19.35	15.3	19.65	10.8	9.2	11.85	15.1
201482_at	47.9	77.9	58.9	44.6	55.45	74.8	43.8	135	70.75	151.7	47.35	490.3	59.8	468.85	181.55	52.4	177.25	44.5	52.1	441.3	36.6	38.25	51.85	33.35	48.2	112.2	45.8	55.2	48.15	33.2	188.3	38.7	137.2	53.95	35.4	48.35	37.2	40.1	80.2	356.6	41.1	57.6	65.95	46.25	36.6	43.55	60.55	96.25	161.65
201483_s_at	81.65	12.95	13.45	24.1	10.8	12.95	8.5	128.1	66.3	62.15	138.05	214.7	135.5	181.2	97.05	22.3	141.4	158.8	29.2	17.95	6	27.3	12	8.8	11.4	15.1	8.3	16.1	9.7	19.55	12.8	7.6	36.55	16.6	25.15	30.45	9.75	27.4	15.85	34.7	13.15	15.45	14.35	13.55	10.2	14.15	7	10.5	15.95
201484_at	21.7	8.75	8.7	8.75	9.4	8.5	6.1	30	16.2	9.7	21.2	50.7	18.15	17.9	11.5	9.75	27.65	47.3	9.25	10.95	8.05	19.25	16.8	6.1	9.3	9.3	6.6	8.65	8.75	9.45	7.5	9.9	11.2	11.65	9.4	10.75	6.6	18.4	11.5	9.7	7.55	11.5	11.35	9.95	9.25	7.05	6.15	7.75	9.4
201485_s_at	79.4	71.55	27.6	21.2	321.2	28.05	18.85	53.7	21.25	172.25	80.1	27.6	174.65	27.25	98.95	53.85	134.2	33.4	57.45	203.6	58.7	26.05	36.3	17.65	42.55	145	19.3	46.65	129.65	20.65	67.25	49.05	29.3	180.2	20.35	32.5	33.55	150.7	31.8	31.65	20.3	48.35	42.9	51.9	144.05	40.45	21.6	18.05	24.25
201486_at	152.65	124.5	50.5	55.4	838.6	115.55	69.45	114.65	45.05	364.9	186.25	59.95	187.05	111.35	134.8	111.35	161.65	122.25	114	203.7	133.85	113.5	131.25	60.15	121.95	502.4	33.7	97.2	261.55	84.75	200.5	83.25	69.35	352.85	63.9	131.95	152.65	230.5	72.1	80.5	80.7	149.35	223	107.25	213.75	92.05	53.8	54.1	46.5
201487_at	806.25	64.45	21.4	20.95	10.5	28.85	12	883.7	93.15	376.7	107.9	615.8	39.2	494.4	281.2	99.7	891.5	9.15	152.2	162.85	10.15	5.95	11.25	26.1	8.2	9.8	12.9	53.55	8.75	29.1	136.95	9.8	19.5	14.75	170.5	125.4	32.65	54.9	26.2	594.5	342.8	138.7	27.7	8.5	7.8	25.15	17.1	45.15	73.45
201488_x_at	1229.9	82.15	73.8	149.05	300.05	59.55	17.65	972.5	166.5	427.9	852.4	485.1	1109.3	1023.65	1735.15	540.5	1151.05	303.9	432.85	282	58.2	204.1	170.45	9.15	96	251.2	8.4	158.9	239	100.5	176.7	37.45	66.05	110.4	67.2	278.75	344.75	569.9	74.1	264.4	161.55	362.5	545.3	77.85	84.5	100.5	84.35	109.35	155.6
201489_at	917.3	153.6	273.95	459.9	89.6	9	4.1	153.85	81.55	153.55	159.45	159	37.5	393.6	314.25	28	44.05	54.75	19.9	73.9	50.45	34.95	33.3	3.8	31.15	121.05	5.7	36.45	11.35	56.3	31.05	11.35	450.1	125.15	64.6	144.85	421	69.15	790.5	56.8	29.5	407.05	998.95	25.75	63.15	16	5.7	82.7	62.15
201490_s_at	470.45	62.25	26.2	60.3	17.25	5.9	3.55	59.25	16.65	32.8	11.3	16.25	7.6	107.4	30.2	5.25	7.85	9.25	4.8	17.3	6.55	6.3	7.6	3.7	6.4	51.2	3.4	4.65	4.7	6.8	6.65	3.85	138.3	11.8	8.3	44.15	137.45	17.95	229.65	21	6	51.4	561.9	6.25	7.45	3.75	3.2	7.35	8.9
201491_at	794.2	105.25	70.25	112.3	131.85	20.35	83.8	212.6	58.25	207	417.35	261.35	202.6	192.3	491.8	166.05	345.25	213.75	149.35	105.8	109.05	88.2	134.1	91	129.55	270.85	42.4	85.05	223.55	36.8	121.6	81.4	99.35	288.15	58.05	137.8	310.2	175.75	195.2	156.85	73.45	455.7	211.6	130.9	120.9	206.95	28.95	76.65	96.8
201492_s_at	17788.3	10813.65	13861.4	12469.95	7174.1	12075.65	5624.6	15390.5	10558.25	16693.65	13367.65	14451.8	14377.05	16472.7	17649.85	16399.45	17544.2	10718	13538.45	15356.5	8404.75	4125.8	8273.6	4209.2	7176.25	11016.9	5200.6	16628.6	11457.2	8877	13015.1	5405.9	6575.75	12399.75	8685.95	15547.8	17748.15	11856.85	11009.7	12531.95	13265.4	24437.65	18932.7	6807	8130	9599.55	12311.15	9477.8	16745.4
201493_s_at	449.6	27.45	26.3	19.45	130.3	25.55	19.15	205.2	39.3	36.85	100.3	155.6	251.75	221.7	409.2	469.95	397.2	156.05	525.85	27.5	25.75	51.25	47.8	13.75	47.05	71.1	16.05	32.6	119.45	82.75	108.45	18.85	21.9	54.2	18	48.9	79.5	159.6	25.6	21.8	89.15	110.45	55.25	39.4	105.3	45.75	34.75	72.95	57.95
201494_at	222.5	292.5	233.15	216.55	209.05	156.5	130	658.2	177.25	178.9	157.5	830.85	488.75	862.25	206.05	142.05	303.75	91.55	114.15	335.15	127.95	139.1	166.55	136.35	140.75	176.15	180.6	344.1	107.1	177	444.45	110.9	141.55	349.4	275	167.3	159.55	58.3	243.65	320.45	474.6	193.8	305.8	118.05	105.3	337.5	108.05	81.45	217.7
201495_x_at	5.35	4.4	4.7	3.8	4.55	4.55	3.45	4.65	4.4	4.4	4.35	4.75	4.55	5.65	5.5	4.65	5.25	4.15	4.2	6.1	4	3.6	5.25	3.2	4.6	4.45	3.5	4.3	4.3	3.85	3.75	3.3	7.05	4.75	3.8	4	3.95	3.5	6.65	5.5	3.85	5.7	6.25	4.05	4.05	3.45	3.3	3.6	4.8
201496_x_at	5.6	4.55	5.2	4	4.7	113.1	3.8	5.05	4.7	4.5	4.6	4.85	4.85	5.85	5.8	5.7	5.35	5.1	4.4	6.45	4.1	3.75	5.35	12.65	4.75	4.65	3.75	4.5	4.5	4.1	14.4	3.45	6.6	4.9	3.9	4.15	4.05	3.65	6.4	60.45	6.55	6	6.8	4.2	4.05	3.6	105.9	3.85	4.95
201497_x_at	19.65	19.7	84.65	135.85	41.15	4217.8	79.15	18.55	19.2	15.05	18.3	15.6	17.45	20.6	21.65	20	19.05	14.6	13.25	17.55	22.35	32.6	54.3	466.4	20.85	15	51.1	93.05	17	26.9	698.7	11.1	142.6	144.55	72	23.4	21.7	12.2	19.6	1516	615.1	22.55	35.35	18.6	38.75	196.8	1389	172.25	32.35
201498_at	189.2	13.5	16.8	14.05	112.6	11.85	10.05	188.95	15.7	28.85	352.85	278.35	279.7	303.35	213.95	227.25	247.85	886.65	224.45	16.8	32.25	27.75	31.5	9.9	53.2	42.35	9	25.8	153.1	38.9	39.6	12	11.7	63.3	10.75	14.3	51.3	97.15	17.3	16.4	31.35	52.25	77.7	34.7	36.55	32.95	7.75	10.45	27.9
201499_s_at	559.45	57.1	56.5	40	109.75	22.35	14.15	720.2	100.75	132.95	554.95	340.75	543.25	466.95	441.1	708.55	378.8	919.4	505.8	96.15	58.2	58.05	101.55	24.45	51.15	123.55	25.25	78.4	117.9	137.25	80.45	48.85	31.55	96.55	37.05	92.95	161.15	323.35	46.75	64.75	74.15	211.8	131.5	60.3	99.15	54.6	42.85	62.8	103.3
201500_s_at	283.95	76.7	64.5	105.5	163.5	61.05	44.95	234.55	109.85	129.6	161.45	352.05	254	413.95	312.8	233.7	361.5	92.4	205.15	80.3	135.05	114.6	97.5	31.35	152.9	43.3	64.45	101.45	95.2	46.35	63.35	92.15	154.15	154.5	120.55	91.5	53.3	59.15	187.1	232.35	87.45	95.85	69.45	82.6	146.5	74.8	51.5	57.35	102.6
201501_s_at	83.75	24.5	20.4	23.05	114.4	21.1	15.9	110.6	15.9	60.85	18.05	42.8	35	46.05	79.95	26.7	60.5	12.35	25.8	23.65	28.5	13.25	22.15	13.1	33.45	18.05	20.3	18.9	32.25	12.5	16.65	30.05	15.65	112.2	15.9	15.35	38.9	36.4	19.3	12.7	18.2	45.5	27.1	26.6	52.55	21.65	14.2	15.05	29.2
201502_s_at	3109.75	398.65	3306.75	1175.65	170.25	562.65	629.25	4614.15	721.4	334.35	762.4	3631.65	2760.2	14995.5	1572.35	1023.05	2127.15	126.85	929.8	254.1	111.75	117.55	194.2	514.1	172.3	226.95	262.4	642.8	245.25	126.85	2623.95	82.1	523.5	279.45	304.25	98.2	246.5	103.85	1176.1	5630.05	521.5	147.45	598.9	114.3	142.8	2017.95	519.2	265.3	1690.8
201503_at	1496.95	137.75	41.9	79.15	63.6	37.05	31.35	299.65	53.45	580.8	668.3	105.35	272.15	199.5	922.55	196.85	420.05	150.9	286.7	129.35	22.95	24.05	45.05	26.9	26.45	482.35	28.25	40.7	30.3	120.5	87.6	20.5	49.35	65.5	45.45	124.5	325.25	303.5	33.3	49.1	100.55	308.3	216.05	30.3	30.85	54.1	20.75	101.15	94.75
201504_s_at	39.65	5.45	5.7	4.5	5.95	5.65	4.2	36.8	5.55	6	12.35	13.7	25.75	22.65	29.45	20	25.8	17	15.95	11.5	4.85	4.2	6.15	3.85	5.45	8.75	4.1	4.95	5.3	4.9	4.55	4.15	7.1	5.6	4.4	5.1	4.55	8.55	6.85	5.9	4.75	7.5	7.25	4.95	4.85	4.25	3.6	4.35	9
201505_at	9.05	1251.95	32.05	12.4	14.05	85.85	46.1	8.65	15.25	326.7	12.95	14.55	13.45	14.85	12.35	9.05	12.4	13.45	7.95	525.9	12.15	11.45	20.75	47.9	16.7	13.95	90	74.75	13.4	71.25	728.85	12.3	22.15	14	14.8	10.85	11.1	7.05	20.8	20.6	24.1	17.55	21.55	10.45	12.55	354.25	21.45	45.5	231.5
201506_at	6.15	964.15	33.15	69.4	13.45	51.6	32	3450	51.75	2381.2	107.45	3860.35	21.65	2735.35	106.7	12.7	240.35	7.1	8.6	7285.8	10.6	8.2	11.45	117.15	6.95	317.6	45.75	71.9	26.15	659.75	771.75	8.75	187.5	21.1	28.1	10.7	6.05	9.6	255.1	535.4	296.8	10.7	14.35	11.1	7.4	188.2	37.5	1351.95	146.3
201507_at	152.1	90.2	60.2	58.35	86.7	47.85	40.55	101.25	66.7	89.55	86	108.5	134.95	125.35	98.4	77.35	223.25	114.65	57.8	84.45	77.6	60	82.85	39.25	120.3	52.15	42.4	58.95	68.5	41.2	55.5	62.35	77.1	103.85	57.75	61.8	62.85	73.7	63.95	54.75	48.2	94.9	72.2	72.1	87.55	71.95	37.5	45.15	57.45
201508_at	5.65	1261.65	204.65	146.75	6.35	385	329.3	4.9	4.35	31.95	21.75	5.55	29.3	5.9	6.15	4.8	12.3	8.65	4.25	311.65	4.35	3.5	4.9	122.6	4.4	423.2	273.6	719.6	28.2	71.7	678.05	3.15	147.75	5.35	508.95	297.75	3.8	3.5	1036.1	451	173.9	5.5	6.1	4.3	3.95	178.6	2449.8	42.6	463.15
201509_at	93.95	26.5	25.85	20.75	25.95	25.15	20.2	56.5	24.35	50	55.5	29.15	37.85	67.4	39.4	38.5	85.8	21.7	52.9	20.25	22.35	26.05	44	17.45	30.55	30.5	19.1	27	24	21.3	20.65	17.6	24.8	43.25	25.5	33.95	53.95	70.55	30.5	27.6	23.55	39.95	95	28.65	22.5	20.7	16.5	17.45	26.25
201510_at	8.1	6.85	7.8	6	7.25	7.2	5.9	7.25	7.25	6.7	7	7.35	7.25	9.05	8.5	7.55	7.95	6.6	6.7	9.85	6.25	5.6	8.1	5.05	7.05	7.1	5.6	6.85	6.75	6.1	6.15	5.15	9.8	7.3	5.85	6.3	6.2	5.45	9.7	7.8	5.85	8.9	10.95	6.25	6.2	5.25	4.7	10.6	33.8
201511_at	132.75	20.9	19.25	16.05	26	18.65	14.25	126.5	18.6	35.3	48.2	124.45	46.3	63.35	59.55	68.25	65.45	32.8	49.75	28.85	16.5	17.7	24.45	12.45	19.75	69.4	19.5	18.2	19.5	16.45	15.6	14.25	44.7	22.25	16.45	20.5	20.35	19.4	59	32.55	15.7	23.3	98.65	17.75	17.7	14.55	12.15	17.6	21.6
201512_s_at	124.35	9.45	6.85	5.55	7.2	7.45	5.5	23.75	6.4	15.95	36.35	7.6	48.15	13.2	25.2	11.25	13.75	6.2	15.5	11.65	8.65	5.4	7.3	4.55	6.9	6.75	5.5	6.45	6.75	8.4	6.05	5.5	10.15	7.35	5.35	7.5	14	8.05	8.7	6.1	5.75	8.85	9.55	5.9	7.4	4.7	4.55	5.25	7.8
201513_at	26.45	13.5	16.25	11.75	13.9	18	19.35	24.85	14.55	15.05	21	49.2	26	25.35	47.45	24.15	20.8	13.7	25.15	20.45	13.35	10.65	19.05	25.55	17.65	12.9	18.1	18.35	14.5	10.9	9.05	15.8	18.9	20.4	13.3	15.85	11.3	10.65	18.1	13.55	11.35	21.15	20.2	12.75	16.95	11.8	13.8	13.05	32.1
201514_s_at	136.7	14.4	13.9	12.7	13.65	14	10.5	29.2	15.1	33.6	33.85	14.5	17.65	18.25	43.9	29.5	23.2	18.9	22.05	18.8	12.35	11.25	13	9.4	13.35	20.3	10.3	13.35	13.75	15.1	11.6	10	16.8	10.7	11.05	12.6	12.35	12.75	15.4	13.3	13.2	18.2	19.05	12.55	9.5	10.95	9.05	11.15	16.5
201515_s_at	405.5	54.75	23.5	45.95	118.15	22.8	23.45	218.65	69.15	134.5	324.35	183.1	176.45	151.15	575.65	176.25	260.45	97.4	178.8	84.8	87.4	32.65	45.45	23.7	79.5	171.25	32.4	63	110.75	62.95	88.2	47.55	18.2	196.45	39.45	173.6	43.95	121.2	6.55	40.95	72.2	213.35	28.95	45.7	118.6	56.75	17.15	67.45	77.6
201516_at	1945.7	215	160.45	129.35	267.15	110.4	107.85	656.1	129.4	169.5	574.45	173.1	276.65	212.3	991.3	220.95	264.1	77.75	170.7	460.65	175.6	133.45	181.75	110.6	183.95	285	114.2	129.25	207.15	134.15	180.45	97.6	334.9	177.05	77.45	280.85	1272.7	275.75	273	250.6	156.6	1092.85	1916.8	152.85	148.5	156.55	116	102.1	175.1
201517_at	375.7	87.75	82.75	52.4	85.45	43.65	38.85	134.2	33.6	143.2	96.4	138.3	186.05	126.3	210.2	179.4	132.45	35.1	187.05	80.7	53.5	35.05	55	32.25	52.55	162.75	46.05	55.85	148.4	31.7	56.05	39.7	23.15	122.2	27.25	67.2	194.3	112.75	25.3	27.45	97.1	105.5	97.25	65.05	62.5	48	44.35	100.15	86.7
201518_at	438.9	45.6	16.1	23.65	232.35	48.1	17.75	85.5	17.35	107.1	122.4	128.95	179.05	123.8	162.8	105.65	152.85	50.9	97.35	150.85	99.9	65.45	106.5	15.9	120.05	113.7	10.85	76.95	306.1	37.95	112.1	55.25	11.85	211.65	23.15	55.1	177.4	583.15	8.9	24.1	34.85	155.65	164.8	86.15	124.3	109.15	58.85	21.3	68.7
201519_at	688.5	127.15	106.2	96.4	389.7	138.15	56.8	255.6	44.25	195.75	396.55	148.7	227.55	143.85	492.55	274.15	312.45	135.45	236.2	108	943.75	133.6	219.3	64	245.5	85.35	63.8	194.45	469.5	168.6	145	164.5	29.85	414.5	85.85	168.3	349.25	204.75	65.5	50.1	109.75	205.3	174.35	304.35	244.05	89.4	62.7	147.4	181.8
201520_s_at	548.1	79.85	29	33.8	58.2	17.15	9.45	452.1	22.45	316.2	227	380.35	204.3	289.7	356.9	224.6	289.25	41.35	241.4	106	28.6	26.45	17.5	15.35	29.05	58.55	22.15	28.6	26.7	30.55	52.8	24.95	24.1	65.8	35.3	53.45	199.9	381.95	13.7	37.8	47.55	299.25	82.35	28.1	53.3	23.1	8.8	48.8	83.35
201521_s_at	228.5	29.5	17.35	14.75	16.7	16.35	15.9	48.7	14.2	42.1	25.8	26.45	28.15	26.35	41.9	32	36.7	25.95	25.9	69.6	19.95	13.15	18.7	20.6	17.05	45.45	13.3	15.8	20.2	11.95	13.1	14.55	17.8	21.9	15.2	15.6	48.35	27.9	19.4	11.45	13.4	30.95	18.65	14.15	22.4	14.8	9	29.95	18.7
201522_x_at	329.7	161.75	507.55	628.95	3711.6	275.2	132.3	1124.3	141.75	481.15	181.3	142.4	995.05	82.4	440.1	1311.35	646.15	22	1357.1	210.5	2522.3	4204.85	3794.35	213.9	3473.05	33.05	304.85	1701.45	969.2	362.3	641.85	2527.15	1689.4	4718.35	610.85	29.6	359.6	753.05	368.8	721.95	425.9	45.2	674.95	3439.3	2949.15	725.3	138.4	129.75	796.45
201523_x_at	701.25	101.6	51.9	66.75	50.55	62.45	34.8	105.3	59.9	186.3	71.6	89.5	153.65	86.25	87.55	122.45	84.65	57.85	123.55	102.25	51	68.05	82.7	27.35	49.4	57.8	42.3	56.25	73.7	55.55	54.6	55.75	68.1	62.2	55.45	74.45	112.75	128.05	55.25	40.95	55.65	265.75	83.55	76	89.95	46.3	43.4	46.15	73.4
201524_x_at	1230.2	185.7	143.4	196.5	278.65	118.15	31.8	416.2	207.95	574.25	473.3	374.5	557.1	504.2	518.6	473.35	341.4	191.15	416.5	479.7	187.9	158.25	189.1	79.15	175.75	156.7	65.75	131.25	269.35	155.5	188.7	134.35	113.2	271	148.5	414.75	459.15	367.75	116.9	121.15	213.3	803.75	185.35	183.9	283.05	83.95	74.55	110.65	185.2
201525_at	20.9	6049.45	545.05	460.5	2015.1	2096.85	11869.75	16	66.8	61.85	17.9	19.95	13.45	18.2	18.95	16.65	18.1	14	11.2	28.35	3246.3	392.6	976.25	4673.65	2041.7	28.55	9656.2	887.65	179.55	43.25	66.95	1136	1571.2	3454.4	171.3	44.5	19.85	37.3	116.95	424.7	493.4	99.65	63.65	2952.25	2644.6	21626.3	535.15	423.15	1677.65
201526_at	228.95	73.85	50.45	51	123.35	57.4	12.25	258.8	97.1	180.2	66.85	348.55	130.05	176.35	118.9	127.9	178.1	134.75	101.35	88.05	79.55	99.4	152.6	8.2	125.35	132.85	17.55	85.85	110.45	26.35	141.1	49.25	308.95	90.95	56.6	63.4	71.35	209.2	311	225.75	57.1	79.75	118.9	103.4	89.45	46.4	39.35	50.1	81.35
201527_at	990.35	416.2	231.05	423.9	525	292.65	61.85	558	379.05	766.5	294.7	912	507.2	893.8	523	400.85	617.5	353.9	318.55	379.6	479.2	656.95	852.55	86.3	726	400.95	131.6	303.85	394.5	199.85	323.15	377.9	1138.7	669.2	694.5	570.95	557.15	433.9	483.45	622.25	292.7	822.05	486.95	522.95	559.6	255.9	169.9	229.65	423.6
201528_at	698.1	36.9	10.05	14.65	41.3	10.25	7.5	350.5	78.55	132.8	411.75	112.8	138.8	76.7	374.85	272.55	319.4	457.5	241.75	21.95	29.15	10.65	15.3	4.25	12.25	155.7	8.05	32.85	10.4	90.9	44.7	7.6	9.8	74.85	9.3	75	196.55	157.75	11.3	45.7	78.55	268.8	41.95	13.35	24.2	36.9	8.9	8.25	57.5
201529_s_at	853	45.2	32.45	29.85	33.75	39.95	27.55	452.35	61.35	74.15	295.55	79.75	152.9	155.9	428.6	345.5	334.3	593.8	241.9	74.6	29.8	27.7	40.25	28.7	23.45	122.5	28.05	34.7	23.05	64.7	37.65	26.2	25.1	49.55	27.4	40.5	155.95	128.45	28.35	34.6	47.55	264.65	67.55	29.6	37.45	43.15	30.55	22.5	84.35
201530_x_at	5175.6	1604.45	1403.8	1246.75	362.55	353.95	240.3	3079.35	1186.85	3582.15	2587.35	2486.6	1607.25	3874.95	3878	1642.4	2341.3	1114.6	1330.5	2200.05	280.75	231.3	229.95	316.9	362.9	2968.4	331.65	1074.35	798.15	862.85	1354.25	203.4	520.05	502.55	442.1	1692.45	2408.9	1262.2	647.5	1032.85	720.9	2692.9	1932.8	319.9	286.9	577.8	941.25	910.1	1453.25
201531_at	381.7	289.85	1293.15	636	202.6	1879.15	903.05	3315.8	1100.7	172.7	528.2	3537.5	1385.65	6186.2	506.95	1045.35	2591.7	30.7	1055.15	29.6	144.65	93.6	80.35	1348.1	30.1	306.3	685.4	328.95	249.95	73.9	1747.5	124.45	278.8	395.9	357.95	58.55	37	72.7	271.55	3738.4	1318.65	108.95	134.25	161.95	212.9	2136.95	445.8	444.1	801.3
201532_at	1205.85	216.4	44.4	49.55	79.1	24.45	14.6	367.2	42.5	493.6	261.45	260.25	239.25	195.15	350.2	214.45	231.25	137.75	241.9	287.15	40.35	20.8	13.25	18.1	38.6	178.9	12.55	56.55	49.35	85.35	139.7	18.05	12.95	96.7	34.1	283.15	614.4	344.25	11.3	24.2	78.85	559.25	191.85	22.95	50.15	46.3	24.5	60.65	225
201533_at	291.9	121.4	119.75	114.65	105.85	99.55	49.9	106.4	36	448.75	75.65	129.35	83.6	186.75	166.4	111.85	210.2	23.7	98.45	157	80.5	71	186.75	63.85	96.75	432.7	53.2	122.4	136.15	68.35	128.15	54.2	24.65	180.7	75.6	67.45	70.4	50.6	92.8	88.8	65.45	137.75	83.75	118.7	113.05	124.15	68.9	338.15	123.25
201534_s_at	13.05	28.1	45.15	27.25	124.2	36.35	27.4	69.1	24.95	22.2	23.25	89.65	40.55	69.25	28.3	32.9	63.3	20.05	51.75	66.9	71.65	27.95	49.35	26.65	34.7	25.8	21.65	41.35	46.55	23.25	21.75	29.55	45.8	67.8	28.55	20	21.25	16.1	47.75	21.4	22.95	33.8	42.15	24.8	92.35	17.15	18.65	26.35	40.15
201535_at	36.85	103.6	76.35	82.7	664.55	135.25	109.6	210	67.2	46.3	44.75	180.25	190.65	228.2	78.8	131.65	394.3	49.15	95.15	74.25	678.55	255.15	179.85	61.8	353	76.2	77.7	126.7	417.35	120.6	122.6	215.6	85.15	942.1	76.75	61.75	66.9	60.95	84.1	61.05	100.75	84.15	95.85	520.55	452.85	241.15	49.6	106.45	234.3
201536_at	13.1	155.1	268.45	255.7	420.5	65.5	82.65	267.5	69.8	112.7	19.1	280.1	33.7	443.95	169.05	23.9	26.6	23.6	30.45	114.85	224.3	321.3	402	148.5	480.15	82.6	174.65	219.7	196	76.65	121.45	373.65	480.05	364.2	333.8	83.8	13	31.9	490.1	303.8	100.9	54.85	15.2	330.05	470.4	141	64.2	132.95	256.7
201537_s_at	3.95	3.15	3.25	2.65	3.4	3.3	2.6	12.5	3.15	3.15	3.25	5	3.4	7.6	4.1	3.5	3.85	3	3.05	4.8	2.85	2.6	3.6	2.25	3.3	3.25	2.45	3.1	3.25	2.7	2.7	2.3	11.25	3.5	2.55	2.85	2.8	2.55	4.15	3.55	2.75	4.05	4.4	2.95	2.9	2.5	2.1	2.55	3.45
201538_s_at	7.7	6.25	6.95	5.35	6.7	6.3	5	9.9	6.25	7	6.3	6.75	6.65	16.65	8	6.9	7.5	5.8	5.8	8	5.65	5.1	7.3	4.6	6.4	6.3	4.9	6.1	6.3	5.45	5.3	4.6	12.7	6.9	5.4	5.7	5.5	5.1	9.15	7.2	5.4	7.95	8.8	5.7	5.75	4.95	4.15	5.05	6.7
201539_s_at	7.2	183.8	13.8	13.95	59.1	35.8	13.2	12.95	8.95	17.3	5.5	6.35	7.85	8.55	21	5.35	5.7	5.15	4.65	58.95	18.5	24.45	31.25	58.65	13.2	16.55	12.8	55.5	46.45	7.1	37.85	12.8	229.55	33.05	10.3	9.8	13.55	12.75	12.4	69.9	15.5	15.1	20.85	11.05	22.25	5.25	11	5.85	12.1
201540_at	7.3	2044.1	109.2	254.1	1553.25	1370.05	237	147.5	76.7	618.4	146.25	14.9	49.25	8.4	479.8	44.45	19.9	4.2	17.8	514.6	599.55	695.65	666.85	1037.05	489.4	226.95	236.75	3568.9	1648.4	33.45	1242.45	365.55	2202.15	1313.3	94.35	5.2	6.45	78.55	120.25	1991.25	453.55	7.65	16	481.7	688.55	228.05	372.7	51	131.15
201541_s_at	82.1	128.75	32.45	47.85	63.3	30.4	20.2	124.05	41.1	170.8	80.75	116.1	55.5	92.4	66.85	55.3	106.5	76.8	50.2	107.4	33.15	32	48.3	6.75	30.25	280.3	22.8	56.6	30.4	46.5	63.85	15.9	310.35	67.8	74.65	58.4	33.35	93.8	932.1	320.05	27.9	36.5	84.7	37.05	31.4	38.6	18.85	39.9	61.45
201542_at	56.15	312.2	99.1	45.9	52.45	26.65	11.85	79.75	21.9	109.1	36.5	78.75	35.6	81.1	58.4	117.3	163.7	36.95	121.25	302.95	60.35	11.35	47.85	6.6	47.9	20.4	10.5	118.65	110.95	49.9	92.5	15.75	11.2	102.1	19	58	22.05	74.1	17	32.05	62.85	25.1	19.75	25.9	74.5	78.1	27.95	47.9	47.35
201543_s_at	252.6	48.35	35.5	42.35	17.5	30.85	15.1	132.85	37.3	212.5	195.85	34.75	31.5	88.75	65.7	40.4	94.4	172	40.1	71.35	12.55	17.3	19.85	12.7	26.6	26.5	16.3	28.3	13.2	52.45	44.9	11.65	30.95	19.15	29.95	62.8	28.75	31.1	42.1	32.2	25.45	72.2	40.3	20.85	8.85	21.85	23.5	28.65	67.5
201544_x_at	1797.3	428.95	291.9	179.35	535.1	202.65	95.45	1416.65	290.7	362.4	1139.6	762.6	1454.2	1371.25	2013.4	1053.45	1399.1	697.65	870.25	237.55	269.65	340.55	610.4	107	515.3	503.15	128.75	447.4	398.4	156.05	275.15	226.95	171.5	667.05	139.55	336.8	497.4	549.8	155.4	590.9	237.35	772.2	781.85	416.55	393.1	396.85	168.9	317.5	384.85
201545_s_at	119.85	33.2	23.5	19.6	46.3	16.75	9.65	163.8	23.55	27.85	88.4	50.45	115	129.3	228.2	73.25	118.5	56.45	74.7	21.85	19.05	49.9	24	11.55	67.05	57.95	16.5	19.65	27.55	37.85	29.85	15.75	22.6	39.2	18.05	52.05	70.7	101.7	27.05	16.45	37.9	43.95	40.2	35.75	28.35	50.95	13.7	17.05	18.7
201546_at	760.15	246.3	46.45	54.65	139.2	20.25	17.3	541.6	121.6	527.9	285.2	423.4	259.2	545.95	439.4	450.4	696.85	362.6	531.05	186	78.3	10.2	26.95	16.05	101.1	66	20.85	111.75	103.6	103.3	171.05	37	15.85	237.1	31.75	267.25	124.5	219	15.35	32.2	174.85	174.4	114	118.95	131.15	193.95	67.25	113.85	170.35
201547_at	6.05	5.1	5.95	4.6	5.35	5.9	5.5	5.4	5.45	4.95	5.1	5.45	5.35	6.5	6.35	5.4	5.9	5.3	4.8	7.45	4.65	4.2	6.1	4.3	5.55	5.2	4.9	5.15	5.1	4.6	4.1	4.15	8	5.45	4.65	4.65	4.6	4	7.3	5.6	4.3	6.85	7.7	4.65	4.55	4.1	3.6	4.35	5.6
201548_s_at	8.25	11.4	11.4	8.8	11.25	10.65	8	11.4	10.15	75.95	13.25	8.65	11.15	14.45	68.8	15.1	11	11.95	6.9	14.3	8.2	8.9	11.8	7.35	10.65	8.55	7.85	9.35	38	9.9	22.5	6.05	13.2	11.4	8.45	54.8	8.35	18.5	12.15	10.9	10	13.3	12.2	11.55	12.85	6.4	6.9	9.25	11.55
201549_x_at	4.8	3.95	4	3.3	4.3	3.9	2.95	5	3.9	45.4	15.1	4.8	4.35	5.8	122.8	6.75	4.95	4.75	5.25	5.05	3.55	3.3	4.35	2.75	3.95	3.9	3	3.9	18.35	4.55	11.6	2.8	4.85	4.3	3.15	14	3.4	5.25	5.15	4.5	3.4	4.95	5.35	3.6	3.55	3.05	2.55	3.1	4.25
201550_x_at	11384.75	4466.9	2996.95	3258.7	3844.25	3338.25	1300.1	6960	4651.2	8399.8	1505.15	7836.65	3980.4	10972.65	8654.9	5797	8590	186	4958.55	8805.05	3065.2	1939.15	2095.5	1432.85	1945.65	6446.3	2291.65	4547.4	6673.9	1593.7	4204.15	1507.65	1966.15	5663.35	2558.75	1716.65	2778.85	7356.85	2392.75	6644.1	3572.2	4000.3	2270.25	2691.4	3061.1	3635.85	2947.15	3209.35	5416.85
201551_s_at	21.15	78.9	4.25	5.1	20.35	3.5	3	142.15	7	20	24.9	65.15	28.75	114.2	22.1	43.6	171.8	12.15	23.6	50.25	11.5	5.05	9.05	2.75	5.95	20.15	2.45	4	4.5	6.7	11.8	3.35	14.45	32.6	42.4	3.8	3.7	5	19.15	128	7.05	4.4	5.65	6.9	7.9	3.2	3.4	72.5	53.7
201552_at	401.4	916.75	128.3	265.75	767	163.35	98.4	1257.2	285.1	648.6	524.6	806.6	671.45	1192.85	756.7	665.2	1649.4	233.15	648.1	603.8	375	197.8	281.65	157.45	251.85	758.1	220.5	315.95	181.85	243.85	391.75	116.7	506.25	901.05	586.85	71	62.1	147.5	1405.75	2456.3	475	181.4	248.8	325	379.7	832.7	193.5	1015.15	973.95
201553_s_at	1113.95	2311.65	1360.9	1092.1	1930.05	669.3	442	3285	587.4	1619.6	2443.45	2758.45	1921.55	4890.7	2884.3	1995.95	5348.75	662.25	1905.95	1596.4	1499.5	726.6	880.15	458.15	1292.1	1462	843.9	2953.7	661	483.3	1457.35	420.3	1315.75	3862.05	2245.6	226	188.1	347.55	3688.2	5930.5	1717.8	339.45	262.1	1125.45	1453.75	3007.9	537.5	2877	2574.75
201554_x_at	120.5	74.85	10.85	63.4	68.3	56.15	18.45	182.35	456.95	133.9	20.65	355.65	62.85	407.65	95.15	73.75	250.2	10.2	96.5	129.9	64.75	98.4	73.6	37.8	35.3	64.25	51.2	49	14.75	19.7	273.05	25.15	190	110.1	36.05	38	63.8	7.2	13.5	67.95	49.25	10.85	122.2	47.6	45.75	54.4	95.65	49.75	284.3
201555_at	1567.15	23.35	6.35	20.2	8.85	23.05	12	225.85	89.15	39.95	745.8	36.7	139.65	54.9	1193.9	173.9	259.7	404.3	85.3	26.3	15.25	17.25	12.65	8.05	8.15	305.15	8.5	15.1	14.05	63.5	45.45	16.7	15.7	21.5	23.9	288.2	410.5	876.25	16.4	21.35	51.85	436.5	58.25	12.15	10.25	18.15	8.2	22.8	31.05
201556_s_at	19.8	15.9	24.4	20.6	618.8	28.95	12.5	12.3	22	11.95	11.85	21.4	41.4	19.4	12.5	20.65	22.95	13.75	18.05	21.1	45.7	52.5	61.15	12.65	70.55	51.3	17.25	23.85	37	15.25	12.9	19.7	58.95	45.45	16.8	17.05	14.7	16	32	38	16.75	26.15	46.2	56.05	76.8	19.55	34.9	16.8	22.95
201557_at	34.1	31.4	42.05	51.5	894.45	21.35	21.55	61.85	20.9	17.75	31.95	49.6	149.1	64.4	46.9	97.05	178.95	35.05	148.65	32.75	388.05	406.25	270.25	22.6	559.1	31.9	55	31.55	576.75	11.5	17.75	360.55	28.6	520.8	20.55	20.8	23.95	35.05	28.55	30	44.35	23	27.6	487.4	763.1	50.3	67.05	15.35	51.2
201558_at	56.95	9.1	9.5	7.45	10.45	9.2	6.8	37.55	11.15	10.15	121.45	76.4	42.3	89.7	63.75	26.4	80.75	18.25	39.8	11.05	8.2	7.8	10.8	6.05	9.4	32.95	6.85	9.9	11.35	7.75	9.55	6.65	12.05	11.4	5.5	10.05	20.25	46	12	13.65	10.85	32.2	15.6	8.35	8.25	7.75	6	11.35	9.35
201559_s_at	6.55	180.95	4.15	3.3	4.25	4.75	4	4.4	4.1	12.55	3.85	4	5.9	4.7	4.6	3.6	4.3	3.5	3.25	153.4	3.55	3.1	4.5	8.9	3.95	3.95	7.1	3.8	3.85	3.45	13.35	2.95	4.8	4.85	23.15	3.3	7.15	3.15	5.25	4.2	3.3	5.05	5.6	3.55	7.15	3.7	7	3.05	4.15
201560_at	190.8	776.85	58.1	105.6	118.4	424.45	267.35	109.25	15.35	228.85	173.55	98.4	303.35	69.55	119.8	7.15	7.8	110.1	7.55	683.75	167.25	12.55	48.85	247.45	105.65	146.35	324.55	119.75	171.9	45.55	407.35	39	16.2	284.65	325.1	77.6	487.15	81.35	11.3	109.55	115.1	360.5	522.45	100.95	168.85	490.55	166.4	58.35	72.4
201561_s_at	178.8	93.25	72.95	112.05	1828.9	53.75	67.05	256.2	40.45	375.65	75.7	140.7	249.95	185.45	244.25	302.7	496.15	9.45	306.6	193.15	521.05	960.85	1251.5	87.95	1590.65	184.9	109.15	293.45	908.85	21.85	108.5	831.7	214.3	923.5	210.7	25.85	236	175.65	63.25	335.5	142.55	154.2	604.95	916.35	1251.75	298.1	55.8	66.5	160.15
201562_s_at	37.55	3.85	4.15	3.3	3.5	3.95	3.55	4.8	4.1	6.7	6.9	4.55	4.4	6.2	11.35	5.05	4.6	3.6	3.8	4.95	3.3	3.45	4.25	2.8	4.05	5.65	3.3	74.55	3.25	22.15	5.05	4.4	5.5	4.2	48	16	4.9	9.95	138.35	4.05	3.5	4.8	5.65	3.5	3.3	5.95	2.55	5.6	5.85
201563_at	158.5	7.6	12.4	111	14.85	8.15	6.25	29.15	8.25	78.05	76.75	16.8	12.35	44.25	98.6	7.85	8.75	6.2	4.9	10.3	7.05	8.05	9.25	5.7	8	42.6	6.25	1184.1	8.9	350.6	33.45	4.8	10.2	23.8	646.85	84	32.3	61.7	1175.8	8.5	10.45	10	20.9	6.95	6.9	54.15	5.2	13.65	16.85
201564_s_at	734.85	66.3	44.7	35	139.35	41.05	39.2	21.05	40.15	316.5	41.3	38.6	39.45	38.75	52.45	37	43.25	36.9	27.55	277.5	63.6	29.5	52.65	68.95	66.45	40.4	43.75	42.5	143.65	34.25	40.05	39.1	51.9	46.75	33	234.15	33.55	29.4	55.8	44.9	38.25	45.9	56.8	63.2	111.85	87.2	27.45	32.75	40.65
201565_s_at	1928.9	252.4	657.15	368.3	459.15	88.95	21.6	1652.55	326.3	16.9	151.25	1896.4	129.95	3077.1	160.2	1662.55	5472.7	712.45	2285.6	179.75	73.45	102.95	157.75	57.85	376.35	966.75	55.95	541.85	621.05	520.7	346.2	223.25	151.4	196.95	254.4	28.15	61.6	10.1	2176.55	969.7	187.6	22.6	134.7	194	479.2	170.7	1067.95	222.3	210.35
201566_x_at	129.8	50.7	122.4	77.25	93.45	49.3	44.65	158.55	56.15	4.1	31.55	127.4	31.35	158.15	40.9	114.8	640.2	60.4	143.4	39.35	42.35	41.8	52.6	35.6	70.8	92.1	37	63.5	129.35	96.95	70.3	43.2	24.1	54.1	71.8	15.95	31.1	4.8	106.95	81.6	45.35	23.15	63.4	47.1	61.25	36.6	153.5	44.3	55.45
201567_s_at	32.8	28.2	18.8	12.25	58.65	24	15.55	45.6	10.3	39.05	78.6	30.3	32.35	36.85	23.6	34.45	102.15	97.9	62.25	20.55	24.15	11.1	16.15	14.45	18.05	57.8	16.9	50.85	24.6	37.9	43.95	13.3	16.1	45.45	10.6	31.8	15.45	16.3	13.8	15.75	33.9	18.45	43	31.3	22.95	21.65	13.25	32.05	75.1
201568_at	1462.8	1106.85	665.25	779.4	730.45	241.8	49.9	759.95	347.1	1578.8	1809.6	733.65	662.5	826.95	1154.4	461.5	781.25	582.9	352.6	894.3	551.8	445.55	780.45	112	739.6	1109.6	195	1121.2	351.1	375.7	561.3	418.1	5626.7	996.55	1043.6	874.15	1151.55	1156.6	3206.5	1202.8	358.2	1140.35	552	626.65	650.7	492.75	212.65	497.55	940.15
201569_s_at	73.85	11.3	6.1	5	6.3	5.05	3.55	36.7	5.3	38.2	173.3	36.4	39.85	46.6	69.5	12.75	56.6	102.9	17.3	11.35	5.15	3.4	5.55	3.3	5.9	9.7	4.5	6.05	5.6	5.1	5.2	4.25	9.25	9.6	4.75	5.75	27.3	11.25	8.5	7.2	5.05	26.1	10.7	4.9	4.9	4.6	3	3.95	6.15
201570_at	446.6	177.75	55.05	110.85	93.4	74.9	59.2	176.8	94.6	158.6	388.2	213.15	246.2	149.5	215.9	138.2	155.25	359.3	118.1	118.7	78.45	68.7	80.55	43.3	83.65	141.35	43.9	60.55	85.05	89.3	68.95	34.5	141.7	138.3	107.15	102.3	235.3	107.55	130.35	72.2	59.15	355.85	154.35	65.15	79.55	60.8	46.3	53.9	84.75
201571_s_at	132.3	24.7	5.7	12.2	15.5	5.4	4.1	53.9	4.8	40.2	5.55	17.45	35.65	20.25	24.85	44.25	23.85	4.3	24.6	22.9	4.75	4.05	5.4	3.65	5	35.1	4.15	5.1	4.9	9.1	4.8	4.15	9.8	5.9	6.85	6.3	21.2	11	32.65	43.2	5.65	6.45	18.6	4.6	4.85	5	3.6	4.45	16.9
201572_x_at	122.2	45.8	17.85	49.6	14.75	9.05	5.8	62.45	10.45	48.8	18	35.05	72.1	30.45	40.45	49.85	50	6.2	58.8	25.55	9.95	7.25	9.9	6.7	15.25	25.2	10.6	27	10.75	10.35	22.9	8.1	12.2	34.7	18.15	23.4	31.4	20.7	37.15	37.85	25.5	10.55	19.45	9.85	9.35	21.95	6.8	15.2	26.35
201573_s_at	129.5	38.85	7.9	6.65	10.85	7.7	5.8	106.2	7.55	140.75	132.8	28.2	28.8	139.2	56.25	12.1	26.95	38.55	8.9	11.45	6.8	5.7	8.2	5.25	7.75	51.95	5.8	8.3	6.45	6.85	7.8	5.6	9.25	8.9	6.15	57.85	17.95	11.6	10.1	8	6.3	12.95	10.8	7.05	6.1	5.5	5.05	6.2	18.35
201574_at	483.05	145.55	125.85	74.65	122.6	38.75	43.2	213.75	70.7	332	470.75	119.2	158.25	314.9	356.6	75.2	154.2	198.2	69	135.8	80.65	27.4	23.95	48.5	52.85	105.55	43.55	64.6	109.35	77.3	120.05	29.2	6.7	152.1	28.35	273.15	419.85	134.3	7.05	44.9	56.35	273.1	74.55	41.8	68.1	62.35	42.5	107.75	147.45
201575_at	657.2	91.65	92.8	138.25	298.2	87.75	66.65	528.05	113.65	339.35	1177.1	589.15	562.7	735.65	911	503	739.7	644.05	306.95	162.7	150.3	98.5	149.7	55.65	144.5	298.15	56.45	241.8	235.6	203.75	232.15	48.15	87.25	212.2	56.95	351.45	318.65	220.5	97.65	121.7	175.95	331.15	383.05	119.35	128.95	116.5	59.65	77.3	256.2
201576_s_at	109	85.7	27.3	36.8	30.7	11.5	9.15	170.65	49.8	220.25	61.8	378.45	44.9	439	118.6	35.7	75.05	60	28.5	90.65	14.95	18.7	4.65	7.85	18.4	228.1	15.75	68.8	16.4	34.55	79.3	3.55	40.15	19.55	54.35	88.15	26.55	28.05	119.55	248.1	51	24.6	45.6	14.55	11.8	9.3	18.5	23.8	83.5
201577_at	1684.45	189.2	34.15	100.9	100.15	16.2	5.1	190.15	94.55	594.15	714.95	51.45	35.55	50.8	788.8	47.4	51.5	42.3	40.7	364.1	95.05	130.25	83	7.65	186.2	498.4	20.25	44.2	186.6	51.1	187.35	77.05	56.15	317.35	14.4	840.95	1057.65	547.05	51.9	28	34.95	1486.65	189.9	104	148.1	43.25	10.95	138.2	126.05
201578_at	7.55	8.05	9.1	8.2	10.55	8.85	6.5	6.25	8.2	6.3	7	7.6	6.65	8.3	9.3	7.05	7.35	6.6	6.65	14.5	9.75	7.05	9.55	6	9.15	8.8	6.55	18.6	16.45	6.45	46.9	9.65	10.2	26.45	80.45	6.4	8.35	5.6	9.55	18.15	7.65	8.9	12.1	8.05	13.05	14.8	5.55	11.05	24.35
201579_at	30.65	211.45	21	12.3	62.5	29.05	19.45	10.65	16.05	1242.45	14.2	11.55	14.3	12.65	14.45	12.35	12.1	13.5	9.85	56.75	40.95	53.9	81.1	29.5	25.8	99.55	20.75	56.35	25.6	30.3	162.9	14.25	16.8	138.3	151.3	14.45	14.45	833.45	18.3	45.9	14.05	19.75	21.6	29.35	44.8	83.8	11.65	64.2	27.7
201580_s_at	24.4	19.6	19.7	18.85	44.3	19.35	15.9	22.4	21.2	17.1	13.85	24.9	29	138.05	47.25	42.75	105.2	31	39.95	25.05	17.15	26.05	28.6	13.3	21	19.5	16.5	19.35	19.75	15.1	13.65	17.55	28.9	26.55	15.3	10	16.05	13.15	30.55	22.25	15.45	36.6	27.9	25.4	31.15	14.8	12.65	13.55	43.4
201581_at	127.75	34.1	41.75	51.95	572.85	41.1	25.1	142.3	48.9	29	187.2	126.4	277.75	371.35	208.85	281.9	613.95	108.7	290.4	83.05	70.45	56.9	146.85	29.15	99.4	67.35	55.55	47.3	59.5	54.3	38.1	107.65	35.2	517.95	31.3	10.3	33.05	19.15	21	37.25	68.35	69.45	50.3	128.7	183.25	87.4	52.1	24.95	278.6
201582_at	10.7	5.5	6.35	9.1	6.55	11.05	5.1	12.7	5.95	5.85	5.8	8.55	5.95	25.2	7.85	6.15	10.35	5.15	5.45	7.65	5.6	4.75	6.7	7.75	6	5.7	4.95	5.7	6.6	7.9	4.7	4.3	8.05	6.65	5.25	5.15	5.1	4.75	7.75	6.35	5.1	7.25	8.25	9.25	5.2	4.55	4.05	4.75	6.4
201583_s_at	66.65	6.3	4.95	13.3	13.45	7	3.35	99.15	4.3	100.1	9.2	33.3	8.95	54.8	22.05	8.25	33.15	5.7	15.15	7.3	13.15	8.55	9.9	4.95	6.6	11.55	4.85	6.8	9.25	6.85	7.05	4.85	6.05	11.3	8.75	10	11.1	18.15	17.9	8.4	7	19.85	8.3	6.5	9.1	4.8	6.15	4.7	66.25
201584_s_at	1094.75	15.85	22.2	36.4	19.7	22.2	10.35	355	58.9	159.2	517.75	141.5	317.15	227.85	537.2	439.4	322.15	298.45	454.8	54.8	11.75	41.9	35.3	7.05	12.75	205.15	9.9	47.45	16.3	41.05	54.5	8	115.9	29.85	15.15	639.15	384.4	654.3	27.5	143.3	154.8	1107.5	342.7	14.85	13.85	21.7	7.9	26.4	28.95
201585_s_at	782.3	172.45	92.9	106.95	121.05	67	77	391.5	196.75	363.35	490.4	146.7	129.6	411.65	548.1	250.45	236.15	287.2	156.4	113	100.1	138.4	232.3	62.05	128.25	293.4	69.75	75.35	166.4	142.15	81.8	96.9	87.65	142.2	78.95	341.9	230.6	368.75	45.1	119.7	105.55	371.15	158.5	68.45	94.85	100.25	78.75	86.55	172
201586_s_at	1016.5	111.7	85.95	76.8	134.9	34.6	24.6	429.25	143.75	341.1	779.2	261	177.85	638.2	860.15	281.8	321.4	298.85	260.8	131.8	58.15	80.25	117.65	28.75	71.75	176.65	30.3	114.55	145.95	130.5	76.5	41.5	46.75	130.4	48.05	217.9	285.85	256.95	29.55	99.8	120.9	418.7	122.7	69.25	94.95	71.05	25.05	83.5	227.9
201587_s_at	423.4	387.55	115.6	101.05	113.65	37.2	17.35	766.9	110.1	374.35	502.45	563	607.4	763.75	730.9	261.5	403.25	175.85	219.4	246.2	55.85	51.75	51.2	26.55	52.4	1341.95	52.95	108.4	81.95	32.2	118.6	49.4	175.25	157.8	79.65	110.95	231.7	220.3	234.8	274.3	165.7	286.7	286.1	35.95	70.75	53.65	42.35	253.5	257.2
201588_at	1519.55	451.15	208.25	346.95	463.9	124.05	22.9	820.9	283.15	683.1	1957.25	816.1	928.55	643.65	1446	420.95	748.95	1561.05	424.5	488.85	161.4	149.3	225.95	60.55	258.4	137.65	72.65	1572.65	639.35	414.95	483.85	78.7	133.3	465.55	158.6	386.1	744.6	448	200.5	544.35	307.6	648.25	1786.3	250.75	255.15	228.05	97.9	297.2	552.4
201589_at	1363.15	13.85	16.2	13.15	19.3	15.2	12.1	310.5	54.05	56.75	596.85	196.8	104.9	519.1	596.05	214.8	234.8	339.25	225.45	26.65	14.05	10.25	15	11	12.65	197.1	11.75	14.35	12.7	207.95	44.2	9.55	20.6	16.25	14.4	161.85	159.85	329.85	20.2	36.8	74.15	188.75	35	12.15	11.1	12.9	9.9	16.7	15.2
201590_x_at	1056.55	6086.35	382.05	660.6	65.75	862.45	786.45	2194.8	309.65	13242.3	218.75	3461	1018.15	4114.4	651.1	528.4	1719.5	15.45	357.8	6385.65	74.95	68.55	45.4	1895.3	60.15	6279.25	1459.3	2824.85	105.45	275.5	2961.7	42.35	283.15	323.45	315.85	595.3	26.95	100.35	131	3609.95	979.3	150.75	24.6	38.4	47.65	1978.9	378.9	1040.3	1286.3
201591_s_at	135.35	62.05	138.8	194.3	862.15	63.35	52.1	364.8	123.65	83.65	160.7	311.8	353.5	600.25	407.8	432.8	317.5	44.9	549.15	55.45	281.45	485.8	444.8	77.85	279.7	143	54.4	206.85	461.05	78.85	253.15	206.8	153.6	768.65	89.75	109.75	106.6	151.05	122.6	420.3	245.65	142.25	231.1	251.95	352.95	225.8	55.1	91.85	174.55
201592_at	1961.95	530.85	319.85	135.3	378.5	321.15	146.65	1779.8	140.8	1189.85	1792.45	2045.4	3062.35	2009.95	2639.9	2364.75	1509.7	485.1	2083.1	645.65	266.2	140.8	235	197.05	243.1	521.85	148.1	699.2	869.75	209.45	645.2	125.9	364.95	485.9	145	1182.8	1088.45	1493.75	186.55	562.6	830.55	2957.05	1722.35	228.8	267.2	336.45	598.95	696.95	733.4
201593_s_at	978.35	105.3	71.6	10.95	369.8	51.75	15.25	627.65	5.75	387.85	375.65	469.55	774.95	570.8	637.1	428.45	597.8	315.35	388	83.55	63.25	33.45	50.1	17	202.4	326.2	38.05	186.45	132.75	82.65	81.15	117.4	6.35	213.6	6.9	137.85	258.9	146.6	7.75	6.2	61.95	219.55	186.8	96.3	199.3	143	18.35	159.45	194.95
201594_s_at	60.2	45.95	29.35	36.3	43.4	35.7	8.4	209.05	65.8	564.75	172.85	269.4	162.1	354.7	360.45	93.25	281.35	40.45	60.95	169.3	26.85	26.65	33.75	21.7	23.85	66.55	21.7	63.3	120.7	38.45	130.9	18.8	50.7	58.35	33.1	64.55	89.7	59.45	30	103.25	37.95	57.2	49.35	22.35	38.75	41.9	22.55	44.65	67.45
201595_s_at	577.6	52.5	24.95	26.95	338.15	17.45	17.55	338.9	17.15	228.3	311.65	221.3	210.7	347.9	416.05	210.25	348.3	134.6	216.2	76.4	74.95	25.2	38.15	20.6	87.1	168.1	27.5	87.3	172.7	95.55	82.25	41.2	27.35	193.45	21.75	170.25	278.5	126.9	22.95	19.3	105.95	383.2	213.55	92.15	127.05	45	24.3	77.75	132.2
201596_x_at	4.4	3.6	3.8	3.2	3.85	3.65	2.7	3.9	3.5	1390.25	3.7	3.85	3.9	4.65	4.7	4	4.35	3.35	3.6	1254	3.25	2.95	4.1	2.5	3.65	9730.55	2.75	563.05	3.65	177.9	655.4	2.6	4.55	4.1	87.85	474.9	3.2	2.9	1945.65	1030.8	3.25	4.6	5	3.25	3.25	2.85	2.4	3068.9	903.3
201597_at	1618.45	777.5	446.3	693.4	1107.15	379.35	178.45	937.85	519	2233.25	913.55	824.75	934.4	641.2	961.45	695.55	798.55	792	590.3	979.2	1086.1	929.05	1016.6	160.6	1037.4	248.2	278	886.5	919.75	530.5	751.4	659.2	2707.35	1577.95	792.8	1149.1	2765.5	576.25	783.1	948.8	556.5	1186.65	4333.3	1070.35	1000.5	537.1	254.6	659.5	1036.55
201598_s_at	30.6	5.45	6.25	4.75	5.9	5.4	4.1	36.55	5.6	6.3	23.05	60.55	22.85	113.75	52.35	31.95	58.8	7.45	38.15	8.3	4.8	4.3	6.05	3.75	5.5	12.55	4.15	7.25	5.4	4.65	9.95	4	12.55	6.4	4.5	8.3	11.8	7.9	7.15	6.65	6.05	7.1	53.8	4.9	4.8	5.25	3.55	4.6	5.85
201599_at	10.35	349.05	356.95	547.1	1096.3	160.9	95.25	207.15	380.25	1585.2	2453.9	277.5	176.65	658.65	642.25	194.55	386	2031.85	219.45	201.3	409.1	125.9	304.1	224.85	536.05	329.55	196.2	176.5	560.7	751.6	258.1	305.65	28.75	1084.35	254.2	311.2	412.65	126.95	104.8	198.05	174.6	15.85	283.65	477.95	749.3	351.2	140.75	120.8	167.1
201600_at	4282.3	1064	815.25	1121.4	685.8	457.05	145.65	1692.15	950.25	1732.2	1937.55	1113.25	2084.95	1121.85	2445.1	1588.35	1284.9	932.7	1432.35	1049.15	421.65	584.2	592.75	122.35	414	2277.3	158.8	1164.55	713.05	847.75	1203.7	279.5	2750.9	492.2	709.45	1316.35	2259.85	1852.15	3474.85	1963.6	958.75	3674.85	4837.55	355.55	446.35	368.75	951.05	805	985.4
201601_x_at	1555.8	393.6	76.1	231.3	73.2	427.25	278.3	179.9	241.8	170.7	28.6	110.4	137.55	66.25	49.75	1788.95	2099.45	4.4	1503.15	83.45	50.05	25.45	38.65	160.3	36.7	143.15	179.35	316.8	21.55	32.25	322	14.3	1265.45	111.45	119.35	1733.95	3.85	98.2	836.05	930.7	637.35	26.3	5.9	30.45	35.5	517.6	635.85	289.55	312.55
201602_s_at	56.7	15.25	21.9	14.35	20.85	21.1	18.45	102.85	17.7	15.25	57.9	28.8	167.3	60.5	64.85	121.8	151.7	37.25	91.25	33.55	15.05	13.95	20.5	20.05	18.8	16.6	16.65	22.95	25.55	14.75	15.1	14.3	29.65	16.55	14.95	14.75	13.6	10.1	25.4	14.45	15.15	22.25	25	15.05	16.75	13.3	12.45	13.5	16.9
201603_at	169.1	13.55	11.35	7.6	58.35	25.85	10.25	118.4	11	35.05	122.4	147.95	132.8	167.95	197.55	145.05	341.2	60.65	174.1	23.2	16.05	8.2	17.25	11	19.3	15.35	10.25	20	32.65	15.65	111.4	8.35	14.55	40.8	7.95	20.35	22.2	41.9	15.15	10.95	84.75	21.8	30.15	17.4	43.4	15.95	20.05	25.8	12.1
201604_s_at	24	9.55	10.75	7.9	10.4	11.7	8.9	18.95	9.7	18.5	9.8	33.9	14.05	29.4	12.85	23.9	50.95	10.3	38	14.45	8.45	7.45	11.1	8.4	10.1	9.45	8.45	9.45	10	9.55	15.15	7.45	12.9	10.95	8.15	9.15	8.85	8.85	13.55	8.9	13.45	12.8	14.3	12.3	13	7.8	7.15	8	9.2
201605_x_at	618.2	223.5	115	77.85	79.8	153.35	102.25	478.15	160.35	144.65	98.45	608.3	1392.45	417.8	121.45	815.7	533.65	83.4	774.45	230.25	74.85	71.05	116.95	116.7	95.45	295.9	88.25	123.7	78.3	73.05	112.6	64.9	121.45	103.75	78.05	105.6	87.7	85.15	132.95	217.75	107.65	155.2	131.5	77.2	86.15	80.3	102.3	115.7	104.6
201606_s_at	538.25	55.1	16.75	37.55	52.35	9.75	12.1	350.9	26.8	262.65	378.75	162.1	745.45	174.35	503.85	257.4	500.15	49	243.7	101.75	12.45	9.2	40.55	8.5	45.05	108.15	16.45	49	41.45	42.4	31.6	16.85	10.5	38.85	30.4	51.4	48.1	52.6	62.95	107.2	20.65	49.05	65	35.05	48.7	41.25	23	34	36.25
201607_at	7.7	5.25	5.75	4.6	8.75	5.6	4.35	7.25	5.55	10.5	5.7	5.7	7.5	6.7	8.8	5.75	10.85	4.95	5.1	8.25	4.9	4.4	6	4	6.3	5.25	4.3	5.25	8.85	4.9	4	4.9	7.25	8.25	4.55	5.9	6.5	4.3	7.25	5.7	4.65	7.35	7.6	4.95	6.7	4.2	3.85	4.3	5.75
201608_s_at	307.9	18.9	7.15	5.5	15.35	9.65	8.4	78.85	6.6	97.9	88.7	85.2	338.5	77.4	112.05	63.75	105.9	25.2	76.25	57.05	6.55	3.1	7.85	3.85	7	22.25	6.6	13.6	29.25	12.1	19.75	5	9.3	18.15	5.35	43.2	45.25	50.55	9.3	12.3	11.6	136.4	16.6	8.1	8.4	9.5	7.6	9.1	11.9
201609_x_at	90.7	11.4	8.6	16.55	8.95	8.6	6.5	19	8.1	20.8	31.3	13.5	9	13.15	25.05	9.3	19.75	25.7	8	11.7	7.5	7.65	9.4	5.8	8.55	8.4	6.35	8.2	8.3	7.15	6.8	6.3	10.75	10.95	10.55	8.9	12.35	8	10.8	10.35	5.75	13.35	11.35	7.7	8	6.6	5.4	6.7	7.75
201610_at	7.2	6.15	9.35	5.55	6.2	8.1	6.3	6.55	7	5.95	6.55	6.85	6.8	7.9	7.7	6.65	7.25	7.2	5.95	10.45	5.8	5.3	7.85	5.5	7.45	6.35	5.6	7.15	5.95	5.6	4.75	5.25	9.1	6.65	6.1	5.75	5.6	4.95	9.05	6.85	5.25	8.7	10	6.4	5.75	5.05	5.05	5.35	6.95
201611_s_at	65.75	101.45	27.35	35.6	17.95	21.7	19.35	39.3	22.9	30.35	122.85	50.05	30.55	38.85	96.2	33.9	64.7	119.6	27.7	34.95	45.55	54.6	63.35	20.15	29.95	35.45	17.9	38.75	19.6	20.35	20.7	15.45	27.55	29.85	45.55	27.8	40.55	45.8	30.35	60.2	21.35	39.35	16.75	30.75	26.15	25.25	13.85	23.6	44.85
201612_at	787.35	778.9	302.75	333.95	373.85	43.1	7.85	265.65	33.4	250.55	240.3	284.1	312.95	365.75	223.2	195.15	431.3	106.55	205.4	85.6	170.75	91.65	96.45	21.65	126.3	90.15	28.45	354.9	61.45	172.35	147.65	90.05	87.05	416.8	287.8	81.65	92.1	39.7	425.6	147.1	113.65	13.15	128.15	88.05	183.2	189.7	51.8	81.9	297.1
201613_s_at	55.85	6.55	20.25	15.85	17.65	9.4	5.8	105.7	18.95	21	19.1	29.8	148.45	65.85	105.9	187.45	71.35	6.2	178.45	16.95	23.5	15.3	25	6.25	19.6	35.35	5.4	24.3	33.65	9.55	18.05	11.4	24.8	20.85	14.55	17.05	34.3	46.65	18.95	19.9	61.45	54.8	38.4	21.2	19.05	14.45	11.55	20.9	19.3
201614_s_at	186.2	24.55	27.95	21.65	18.5	27.55	21.9	60.4	27.35	116.25	103.7	22.45	34.95	31.4	119.95	34.05	48.9	18.75	19.9	33.45	18.75	20.25	28.8	20.05	22.95	65.75	20.4	24.35	24.2	21.85	22.7	17.1	35.15	19.3	23.75	71.95	165.7	71.1	41.95	39.05	20.4	121.25	226.85	21.3	14.35	19.3	17.7	20.65	31.25
201615_x_at	9.35	55.95	19	7.8	7.5	28.5	7.3	7.55	8.5	10.55	8.8	8.1	8.65	9.1	9.75	7.45	8.95	7.4	7.45	33.7	7.8	7.25	11.4	14.05	9.4	8.3	8.1	11.05	8.2	8.6	11.25	7.1	22.05	9.5	8.1	7.4	6.85	6.35	42.6	12.85	7.5	11.35	12.55	8.1	7.6	49.45	13.9	11.2	9.1
201616_s_at	9.2	489.55	35.8	21.75	11.9	61.95	19.3	6.4	11.2	77.05	6	7.6	8.05	9.1	11.35	8.95	9.85	9.45	6.6	338.25	8.85	8.45	14.55	22.1	10.65	9.8	20.15	47.65	9.15	27.2	55.45	9.6	17.25	11.8	11.75	8.6	8.5	7.05	16.7	14	29.35	12.65	15.15	10.05	11.15	31.35	228.45	12.15	15.15
201617_x_at	9.5	305.7	16.25	9.15	10.05	43.75	15.35	9.7	11.2	27.05	9.6	10.5	9.8	11.05	11.55	9.15	10.75	9.6	7.95	170.75	8.9	8.3	13.05	13.7	10.3	10.35	10.95	11	9.45	44.4	24.1	8.2	18.05	9.95	9.65	8.6	8.4	6.95	17.5	10.7	12.9	13.15	15.35	8.2	9.1	11.4	80.3	8.95	11.1
201618_x_at	53.6	12.1	11.2	9.1	20.05	6.15	7.05	64.75	12	20.85	68.55	35.35	24.2	42.7	56.65	16.15	47.55	78.05	16.75	16.3	11.9	8.8	10.8	3.1	7.1	25.05	3.8	33.65	10	10.1	10.2	7.4	46	16.2	10.05	8.7	10.65	9.9	32.95	38.95	9.85	13	16.7	8.85	9	11.65	7	9.75	13.65
201619_at	1456.3	351.45	255.9	662.55	299.85	73.15	50.15	490.7	147.25	552.7	1423.25	793.15	171.8	924.1	1374.5	152.55	219.1	762.4	109.4	161.35	153	55.1	94.9	45.95	99.45	199.8	55.5	328.55	125.2	859.35	207.25	64.05	52.75	339	421.3	258.2	846.4	296.2	95.75	86.55	140.2	627.4	542	79.85	179.8	77.2	63.7	80.55	177.7
201620_at	38.8	94.45	53.85	39.05	41.85	39	33.6	73.85	21.85	50.8	27.7	87.2	86.95	108.3	45.15	111.45	97.65	19.4	155.35	73.35	36.3	43.3	43.85	29.05	44.5	42.75	30.75	114	45	24.8	75.15	33.45	33.5	41.8	37.95	36.45	32.6	55.7	51.25	134.45	53.8	46.2	44.9	37.65	35.15	37	32.6	26.55	40.65
201621_at	9.4	249.9	31.8	50.15	152.45	119.35	57.05	24.3	64	96.8	16.2	11.25	15.75	25.5	39.6	19.85	16.25	11.05	12.1	88.25	65.45	45.85	76.15	134.45	150.4	86.1	64.05	77.2	115.8	42.85	288.05	69.65	133.4	98.15	54.45	37.2	40.1	31.75	68.6	1011.8	63.55	67.8	77.25	101.1	109	129.55	493.4	67.6	92.25
201622_at	616.25	155.9	101.5	139.7	44.4	86.2	141.2	597.6	165.75	303.1	178.8	282.65	253	353.9	433.5	216.25	220.45	131.8	170.35	97.4	99.45	93.1	209.55	90.2	134.45	233.5	101.95	121.9	103.3	120.45	101.5	83.65	137.25	135.45	105.65	375.5	242.15	271.7	206.6	136.1	113.65	481.75	254.55	70.55	91.4	97.95	124.65	265.95	415.95
201623_s_at	1489.15	170.7	170.2	22	152.55	117.8	14.15	489.9	23.65	517.55	521.1	263.05	837.95	474.5	907.4	500	361.7	73	417.55	373.4	79.35	12.9	74.1	53.45	183.8	355.35	57.8	320.9	49.75	148.95	107.45	87.9	22.05	379.1	52.15	335	156.75	213.35	23.25	27.8	98.5	344.4	661.05	152.8	162	260.1	223.8	436.45	522.55
201624_at	431.95	40.25	45.3	36.45	193.15	41.75	32.6	94.05	40.6	154.85	149.25	44	237.75	93.15	129.8	68.65	80	24.65	86.1	56.05	38.7	19.7	45.5	30.7	33.5	474.35	31.65	40.7	42.2	50	68.8	29.35	42.75	64.55	25.35	180.05	130.1	84.6	53.7	42.35	71.55	137.95	443	32.3	33.65	32.5	32.8	112.85	92.35
201625_s_at	523.5	688.3	27.55	14.65	18.45	17.25	10.3	48	16.7	128.4	19.05	19.2	36.85	23.35	22.55	19.3	53.8	16.2	16.95	21.2	14.55	14.05	19.7	12.05	17.7	44.6	13.1	14.75	16.85	18.05	16.8	12.45	21.05	19.5	13.7	77.6	82.95	514.55	313.55	30.5	14.95	22.35	108.85	15.9	15.55	15.2	11.05	14.4	18.45
201626_at	822.45	1918.4	208.3	244.8	209.25	76.5	45.1	180.3	37.95	469.55	70.7	101.75	148.25	79	71.65	52.1	267.65	71.1	53.45	46.95	57.4	97.4	115.55	118.15	89.05	231	80.4	30.95	82.55	177.15	225.75	39.2	39.15	202.85	36	418.15	571.9	1671.65	108.5	153.4	35.45	438.35	666.55	58.9	101.7	170.05	13.8	109.45	106.85
201627_s_at	633.6	1725.25	80.6	108.45	126.8	71.5	62.05	88.7	80.4	467.25	70.65	88.6	136.5	95.95	93.65	75.8	124.2	74	71.25	90.95	49.25	65.65	74.7	49.35	33.55	192.9	64.9	44.45	68.65	212.15	160.25	40.25	113.15	135.65	48.4	373.05	258.3	1515.5	194.15	118.75	46.05	368.3	434.45	59.75	70.55	81.75	52.35	65.15	84.75
201628_s_at	318.8	267.9	71.7	169.65	620.1	47.35	8.75	163.55	39.9	411.35	120.6	290.7	197.5	98.85	233.5	177.55	252.25	238.65	122.85	310.8	347	241.55	267.55	51.55	184	157.6	45.75	81.45	404.55	53.25	170.8	188.4	186.15	514.35	146.85	12.1	97.05	93.45	149.15	502	92.4	12.55	45.05	260.65	364.8	162.75	39	90	267.8
201629_s_at	273.5	12.2	13.65	10.1	13.9	11.75	9.7	45.5	16.85	59.45	55.45	63.6	41.2	31.45	70.3	28.95	63.7	420.15	33.75	59.1	11.65	8.65	14.8	9.1	11.85	46.25	8.35	12.75	12.9	11.35	10.7	9.55	16.7	14.15	10.65	30.25	42.5	81	17.25	10.95	11.15	22.95	18.05	10.25	12.35	7.7	7.4	12.2	16.55
201630_s_at	431.95	56	64.85	99.75	139.8	49.8	29.95	268.65	61.35	105.6	276.75	151.5	439.8	184.3	346.65	297.45	445.2	664.3	341.1	64.05	76.1	38.25	53.1	20.7	77.5	251.4	33	64.9	77.85	117.95	88.35	49.7	49.25	137.55	59.9	115.5	123.6	151.9	53.5	74.25	62.15	61.5	67	58.05	98.8	45.9	42.95	51.4	138.25
201631_s_at	600.1	3.65	498.85	27.1	4.6	12.65	4	544.5	55.75	2202.55	4.5	331.4	3.85	1401.8	5.9	3.95	6.55	3.4	3.5	724.05	3.35	2.9	4.75	83.8	4.15	2370.4	3.55	7.65	5.95	3	218.15	2.8	93.2	12.9	45.45	60.2	3.2	3.9	4.8	252.65	68.75	4.55	4.8	3.35	4.15	62.25	3.35	166.4	1912.4
201632_at	76.05	24.15	12.6	16.8	19.85	11.6	8.85	64.2	16.85	26.25	61.55	39.5	59.3	56.15	79.45	55.1	81.5	20.5	50.55	21.75	14.7	14.25	16.65	6.05	16.75	15.7	11.25	15.9	22.2	10.65	18.5	8.35	14.2	24.3	12.85	33.25	27.3	29.6	10.65	30.2	26.9	48.35	23.85	16.05	16	12.5	8.75	14.1	16.5
201633_s_at	137.9	30.1	122.75	75.9	21.05	22.6	21.15	50.65	22.1	60.15	31.3	23.85	26.7	32.95	53.15	22.05	93	20.85	22.6	31.3	20.95	18.45	26.9	31.2	26.3	87.2	28.8	22.45	22.55	19.1	16.15	32	25.7	25.7	24.2	27.75	22.45	47.5	28.95	22.25	18.05	43.55	30.05	21.15	34.6	17.35	14.95	20.9	25.1
201634_s_at	246.5	22.3	118.45	148	16.95	27.15	29.55	32.95	22.7	70.4	21.5	24.95	30.25	30.35	21.65	17.7	65.35	20.35	16.75	43.8	17.55	15.05	26.9	28.65	20.95	138.15	20.85	22.9	17.3	18.6	13.05	16.5	30.9	20.9	18.35	18.1	19.35	34.95	37.95	21.7	14.15	33.8	33.5	16.3	19.85	16.8	17.1	38	21.75
201635_s_at	187.35	14.05	13.6	19.5	10	13.7	7.85	105.25	22.35	51.2	41.85	28.95	52.2	41	50.85	85.9	53.85	49	75.9	35.05	7.65	8.6	11.1	8.15	11.4	33.5	7.75	9.05	12.3	36.4	23.4	7.95	9.25	9.55	9.05	41.55	33.35	52.5	16.35	7.15	15.75	14.9	14.9	10.85	8.4	12.65	13.35	12.6	29.95
201636_at	26.95	12.75	18.05	12.35	20.65	13.65	12	19.35	15.35	13.3	33.8	23.9	24.05	27.55	46.05	46.3	37.35	20.55	60.5	27.2	17.6	10	20.7	8.95	22.35	20.3	16.75	20.05	76.55	14.05	11.95	15.8	11	58.1	7.25	13.7	18.3	15.1	18.3	8.35	10.6	17.5	18.85	23.15	26.65	47.55	15.2	14.6	21.6
201637_s_at	614.4	84.1	38.55	5.85	15.75	16.7	9.4	395.5	9.4	326.7	195	269.95	336	257.65	649.45	215.75	325.25	58.25	219.15	122.05	11.05	4.6	11.65	8.65	11.35	238.7	11.55	100.35	65.7	45.9	154	5.2	5.7	88.6	4.05	344.7	364.85	320.3	5.9	8.65	107.3	513.6	316.7	16.85	23.95	118.8	45.6	73.6	170.55
201638_s_at	5.15	4	4.75	3.4	4.25	4.25	3.2	4.55	3.9	4	4.05	4.3	4.3	4.95	5.2	4.45	4.75	3.75	3.95	5.2	3.6	3.25	4.65	2.9	4.1	4	3.2	3.9	4	3.4	3.4	2.95	5.05	4.35	3.45	3.65	3.5	3.25	5.35	4.45	3.5	5.1	5.5	3.7	3.6	3.2	2.6	3.2	4.25
201639_s_at	118.1	30.7	30.05	22.1	47.55	21.9	8.45	90.1	37.8	21.9	97	54.15	58.25	76.85	162.75	119.1	76.4	50.4	88.15	40.95	27.5	17.3	25	7.6	23	58.7	10.8	37.25	35.45	30	52.3	12.45	55.8	38.2	24.15	83.35	31.4	127.7	41	56.95	44.8	70.6	88	24.95	21.1	17.5	17.65	42.35	25.6
201640_x_at	80.95	104.65	81.75	132.4	257.65	52.7	13.45	98.35	67.95	45.1	66.9	63.65	68.95	77.9	83.4	49.65	88.5	53.2	33.55	77.15	102.35	114.7	122.6	18.35	105.9	87.8	46.15	91.45	69.85	57	47	49.75	112.95	76.25	103.3	56.8	47.4	52.6	226.5	115.25	59.4	79.05	158.05	84.35	65.8	59.2	42.6	44.4	78.75
201641_at	965.35	6.15	156.8	313.25	6.3	9.1	4.75	624.4	12.2	5.05	38.9	580.95	160.15	572.3	254.2	174.65	440.45	6	167.1	6.85	6.05	5.05	7.25	5.15	6.45	6.45	4.85	6.15	6.15	5.75	9.8	4.85	136.85	9.1	8.7	52.75	122.9	12.5	186.95	359.2	86.5	466.6	342.9	5.75	5.7	14.65	385.5	40.35	7.05
201642_at	286.45	134.5	44.1	76.55	92	43.6	40.5	205.7	154.5	283.2	100.75	844.15	484.6	1052	136.2	34.15	90.8	28.2	29.8	101.95	70.35	33.2	26.2	22.4	44.6	110.1	61.3	115.1	132.65	31.65	205.15	20.15	100.85	57	69.15	73.5	136.7	37.85	46.3	209.45	148.8	141.05	452.85	56.65	77.8	88	37.35	96.55	140.7
201643_x_at	219.95	26.45	26.05	30.1	43.35	31.5	12.45	210.45	31.85	36.45	126.5	160.15	169.15	218.55	181	205	161.05	98	192.4	43.65	30.4	33.35	41.7	11.3	38.9	41	16.8	44.6	59.4	27	37.2	19.35	38.25	61.2	23.95	45.95	48.55	82.95	35.8	51.2	58.6	84.65	56.3	37.3	45.8	54.9	27.75	30.15	36.45
201644_at	28.25	16	16	13.5	16.85	15.5	11.4	21.15	15.8	25.15	68.05	17.2	16.95	20.4	20.4	19.85	26.5	38.45	18.05	27	14.35	13.05	17.75	10.7	16.35	16.1	11.75	16.05	15.75	13.95	13.35	11.6	20.15	17.05	13	16.35	14.45	13.25	25.1	31.75	13.85	20.2	22	14.5	14.25	12.3	10.45	20.35	22.5
201645_at	6.85	246.2	7.65	5.85	8.35	21.2	9.85	6.15	7.6	223.55	36.7	7.1	6.45	8.3	7.45	6.85	7.05	6.35	5.45	11	6.1	5.3	7.7	4.95	7.15	6.55	15.3	6.5	101.65	5.75	266.55	5.15	9.2	22.1	18.5	5.95	5.55	5.05	9.45	46.2	87.05	8.4	9.6	5.75	5.6	5.15	8	6.05	7.15
201646_at	5.4	116.85	6.35	5	88.1	7.85	5.15	99.8	5.9	6.95	5.85	15.1	5.3	16.55	7	5.4	7.7	4.85	4.85	20.7	14	5.15	11.1	4.9	15.15	5.5	5.35	5.7	19.35	11.95	47.2	5.5	8.45	48.85	5	4.6	4.8	3.8	8.2	6.3	4.9	7.2	8.45	13.5	34.3	9.55	5.1	4.95	88.85
201647_s_at	6.9	53.8	6.85	5	19.75	10.55	5.9	130.95	6.3	7.25	6.1	9.65	6.3	16.95	7.2	6.2	7.05	5.9	5.6	9.7	5.9	5.05	8.15	5.8	6.9	6.25	5.55	6.1	5.95	6.4	13.25	4.85	7.75	11.6	5.2	5.1	5.05	4.4	7.7	6.7	5.35	7.35	8.15	8.25	9.05	5.35	4.7	5.2	48.85
201648_at	50.5	509.4	19.35	38.75	157.3	65.25	7.05	917.9	87.15	158.3	191.95	737.65	1059.85	730	513.65	1310.8	2704.2	43.35	1368.45	70.05	93.85	63.4	116.25	32.9	115.85	51.55	35.65	108.35	125.2	38.75	263.4	30.7	12.1	266.3	34.75	80.6	123.05	36.5	13.45	125.95	473.9	324.6	107.1	55.15	81	112	81.25	104.45	451.55
201649_at	598.7	97.1	76.35	108.2	81.3	73.05	38.15	353.9	95.7	54.55	185.6	397.15	226.35	271.25	211.9	217.35	313.3	90.5	260.6	69.5	52.1	89.4	73.95	48.95	93.1	47.15	49.25	67.1	92.3	68	76.8	47.4	156	93.15	66.55	113.55	188.15	227.2	158.6	197.35	136.55	504.75	262.7	49.45	55.9	65.55	37.7	44.5	85.25
201650_at	7.25	6.1	7.45	5.45	6.2	6.65	5.85	6.35	6.6	7107.05	6.2	6.9	6.5	7.95	7.65	6.5	7.45	5.95	5.6	8.9	5.65	5.15	7.35	5.15	6.55	3524.55	5.25	14.25	6.35	5.6	398.1	4.8	8.8	6.55	10.8	67.9	5.6	4.95	8.9	795.95	5.25	8.15	9.35	5.65	5.5	4.85	4.35	431.05	62
201651_s_at	363.1	39.7	180.5	329.9	128.85	18.5	15.3	349.2	79.95	77.9	147.4	319.95	191.65	247.25	239.45	127.85	263	29.25	113.35	66.3	29.25	129.85	122.6	15.95	72.35	144.8	15.3	121.55	70.25	25.35	153.3	35	67.15	175.15	134.6	73.35	39.8	80.35	76.35	929	67.3	38.95	319.3	38.15	54.8	63.05	24.9	265	428.5
201652_at	339.35	123.05	79.55	45.45	192.95	80.7	32.35	301.4	59.25	296.45	407.25	366.65	397.35	367.25	532.65	248.55	446.95	269.95	250.65	162.85	138.05	50.45	71.2	46.7	141.15	117.3	68.55	108.05	115	140.3	110.95	90.6	39.5	326.6	44.7	234.4	209.25	236.4	25.15	51.65	78.55	257	221.9	113.05	165.4	85.5	44.9	101.35	133.6
201653_at	250.85	189.6	15.35	55	144.2	34.35	6.9	176.1	54.95	428.25	137.6	278.9	192.55	435.65	159.45	45.75	86.65	24.15	57	158.3	48.8	40.8	35.25	12.9	24.65	92.6	8.9	32.4	81.35	153.15	97.05	21.75	69.75	49.95	30.95	56.8	261.6	142.3	232.2	115.7	71.4	364.5	246.85	21.9	35.45	34.1	14.4	27.4	67.5
201654_s_at	5.35	25.05	5	3.75	4.5	4.35	3.45	4.75	4.25	4.25	4.4	4.7	4.65	5.55	5.6	4.8	5.3	4.1	4.2	65.25	3.9	3.5	4.95	3.15	4.45	4.35	3.25	4.25	4.25	3.75	3.6	3.15	5.55	4.7	3.5	3.95	3.85	3.5	5.7	5.1	3.8	5.55	6	3.9	3.9	3.5	2.9	3.5	4.65
201655_s_at	10.5	379.15	196.8	168.25	8.6	118.55	41.95	10.25	9.65	32.1	8.7	9.9	9.45	10.9	26.9	9.25	10.5	11.5	8.05	299.5	8.2	7.45	10.9	65.7	9.5	17.6	152.55	531.9	12.25	13	162.4	7.8	431.9	9.2	42.75	53.55	7.9	7.1	76.6	306.55	52.95	12	12.05	8	8.1	348.75	14.85	35.95	57.95
201656_at	10.1	10.95	13.35	8	14.75	16.8	14.55	9.6	11.65	411.65	11.05	9.55	11.1	11.2	26.35	64.2	24.3	11.15	82.05	19.35	9.9	8.5	13.5	12.15	12.2	260.85	45.15	12.15	18.05	10.65	12.8	8.15	17.75	19.55	10.3	7.6	32	6.7	14.9	12.75	26.55	13.55	17.95	9.75	9.7	150.9	8.6	77.7	29.75
201657_at	15.2	11.9	20.05	11	12.1	19.85	20.4	14.3	14.85	11.35	13	12.8	11.35	14.25	14.05	9.85	13.65	11.65	9.35	21.6	10.2	9.25	16.05	15.5	13	10.85	12.1	12.7	9.95	10.5	8.2	10.7	20.3	11.2	11.25	12.85	9.85	8.25	21.85	11.75	9.7	15.8	19.3	9.15	10.65	9.45	11.4	11.15	17.55
201658_at	28.9	22.75	27.95	23.5	76.65	21.8	16.25	30	13.05	21.75	20.05	13	15.8	14.55	32.8	16.4	32.4	18.55	18.35	24.85	38.95	12.15	22	11.1	32.2	13.4	11.9	37.8	20.9	21.45	36.65	17.15	16.95	142.15	14.9	20.65	10.2	13.6	21.35	19.4	20.45	17.05	22.2	28.1	49	21.9	14.5	41.9	90.95
201659_s_at	70.1	45	17.6	20	22.4	17.8	12.45	27.55	15.9	119.2	14.35	16.35	19.4	18.35	31.95	17.2	28.8	14.45	14.85	57.15	13.25	14.35	19.35	11.15	20.8	34.75	13	18.4	13.65	30.2	33.35	16.75	20.65	20.1	15.05	65.35	14.55	12.45	21.8	15.85	20.2	24.3	22.85	14.35	19.7	13.3	17.2	18.7	94.75
201660_at	25.45	18.15	8.35	9.95	357.15	10.15	5.8	12.2	5.55	39.4	46.45	8.9	7.75	16.35	20	5.95	16.9	10.3	7.3	8.3	111.85	26.3	78.45	4.65	122.75	14.95	4.75	9.55	185.4	27.5	42.45	86.95	6.4	302.95	4.85	65.1	7.65	20.05	7.3	5.55	8.55	24.85	18	139.3	198.1	15.45	5.55	4.05	9.3
201661_s_at	68.15	20.8	13.55	8.6	274.2	17.3	9.65	59.5	7.6	102.8	47.25	15.5	21.15	21	25.3	15.45	21.35	14.75	16.9	23.8	38	28.4	42.05	9.75	165.7	20.1	7.3	15.3	64.55	14.2	13.2	64.65	12.75	182.95	8.4	30.5	11.25	14.1	11.75	8.7	6.8	18.6	19.3	117.8	212.75	16.25	8.1	10.65	14.7
201662_s_at	176.85	64.65	22.5	20.55	139.85	14.05	12.8	94.15	12.2	493.25	43.75	34	34.9	26.35	41.9	28.55	34.4	27.7	28.4	41.55	37.35	14.2	32.45	11.85	63.75	44.8	10.85	24.9	21.95	54.95	63.65	66.55	14	126.65	10.8	245.95	31.15	160.2	22.4	12.2	14.45	53.1	33.4	53.7	136.7	15.2	10.45	19	20.6
201663_s_at	721.05	15.85	8.7	6.3	5.8	7.85	6	124.55	7.3	6.4	477.05	7.5	7.45	23.55	435.85	14.8	48.3	727.25	12.2	116.15	5.7	5.2	7.65	5.2	6.65	84.8	6	6.05	5.8	92.7	13.35	5	11.65	7	5.5	55.55	138.25	177.85	9.15	6.15	5.95	344.8	9.5	5.6	5.65	4.6	4.65	5.45	7
201664_at	931.5	34.4	9.05	6.25	7.8	8.5	6.6	122.2	8.75	11.6	1000.75	18.6	54.55	95.45	709.75	69.65	132.9	660.1	103.35	103.45	7.2	5.7	8.4	5.9	7.25	409.9	6.75	10.05	8.25	197.5	53.4	5.6	10.5	8.55	5.95	160.45	276.2	176	10.6	7.8	18.85	550.85	91.45	6.25	6.15	5.5	5.25	9.4	8.85
201665_x_at	13137.55	5535.8	6160.3	4485.6	1470.5	5357.2	2065.05	8841.3	5506.9	9114.25	8930.85	5511.45	12144.35	7438.95	12776.7	11888.45	9070.35	5413.6	8408.05	7392.3	1861.8	991	2407.3	1343.25	1547.3	5636.8	1901.5	5869.9	4354.3	3270.45	5336.9	788.35	3205.1	2909.2	3369.4	9726	10835.85	8321.15	2687.35	5284.5	6424.2	16074.75	12238.5	1267.15	1429.75	3008.1	5468.55	4873.85	6621.45
201666_at	215.8	3322.45	758.95	565.45	17.6	204.35	206.1	110.2	70.9	569.95	14.1	544.7	6.85	393.95	96.35	68.5	173.05	2.6	27.45	3068.25	12.75	25.75	34.1	152.95	5.5	298.5	59.65	790.15	22.85	25.45	1468	3.5	732.15	38.3	34.95	728.5	3.9	4.35	678.2	933.25	303.9	4.9	5.6	7.5	7.4	307.45	1244.95	492.35	1266.8
201667_at	8.55	200.15	807.5	1264.3	2586.9	52.6	31.35	7.35	10.4	661.6	28.4	9.95	8.55	10.15	10.8	7.6	8.4	7.65	7.15	869.9	1027.1	189.9	256.5	75.4	383.5	7.75	44.05	229.05	190.05	8.3	402.75	290.4	53.55	2346.8	9.05	7.9	7.75	6.3	13.65	64.8	107.85	11.65	13.8	319.05	985.9	1053.7	43.8	32.4	90.9
201668_x_at	41.65	3.3	3.35	2.75	17.05	3.35	2.5	3.85	3.25	3.9	3.6	11.2	9.3	16.6	4.2	3.65	4.05	3	3.25	20.6	2.95	9.35	3.75	2.25	3.4	3.35	2.5	3.25	17.25	2.9	4.35	2.4	4.15	3.7	2.65	3	2.9	2.65	4.3	8.75	2.9	4.2	4.55	3.1	3	2.85	2.2	2.65	3.55
201669_s_at	429.6	276.2	11.6	61.8	1160.3	74.6	20.8	88.75	210.8	347.45	123.65	505	304.1	796.2	16.15	5.8	27	6.9	5.15	653.6	143.05	777.25	495.2	57.3	160.95	15.2	102.3	67.45	1161.25	235.4	381.1	114.85	28.95	539.15	24.65	5.85	5.5	5.25	13.3	281	319.75	7.4	9.95	147.6	406.8	313.55	11.35	109.05	279.85
201670_s_at	270.3	297.35	17.85	50.55	642.35	77.9	27.7	33.1	183.2	267.65	74.9	345.4	314.35	395.65	10.1	8.5	19.8	6.95	6.55	662.35	168.45	519.5	507.4	43.75	235.4	21.2	63.8	98.4	1271.85	213.55	381.95	85.4	27.8	384.25	23.15	7.85	6.7	7	33.35	390.65	220.9	20.6	14.2	131.55	217.3	668.5	22.85	136.7	199.25
201671_x_at	70.15	4.05	4.15	3.3	47.35	4.05	3.05	16.3	3.9	16.9	25.05	4.4	9.2	17.55	47.95	13.95	36.35	4.05	13.2	5.1	3.65	3.1	4.5	2.85	5.3	8.55	3.1	3.85	5	3.45	3.4	2.9	5.05	9.95	3.2	4.95	3.65	3.9	5.2	4.5	3.5	5.45	5.6	3.8	5.45	3.25	2.65	3.25	5.05
201672_s_at	905.65	136.45	53.65	75.45	268.2	90.85	67.05	296.15	58.05	570.45	842.5	79.35	131.75	121.25	541.2	216.9	229.1	876.85	201.5	257.25	102.7	85.6	87.85	40.55	111.1	234.05	57.35	83.8	179.25	172.65	95.9	56.4	55.65	271.15	36.2	163	516.3	181.15	21.55	54.8	113	303.15	86.25	100.9	136.2	105.6	48.6	75.1	144.9
201673_s_at	112.6	14.95	5.2	4.2	5.2	4.95	3.9	10.75	5.8	22.75	5.05	9.6	5.4	16.35	10.05	11.3	14.95	4.4	10.3	21.95	4.4	4.85	5.6	3.5	5.05	5.05	3.8	6.8	5	4.2	5.5	3.65	256.1	5.4	4.05	4.35	4.4	9.9	6.45	5.55	4.25	6.35	6.9	4.45	4.35	4.2	3.3	3.95	5.25
201674_s_at	31.2	6.45	6.15	8.4	12.15	9.3	4.75	12.15	5.6	8.1	10.35	7.95	11.9	13.2	16.95	14.55	7.3	4.85	9.85	7.1	11.4	9.4	11.35	4.95	10.65	34.65	4.3	57.3	9.15	8	13.35	4.9	19.75	10.4	11.8	7.95	11.65	11.6	23.8	35.15	5	27.25	11.9	9.15	9.1	7.35	6.2	26.35	10.15
201675_at	162.75	10.35	11.45	16.6	96.45	8	5.75	23.75	7.5	14.4	37.7	22.55	63.05	25.2	89.65	55.4	12.9	4.75	64.6	8.8	52.55	47.8	21.8	12.45	25.7	100.2	5.7	195.6	16.5	34.9	39.3	9.65	54.05	42.15	36	26	91.9	44.6	39.7	59.1	12.6	29.1	63.25	16.35	28	13.6	12.55	47.8	17.5
201676_x_at	2710.45	649.3	138.05	161	274.25	123.55	90.75	1854.7	195.55	898.55	1240.6	1337.5	1508.4	2029.85	2736.1	1242.45	1734.25	925.2	941	458.85	195.15	123.35	147.85	105.8	198.4	608.7	168.7	341.15	281.15	279.75	441.2	127	238.15	457.45	124.35	919.65	824.45	801.25	268.35	318.45	307.2	876.4	402.8	194.5	170.05	122.75	212.2	249.35	378.95
201677_at	10.7	12.95	13.55	11	20.9	11.5	10.05	19.55	16.95	12.85	15.6	12.15	16.9	13.85	17.75	41.15	18.55	18.7	27.5	16.1	15.35	15.9	24.35	9	15.05	24.15	9.8	12.7	12.45	11.25	10.2	9.7	16.5	19.5	10.45	9.55	15.8	9.75	31.2	14.55	10.65	52.65	85.95	16.05	12.9	10.4	8.9	9.35	13.05
201678_s_at	12.75	12.15	7.6	8.8	12.9	10.3	7.5	38.45	11.55	27.6	34.1	12	44.65	15.35	29.1	51.9	58.7	20.15	46.55	13.45	13	9.55	12.65	7.1	10.55	31.7	8.75	10.35	11.85	8.85	10.15	7.95	14.65	14.6	9.2	11.2	55.9	35.6	14	13.95	12.45	276.4	50.65	10.9	9.95	9.15	6.75	7.85	18.75
201679_at	70.9	8.95	12.45	7.7	8.9	9.65	8.6	33.9	9.55	8.5	23.2	9.6	11.1	11.3	50.2	29.2	10.75	46.3	20.4	13.85	8.25	7.75	10.6	7.95	9.25	9.3	7.6	8.7	8.7	8.15	6.9	7	12.55	9.55	7.7	8.3	8.2	7.95	12.75	9.95	7.65	11.85	13.6	8.2	8.1	7.05	7.15	7.45	9.9
201680_x_at	346.2	42.1	61	46.95	56.85	18.3	13.65	239.7	57.85	45.75	374.25	116.4	179.05	236.5	534.45	267.8	242.15	284	258.5	28.5	47.1	60.45	70.9	15.9	52.45	240.25	12.95	89.8	80.5	46.15	63.9	26.35	43.55	75.35	32.3	92.85	95.15	203.5	66.45	70.7	96.35	163.8	78.9	35	39.05	45	16.6	40.4	54.45
201681_s_at	11.3	28.4	427.3	193.95	15.6	19	11.4	7.85	10.55	117.8	9.45	7.45	9.4	11.85	11.75	9.95	36.3	8.95	8.9	26.35	9.05	14.05	11.15	8.3	11.75	76.3	10.5	46.8	450.15	11.45	58.55	10.8	12.95	40.65	8.85	17.55	7.55	13.55	14.4	15.35	8.2	10.95	13.05	10.1	12.7	18.55	10.35	8.6	21.05
201682_at	532.75	106.25	114.7	112.35	223.9	114.9	102.75	316.1	54.35	111.6	454.35	336.45	441.1	494.4	807.3	346.7	401.05	216.2	401.2	93.5	98.7	92.05	130.8	67.95	77.45	370.85	48.05	109.75	110.05	135.55	92.2	58.15	123.95	122.85	104.35	232.3	429.6	276.6	150.6	152.75	102.6	499.7	463.1	101.95	102.95	36.2	82.05	95.85	125.3
201683_x_at	25.2	14.65	15.8	13.55	16.2	15.15	11.5	59.65	20.05	14.7	20.5	16.55	18.7	27.35	19.9	16.95	52.65	39.8	15.25	19.15	13.05	15.5	16.9	13.45	20.15	16.65	11.65	14.9	15.35	13.1	12.75	11.05	19.65	11.35	19.85	12.75	13.1	12.3	19.85	17	14.75	18.8	17.05	14.25	13.75	11.55	10.1	12.25	15.95
201684_s_at	83.6	49.55	69.35	49	56.45	67.95	47.5	197.4	54.55	51.55	130.2	90.6	83.2	127.6	109.9	60.65	232.45	95.6	63.6	56	46.2	51.9	65.5	41.35	54.15	53.15	50.75	47.9	48.4	48.8	48.7	40.15	76.2	58	44.25	52.9	44	44.2	71.7	53.75	44.3	65.3	70	60.85	46.75	48.65	41.4	43.55	96.95
201685_s_at	14.75	11.5	13.1	10.35	12.85	12.4	10.7	33.75	11.75	11.15	12.9	20.05	19.6	17.6	20.7	12.7	23	11.2	18.35	17.5	13.3	14.95	14	9.55	17.35	10.4	9.25	13	12.15	9.8	8.7	8.8	16.2	26.5	10.2	10.9	10.85	13.2	15.2	11.25	10.05	15.6	16.65	13.55	27.1	9.65	8.3	8.9	19.2
201686_x_at	102.7	66.7	76.9	53.5	52.8	71.5	108.8	63.05	54.3	51.1	51.45	44.3	47	66.45	69.05	82.8	61.8	54.6	55.9	68.6	68.95	49.8	107.1	91.2	74.6	53.6	81.6	49.85	60.5	51.15	37.1	68.55	68.15	57.6	63.85	47.8	52.4	48.45	68.8	23.55	46.8	90.95	73.4	54.1	60.4	49	45.65	42.3	56.8
201687_s_at	349	37.95	26.9	23.65	134.85	23.4	23.55	171.95	24.75	154.5	261.3	103.5	128.8	70.65	167.45	100.95	137.85	49.95	128	57.8	33.1	30.25	40.25	20.65	48.65	102.25	18.5	34.15	50.25	43.8	51.45	31.75	25.25	80.45	21.85	58.2	39.9	74.1	36.5	20.7	70.6	101.75	31.45	50.7	67.95	38.3	16.3	36.9	80.55
201688_s_at	520.95	5.75	8.7	6.4	178.95	9.2	6	111.4	10.85	128.2	6.95	6.6	375.05	6.6	14.9	25.1	47.75	5.8	19.15	11.8	26.25	65.1	57.55	6.4	41.8	22.65	12.25	8.95	7.95	6.95	10	45.9	8.95	48.95	8.6	8.4	78.95	58.8	7.7	9.4	22.55	225.6	487.75	54.2	95.2	5.4	6.05	70.7	270.6
201689_s_at	164.55	10.05	13.15	9.85	318.55	14.7	11.05	28.35	11.3	135.55	11.25	9.4	204.9	9.75	15.05	12.35	19.65	8.4	13.3	15.3	32	51.7	44.7	21.05	63.6	22.2	15.85	19.5	10.65	12.4	12.25	14.85	15.75	106.6	15.2	11.5	153.45	62.9	15.6	10.75	24.65	472	670.85	41.5	101.55	9.1	8.15	104.95	244.45
201690_s_at	588.75	9.1	18.5	13.45	541.65	18.85	21.7	103.6	26.45	167.7	13.5	7.85	449.85	12	34.25	23.65	49.65	10.8	24.9	20.6	146.55	73.15	67	31.8	213.7	59.6	66.6	72.95	39.2	13.3	30.85	96.5	16.8	356.1	29.95	20.8	404.65	118.6	17.05	19.8	78.1	761.75	1560.95	189.85	253.5	44.3	7.2	113.65	385.5
201691_s_at	12.1	12.75	21.5	13.8	28.55	27.15	26.1	9.85	19.1	12.1	12.5	14.45	43.05	14.8	14.05	11.15	14.35	13.3	9.8	20.6	16.55	14.55	21.35	24.6	19.65	13.3	19.05	18.05	13.75	13.3	9.15	13.4	34.15	16.85	15.65	11.8	12.4	9.2	31.7	14.6	10.95	20.65	26.2	17.9	14.9	10	14.55	15	26.3
201692_at	88.45	56.35	44.45	28.15	18.25	23.25	22.7	40.1	22.5	57.5	134.8	82.65	49.35	26.45	101.4	36.25	57.35	76.15	23.9	39.3	19.5	17.35	36.3	23.85	29.35	84.35	19.3	27.65	27.85	44.85	19.1	21.65	31.05	26.05	20.15	36.4	72.85	36	135.1	23.35	19	47.4	46.5	21.25	27.45	25.7	19.55	22.7	25.15
201693_s_at	5.35	4.85	439.4	86.05	5.05	42.1	11.05	21.6	5.8	4.4	20.95	30.05	5.45	811.2	7.6	4.8	5.05	4.55	3.95	5.85	4.9	4.95	6.25	7.8	5.65	34.05	4.85	4.9	4.85	4.05	4.7	5.3	8.2	6.25	48.75	8.7	5	4.15	9.15	35.4	15.45	6.6	11	11.3	5.3	30	4.05	44.45	21.6
201694_s_at	4.9	17.85	1185.35	359.6	38.85	341.25	192.8	235.75	45.6	202.7	199.9	224.3	15.5	2004.55	89.65	5.75	7.7	5.4	4.25	8	99.3	56.15	27.65	256.2	34.45	372.25	75.2	56.5	30	9	252.5	38.6	34.45	171	286.35	488.3	107.45	14.5	7.85	238.65	466.25	6.45	10.1	195.2	196.9	411.85	33.25	424	142.45
201695_s_at	230.9	5.8	5.9	5	5.05	5.85	4.25	52.8	218.85	55.7	313.7	21.4	11.15	114.75	112.85	38.35	17.7	1193.55	47.75	7.45	5.25	4.75	6.65	4	5.95	5.85	4.25	5.7	5.8	61.95	12.8	4.15	7.2	6.85	103.35	26.5	228.5	18.3	40.95	6.55	7.25	130.55	17.55	5.5	5.25	4.65	3.8	4.65	6.8
201696_at	467.1	134.7	94.05	107.45	125.3	88.75	26.75	303.45	147.45	182.95	398.9	305.9	327.8	332.7	348.15	376	391.15	362.4	299.55	42.55	98.3	147.95	166.8	56.65	147.3	161.4	28.85	160	139.2	139.45	255.75	38.2	46.2	159.9	98.3	287.7	236.45	288.15	69.55	240	225.45	264.6	283.55	93.45	107.85	159.8	97.95	85.95	136.05
201697_s_at	994.9	33.15	19.25	41.65	64.55	9.6	6.65	222.45	111.3	81.35	701.1	118.05	94.45	273.2	903.55	619.95	360.7	416.75	632.15	74.35	35.6	69.6	107.5	6.25	33.3	368	6.95	29.45	61.15	75.75	75.15	30.6	49.65	88.2	11.65	386.1	898.7	644.6	21.65	230	144.75	748.5	1707.8	33.9	46.4	29	9.95	27.15	24
201698_s_at	1817.8	705.15	290.75	579.95	511.9	142.15	105	1215	766.05	1341.7	638.9	1045.5	864.35	1044	1099.05	842.05	888.85	289.95	788.25	706.05	438.75	433.5	540.2	147.7	401.7	790.45	240.2	581.4	494.75	537.55	693.75	174.2	264.1	582.55	580.2	747.2	1129.55	1362.45	631	1553.45	515.45	2290.3	1887.9	319.9	366	367.9	297.1	480.05	700.85
201699_at	546.15	90.9	53.1	27	191.5	33.45	24.75	336.45	22.7	254.45	506.25	216.9	412.25	356.45	518.5	305.3	418.1	229.95	265.15	126.85	63.95	22.95	33.9	36.7	63.45	126.2	28.95	61.6	131.05	88.6	143.4	50.7	47.4	231	21.15	170.95	132	96.35	33.65	23.5	101.95	137.3	91.25	65.15	85.7	46.45	49	74.75	145.8
201700_at	256.55	76.95	526.25	749.9	173.75	114.1	64.6	1729.05	777.5	198.4	1070.3	1293.25	1309.2	2323.95	950.15	1882.85	5881.7	2589.5	1853.7	169.45	112.4	117.4	148.65	51.8	144.7	190.45	71.8	118.65	70.45	109.25	358.85	79.15	516	124.1	58.5	592.05	270.65	2641.5	121.75	1177.75	381	1423.85	246.15	122.55	103.8	139.85	42.75	80.85	172.15
201701_s_at	78.6	60.55	58.15	46.65	52.25	59.9	54.25	45.75	48.05	46.8	161.9	70	61.8	58.2	135.3	56.5	76.15	178.55	54.95	112.95	32	29.7	50.45	44.05	36.9	76.2	46.1	53.95	30.2	187.2	27.9	38.65	89.4	37.95	44.55	32.6	44.75	33.65	111.35	61.55	35.05	47.6	70	24.85	33.7	28.1	41.35	39.65	75.4
201702_s_at	27.45	4.2	4.4	3.55	4.2	4.2	3.2	13.05	4.05	6.1	6.15	9	17.45	10.8	9.8	7	10.7	22	4.3	6.35	3.65	3.35	4.75	2.95	4.3	4.15	3.2	4.1	4.2	3.5	3.4	3.05	5.45	4.6	4.5	3.75	3.6	3.3	5.95	4.85	3.45	5.2	5.85	3.75	3.6	3.3	2.9	3.35	5.3
201703_s_at	196.45	28.6	64.35	40.2	41.4	25.5	21.25	46.7	28	61	29.25	37.2	32.75	38.6	46.45	80.15	33.8	50.1	91.1	55.85	26.5	43	36.5	19.4	33.6	40.95	21.1	33.7	49.15	24.65	22.3	20.15	36.15	32.75	24.1	29.2	31.05	57.8	42.25	34.7	31.65	38.55	35.8	25.8	26.5	31.1	19.05	23.55	31.55
201704_at	14.8	5.2	6.45	10.15	55.1	5.65	4.9	42.25	6.1	23.25	16.85	16.55	14.1	41.75	38.85	45.4	21.9	5.45	26.2	9.55	34.1	17	28.3	7.2	19.7	21.4	9.1	11.05	17.9	4.25	7.05	8.95	36.05	39.5	5.35	9.9	8.2	18.65	17.9	15.85	10.6	13.9	18.95	14.35	14.15	9.15	7.3	28.55	13.95
201705_at	238.35	40.2	23.85	31.7	147.7	21	4.8	119.2	29.85	171.95	105.4	151.8	67.95	167.65	218	70.55	165.85	70.05	65.25	61.25	57.7	20.35	19.85	16.1	30.1	54.4	34.9	49.7	99.95	43.65	41.5	30.35	35.95	94.1	16	98.3	99.25	81.55	31.95	33.45	41.25	78.35	66.95	45.6	55	43.1	8.65	25.55	58.6
201706_s_at	24.6	20.2	15.85	20.2	15.1	15.3	11.15	17.5	13.65	14.2	12.9	14.85	12.95	20.4	16.95	13.75	16.4	15.45	11.3	15.25	14.75	12.95	15.75	11.75	16	12	12.8	20.25	12.55	16	11.55	10.55	37.75	18.45	11.75	12.65	12.45	11.1	22.25	11.45	11.85	17.95	18.65	12.95	15.95	12.9	9.4	10.4	13.6
201707_at	12.45	33.4	5.55	5.75	8.4	5.4	4	11.7	5.4	7.8	5.6	6.4	11.05	8.65	7.1	6.1	13	5.15	5.5	6.75	5.4	4.35	6.05	3.85	5.65	5.45	4.1	5.4	5.25	4.75	4.65	4	6.85	7.65	4.5	5.55	4.9	5.5	7.4	8.55	4.8	7	7.55	4.9	7.35	4.2	3.55	4.35	5.9
201708_s_at	56.85	12.5	12.8	15.3	14.2	14.1	9.2	9.05	12.4	11.85	11.95	5.2	9.9	8.1	15.15	10.65	15.05	10.9	11.15	19.05	15.25	27.7	16.05	8.65	17.9	12.4	9.45	12.6	17.5	39.55	10.35	8.9	15.05	16.25	31.95	14.3	31.35	29.4	42.35	12.9	11.05	15.8	46.15	16.95	17.55	9.4	9.35	9.75	13.5
201709_s_at	480.55	149.05	197	180.45	215.2	203.45	129.1	103.6	177.85	200.05	126.55	69.2	212.45	133.7	253.5	198.25	283.6	59.95	175.95	155.3	276.75	206.15	223.25	132.9	223.55	204.8	145.05	203.3	422.95	420.8	173.9	140.65	130.9	305.7	315.3	317.65	733.3	369.8	407.35	135.2	154	258.8	691.15	233	199.45	131.3	127.95	152.75	193.85
201710_at	766.55	56.1	71.25	45.7	37.8	57.1	73.15	148.35	84.05	49.8	271.25	32.6	55.4	58.05	85.6	49.25	47.75	720.6	38.25	100	69.2	42	69.6	43.65	65.25	91.65	59.35	54.8	52.7	84.55	41.8	42.6	82.45	56.8	57.5	76.6	136.25	354.9	79.2	53	47.2	333.25	132.05	44.4	50.75	41.2	40.15	78.3	68.45
201711_x_at	57.5	21.35	50.9	9	18.95	14.45	15.15	55.7	12.9	18.8	63.85	15.35	32.95	81.25	57.45	186.4	54.55	12.35	217	20.3	10.35	10.45	15	11.15	22.05	14.95	11.95	12.65	13.55	16.8	14.95	17.45	16.1	14.6	10.1	14.2	9.7	26.75	17.1	11.6	23.9	15.65	17.45	33.5	52.7	11.2	19.3	14.6	38
201712_s_at	14.05	14.45	30.95	8.75	19.6	10.5	11.15	10.75	9.6	9.95	8.6	7.25	6.85	11.4	12.75	10.8	7.5	7.15	9.4	12.15	10.1	8.4	16.5	9.25	14.8	16.1	8.15	11.15	11.8	14.6	8.2	6.75	12.45	10.95	7.9	10.55	8.35	9.3	14.05	10.15	8.6	12.95	14.8	12.75	10.75	7.4	14.7	8.05	10.5
201713_s_at	46.7	16.45	249.8	10.25	32	16.15	12.2	30.9	8.05	29.15	39.3	18.3	24.15	22.25	37.1	36.05	21.3	13.9	52.2	22.35	12.4	5.55	15.85	11.65	19.85	59.4	12.85	14.8	15.85	16.65	21.15	11.75	13.9	28.75	9.1	22.75	13.8	16.4	11.55	10.1	27.3	35	32.05	16.05	22.5	13.4	11.75	14.25	39.8
201714_at	902.25	65.25	16.4	37.9	52.05	13.15	9.35	55.55	149.15	158	809.4	9.65	10.2	12.75	113.95	10.65	12.45	1901.8	9.1	125.05	23.9	33.65	31.25	8.85	41.1	217.5	9.2	19.55	30.55	166.1	33.05	13.4	131.75	47.95	51.4	133.5	165	268.3	129.3	71.05	9.8	185	144.65	20.6	21.55	9.65	8.3	14.15	37.1
201715_s_at	112.2	68.9	76.3	86.95	57.8	55.45	38.35	126.15	60.05	42.15	41.3	96.6	58.3	83.15	87	181.7	57.05	113.05	156.25	58.65	57.7	51	72.2	33.45	66.65	96.75	24.95	83.2	84.65	47.5	57.75	43.55	67.25	53.55	58.85	67.25	74.25	136.05	52.2	58.2	87.75	127.4	176.55	56.7	48.75	62.7	42.6	32.3	86.75
201716_at	218.9	122.15	82.05	88.45	53.3	57.75	48.25	208.75	109.95	103.2	62.25	229.8	151.25	118.2	87.4	86.55	171.3	74	117	103.05	76.85	55.4	89.1	46.75	65.85	59.55	46.05	390.4	59.95	69.8	138.7	47.9	101.65	93.8	94.45	73.05	93.45	135.7	158.85	215.85	114.3	134.75	132	62.35	59.2	87.1	43.55	53.8	79.6
201717_at	523.4	133.7	175.55	639.15	65.95	77.25	14.45	239.6	81.25	214.85	378.15	185.65	535.8	136.3	288.85	175.95	417.45	240.3	182.45	120.15	93.35	116.35	136.95	18.8	73.05	222.25	28.85	238.65	123.75	80.9	109.75	34.55	458.1	111.5	276.45	216.35	219.6	290.3	247.65	291.65	130.75	245.95	155.6	91.5	83.1	101.6	67.25	67.1	142.7
201718_s_at	8.55	9	7.65	5.3	10.3	13.1	5.9	7	6.3	5.5	7.65	6.7	9.65	7.2	10.05	6.5	6.6	5.5	5.2	13.55	7	5.8	8.45	8.25	8.5	6.5	8.25	7.15	6.75	6.45	6.95	6.8	9.35	11.9	5.35	20.1	5.55	6.4	8.05	7	7.95	8.7	8.95	10.1	10.55	88.35	24.65	5.6	5.95
201719_s_at	25.75	34.5	39.85	20.7	114.9	100.6	66.05	25.95	13.15	15.15	43.35	28.4	79.85	33.45	74.95	19.65	16.65	13.2	9.6	60	77.75	23	26	64.65	71.85	34.65	112.15	75.85	41.05	14.9	90.95	33.35	29.6	154.4	9.85	101.85	6.5	35.85	12.4	42.7	59.95	42.1	20.5	69.7	65.9	474.6	43.45	26.75	29.45
201720_s_at	2204.45	8.6	6	21.45	27.2	7.15	4.75	2345.85	807.1	6.4	406.4	2905.55	3674.85	3064.55	1043	2522.9	1727.2	30.2	2088.7	5.5	8.25	9.75	7.65	5.15	5.8	9.05	5.65	5.8	16.7	19.3	163.35	4.8	150.35	40.55	4.1	84.45	84.6	89	17	747.75	825.45	488.75	465.55	5.9	7.55	18.2	9.15	6	7.8
201721_s_at	3483.35	11.35	116.25	193.7	152.9	92.95	27.3	4847.15	2232.6	12.25	1456.45	7064.55	7092.25	7677.7	3548.5	4724.2	4460.25	151.85	3515	7.75	126.6	43.5	92.15	100.65	24.3	68.6	58.75	70.3	40	98.5	621.55	51.2	347.45	492.45	22.2	808.1	436.95	420.8	148.7	1852.45	2235.2	2815	1943.1	35.85	140	277.55	117.1	120.05	251.1
201722_s_at	31.05	26	6.2	4.1	13.1	5.8	3.95	65.15	4.65	43.15	79.55	58.4	68.75	81.25	140.1	18.05	160	6.45	21.35	15.85	4.35	3.2	5	4	5.6	4.45	4.25	6.1	7.1	8.4	14	3.65	5.95	8.85	3.9	12.8	28.55	11.25	6.1	4.2	10.8	8.2	12.05	4.45	4.4	6.3	3.6	6	9
201723_s_at	21.65	74.25	19.75	11	14.8	16.4	14.95	113.2	7.35	90.4	19.75	89.05	81.45	54.6	96.05	23.95	108.4	9.05	25.7	76.9	12.55	5.15	15.1	17.6	22.05	15.1	15.95	39.05	17.6	11.65	25.1	5.85	9.6	16.1	6.65	26.8	23.1	30.15	19.2	10.75	19.15	24.15	42.7	12.45	15.1	19.55	13.15	16.7	18.75
201724_s_at	23.55	6.75	5.5	4.2	5.25	5	3.9	70.05	5	23.7	23.35	36.85	20.95	81.6	92.75	8.7	64.15	4.4	15.8	7.4	4.55	4.05	5.6	4.55	5.1	4.7	4	6.2	5	4.45	6.45	3.65	6.4	5.4	3.95	5.85	32.3	4.55	6.3	5.1	4.75	8.3	7.1	4.55	4.45	4.05	3.35	4.1	5.5
201725_at	1025.25	189.65	58.7	77.3	190.8	30.7	36.1	482.45	112.8	596.2	317.4	256.15	575.2	253.9	542.85	224.05	384.7	74.9	170.95	301.9	213.25	33.7	55.45	97.45	112.85	280.3	54.5	129.2	201.3	60.3	114.5	132.5	136.15	226.65	44	375.05	474.65	337.8	94.8	152.1	104.15	643.95	849.35	126.35	172.15	68	42.3	58.05	137.2
201726_at	1065.1	103.5	52.9	174.25	16.7	14.85	11.5	367.4	183.6	251.8	612.8	258.55	292.9	313.85	752.2	176	422	352.9	176.5	124.6	7.3	22.25	3.35	7.95	8.85	210.5	10.75	51.85	8	116.35	181.9	3.05	78.35	17.1	124.6	216.3	253.9	416.95	205.5	471.85	118.95	527	353.65	12.8	5.35	88.9	11.8	60.85	76.85
201727_s_at	425.55	35.1	32.75	28.85	9.4	19.25	25.35	192.9	44.1	71.2	149.7	36.3	61.1	56.95	151.15	42.2	92.55	48.2	31.05	47.6	25.05	19.35	31	22.2	26.75	37.8	24.05	20.4	21.05	33.3	28.65	16.5	23	9.6	31.05	40.35	53.05	81.4	42.45	84.85	27.45	88.75	76.35	23.85	16.5	25.15	20.85	21.8	32.35
201728_s_at	20.6	4.95	7	4	5.1	4.85	4.1	47.85	4.7	4.9	5.2	6.6	5.75	8.8	22.5	5.45	11.7	4.45	5.45	6	4.2	3.85	5.4	4	4.85	4.9	3.65	4.6	4.85	4.15	4	3.5	6	5.3	3.85	4.4	4.25	3.9	6.3	5.35	4.1	6.05	6.6	4.4	4.25	3.8	3.15	3.85	5
201729_s_at	223.65	90.9	42.65	52.65	45.45	27.1	21	611	36.15	65.25	37.5	209.7	83	320.4	254.7	111.35	129.8	46.55	145.8	57.9	30.45	30.3	41.1	19.8	39.25	102.5	22.1	35.15	36.6	24.1	29.85	27.8	35.8	70.25	36.9	33.2	57.05	88.65	34.6	34.4	28	41.35	44	35.75	33	30.45	18.75	29.65	34.5
201730_s_at	972	94.2	57.45	31.8	54.55	94.75	29	585.3	20.7	84.8	642.5	219.85	675.9	578.3	1069.2	493.8	713.9	166.1	438.4	107.3	27.25	20.6	40.15	21.2	59.3	80.95	40.75	278.65	48.1	74.9	35.5	27.25	32.25	37.7	19.35	86.95	69.25	96.05	23.75	19.9	29.8	76.65	49.45	53.15	97.8	93.05	37.6	50.95	74.7
201731_s_at	431.25	92.85	36.85	42	40.7	42.8	23.35	163.25	27	45.05	90.75	93.55	133.85	136.15	327.1	424.6	177.85	63.35	360.3	66.6	36.85	21.4	31.25	31.1	40.1	94.2	26.55	86.4	84.55	48.8	146.65	23.35	42.5	79.3	23.7	309.05	128.25	156	54.65	48.1	124.4	195.8	94.45	34.35	44.35	60.95	40.05	49.45	76.55
201732_s_at	7.2	5.65	6	4.85	7.15	5.65	4.35	8.45	4.55	5.7	11.15	6.2	6.1	14.4	7.4	7.65	7.7	56.65	5.95	7.15	5.2	4.55	6.25	4	9.1	5.35	4.35	5	6.85	6.8	3.95	6.55	6.15	6.35	4.45	5.75	5.15	3.95	7.35	4.7	4.55	6.9	8.1	12.85	11.5	4.6	3.45	4.7	9.7
201733_at	14.1	14.1	20.15	14.05	31.2	19.55	29.1	17.15	17.45	13.5	16.45	19.3	16.4	21.6	20.65	15	23.45	141.05	15.95	34.95	15.7	14.35	21.9	25.25	18.85	16.25	20.65	16.75	16.1	14.05	10.15	15.2	24.65	19.8	14.25	13.25	13.65	9.45	23.1	15.45	10.6	20.7	27	12.65	16.15	12.45	15.15	25.2	17.35
201734_at	78.45	40.15	58.85	51.65	438.05	52.4	49.25	159.05	32.1	25.7	210.9	68.85	69.95	142.25	80.65	75.1	128.25	897.1	88.8	35.1	114.7	57.4	70.5	27.9	117.1	62.3	65.4	33.45	197.25	104.75	44.7	95.35	6.65	401.75	15.6	73.25	74.4	44.35	20.35	24.9	28.2	41.55	42.35	168.4	241.7	100.55	36.25	82.55	169.7
201735_s_at	81.2	20.35	10.4	8.95	87.25	17.6	6.4	45.5	8.8	19	55.45	22.5	23.3	29.9	22.4	37.75	29.25	359.25	23.05	18.95	32.55	15.45	27.7	5.85	38.05	19.25	9.1	7	55.1	27.05	14.05	15.3	10.75	73.9	8.1	18.95	14.75	13.8	10.8	9	10.9	21.05	21.2	28.15	91.75	27.75	7.35	23.4	41.25
201736_s_at	74.5	4.75	4.05	5	19.05	3.45	3.85	95.95	13.3	11.7	44.1	26.4	50.5	104	109	187.15	94.9	72	229.05	6.9	4.85	7.1	3.85	3.15	4.45	7.4	3.1	7.25	7.45	8.45	15.7	3.8	4.35	7.25	5.2	33.6	14.65	26	4.7	6.3	16.5	12.7	8.7	4.65	7.45	4.7	3.35	8.25	24.35
201737_s_at	88.45	26.45	84.6	97.1	520	95.4	55.95	97.2	106	31.95	68.1	45.95	99.3	100.55	100.7	276.65	71.45	255.3	387.95	130.65	42.9	179.4	122.6	46.05	197.05	156.75	49.45	84.3	218.7	199.7	38.15	101.75	92.85	100.7	89.05	60.7	36.15	29.5	116.45	82.05	50.95	39.7	72.3	166.2	220.7	101.9	38.9	85.45	126.15
201738_at	446.45	117.35	60.85	249	917.6	76.65	40.05	428.25	422.45	280.65	755.6	486	615.3	739.15	555.4	291.9	413.95	862.05	308.65	114.9	349.8	681.35	478.3	51.05	300.5	191.9	106.8	111.45	917.85	278.65	338.3	193.3	1280.75	686.65	245.6	309.05	304.35	222.4	295.6	409.95	257.05	283.85	489.05	322.85	383.7	240.25	124.1	113.75	485.7
201739_at	16.35	26.25	1608.8	789.5	317.45	28.2	70.25	905.1	23.95	173.85	188.35	2611.6	25.5	5658.05	46.7	20.7	28.65	21.45	12.05	464.9	238.7	47.55	63.45	61.85	117.7	22.15	72.3	30.1	109.55	55.9	254.4	31	37.15	369.5	165.6	63.25	74.2	13.35	32.3	268.35	218.65	26.9	38.4	175.55	209.85	789.05	146.6	158.35	385.9
201740_at	648.85	121.7	65.8	157.9	206.8	15.2	18.95	426.95	54.95	210.15	302	205.35	156.9	196.15	525.8	155.3	279.65	109.2	130.4	101.8	214.15	142.4	159.2	19.05	189.2	178.5	22.15	108.25	85.05	88	84.95	84.7	1134.45	291.25	188.9	143.7	216.3	163.3	349.05	323.05	46.65	240.65	242.7	192.1	167.15	62.25	20.3	58.8	98.5
201741_x_at	6.8	5.65	8.2	5.05	6.1	9.5	5	5.8	6.1	5.5	5.95	6.2	5.95	6.85	7.1	6.1	6.4	5.5	5.35	7.95	5.2	4.95	7.55	4.35	6.1	5.8	4.7	5.7	6.4	5.2	4.7	4.5	7.9	6.2	4.95	5.4	5.2	4.65	8.2	6.3	6.6	7.65	8.15	5.4	5.2	4.65	4.8	4.7	6.25
201742_x_at	1011	86.15	23.75	49.3	92.2	59.45	20.85	539.75	133.15	147.55	520.95	183.8	73.1	465.45	953.45	634.2	413.75	272.5	667	67.1	23.35	88.85	38.95	11.1	31.9	186.3	16.9	24.1	79.15	199.8	107.8	13.05	13.3	50.4	21.5	133.6	253.65	307.5	21.65	35.2	191.25	224.6	219.1	40.3	40.2	47.45	53.7	50.55	71.5
201743_at	6.3	5.95	19.6	248.75	9.85	7.4	5.2	481.05	48.9	6.75	88.8	3389.2	6.85	3850.75	10.45	5.35	6.9	7.5	4.75	58.15	6.75	5.7	8.65	6.85	5.45	7.05	5.25	6.95	7.55	21.05	197.7	4.4	126.25	11.9	6.25	4.65	5.35	5	3160.7	786.2	126.9	7.9	9.5	5.45	6.2	24.3	6.35	5.85	101.95
201744_s_at	9.2	861.25	150.3	223	10.2	291.35	37.3	8.9	12.5	9.95	12.75	12	10.65	14.05	11.9	8.9	11.15	10.1	7.8	19.35	9.85	8.7	15.4	26.2	12.2	10.55	98.55	127.95	9.85	32.75	979.35	10	21.8	10.95	15	9.4	9.35	7.3	18.55	105.65	518.6	15.3	17.55	8.8	9.65	362.55	753.7	120.1	195.15
201745_at	16.45	80.65	26.1	13.9	58.35	23.45	11.1	28.2	12.35	186.1	21.05	13.55	26.55	22.7	19.05	17	34.7	12.95	16.15	63.1	33.5	10.8	15.75	11.75	19.1	166.9	15.45	33.9	58.95	34.65	38.6	12.8	21.7	48.45	11.85	15.9	15.7	8.5	17.05	11.25	20.65	16.3	23.35	22.35	38.15	23.7	14.45	52.6	63.1
201746_at	282.4	14.1	6.4	5.05	5.8	5.8	4.55	28.4	5.95	16.1	70.8	48.4	65.25	17.35	52.45	16.25	37.75	12.4	24.05	55.9	5	4.6	6.6	4.2	5.9	228.1	4.5	6.3	5.45	17.15	5.5	4.15	8.9	6.05	4.9	5.05	52.45	16.65	8.05	7.9	5.5	106.5	15.1	5.05	4.95	4.5	5.6	4.7	6.15
201747_s_at	58.1	6.35	6.9	5.2	6.75	6.5	5.05	31.7	6.4	6.15	8.65	7.4	13.6	8.15	23.4	22.15	30.1	6.1	20	8.45	5.75	5.2	7.35	4.65	6.6	7.45	5	6.05	6.35	5.6	5.2	4.75	8.15	7	5.2	5.8	5.7	6.75	8.55	8.4	5.5	8.25	11.45	5.9	5.75	5.05	4.3	5.2	6.85
201748_s_at	690.45	56.9	89.6	63.3	172.9	72.65	66	409.8	99.15	86.15	401.25	323.8	480	219.5	597.05	516.75	473.5	267.2	550.4	67.1	77.55	90.1	190.15	76.2	222.2	145.25	31.6	103.8	145.5	48.8	101.6	71.05	58.5	181.1	48	142.95	116.4	134.25	129.2	207.8	131.05	182.7	376.9	114.75	112.45	111.85	52.55	87.7	135.25
201749_at	56.05	202.6	481.75	397.3	147.65	148.85	103.3	49.75	120.7	124.2	127.1	323.3	187.6	415.7	152.05	151.15	183.8	170	141.45	612.85	138.7	106	194.9	118.05	141.95	257.45	116.3	172.3	125.65	114.25	154.7	60.65	389.25	162.75	164.85	82.45	108.9	91	218.45	279.4	132.1	149.9	310	129.2	80.35	164	118.55	135.25	169.4
201750_s_at	6.65	5.6	6.1	6.55	5.45	5.45	4.45	5.6	5.6	5.3	5.4	5.85	5.65	6.75	6.5	5.6	6.2	5.05	5.05	22.1	4.85	4.4	6.3	4	5.6	5.35	4.3	5.25	5.35	4.7	4.35	4.1	7.3	5.8	5.75	4.9	4.8	4.4	7.5	5.9	4.65	6.95	7.5	5.05	4.85	4.25	3.7	4.4	5.9
201751_at	187.1	18	21	13.9	63.6	11.05	9.35	150.25	39.2	33.9	54.6	69.25	260.75	92.4	134.55	221.9	326.25	175.45	214.2	27.55	23.6	44.05	32.2	8.1	37.25	79.55	9.05	19.8	82.15	11.4	49.55	9.15	14.9	30.7	10.45	15.75	32.1	40.25	17.9	54.05	39.45	67.8	24.3	40.8	45.95	20.75	16.95	11.7	25.25
201752_s_at	199.4	238.95	43	6.4	395.15	116.85	109.95	365.5	34.25	35.4	79.45	317.75	735.45	429.7	154.4	962.5	885.45	8.2	1000.1	397.5	128.1	64.55	176.1	93.65	156.05	38.35	152.05	176.95	65.25	96.65	87.85	166.25	7.05	187.15	34.55	30.4	82.7	51.2	10.15	14.05	96.45	183.15	61.2	166.55	367.85	385.7	64.5	128.25	22.8
201753_s_at	261.7	447.1	64.85	43.6	1058.5	209.5	208.7	449.95	80.4	64.45	80.3	328.9	970.4	667.55	163.2	1274.85	1162.6	19.6	1368.2	342.55	338.7	129.7	265.7	218.55	321.45	140.95	179.65	343.55	186	286.8	263.95	258.4	69.85	404.05	109.35	65	204.85	99.45	49.75	47.85	360.45	432	262.5	381.15	698.65	717.15	54.75	286.65	79.3
201754_at	3623.95	2767.85	920.95	697	2385.9	1113.75	159	2294.95	630.75	2863.4	2774.3	1800.45	2445.5	2042.05	3177.2	1968.75	2579.15	1138.55	1535.4	1747.4	3102.5	1066.25	2645.45	323.95	2971.9	525.6	585.55	3293.95	1918.6	989.9	1314.8	2117.8	1264.45	4028.6	814.15	1885.05	3076.8	3085.5	441.8	885.8	1132.2	2873.25	3348.7	2459.8	3429.75	970.65	1164.25	1374.2	1799.7
201755_at	672.95	6.3	6.5	5.4	6.45	6.3	4.65	121.6	19.7	7.6	149.05	18.9	51.6	21.4	141.05	7.95	21.5	202.2	7.4	8.5	5.5	5	7.2	4.35	6.55	35.25	4.75	6.3	6.15	10.65	5.05	4.6	10	6.65	5.1	11.6	29.05	178.9	8.35	10.9	6.8	32.35	12.85	5.75	5.6	5	4.25	5.1	6.75
201756_at	175.8	14.65	9	12.6	38	12.2	8.6	76.55	39.75	21	74.1	32.6	135.6	28.4	82.3	100.65	195.5	36.85	68.7	11.2	14.6	22.2	13.8	9	15.35	36.55	11.75	11.15	13.95	15.05	13.05	15.4	19.85	29.2	10.45	94.15	60.55	73.45	19.2	55.3	44.3	63.7	38.4	11.85	13.6	13.9	8.75	7	44.9
201757_at	1925.8	848.8	480.3	372.6	753.35	204.2	82.5	975.55	293.9	1803.95	1850.55	1160.6	711.25	804.85	1978.55	1102.15	804.45	358.75	813.65	477	523.2	262.8	517.45	131.7	769.7	122.15	225.6	449.1	536.4	297.05	436.9	378.95	816.9	1188.65	279	1030.1	639.05	550.1	296.85	411.65	344.6	731.85	360.55	582.8	606.85	382.55	367.85	236.05	774.8
201758_at	447.2	77.9	39.95	122.8	92.75	53.45	22.75	237.6	69.55	244.8	197.55	319.2	241.9	230.25	169.55	84.05	194	509.25	85.8	89.85	68.85	48.05	63.7	20.55	58.8	148.85	14.05	70.5	184	94.9	144.7	26.95	63.6	125.65	73.85	123.25	137.55	61.5	73.85	101.6	67.8	167.25	95.05	59.4	66.3	65.35	35.35	62.9	138.75
201759_at	9.45	8	8.85	7.15	8.55	9.75	6.6	8.45	12.7	7.75	8.3	9.05	9.1	9.8	9.45	8.9	9.55	11.85	7.8	10.8	7.35	6.9	9.65	6.05	8.55	11.7	6.45	9.8	12.3	10.35	8.3	6.2	17.15	8.8	6.8	9.8	7.9	10.8	12.25	11.15	7.7	10.85	17.05	7.05	6.4	6.7	5.95	8.5	9.35
201760_s_at	106.5	194.3	39.95	182.4	1121.7	25.7	25.7	119.15	45.45	602.05	87.9	88	51.4	157.6	34.9	45.65	195	82.5	59.9	289.75	352.05	393.2	272.7	17	551.8	32	74.25	61.35	1666.5	66.75	112.95	186.2	72.05	522.4	67.4	127.3	6.4	23.5	29.1	97.4	35.35	9.8	11.9	466.9	743.25	173.65	15.45	165.15	176.5
201761_at	1676.45	38.5	12.9	9.6	11.1	26.4	9.4	267.15	54.75	525.85	405.2	326.9	39.85	219.65	395.95	16.65	245.15	58.6	23.05	592.65	9.2	8.25	11.65	11.8	11.15	670.95	9.6	11.55	14.4	21.05	131.15	7.6	14.4	18.8	8.8	856.4	894.8	550.85	14.65	59.4	58.75	1012.1	1090.25	10.8	9.15	12.1	23.15	252.15	53.45
201762_s_at	3842.05	152.5	462.6	322.65	49.95	103.1	37.7	1311.1	203.2	376.5	387.4	1333.3	799.75	1172.35	897.7	1176.6	1254.25	107.4	1133.25	138.3	54.25	37.55	58.25	26.8	61.45	252.35	82.95	253	80.2	80.2	273.85	48.85	144	163.65	114.5	208.95	744	595.65	227.9	278.5	570.4	946.75	1063.4	34.55	53.9	135.6	115.7	286	304.8
201763_s_at	62.7	10.8	14	9.95	9.4	14	8.2	36.5	13.1	10.65	27.2	48.95	44.25	13.55	18.75	52.95	135.45	12.15	101.25	26.35	9.1	8.75	13.8	12.7	11.5	11.15	8.95	13	10.65	9.5	8.9	8.35	15.95	10.15	10.45	11.3	9.85	12.05	17.4	15.5	11.55	25	17.4	9.1	9.1	7.4	8.05	9.55	13.2
201764_at	137.95	8.65	9.4	29.3	17.6	30.6	9.5	7.1	14.3	16.55	27.5	3.8	15.75	11.35	40	9.8	15.1	176.2	12.8	6.6	13.7	10.8	12.6	6.15	9.95	30.65	12.05	14	16.45	14.4	16.55	7.3	10.65	19.5	42.25	17.65	78.25	150.3	5.3	17.75	12.7	214.65	13.85	13.05	5.4	19.3	5.45	30.25	27.3
201765_s_at	153.85	67.9	21.6	39.5	18.7	13.95	9.65	304.65	32.25	67.9	53.1	454.25	133.8	408.9	217.8	135.05	301.15	10.75	116.8	39.2	17.6	9.25	18.9	8.85	15.05	41.05	13.15	72.8	17.6	18.05	34.1	9.65	110.45	29.1	63	32.25	18.15	18.4	53.75	400.55	48.65	28.05	54.1	14.9	23.6	22.45	15.6	20.4	101.85
201766_at	9.4	8.55	10.6	7.4	9	8.75	7.1	8.05	8.65	8.4	8.2	8.85	8.45	10.65	10.05	8.75	8.95	8	7.15	11.75	7.7	7.2	9.75	6.1	10	8.6	6.7	8.4	8.65	7.5	7.1	7.2	11.5	9.15	8.05	7.85	7.55	6.95	13	9.15	8.2	11.35	12.2	7.95	7.75	6.8	5.7	6.95	9.2
201767_s_at	314.15	21.75	25.3	23.75	33.15	17.6	12.25	155.1	25.8	82.7	180.65	84	114.05	119.4	324.05	112.85	163.7	97.9	119.6	44.75	25.1	21.2	24.4	10.45	21.2	83.95	13.6	20.8	22.1	25.2	21.05	12.45	51.25	26.45	20.25	34.7	66.2	44.8	29.4	77.45	22	131.1	232.75	18.9	30	16.5	13.9	17.8	29.3
201768_s_at	76.45	219.3	86.85	73	144.3	70.4	42.35	404.05	140.5	171.25	122.35	109.05	195.15	365.45	394.2	166.8	242.6	103.35	228.05	143.4	115.85	111.9	124.3	34.6	75.5	126.15	50	113.15	130.35	174.95	188.5	50.55	111.35	97.4	111.85	93.75	112.6	185.85	142.25	81.05	109.15	270.25	110.6	91.15	98.7	43.45	75.35	89.2	194
201769_at	49.2	86.3	39.05	80.6	79.15	56.95	18.1	365.35	71.5	115.85	135.35	159.4	151.85	252.1	364.75	223.3	321.5	76.85	171.45	25.4	51.75	43.3	25.3	16.45	53.9	43.5	42.9	86.2	44.9	122.6	125.85	22.4	21.9	57.3	79.5	91.15	109.3	87	19.15	19.45	112.1	257.9	39.1	42.8	47.7	23.25	42.2	46.5	89.45
201770_at	858.4	46.95	64.1	73.45	72.4	48.95	40.3	409.55	130.9	347.8	594.9	298.35	370.55	271.35	990.5	465.65	258.55	323.95	367.5	116.8	45.45	61.95	67.45	28.65	30.2	418.05	28	217.8	105.15	70.4	146.2	24	186.65	64.35	58.7	342.25	365.9	523.5	118.5	271.95	124.65	680.35	863.95	30.6	27.55	63.1	54.5	60.8	80.95
201771_at	469.65	132.3	64.75	94.5	79.7	37.8	4.9	349.95	84.1	171.4	127	235.85	313.5	141.75	270.2	291.35	304.9	49.55	219.45	198.55	72.15	66.2	70.4	17	67.8	124.25	17.05	105.5	75.05	61.45	66.2	33.75	375.8	96.4	67.85	148.4	135.85	99.3	283.55	400.35	74.55	130.6	250.3	72.1	67.75	66.1	41.3	65.4	131.6
201772_at	134.65	23.55	5.7	23.95	82.95	5.75	9.75	111.9	35.6	59.95	55.75	39.6	38.3	81.4	44.4	29.95	60.55	53.1	24	19	10.45	29.2	13.85	5.75	12.7	42.1	8.3	6.6	49.45	25.5	24.75	14	10.5	27.4	9.4	21.45	42.25	29.2	6.45	17.35	14.2	26.9	49.05	13.55	33.2	22.5	5.25	24.1	31.75
201773_at	300.4	30.35	20.55	20.15	122.75	30.65	12.85	100.6	22.45	135.9	64.1	44.65	106.75	59.75	286.5	148.9	134.65	33.9	111.1	40.5	35.15	38.05	42.8	17	26.15	109	16.5	33.35	285.05	55.25	78	15.25	6.8	69.5	18.25	32.1	137.7	197.2	16.25	39.15	67.7	81.6	207.55	29.35	51.05	36.25	13.7	49.6	65.5
201774_s_at	103.15	4.05	4.25	3.5	4.4	4.2	3.15	10	6.7	4.2	27.95	4.5	4.55	5.6	40.05	5.85	7.85	16.05	6.4	7.3	3.7	3.35	4.7	2.9	4.25	21.05	3.15	4	4.05	6.35	3.5	3	5.3	4.5	3.35	3.9	14.65	35.6	5.5	4.55	4.05	39	8.8	3.85	3.7	3.25	2.75	3.35	4.35
201775_s_at	66.45	92.1	61.25	97.35	59.65	122.85	84.6	111.1	97.2	40.6	35.05	48.75	61.9	85.8	42.85	88.9	76.6	53.7	59.35	48.85	59.35	98.4	92.65	44.55	74.65	39.85	52.7	41.95	62.2	99.6	57.35	50.65	75.5	59.8	73.5	46.1	45.1	52.15	72.75	60.5	70.25	52.5	84.15	108.1	71.8	57.5	39	36.95	74.8
201776_s_at	19.85	30.55	13.75	15.75	27.7	16.15	13.6	74.7	14.55	13.65	9.5	25.9	34.8	41.3	15.1	33.4	98.2	11.65	43.05	14.6	19.05	16.8	22.15	9.85	14.25	9.55	12.3	13.5	12.65	13.25	28.1	10.35	18.05	32.4	16.6	10.7	9.8	10.75	15.3	13	14.65	17.35	14.55	23.5	33.15	15.6	10.3	12.95	12.65
201777_s_at	7.1	6.15	6.8	6.05	6.25	9.15	5.05	22.75	6.25	5.85	5.95	6.5	6.25	7.75	7.95	6.55	16.4	5.7	6.75	8.4	5.4	5	7.1	4.55	6.25	6.05	4.9	5.9	5.85	5.35	4.8	4.5	8.55	6.5	6.65	5.7	5.35	4.75	8.4	6.55	5	7.9	8.85	5.55	5.45	4.75	4.4	5.1	6.5
201778_s_at	337.3	182.7	87.5	156.6	326.35	149.75	74.45	577.05	144.4	140.8	216.95	466.6	556.65	629.3	365.6	491.85	951.05	156.7	553.45	101.1	259.65	156.2	174.2	75.55	185.75	106.9	110.5	308.3	72.7	71.05	236.1	86.55	104.25	451.2	140.75	125.4	57.5	147.25	87.65	353.55	274.1	60.9	72.5	210.15	224	290.8	83.05	184	274.3
201779_s_at	263.6	194.6	25.75	25.75	252.15	109.8	46.95	869.25	22.75	99.2	44.95	1218.75	770.25	909.1	165.35	172.65	638.45	11.15	233.1	53.6	229	36.15	65.25	18.9	218.2	118.05	113.6	188.8	65.85	44.5	96.1	109.35	26.2	565.6	43	18.45	31.8	25.1	28.3	29.85	90.25	54.65	58.9	293.95	416.65	390.3	36.1	75.65	104.35
201780_s_at	141.05	119.95	31.05	39.75	605.3	47.7	45.1	401.95	37.6	97.25	54.7	698.4	241.2	449.75	75.2	94.45	334.45	23.9	135.2	75.75	179.15	36.35	59.9	33.1	122.4	190.9	59.95	82.35	59.55	54.85	139.65	45.6	20.25	575.95	33.45	27.05	36.25	37.15	21.9	16.6	142.65	57.7	62.3	220.25	252.7	399.5	32.1	68.75	198.75
201781_s_at	30.1	16.45	13	14.6	14	10.95	13.2	30.95	17.3	15.85	8.15	27.85	25.45	20.55	20.6	45	26.75	7.4	31.7	16.6	20.25	18.5	44.4	11.45	18.85	18.4	13.55	17.8	19.6	11.45	15.35	13.15	58.9	20.5	15.3	16.55	25.45	30.8	29.6	83.85	17.65	48.35	58.15	16.8	15.5	15.75	14.4	8.9	12.5
201782_s_at	325.15	103.8	108.9	92	114.8	109.2	74.65	408.15	86.65	87.95	32.25	342.9	444.4	230.55	166.6	430.15	377.4	27.4	549.2	140.8	89.25	143.25	187.7	41.5	140.9	154.75	72.85	154.4	135.65	46.35	85.9	72.05	517.85	143.25	85.35	132.55	170.4	258.1	386.6	495.15	171.45	319.45	538.65	105.2	97.6	122.05	69.55	104.95	106.95
201783_s_at	99.9	46.9	49.4	60.7	45.4	54.8	33.55	143.1	51.7	78.95	51	139.1	108.7	192.9	56.2	155	216.75	41.55	95.55	78.55	38.2	43.05	47.5	25	32.15	94.65	31.85	54.5	45.3	43.3	81.75	17.55	126.6	40.8	48.95	42.25	36.75	49.05	137.45	221.85	61.95	66.15	84.1	31.3	31.75	69.55	45.4	34.85	66.5
201784_s_at	559.85	162.3	59.95	64.85	205.7	108.5	44.65	461.1	91.35	357.8	406.45	323.95	467.4	329.9	535.6	337.2	377.05	274.45	366.65	211.85	84	56	73.3	35.05	65.05	346.7	66.35	126.3	116.75	144.1	169	79.85	47.15	179.8	50.65	133	161.95	189.1	36.7	70.45	153.95	220.65	108.85	81.4	119.7	114.15	77.65	85	198.35
201785_at	19.45	83.2	257.4	833.55	377.25	558	91.35	11	201.9	65.55	85.75	23.95	14.25	23.95	17.3	10.5	11.3	39.4	9.25	163.4	1083.1	220.45	563.6	217	483	74.75	146.2	176.3	131.75	97.25	1608.8	308.65	1315.95	1639.7	315.35	159.05	58.35	60.35	199.85	1969.4	466.95	116.05	149.95	1074.2	900.1	208.3	242.55	3082.65	382.85
201786_s_at	1552.25	131.15	77.5	202.7	436.45	55.3	30.1	1050.1	296.55	294.7	443.9	882.85	741.9	1194.35	771.85	1352.45	950	125.1	1271.45	179.6	376.6	204.6	332.45	22.95	360.85	286.85	27.7	258.55	285.85	104.1	212.45	123.85	119.9	614	150.9	198.4	356.15	389.1	251.2	407	471.55	960.3	451.3	291.6	360.45	266.5	28.4	122.75	294.45
201787_at	5.8	53.5	5.05	4.3	5.45	5.2	5.55	5.1	4.85	5	4.75	5	5.05	5.95	6	5.2	5.6	4.55	4.6	6.1	4.5	4	5.6	3.8	5	5	3.95	4.8	5	4.25	25.8	3.55	17.65	5.65	4	4.5	4.35	3.9	6.45	25.6	4.35	6.25	6.8	4.55	4.4	5.95	7.45	3.95	5.25
201788_at	224.2	91.2	82.05	73.15	110.1	114.35	91.2	247.65	78	93.15	177.15	122.45	215.15	194.35	386.35	228.9	252.2	57.25	236.1	79.9	89.75	82.2	131.25	78.85	131.9	162	84.65	97	94.65	56.1	89.45	69.75	36	172.95	70.65	91.85	75.1	116.85	81.05	73.45	121.8	151.15	68.05	107.1	102.05	87.1	67.05	85	112.55
201789_at	5.85	4.9	5.8	4.45	5.1	6.05	4.5	5.35	4.95	4.95	5	5.4	5.35	6.25	6.3	5.55	6	4.75	4.75	7.55	4.55	4.1	5.95	3.75	5.55	4.95	4.2	4.9	5	4.45	4.15	3.9	7.4	5.45	4.3	4.55	4.45	4	6.7	5.5	4.35	6.4	7.1	4.55	4.5	3.95	3.4	4.2	5.4
201790_s_at	581.1	224.9	176.25	350.9	51.8	22.15	22.8	24.75	34.35	487.05	17.15	28.25	27.65	19.75	24.55	19.45	23.2	18.45	18.3	38.6	45	52.45	44.3	21.05	31.6	342.55	23.3	29	32.6	429.8	50.45	22.45	135.4	80.3	29.85	484.85	112.25	138.95	837.1	229.85	24.3	63.7	378	36.9	28	24.45	63.2	24.45	30.35
201791_s_at	301.5	30.85	121.7	105.7	8.75	6.55	4.6	6.6	7	158.1	6	5.9	6.65	7.7	10.55	6.1	7.45	5.45	5.4	7.65	6.1	6.8	7.1	4.35	8	112.95	5.7	5.8	6.45	82.45	25.05	5.2	8.1	12.15	4.85	185.2	28.8	79.7	37.8	23.7	5.15	38.1	59.4	6.7	6.4	4.4	8.65	7.2	6.55
201792_at	17.1	402.15	48.3	44.3	34.65	111.15	30.15	89.25	28.7	23.55	26	10.95	23.85	26.05	36.6	36.05	13.5	28.85	26.4	152.6	25.6	19.35	32.6	55.05	22	31	26.8	78.05	30.8	23.4	82.9	20.85	91.85	71.5	24.95	25.55	20.8	84.8	43.1	499.4	78.8	30.2	40.2	21.2	25.9	132.9	186.8	55.2	49.75
201793_x_at	7.5	5.75	6	5.1	6.2	6.3	4.55	7.3	5.85	5.75	5.8	6.15	5.95	7.2	6.85	6.25	6.65	5.6	5.45	7.6	5.25	4.75	6.65	4.1	6	5.9	4.5	5.7	5.85	5.05	4.9	4.3	7.55	6.3	5.05	5.3	5.1	4.7	8.05	6.5	5.05	7.4	8.2	5.4	5.3	4.6	4	4.65	6.25
201794_s_at	138.15	31.4	31.65	30.95	56.5	28	11.45	69.85	29.25	29.3	31.4	58.1	69.7	46.85	53.9	73.1	63.25	26.6	61.3	45.85	42.65	85.1	47.65	10	41.65	33.8	13.7	24.35	46.2	24.8	26.55	19.95	55.4	37.85	28.15	68.35	34.2	72.3	40.2	25.4	31.2	83.25	30.4	46.15	39.15	57.65	11.3	22.45	35.95
201795_at	976.15	38.2	10.4	13.25	19.45	31.55	15.8	434.25	367.75	43	939.95	429	414.35	597.75	521.35	440.1	585.55	1444.85	555.85	75.7	9.3	4.2	11.8	8	11.6	104.55	12.2	26.75	57	363.45	89.4	4.45	6.3	40.25	16.7	205.5	540.55	648.55	13.2	15.5	149.5	497.1	403.75	11.45	11.9	23.5	36.6	96.7	59.7
201796_s_at	61.85	14.35	18.4	11.35	12.75	16.15	12.8	25.75	15.65	12.7	53.65	11.6	14.5	15.7	16.15	14.8	20.05	13.35	14.35	16.2	11.65	10.65	16.3	26.85	16.65	11.1	17	12.75	12.5	12.15	10.6	15.5	16.6	13.35	12.35	12.25	11.55	12.45	18.6	20.75	10.85	17.25	20.45	14.2	11.7	10.3	10.5	12.6	14.1
201797_s_at	218.4	7.85	7.8	5.9	8.5	6.95	5.2	33.4	6.55	20.3	24.25	17	26.55	15.65	20.55	12.2	12.4	7.35	11.5	13.55	6.5	5.5	8.75	4.95	6.9	17.15	4.9	8.8	9.65	6.25	6.65	5.2	10.05	9.25	5.5	46.15	23.8	13.75	19.8	28.15	7.9	15.65	103.25	6.4	6.05	4.85	4.9	10.1	14.65
201798_s_at	137.65	518.85	8.65	7.6	7.4	20.1	9.45	76.9	6.85	912.5	5.65	77.75	6.4	294.15	6.55	5.7	17.7	5.7	5.3	126.6	6.2	5.7	8.05	5.15	7.1	297	9.7	22.25	6.45	6.1	119.45	5.25	9.2	9.6	5.8	6.25	5.85	5.2	9.2	102.9	15.2	8.05	8.65	6.2	6.1	13.65	5.4	11.05	10.1
201799_s_at	17.3	16.15	14.1	11.75	14.75	12.2	10.75	23.5	13.65	15.1	9.5	13.55	8.9	17.6	16.1	14.15	16.6	12.95	12.4	15.1	12.4	15.85	15.75	9.4	12.65	14.85	11.4	13.5	13.75	13.85	12.2	9.95	16.35	15.3	11.1	14.55	12.2	12.2	17.9	15.1	11.95	17.65	19.2	12.7	12.5	11	11.45	15.25	16.95
201800_s_at	193.9	41.95	67.2	114.85	39.85	37	31.25	158.45	36.15	67.65	55.05	88.25	84.85	63.95	101.45	106.85	122.4	29.65	104.4	45.6	37.55	49.1	49.45	36.4	58.9	42	41.45	65.8	39.1	39.25	59.15	35.8	32.1	49.8	66.7	102.1	40.5	44.15	59.25	42.95	39.1	64.4	54.65	37.55	40	38.7	25.85	70.65	132.2
201801_s_at	54.85	3.2	3.2	2.7	3.35	3.7	2.35	4.4	3.1	3.15	34.95	3.4	3.4	5.8	9.65	3.45	3.85	96.85	3.1	3.95	2.8	2.55	3.5	2.25	3.2	3.3	2.4	3.05	3.1	6	2.65	2.3	48.3	3.4	2.5	6.5	43.05	6.15	4.1	3.5	2.75	4.05	41.65	2.9	2.85	2.5	2.1	2.5	4.05
201802_at	19.65	4.2	4.3	3.6	4.5	4.25	3.15	12.2	4.55	4.15	153.9	4.75	4.85	9	50.3	4.7	5.45	93.75	4.2	5.2	3.85	3.45	4.8	2.9	4.5	4.35	3.15	4.35	4.35	4	3.55	3.05	8.2	4.7	3.4	7	11.4	9.15	5.65	4.75	3.75	5.5	8.5	3.9	3.9	3.35	2.8	3.4	7.95
201803_at	664.5	164.35	93.35	49.85	117.25	51.55	42.6	581.05	30.55	293.35	492.2	379.35	318.85	450.95	741.55	687.15	686.2	102.2	731.85	143.25	67.9	37.15	94.35	25.05	90.4	62.1	29.6	111.4	360.3	80.9	113.6	55.45	15	172.85	46.8	158.65	347.05	403.8	21.75	30.85	182.75	263.65	146.75	84.1	120.15	54.45	17.55	46.65	129.45
201804_x_at	427.75	176.45	64.2	118.85	814	117.65	54.65	525.7	167.9	282.85	122.95	408.05	406.25	339.15	337.8	454.55	701.6	82.5	275.15	252.35	342.85	313.25	437.1	71.65	625.35	311.1	153.25	175.55	753.8	54.95	186.1	193.5	471.85	1015.5	135.6	95.95	197.55	189.8	239.7	470.1	170.9	277.55	372.6	415.55	442.4	435.15	68.9	79.65	154.6
201805_at	66.1	67.95	36.7	109.35	39.35	41.95	30.6	92.8	50.25	97.8	64.05	72.95	47.75	85.8	61.25	47.2	142.2	29.7	42.2	35.45	37.15	38.95	47.75	28.6	42.9	19.75	31.1	41	28.6	36.4	35.75	36	52.35	66.75	38.65	45.15	54.65	34.35	54.8	33.35	32.7	54.05	29.65	39.5	38.55	33.2	27.75	33.7	49.65
201806_s_at	208.85	189.7	190.7	124.5	140.5	154	256.2	93.7	174.9	123.95	159.85	164.25	102.85	173.1	172.25	133.4	143.85	211	123.8	125.15	194.5	141.85	222.05	142.75	188.4	175.9	232.1	147.4	162.05	138.4	124.2	195.55	174.25	169.45	165.25	251.35	170.05	222.6	246.6	146.45	152.1	302.7	353.8	156.9	151.35	189.2	110.45	105.9	159.3
201807_at	248.6	167.95	33.85	59.25	163.6	44.75	35.45	226.7	23.2	305.8	434.55	340.75	149.9	323.7	557.6	186.45	518.75	269.4	170.25	112.9	122.85	94.75	117.85	59	86.3	109.05	50.45	84.3	178.45	110.1	159.15	60.1	9.6	200.55	33.85	142.55	117.35	54.05	19.85	49.45	103.05	52.7	65.1	116.2	169.35	154.15	74.7	92.4	100.5
201808_s_at	5.65	4.85	5.05	4.15	5.25	5.05	3.8	5.15	4.85	4.9	5	5.25	5.3	5.9	6.25	5	5.45	4.55	4.5	20	4.4	4	5.55	3.55	5	4.95	3.75	5.05	4.9	4.25	4.15	3.55	6.5	5.3	4	4.45	4.3	3.95	6.4	17.75	4.3	6.25	6.8	4.55	4.4	3.9	5.7	3.95	5.25
201809_s_at	22.1	67.4	35.3	32.7	23	29.2	22.9	32.55	28.45	19.65	501.85	64.75	27.7	38.8	119.5	27.65	35.9	26.4	22.4	507.35	21.6	19.7	31	21.5	30.25	23.15	22.05	127.05	25.95	23.4	96.4	18.75	276	29.1	47.8	23.8	23.7	18.75	64.6	534.9	72.75	34.05	37.75	22.55	23.15	25.55	65.85	23.95	36.4
201810_s_at	33.5	92.9	1769.7	730.15	172.15	87.5	98.2	275.55	112.8	28.35	55.95	242.25	1430.05	430.55	44.5	489.3	1596.2	49.4	390.8	59.9	101.3	138.15	263.35	49.75	98.65	68.6	137.75	117.9	303	42.85	131.7	49.35	53.3	132.95	58.8	35.85	28.15	51	42.2	366.15	156.1	54.35	66.85	81.4	104.2	359.95	278.6	34	42.05
201811_x_at	17.5	193.55	2584.55	1542.7	410.3	145.3	169.35	468.95	97.15	21.05	42.1	250.85	1375.1	524.75	41.3	454.95	1937.1	15.1	344.1	54.4	206.95	279.9	559.1	204.25	221	44.85	159.7	148	830.5	40.7	345.5	132.55	40.95	372.95	63	37.85	32.8	49.75	58.55	690.8	389.4	58.6	36.1	137.55	266.55	487.15	770.45	27.6	79.05
201812_s_at	1291.7	1193	1192.65	843.1	1259.6	1399	319.8	2590.35	544.3	1974.65	1672.1	2482.85	4384.6	1812.2	2597.8	3428.9	3264.55	534.45	2879.25	1124.7	1310.05	404.25	1440.5	276.95	1099.35	406.3	509.3	1201.25	1227.7	341.1	988.85	688.2	397.85	2108.4	566.25	2734.05	1524.65	716.65	344.65	1769.75	2157.5	2065	2267.8	1092.95	1050	2061.3	1696.75	875.8	1896.1
201813_s_at	21.05	5.15	7.8	7.7	6.15	5.2	4.1	11.15	6.45	4.95	10.2	6.45	6.95	12.15	16.65	5.55	10.1	4.85	4.75	6.15	4.75	6.45	6.05	3.6	6.1	5.3	4.15	5.85	5.15	5.3	4.25	3.8	6.6	5.8	5.55	4.5	4.45	4.2	7.15	6.8	4.4	6.45	7.1	7.3	5.7	4.6	3.5	3.8	5.35
201814_at	182	72.05	48.85	59.2	125.8	33.5	37.5	177.15	55.7	53.8	278.05	152.6	332.15	314.7	273.95	70.6	246.1	85.85	62.1	55.6	52.7	43.8	48.4	26.45	82.7	54.45	40.75	60.05	57.55	48.95	47.7	33.75	48.85	109.95	61.85	42.9	51.5	87.4	52.15	59.2	47.6	85.95	64.2	49.95	63.3	46.65	24	27.15	47.9
201815_s_at	7.35	5.9	6.45	4.45	5.65	5.4	5.5	6.05	5.2	5.35	5.2	5.65	5.8	7.9	6.85	6.05	6.15	4.75	4.9	6.8	4.75	4.9	6.1	4.95	5.45	6.05	6.55	5.15	5.4	4.55	4.85	3.9	6.75	5.8	4.5	5.3	4.6	4.85	7.05	5.7	4.75	6.9	7.4	4.95	4.6	4.25	3.7	4.25	5.45
201816_s_at	152.85	30.8	28.1	31.35	157.55	30.55	9.75	101.3	19	91.5	98.45	156.6	97.9	193.8	88.7	18.65	56.05	43.65	19	28.35	40.1	15.2	16.1	10.8	27	62.05	8.95	37.1	22.15	13.75	35.85	18.3	21.5	121.05	13.6	26.55	57.5	27.15	20.65	14.95	19.5	32.55	112.75	32.45	43.7	17.25	12.5	21	24.35
201817_at	24.1	11.25	10.95	8.7	17.5	9.9	8.1	20	10.1	47.5	45.45	17.85	12.45	32.75	40.3	12.6	14	21.8	17.95	18.15	12.3	8.45	12.05	6.95	10.2	52.6	7.6	9.5	17.85	8.55	7.4	7.1	14.3	15.4	8	11.4	9	12.85	14.55	23.6	8.1	13.55	14.45	8	13.75	7.35	6.55	9.35	12.95
201818_at	262.2	4.1	4.15	3.45	7.9	4.15	3.1	27.8	5.25	4.1	4.25	58.5	116.8	66.55	18.55	63.15	507.65	3.8	109.15	5.9	3.7	3.35	4.65	2.9	4.2	4.6	3.1	4	18	3.55	26.2	3	5.2	4.6	3.25	3.95	6	3.45	5.35	142.15	4.5	5.25	17.4	3.8	3.75	3.3	2.75	3.3	4.8
201819_at	56.75	7.95	1496.55	1168.3	10	12.4	5.75	42.3	7.3	18.75	7.4	7.85	7.8	9.05	11.8	6.95	7.8	7	6.3	9.3	14	6.3	8.25	5.3	8.7	11.75	5.7	7.25	7.4	20.1	10.85	5.6	9.6	8.7	6.05	15.15	12.05	6.35	208.95	28.05	12.45	10.1	32.35	8.95	7.05	7.75	5	42.65	8.35
201820_at	4.6	3.65	3.8	3.1	3.9	3.8	2.85	482.4	3.65	8148.2	3.7	3.95	3.95	4.8	4.7	4.05	4.6	3.45	3.6	4.75	3.3	3	4.2	2.65	3.75	3140.45	2.85	3.6	3.7	3.2	3.05	2.7	4.7	3.95	3	3.35	3.3	3	4.85	4.1	3.2	4.7	5.15	3.4	3.3	2.95	2.45	2.95	4.05
201821_s_at	252.5	39.6	21.4	21.25	123.8	30.2	19.45	155.5	22.25	254.35	50.05	37.65	49.6	165.9	114.55	29.4	97.5	42.15	40.3	93.3	21.45	18.65	22.1	17.2	24.4	30.35	23.35	27.4	36.65	26.2	18.95	20.75	32.4	39.65	18.95	120.55	103.15	27.15	18.4	24.8	20.8	97.7	47.2	24.05	29.55	15.75	17.1	20.5	29
201822_at	9.8	9.3	14.85	8.75	9.1	14.4	17.35	8.7	12.2	9	10.3	10.6	9.65	11.45	11.15	9.45	10.45	9.4	8.55	19.3	8.6	8.05	12.35	12.05	11.3	9.35	10.85	10.45	9.05	8.75	7.1	8.75	17.35	9.4	9.25	8.75	8.45	7.25	16.2	10.6	7.65	13.3	16.35	8.65	8.8	7.35	8.7	8.85	10.6
201823_s_at	44.55	8.45	9.1	7.65	12.45	8.9	7.75	18.55	8.5	20.7	9.2	9.15	9.05	18.9	9.25	17.9	28	189.35	18.05	13	7.5	6.2	9.15	6.35	8.7	8.75	7.15	7.2	7.4	15.9	6.55	9	12.25	10	8.05	13	7.7	6.75	11.15	7.85	6.6	9.8	13.1	6.65	9.25	6.2	5.75	6.25	12
201824_at	7.95	6.65	6.9	7.25	41.95	7	5.7	7	6.75	7.4	6.1	6.75	6.35	7.6	7.75	6.3	7.6	47.45	5.65	8.15	8.65	5.35	7.85	4.85	9.15	6.4	5.3	6.45	6.85	8.95	5.15	7.55	8.25	21.45	5.45	7.8	5.7	4.95	8.95	6.75	5.25	8.5	10.95	7.05	8	6.2	4.4	5.15	7.45
201825_s_at	7.5	24.35	14.4	12	16.15	9.05	10.65	15.95	11.45	8.7	85.3	12.9	10	26.4	131.2	11	12.4	16.95	10.55	12.55	10.5	7.85	10.05	7.9	15.4	10.95	9.45	11.6	14.75	19.05	9.75	8.7	4.85	28.7	8.9	23.4	9.5	36	13.85	10.35	5	12.8	12.85	9.9	10.5	47.7	6.15	9.1	10.15
201826_s_at	4.95	10	9.1	24	17.55	8.3	7.3	6.35	7.25	5.05	9.25	7.65	5.45	11.2	23.55	3.7	4.8	6.5	3.8	7.3	9.6	7.25	10.45	4.2	14.25	8.85	7.5	8.9	10.5	14.4	6.9	6.8	10.9	43.1	7.7	8.1	5.75	10.45	13.05	10	4.85	10.2	6	13.3	14.25	40.65	6	5.85	8.55
201827_at	44.65	9.65	4.05	3.35	3.55	3.7	2.9	32.25	3.9	5.95	25.05	39.1	32.95	54.05	49.6	30.65	41.3	8.95	29.2	5	3.35	3.2	4.2	2.75	3.6	33.5	2.75	3.6	3.1	3.35	4.9	2.85	4.65	4.15	2.65	3.5	11.55	8.8	10.2	14.3	3.75	5.4	5.65	3.15	3.1	3	2.55	10.15	10.1
201828_x_at	5.8	434.3	269.35	493.15	1451.55	158.55	47.65	123.2	81.25	246.6	162.4	210.95	44.55	286	149.7	52.2	188.35	65	47.8	599.8	678.6	662.05	675.3	76.55	1045.45	18.45	137.35	427.05	496.15	145.15	459.15	381.15	2289.2	1651.7	202.15	62.15	27.9	11.1	201.65	938.85	102.45	17.6	28.85	677.25	889.2	385.45	167.35	91.1	199.3
201829_at	59.5	41.6	43.5	27.65	41.7	55.35	58.5	40.55	34.45	595.9	172.2	29.3	38.25	36.55	226.7	40.85	43.2	103.05	19.1	49.45	38.3	21.5	51.45	50.35	48.5	871.25	48.6	41.2	33.7	39.7	70.05	27.1	40.45	104.45	38.1	298.2	36.3	52.1	40.3	21.3	29.2	56.95	41.35	37.1	40.7	53.05	31.1	96.55	68
201830_s_at	171.6	11.35	9.15	7.15	28.6	11.55	6.85	19	8.5	868.85	113.9	8.15	8.75	14.75	147.5	11.2	9.9	138.75	7.25	11.7	8.05	7.3	14.65	7.65	9.3	908.45	6.75	8.95	7.05	20.05	20.45	6.7	11.3	14.3	12.9	310.35	8.15	30.25	11.85	9	7.65	12.75	11.8	7.45	28.85	29.35	6.2	33.8	12.6
201831_s_at	56.95	13	9.9	7.8	9.55	9.15	7.3	145.35	9	18.85	12.4	22	20.25	51.35	59.25	18.6	29	8.3	19	15.6	7.75	7.4	10.4	6.45	9.35	9.15	7	9.9	8.85	10.1	8.15	6.8	11.75	9.85	7.25	8.25	8.1	7.3	12.15	9.75	7.7	11.65	12.6	9.6	8.2	7.65	10.25	8.95	11.85
201832_s_at	844.55	197.95	83.1	38.8	133.4	93.7	26.7	786.1	28.1	300.8	120.05	310.75	346.35	363.75	555.1	441.6	596.7	74.65	405.95	219.7	101.65	23.85	90.05	39.45	75.25	120.65	37.8	256.35	92.95	122.3	180.15	54.95	42.35	184.6	23.4	195.3	341.95	149.7	43.9	31	177.85	204.7	227.65	91.15	156.55	104.6	146.3	219.3	387.85
201833_at	431.55	51.25	54.75	32.8	104.9	69.4	45.2	271.85	40	254.7	382.25	125.95	157.95	115.35	387.65	87.1	151.05	284.7	87.9	236.9	70.75	31.9	80.2	35.6	43.8	136.05	44.6	87.25	395.1	80.35	102.65	36.1	63.75	79.65	32.95	210.05	256.7	159.9	51.4	29.85	50.4	94.7	192.5	41.55	54.6	45.1	36.75	53.25	77.8
201834_at	20.05	14.95	26.7	13.05	14.95	15.65	12	30.55	15.15	15.15	100.35	28.8	19.5	28.15	34.5	20.95	50.25	57.5	18.7	19.3	14.05	12.85	17.6	12.1	15.9	15.4	12.05	20	17.3	13.45	23.9	11.4	19.75	16.9	25.35	19	14.95	23.45	20.3	44.65	16.15	20.3	21.6	14.05	13.05	12.6	11.05	16.4	16.85
201835_s_at	6.75	7.5	8.1	4.5	5.1	5.8	4.35	8.15	6	5.3	22.7	5.5	6.5	13.35	6.2	5.85	8.95	100.8	7.6	7.2	4.55	4.1	6.7	3.8	5.35	5.1	3.95	5.05	6	4.75	5.3	3.75	7.05	5.35	7.5	4.7	4.4	5.3	6.85	31.5	4.3	6.9	6.95	4.6	4.65	4	3.65	4.15	5.4
201836_s_at	6.1	4.95	5.4	4.25	13.65	5.8	4.15	6.4	5	4.8	5.4	5.3	5.45	6.5	6.8	13.15	7.55	5.1	13.95	6.75	4.7	4.1	5.8	3.7	5.35	4.95	4.1	4.9	5.1	4.35	4.7	3.75	6.6	21.7	4.15	4.5	4.35	3.85	6.7	5.4	4.2	6.35	7.15	5	6.05	4.05	3.4	4.05	5.35
201837_s_at	43.15	12.8	14.75	16.05	57.05	6.8	9.2	66.35	9.55	12	28.15	25.95	14.95	33	73.9	70.8	40.75	27.8	77.45	16.35	17.35	14	16.55	5.7	13.9	33.25	5.9	12.4	23.75	14.3	15.3	12.6	19.6	41.45	11.95	32.95	15.85	36.45	15.9	15.2	19	24.95	22.95	19.55	36.2	14.2	8.4	10.3	15.9
201838_s_at	8.85	7.75	8.35	7.2	8.05	11.85	7.05	8.35	10.55	7.55	7.55	8.1	8.05	9.2	9.1	8.35	8.8	7.5	7.1	12.15	6.95	6.8	9.05	5.85	8.75	7.45	6.5	7.7	7.8	8.25	6.5	6.15	16.55	8.2	6.85	6.85	6.5	5.65	10.85	8.5	6.7	9.9	10.9	12.3	7.05	6.3	5.6	6.25	8.55
201839_s_at	10.55	8.95	13.7	8.9	10.75	15.3	10.9	8.1	11.5	113.8	281.65	10.1	11.3	10.6	78.25	9.4	9.4	16.25	7.85	21	8.55	7.65	12.05	8.95	10.2	1974.95	9.25	321.85	24.4	24.8	164.35	7.6	18.45	10.1	138.4	75.3	8.05	6.5	14	102.6	7.8	12.8	16.15	8.6	8.3	7	7.35	1378	752.45
201840_at	693.25	371.85	211.1	163.4	272.05	152.95	87.1	689.7	193.8	1041.25	583.2	602.95	557.95	610.55	628.35	517.65	629.9	388.6	441.25	555.75	270.65	167.4	346.8	95.95	365.2	127.35	128.1	262.1	253.9	137	185.65	270.05	122.9	545.15	157.3	206.35	342.85	350.9	103.55	192.35	182.2	393.6	210.9	305.75	367.7	220.95	135.5	117.4	274.65
201841_s_at	68.6	2274.25	147.7	263.7	181.45	309	524.95	23.65	11.05	1330.15	523.45	15.65	57.35	16.5	514.5	50.25	20.25	110.4	46.55	1048.3	81.2	34.2	20.65	203.25	54.3	1373.85	98	1036.6	46.2	107.45	860.3	18.6	5293.7	209.25	251.4	613.2	6.45	16.3	884.35	3335.35	429.65	9.8	10.15	33.2	33.5	1349.25	199.4	542.4	882.3
201842_s_at	5.75	1010.8	27.95	78.1	127.5	128.9	162.75	5.05	5.2	1438.55	5.45	5.05	5	6.5	6.75	5.05	6.1	4.5	4.55	5153.15	166.65	20.75	30.8	92.65	23.75	5.65	32.95	501.1	5.7	4.6	202.75	20.75	27.5	329.75	49.75	4.75	4.65	3.8	11.5	378.1	252.95	6.8	7.75	29.1	92.7	33.75	476.4	55.45	164.95
201843_s_at	7.2	77.9	7.8	8.15	28.3	11.6	16.3	6.35	7	168.3	6.4	6.95	6.65	7.85	7.55	5.55	6.6	6.25	5	809.8	26.7	5.3	7.95	10.5	6.85	6.1	5.4	60.75	6.15	5.8	41.95	5.2	10	57	5.8	5.75	5.85	5.05	9.65	18.7	25.3	8.4	9.75	5.85	5.85	7.85	54.45	6	24.15
201844_s_at	47.95	18.7	18.9	18.35	19.95	18.65	13.1	69.6	24	12.7	20.2	34.6	84.9	25.5	66.4	38.6	56	34.15	25.95	15.25	15.8	15.35	19.05	8.55	20.7	15.5	12.5	22.25	21.95	20.45	18.3	13.6	20.45	20.6	14.9	12.65	12.95	11.1	16.2	22.15	14.6	24	12.45	18.45	23.55	15.3	12.35	15.35	20.1
201845_s_at	104.65	14.75	12.65	12.4	103.85	17.85	10.2	169.5	12.1	21	227.95	154.65	124.75	134.6	317	57.4	151	103.5	53.8	15.7	45.35	8.7	13.1	8.75	25.5	21.65	8.85	18.35	168.95	56.45	92.65	9.95	13.8	97.6	10.2	9.6	10.7	22.1	12.8	12.6	25.85	12.45	17.65	35.45	57.95	24.55	11.5	9.05	37.45
201846_s_at	50.65	23.65	17.45	16.4	26.1	18.35	10.9	342.4	50.6	14.95	226.8	134.9	247.3	130.45	258.1	70.75	103.25	137.8	42.7	15.75	11.1	14.85	22.2	12.5	19.7	20.3	11.65	21.1	33.05	35.25	24.9	14.1	16.85	24.2	16.95	8.9	9.75	11.9	27.4	112.3	14.9	12.25	27.5	18.4	29.85	40	14.95	11.1	25.8
201847_at	193.2	546.55	8.55	119.85	150.5	18.05	10.85	555.2	120	360.4	294.45	1093.35	454	699.5	246.9	235.1	529.85	4.15	188.1	53.45	176.3	28.35	47.95	9.15	75.9	8.85	54.6	40.45	21.45	264.75	97.4	19.6	6.1	432.6	40.3	4.05	69.25	49.1	21.9	229.2	1083.25	216.9	22.4	121.9	166.45	143.3	10.95	32.15	149.7
201848_s_at	184.7	22.1	6.7	5.75	35.45	6.8	5.1	5.7	6.3	50.7	6.1	6.1	5.8	6.5	8.25	7.95	6.25	6.05	6.85	59.1	8.4	7.15	12.5	4.7	10.9	5.7	5.1	6.3	10.6	10.4	5.6	8.5	13.6	19.55	9.25	5.7	5.75	8.6	21.35	8.25	5.15	7.8	7.9	6.8	23.9	5.95	22.8	27.55	50.25
201849_at	529.95	199.55	14.55	74.2	691.7	18.55	10.65	12.6	12.55	497.6	27.7	6.55	14.8	10.3	19	31.95	18.9	7.6	26.65	479.6	111.25	107.35	154.3	14.4	324.25	7.75	19.4	22.75	122.95	159.3	76.3	82.65	40.55	463.6	84.5	14.3	7.7	23.25	67.75	25.1	10.3	11.1	12.6	191.1	378.8	100.2	252.2	277.85	863.1
201850_at	103.8	12.85	5.8	4.5	5.8	6.45	4.25	432.55	80.15	245.5	5.85	519.4	129	775.5	68.4	7.9	15.65	4.8	5.5	17.3	5.1	4.4	6.6	4.1	5.7	138.5	4.2	31.1	5.35	5.3	16.15	4.15	7.65	7.05	7.8	8.15	4.55	51	8.3	314	40.6	7.4	10.7	5.25	5	4.45	4.05	22.5	6.7
201851_at	113.8	96.5	83.5	99.25	78.1	23.75	32.2	80.6	68.85	117.2	67.15	76.6	61.25	85.25	70.55	80.9	71.4	203.6	91.75	130.95	51.2	52.95	73.65	14.65	60.85	97.95	36.65	97.1	83.95	52.15	83.9	23.65	115.4	59.65	46.7	76.95	50.75	49.25	241.05	102.7	56.1	86.2	153.3	65	59.35	60.85	31.6	52.6	58.1
201852_x_at	16.05	8530.5	15.35	107.95	13.85	736.15	68.6	13	17.6	10.2	28.55	14.2	12.4	12.6	14.75	10.45	12.6	11.55	7.85	9766.3	12.2	9	15.65	171.95	14.15	12.4	143.9	6375.95	24.85	1275.75	5229.15	10.05	204.5	13.95	61.3	8.9	12.1	10.8	102.3	299.6	356.95	16.25	18.6	13	12.5	116.7	93.15	382.5	283.2
201853_s_at	206	12.6	7.95	5.65	14.2	6.6	4.9	133.3	28.7	54.85	70.6	9.55	280.9	75.55	95.65	1266	496.05	266.65	1080.6	222.3	20.3	47.15	67.95	6.7	11.65	343.1	5.45	17.3	7.6	9.5	71.15	5	13.8	32.7	5.7	10.95	27.45	341.5	9.45	106.75	42.2	138.95	79.4	11.15	14.95	20.5	5.15	10.05	9.85
201854_s_at	95.6	30.8	35.85	20.45	53.1	24.15	25.75	108.05	7.85	74.4	25.25	60.7	104.85	56.4	35.05	61.3	175.85	28.8	67.95	20.7	32	18.15	18.6	21.35	36.65	16.8	13.1	17.5	44.85	15.45	19.9	18.9	10.75	46.35	14.25	30.4	15.4	24.85	10.7	12.5	15.25	31.85	12.4	29.45	58.75	24.2	20.05	17.85	35.05
201855_s_at	26.85	11.1	12.95	9.55	59.1	11.75	10.35	23.85	10.75	9.2	26.85	40.35	50.15	34.4	29.55	36.9	102.2	11.25	31.4	20.35	13.3	9.1	16.75	12.65	22.95	10.85	9.45	11.2	15.6	9.65	6.75	14.4	18.1	49.75	9.35	8.15	8.45	7.25	15.25	10.65	8.95	13.85	16.25	13.3	33.2	7.1	7.5	8.45	11.85
201856_s_at	17.6	14.9	8.35	6.2	20.05	7	5.45	24.5	6.5	8.1	8.5	9.85	27.05	13.75	10.85	21.8	23.7	9.7	24	10.35	7.55	5.9	9.05	5.15	12.4	6.95	5.9	5.85	11.8	7	6.7	6.05	8.8	9.45	5.6	8.35	6.5	6.7	8.75	6.8	6.6	9.6	10.2	9.1	18.95	5.6	5.2	5.55	7.9
201857_at	614.25	192.25	91.45	90.6	825.3	168.75	73.35	460.2	45.1	302.55	460.95	257.7	442.3	346.25	406.95	317.75	604.4	274	360.15	107.25	358.8	120.8	161.15	45.5	214.7	220.85	45.15	162.7	551.6	143.1	211.2	116.05	71.25	416.45	44.95	310.7	247.45	165.1	45	53	201.1	193.9	332.85	269.1	440.05	190.1	71.65	57.4	172.9
201858_s_at	5420.05	37.95	16.5	44.55	36.55	141.65	127.75	4710.7	12278.8	9.75	238.55	6256.95	544.6	10043.3	3399.35	1372.15	5310.95	56.25	1499.7	1198.55	25.2	14.25	28.5	111.05	15.55	5.95	114.65	15.7	62.45	65.1	1055.75	13.45	7.95	115.85	33.95	101.6	6.9	9.3	10.15	706.05	898.95	8.85	101.35	25.2	19.15	839.8	136.55	38.1	84.35
201859_at	8376.25	68.1	106.9	235.55	213.15	249.25	115.4	7073.15	8584.3	29.1	1357.8	8821.1	815.25	16696.5	8327.75	1858.7	10366.85	139.05	1933.8	890.8	80.2	31.75	43.65	157.75	53.5	11.55	78.6	45.8	156.3	178.6	1656	50.5	85.35	357.2	83.35	279.15	41.4	24.1	44.5	1705.7	1546.4	60.65	242	41.75	76.45	1452.8	226	102.25	371.5
201860_s_at	9.3	10.65	81.5	193.9	11.75	141.1	11.6	8.2	10.3	11.7	8.35	8.9	8.7	10.7	10.25	8.5	9.45	8.3	7.55	408	12.9	16.95	19.25	44.35	11.95	9.8	35.3	18.65	10.25	8.45	210.85	7.2	13.95	16.25	113.35	7.95	7.5	6.55	13.05	154.55	32.65	12.25	13.7	9.95	8.85	125.35	18.65	11.6	14.4
201861_s_at	488.75	47.4	45.6	26.25	29.6	36.8	34.4	304.75	35	130.35	104.15	536.65	238	621.35	327.6	382.85	282.1	28.25	293.05	63.1	25.3	25.1	36.5	26.1	40.05	39.95	26.6	66.7	31.15	27.25	31.2	23.85	42.6	28.35	29.7	28.95	35.05	29.45	39.4	46.7	32.25	40.15	57.15	29.25	26.8	41.2	52.9	138.85	133.8
201862_s_at	615.85	9.85	8.25	5.9	8.1	8.6	6.25	361.6	12.05	65.1	24.45	700.85	390.65	1100.15	192.1	314.3	415.65	6.65	336.45	11.65	6.65	5.6	8.9	5.95	7.35	152.75	8.7	6.8	6.5	6.7	13.65	5.35	9.9	7.75	6.25	16.65	121.9	55.1	9.95	8.55	51.55	14.8	162.1	6.55	6.2	6.35	6.85	15.95	50.8
201863_at	234.65	139.75	63.8	31.1	101.35	51.9	26.45	484.6	53.5	185.35	449.65	760.75	552.9	562.6	600.3	263	748.65	176.75	275.4	134.75	63.9	45.6	96.6	35.15	85.4	116.1	41	83.5	214.15	62.25	133.3	34.65	84.5	138.85	48.3	79.15	76.75	158.1	107.1	189.3	75.6	106.5	116.15	60.6	92.45	40.95	39.7	73.5	92.8
201864_at	191.3	69.85	193	152.95	1534.2	158.85	85.35	264.9	107.35	121.75	103.35	211.7	243.3	281.75	180.3	319.65	278.5	122.9	259.8	228.95	924.1	1385.95	1127.3	48.3	1431.4	165.6	182.55	137.85	1463.55	71.65	235.05	640.25	269.25	1130.15	69.05	161.25	93.65	174.4	134.05	236.15	168.35	66.8	331.4	1024.9	1115.65	470.45	88.4	106.3	206.05
201865_x_at	865.05	96.4	27.65	52.8	49.25	87.25	29.2	390.6	71.4	80.3	129.5	348.8	481.8	554.25	207.7	281.7	448.65	77.2	350.45	72.3	31.3	58.95	131.2	42.3	96	10.3	46.25	145.15	17.1	72.65	58.5	62.05	49.25	51.55	25.85	24.55	50.15	25.8	42.75	61.6	62.6	50.4	27.3	134.65	176.7	200.5	29.65	31.8	171.3
201866_s_at	88.05	6.1	6.3	5.4	6.4	6.9	5	35.2	6.45	5.9	9.55	50.15	10.35	53	10.45	8.8	43.65	21.9	20.05	8.5	5.5	5	7.2	4.3	6.3	6.1	5.15	6.1	5.95	5.45	5.2	4.6	8.35	6.55	5.1	5.45	5.4	4.9	8.6	6.7	5.15	7.8	8.6	5.55	5.5	4.8	4.25	4.85	6.6
201867_s_at	17.4	4.15	4.5	3.6	4.35	4.2	3.35	5.45	4.15	4.05	4.3	81	22.8	42.85	7.85	4.85	17.2	3.9	7.4	5.65	3.75	3.35	4.8	3	4.35	4.2	3.25	4.05	4.1	3.6	3.35	3.15	5.4	4.45	3.45	3.8	3.75	3.4	7.6	4.95	3.55	5.4	6.5	3.8	3.65	3.3	2.75	3.4	4.5
201868_s_at	6.2	3.6	3.8	3.1	3.85	3.7	2.85	4.15	3.6	3.65	3.85	4.15	3.95	5	4.7	4	6.1	3.45	3.65	4.7	3.25	2.95	4.2	2.6	3.75	3.65	2.8	3.55	3.7	3.2	3.05	2.7	4.75	4	3	3.35	3.2	3	4.85	4.05	3.15	4.7	5.15	3.35	3.25	2.85	2.4	2.95	3.9
201869_s_at	8.05	6.6	6.95	5.4	5	7.25	5.1	6.75	6.15	6.15	6.25	6.85	7.9	21.5	8.05	7.75	7.55	5	6.3	8.1	5.65	5.9	7.45	8.7	7.25	6.35	4.85	12.4	6.15	5.5	4.75	4.7	8.45	7.65	5.05	5.65	5.45	6.55	8.6	6.75	5.25	14.4	19	13.95	5.6	4.95	5.2	5	6.85
201870_at	116.2	37.8	44.65	38.6	75.75	26	29.3	50.2	38.7	116.85	36.7	41.75	49.8	43.65	51	38.5	46.9	31.75	28.35	40.65	68.8	30.7	19.6	21.4	41.7	162.8	37.2	38.15	39.55	34.65	38.25	27.95	56.15	47.5	44.4	54.45	105.7	43.1	57.15	54.15	33.1	74.7	111	40.4	34.6	30.95	27.85	51.2	63.35
201871_s_at	206.55	27.3	20.75	19.75	15.9	18.15	11.3	234.8	17.2	55.75	127.35	238.8	568.15	183.4	144.3	247.75	327	102.3	231.5	32.4	17.9	24.9	31.75	11.8	24.1	71.35	15.35	47.85	25.55	6.1	33.05	13.1	65.45	39.15	14.4	87.2	43.85	76.95	42.45	107.85	59	59.05	151	14.85	16.6	27.2	19.85	19.35	49.4
201872_s_at	827.3	55.9	27.05	13.75	38.05	29.4	20.6	160.45	13.65	394	451.85	55.85	106.2	64.95	234	199.85	46.8	21.65	169.95	139.35	15.45	14	18.25	12.45	22.45	100.2	22.2	17.6	56	49.85	60.5	14.5	17.6	24.6	12.3	158.15	213.95	185.3	23.65	14.95	26.1	245.35	127.55	19.6	33.8	24.65	21.7	25.35	72.9
201873_s_at	347.05	25.85	26.25	18.7	31.15	25.35	18.75	160.4	23	150.7	281.4	57.8	71.2	92.3	292.05	58.55	42.35	26.45	54.25	36.6	21.25	19.85	31.5	20.65	25.45	34.15	18.9	24.55	39.95	29.7	22.05	18.15	32.95	33.15	19.25	51.9	194.8	106.35	32.55	21.9	28.25	121.15	40.2	23.3	29.35	20	16.55	25.9	30.25
201874_at	42.6	134	10.45	6.1	4.7	9.7	9	53.15	4.75	114	7.7	10.95	4.85	30.8	21.9	6.4	7.35	4.7	4.35	155.8	4.3	7	7.95	13.5	9.6	15.75	10	35.6	39.3	4.7	32.5	5	6.25	6.45	4.05	28.8	8.9	35.4	7.3	10.5	7.6	8.95	6.6	4.6	5.4	12.6	23.45	5.55	9.45
201875_s_at	20.9	42.1	18.5	22	17.3	16.95	13.75	28.85	16.3	32.3	16.9	16.4	11.35	17.3	20.8	6.5	9.75	5.4	6.15	80.6	15.25	13.85	14.7	9.2	14.7	24	14.1	18.3	25.6	15.2	19.9	9.15	24	16.75	16.65	23.6	14	19.05	24.4	31.95	15.4	18	27.75	15.25	13.4	16.6	22.55	14.2	21.05
201876_at	155.6	51.7	428	167.7	1245	76.85	30.9	160.95	10.3	315.45	52.65	32.1	18.7	50.1	104.75	15.75	33.9	10.1	17.05	234.05	618.6	47.1	110.75	38.7	233.85	277.3	70.95	119	334.2	616.25	986.9	144.9	17.8	1022.45	26.45	30.35	8.25	7.1	156.25	143	42.95	15.8	16	164.75	561.95	393.85	15.35	91.05	77.25
201877_s_at	74.8	12.85	7.4	10	227.35	8.65	9.05	189.4	7	30.15	39.35	89.75	147.35	66.3	32.9	306.7	564.25	58.35	419.75	10.9	29	5.65	7.7	5.2	25.05	50.95	5.35	9	81.55	12.05	16.25	12.75	8.8	59.7	6.1	47.65	62.2	14.05	8.9	9.4	39.9	95.3	145	21.8	47.4	9.15	4.75	13	16.15
201878_at	14.45	5.75	8	5.45	10.3	6.75	6.25	10.55	6.35	6.85	6.8	9.5	6.55	24.65	20.25	12.65	8.3	5.9	12.65	11.2	5.65	5.55	7.85	5.2	8.6	6.35	5.85	6.1	10.05	5.45	5.3	6	8.5	7.85	5.05	6.85	5.65	6.35	9.9	6.2	4.85	8.3	9.3	10.5	6.25	4.95	4.5	5.45	8
201879_at	13.8	3.55	3.6	3.1	3.9	3.7	2.75	9.7	3.55	3.65	5	3.8	4.1	8	18.65	10.85	18.65	3.45	13.75	4.55	3.25	2.9	4.1	2.55	3.75	3.65	2.75	3.55	3.6	3.4	3.2	2.6	4.5	4	2.95	3.65	3.3	3	4.75	3.95	3.7	4.7	5.15	3.9	3.35	3.3	2.45	2.85	3.9
201880_at	48.3	16.05	16.55	9.9	14.55	14.45	11.35	27.6	10.7	16.75	14.65	19.5	41.25	21.7	26.15	56.35	18.45	15.35	45.6	13.95	11.4	11.25	17.5	10.2	14	10.05	11.75	14.4	14	12.9	14.15	9.2	18.45	15.75	11.55	15.8	16.7	17.45	17.05	11.5	14.7	18.95	23.2	13.1	12.6	12.35	10.65	12.15	27.2
201881_s_at	42.55	6.9	7.15	5.2	6.85	6.25	4.65	17	6.15	7.95	6.75	6.9	10.7	9.35	8.3	14.95	8.5	12.95	20.4	7.9	5.7	5.2	7.1	4.4	6.35	6.15	4.85	6.25	6.55	5.4	5.95	4.6	7.8	6.6	5.15	5.85	5.85	7	8.35	6.7	8.65	7.9	8.9	5.85	5.8	4.95	4.2	5.15	8.45
201882_x_at	10.7	8.45	12.75	7.1	8.6	8.2	6.3	8.15	8.35	8.25	8.55	9.2	9.05	9.9	11.05	9.5	10.35	10.75	8.45	11.2	10.2	6.9	9.6	6.25	8.2	10.7	9.2	8.4	8.8	7.1	7.15	6.15	10.7	9.3	7.4	11.15	7.55	6.95	11	9	7.85	10.85	16.65	7.2	7.7	6.6	5.7	7	9.05
201883_s_at	50.7	752.25	513.45	288.8	14.95	30.05	56.55	437.6	290.85	947.75	115.35	286.5	419.1	106.45	128.3	161.2	232.7	101.7	173.65	1745.8	11.25	18	22.35	58	18.6	74.75	19	1238.55	26.75	181.8	588.35	12.15	120.9	20.25	259.1	107.4	119.55	50.5	240.5	43.85	274.4	255.95	18.8	15.4	12.85	26.55	418.65	212	292.8
201884_at	14.7	19.25	34.05	15.3	18.9	61.65	52.2	13.55	19.3	17.9	14.9	14.55	13.1	18.75	13.95	16.95	12.85	16.95	14.15	19.9	17.5	15.05	23.45	37.05	23.95	18.65	19.45	61.9	28.65	29.45	13.75	16.85	26.4	19	15.65	14.75	16.55	11.65	32.5	152.6	22.3	28.05	30.9	23.25	15.75	19.05	26.1	731.7	21.65
201885_s_at	1384.1	4088.75	1058.1	1860.45	1005.25	838.8	350.05	997.8	672.5	967.7	898.75	920.35	983.55	1113.2	1276.1	311.65	1070.9	1947.5	337.65	1492.3	808.95	510.85	756.55	662.4	704.5	371.25	512.9	1272.7	518.45	587.75	1040.9	342.35	2990.2	1691.8	862.5	276	401.35	462.05	1758.55	3168.9	637.6	377.7	644	609.1	687.1	1374.4	582.55	452.45	882.35
201886_at	34.1	13.95	10.1	11.35	9.65	13.1	6.35	41.65	48.1	8.4	103	41.9	44.3	36.2	61.6	30.4	59.4	283.45	31.45	12.65	11.95	9.25	11.6	5.75	10.85	10.05	9.35	18.25	11.1	44.3	20.95	8.65	19.7	11.15	25.95	11.45	18.75	22.4	78.95	12.85	14.15	19.1	14.15	9.45	11.75	8.75	7.7	14.8	13.6
201887_at	8.1	12.25	12.65	9.35	9.35	10.2	7.85	76.85	7.7	15.2	7.65	233.45	29.2	194.15	9.4	7.6	8.35	7.25	6.75	47.15	6.9	6.1	8.75	5.9	7.8	13.55	7.45	12	7.25	7.35	30.4	5.8	8.65	19.1	6.6	6.85	6.6	4.7	10.85	32.15	10.75	7.65	11.2	6.85	6.55	20	6	12.15	31.65
201888_s_at	6.35	5.7	6.45	4.9	5.7	11.8	11.05	23.2	6.8	10.3	5.7	35.1	6.8	37.35	7.05	5.65	6.55	5.4	5.15	10.25	5.15	4.55	9.2	5.3	5.95	6.5	4.7	5.65	5.65	5.05	4.55	4.35	8.05	6.15	4.9	4.95	4.75	4.45	8.3	6.15	4.65	7.25	8.1	4.8	5.15	4.45	6.45	5.1	6.5
201889_at	94.95	106.6	20.3	30.35	649.2	85.05	14.85	108.15	14.1	196.45	28.05	21.2	503.75	22.35	48	16	196.25	8.75	33.85	61.3	109.65	93.3	87.2	22.45	208.1	106.7	30.75	44.5	376.1	65.05	64.3	178.35	31.45	157.65	26.95	23.7	211.6	20.3	25.1	28.05	107.95	217.3	335.65	138.15	232.75	76.55	20.3	84.85	152.9
201890_at	2057.05	8.6	11.95	8.35	8.95	13.15	10.6	222	185.65	84	1618.05	9.75	9.45	112.95	646.7	9.2	65.3	1507.8	8.3	24.4	8.1	7.4	11.75	10.3	9.2	709.9	11.4	9.45	8.5	331.7	7.35	7.5	20.1	9.4	8.75	39	301.6	504.35	15.85	9.9	7.45	313.2	15.9	9.35	8.15	7.1	7.35	35.15	10
201891_s_at	11984.55	4155.55	4493.25	7570.7	3517.9	6030.65	1822.4	8515.05	7892.85	2635.45	5415.8	10744.45	7192.35	11501.75	7839.65	13711.35	10764.1	3080.95	11680.65	2927.2	1974.55	1068	1079.6	3879	1087.95	2777.05	4257.95	4108.5	1012	2750.95	5006.5	622.45	1668.35	4794.95	3800.9	2250.9	5463.3	2696.6	2126.1	6524	7905.8	1970.7	6664.7	935.75	2297.1	4769.45	2461.65	3229	7277.4
201892_s_at	1859.35	122.9	154.55	117.9	35.8	45.1	41.15	254.5	250.2	828.9	836.55	153.3	679.05	158.9	2142.75	277.95	198.85	109.2	265.2	352.75	57.3	69.4	78.2	24.4	27.5	885.25	36.45	196	176.05	152.7	341.55	13.55	185.1	98.7	37.45	771.35	1331.55	998.5	163.95	304.1	148.9	2225.7	1158.9	29.9	31.05	114.6	692.05	320.45	807.3
201893_x_at	4.65	6342.25	1347.6	928.5	46.65	2534.5	1330.15	4.15	4.1	4.1	18.3	3.9	4.4	4.1	4.75	4.25	3.85	3.35	3.7	961.75	19.5	17.35	15.95	1940.7	21.9	3.9	640.25	1104.45	22.15	120.25	1188.1	4.2	163.7	57.35	143.25	3.8	3.6	3.35	97.6	860.75	723.95	5.45	8.7	20.1	50.45	986.35	2780.5	134.3	243.65
201894_s_at	229.35	135.85	72.95	68	44.85	76.45	32.1	418.8	117.65	127.65	67.6	389.55	122	288.1	199.35	132.95	172.5	82.35	147.2	119.95	50.95	46.1	73.45	41.25	61	34.95	45.55	60.15	64.1	73.45	80.55	36.9	31.95	63.35	55.05	76.1	68.05	84	45.05	30	101	107.6	55.05	60.1	66.2	61.9	80	80.4	141.9
201895_at	96.9	70.8	78.2	62.8	39.35	60.45	50.3	138.35	107.7	64.6	62.5	141.8	93.05	221.8	118.1	149.75	222.45	72.85	161.1	66.45	57.55	54.5	73.05	42.95	66.35	129.5	47.85	69.2	44.9	61.8	78.4	29.75	206.35	59.25	83.15	60.85	58.7	52.05	368.25	153.55	72.55	85.4	98	54.25	43.6	62.85	48.6	70.15	111.6
201896_s_at	22.75	7.3	7.55	6.1	54.85	7.55	8	6.45	7.7	7.4	6.75	8.45	6.95	10.65	8.05	6.85	7.3	6.75	5.75	27.6	21.25	6.15	8.45	5.55	37.05	8.75	6.15	7.25	12.05	6.25	5.8	14.85	10.05	24.3	5.9	9.55	6.45	29.65	9.7	8.4	5.9	32	10.4	12.15	40.65	20.9	4.95	5.7	7.7
201897_s_at	862.35	64.7	10.35	13.35	10.35	9.75	5.55	60.55	89.7	355.5	309.95	11.8	50.65	45.15	290.4	10.45	33.6	304.25	9.2	395.35	8.65	7.55	10.95	5.9	8.5	117.45	6.65	10.75	9.75	53	32.05	6.2	12.4	14.1	8.85	768.7	275.65	473.5	33.5	14.55	10.75	857.9	63.65	8.75	10.15	9.3	6.35	18.7	11.7
201898_s_at	271.4	82.15	19.55	29.5	37.9	9.85	15.95	164.7	49.75	140.25	82.8	56.55	91.55	117.1	58.35	48.4	76.55	104.95	35.65	122.6	23.1	23.8	22.25	14.4	24	211.15	20.9	30.25	32.75	47.75	54.95	14	82.6	35.2	19.6	70.95	58	147.2	58.25	85.1	26.15	102.85	87.25	14	25.7	27.9	21.65	36	43.5
201899_s_at	254.25	150.6	17.85	58.05	183.6	19.35	21.05	237.8	40.75	201.55	110.1	229.9	123.4	238.4	249.65	78.4	266.65	78.7	98.15	105.9	63	53.35	40.05	20.7	40.25	185	30.8	52.35	117.5	42.7	147.55	28.1	47.3	150.2	33.3	66.95	149.95	166.1	13.75	99.8	65.5	217.15	135	45.6	67.8	60.45	13.3	47	85.15
201900_s_at	695.3	48.9	30.75	95.85	32.2	60.6	13.95	314.05	30.65	149.5	73.95	290.5	185.1	287.75	401.95	86.3	140.1	15.3	71.7	49.5	23.2	42.45	29.15	12.05	21.45	89.4	14.1	151.05	65.45	75.05	98.6	13.7	149.15	71.55	765.65	157.15	225.2	175.2	1085.65	241.7	159.45	233.6	173.15	35.7	22.65	24.55	23.25	70.9	140.7
201901_s_at	937.05	253.9	130.5	246.3	234.65	67.15	64	640.3	212.95	371.25	485.1	560.1	700.65	562.75	638.35	702.05	777.4	515.4	482.75	174.85	70	132.9	143.4	42.9	145	362.3	53.7	420.4	188.65	182.05	169.3	70.45	118.95	115.35	144.7	177.85	217.25	332.45	127.55	425.9	161.45	319.3	336.75	125.8	154.95	155.85	61	139.35	200.5
201902_s_at	5.35	4.1	4.3	3.5	4.15	4.2	3.15	4.65	4.5	4.1	4.25	4.3	4.45	5.8	6.1	4.6	4.8	4.55	4.1	5.15	3.7	4	4.75	2.9	4.25	4.15	3.6	4.05	4.4	3.55	3.3	3.15	6.45	4.15	3.75	3.75	3.55	3.35	5.45	4.65	3.6	5.3	5.75	3.8	3.8	3.2	2.75	3.35	4.45
201903_at	1882.45	362.35	126.4	236.9	487.95	60.25	34.9	561	138.55	1159.05	532.9	1126.95	271.65	799.75	618.15	225.55	384.75	562.85	217.5	241.35	232.15	367	448.35	42.75	256.6	1314.5	47.5	290.45	167.3	159.7	226.45	146.3	7277.15	390.4	634.7	308.9	511.6	383.2	1755.95	748.45	102.9	490.45	737.5	302.4	291.4	67.35	39.45	89.15	194.85
201904_s_at	8.3	30.15	10.5	8.45	10.25	10.1	7.8	8.35	10.3	27.85	10.3	9.45	7.7	30.2	52.45	8.5	7.75	9.3	7.45	20.4	8.35	8	11.5	7.7	10.35	174	10.85	9.85	9.6	8.6	10.2	7.5	12.3	9.9	9.7	8.9	7.9	7.9	13.2	60.55	8.45	12.45	13.65	9	8.1	33.7	7.05	8.1	10.8
201905_s_at	4.8	3.8	4	3.2	4	3.85	2.9	4.15	3.8	4	3.9	4.1	4.05	4.9	6.45	4.2	4.55	3.6	3.7	4.85	3.4	3.1	4.4	2.7	3.9	16.85	2.9	3.7	3.85	3.3	3.15	2.8	4.85	4.15	3.1	3.45	3.4	3.1	5.2	4.25	3.25	4.9	5.3	3.5	3.45	3	2.55	3.05	4.05
201906_s_at	8.7	24.75	10.25	7.5	13.05	9.45	7.2	8.35	10	38.1	11.35	9.05	8.65	8.45	79.45	8.35	8.7	12	7.45	13.4	9.2	16	13.95	6.85	16.9	318.4	9.35	10.45	8.7	9	18.4	9.95	14.25	11.75	15.75	7.7	5.55	8.85	13.5	77.6	6.1	9.85	12.1	9.8	11	19.5	6.4	9.15	19.1
201907_x_at	9.35	7.75	7.4	6.2	7.75	6.9	8.2	7.75	7.05	6.4	7.4	8.95	7.8	9.5	9.3	8.1	9.35	6.85	7.2	9	6.55	6.4	10.05	5.25	9.35	7.35	5.5	7.05	7.3	6.35	6	5.45	13.3	7.85	6	6.55	6.4	6.75	9.4	8.1	6.3	9.25	10	6.55	7.6	5.7	4.5	5.75	7.75
201908_at	28	25.1	17.6	26.85	18.45	19.25	12.65	19.1	17.2	16.05	15.9	18.25	17.3	31.95	49	18.4	18.55	15.9	16.95	21.7	16.15	16.35	18.6	11.85	17.65	30.55	13	16.25	20.25	23.95	38.3	12.15	21.75	19.05	22.95	17.25	15.3	21.9	16.3	19.1	18.8	22.3	16	15.55	15.5	28.15	14.65	13.5	17.8
201909_at	4.7	5.4	325.5	393.8	96.05	48.7	10	651.75	295.95	6.55	694.55	1019.2	7.3	602.4	1622.25	2306.5	1180.95	230	1210.05	5.55	90	85.45	175.05	46.55	44.25	4.2	6.3	970.95	270.2	62.4	597.55	17.75	161.25	252.85	284.8	4	1248.35	807.4	77.55	587.35	798.25	2947.8	26.4	56.75	141.15	185.25	5	256.65	1051.5
201910_at	11.55	12.35	13.7	14.45	14.05	12.05	9.3	10.6	12.7	12.15	11	13.35	12.4	13.95	13.2	13.5	11.55	10.45	9.5	15.75	12	10.25	14.3	8.6	15.8	16.7	9.35	33.7	67.7	14.9	13.5	9.4	15.85	17.25	85.8	11.4	10.95	9.9	18.05	28.55	11.25	15.95	15.75	11.7	13.4	10.05	8.3	11.25	16.2
201911_s_at	8.45	20.15	45.4	40.6	41.75	12.9	10.9	6.8	12.05	28.1	10.15	8.7	8.45	11.7	12.65	7.45	9.25	8.1	7.1	24.9	16.55	11.5	20.2	9.55	13.5	49.4	10	29.3	90.1	20.6	25.1	10.65	20.05	24	137.25	9	8.55	9.35	132.65	227.05	13.45	11.3	17.2	9.75	21.55	10.2	8.15	51.8	55.8
201912_s_at	469.9	72.25	17.25	22.4	24.5	20.5	13.55	103.7	225.95	295	304.65	30.85	57.5	63.65	178	75.5	51.55	679.7	55.25	68.35	11.7	9.85	14.35	12.15	18.15	62.6	10.35	15.75	17	109.2	51.25	14.15	26.3	22.1	18.85	176.85	188.15	54.55	25.85	30.5	17.8	241.7	81.05	15.85	15.8	21.65	12.15	20	66.6
201913_s_at	424.8	101.85	144.2	156.9	57.35	37.6	29.45	392.9	94.6	148.1	443.95	274.55	145.25	193.5	262.15	134.55	231.5	107.15	132.6	65.25	64.85	60.2	72.1	16.7	97.7	234.55	32.35	141.4	67.6	54.75	81.85	51.8	137.35	76.35	136.5	122.85	92.45	117.7	215.7	109.95	76.05	143.55	119.15	82.6	63.55	62.5	45	110.2	130.9
201914_s_at	227.85	143.25	42.05	20.45	29.15	30.5	31.85	417.55	27.5	78.65	59.85	103.35	200	197.3	171	135	184.7	27.25	125.1	58.65	14.85	13.5	28.45	21.15	42.1	19.85	22.1	41.15	27.4	21.35	24	26.8	36.1	34.4	20.9	26.3	27	22.3	36.9	25.85	21.95	36.5	39.3	28.65	29.1	78.3	34.7	63.15	116.05
201915_at	20.9	15.45	19.1	13.5	15.8	31.6	25.5	18.95	17.6	11.25	13.7	15.6	14.5	17.1	17.25	13.45	17.15	13.65	17.6	20.5	12.6	10.9	19.9	17.65	17.35	11.65	15.55	21.75	18.4	19.9	10.9	13.35	28.6	15.35	14	13.75	12.35	10.8	22.9	13.4	11.05	19.75	22.95	12.75	13.35	13.85	20.9	20.85	16.7
201916_s_at	225.8	109.15	48.4	38.4	186.15	40.95	13.15	368.4	10.15	148.65	58.45	89.7	203.35	209.35	299.6	76.9	211.9	11.7	116	58.9	44.3	10.15	25.9	9.9	32.9	29.95	22.25	73.3	48.5	64.15	75	22.8	13.55	110	10.7	118.75	93.45	36.25	11.3	8.6	60.4	148.8	129.85	31.8	50.8	80.25	90.85	117.6	263.05
201917_s_at	403.7	30.8	12.1	9.85	35.1	11.7	9	306.5	11.55	42	92.95	35.4	412.7	185.9	505.3	106.55	536.2	13.3	128	14.45	10.55	7.4	16.85	8	40.15	60.3	8.1	16.4	23.65	10.1	18.7	11.9	14.5	29.55	14.55	10.5	52.95	21.65	15.05	74.2	10.05	14.7	53.2	19.5	38.5	18.25	9.2	38.1	16.8
201918_at	102.05	6.55	6.45	5.3	9.1	6.8	4.6	75	5.45	6.45	38.7	14.65	112.95	124.55	183	41.3	120.6	4.8	35.85	7.9	5.35	5.1	8.7	5.15	8.55	8.3	4.4	12.45	12	5.05	6.95	8.05	7.1	14.95	5.3	5.6	12.5	6.75	8.15	7.2	5.5	7.45	18	10.15	19.4	8.55	4.75	6.2	7.5
201919_at	793.45	190.5	143.9	131.55	430	215.25	117.75	347.45	108.6	148.45	134.35	93.25	391.4	181.15	702.8	193.25	406.85	20.4	278.8	131.4	194.4	196.65	183.9	103.05	253.35	261.9	106.2	242.05	350.7	110.7	368.75	205.9	133.1	458.35	128.65	248.05	543.85	467.3	149.55	80.9	224.85	510.35	685.15	274.15	292.85	227.5	165.95	267.2	322.55
201920_at	367.25	67.75	15.05	8.55	57.75	11.05	9	963.45	50.9	464.2	467.45	236.55	86	400.8	647	456	751.55	524.15	497.8	390.85	14.75	122.7	47.65	16.65	67.75	391.7	10.15	13.1	38.4	91.2	68.1	10.65	7.1	97.7	9	489.95	109.85	178.6	7.05	31.5	164.45	371.45	125.1	38.1	57.15	53.6	8.05	91.95	42.2
201921_at	33.4	100.25	34.15	46.8	246.95	25.65	9.4	84	56.35	179.35	27.45	125.95	55.2	137.55	33.75	33.35	46.15	22.75	27.4	73.3	37.55	13.2	18.9	12	25.85	127.5	7.15	41.9	37.75	26.25	54.4	14.6	10.7	76.8	20.35	43.35	20.3	20.5	29.15	36.1	70.6	10.05	59.5	24.25	32.75	17.95	20.95	21.95	129
201922_at	1088.8	431.8	319.95	146.25	260.5	407.9	182.2	989.65	89.5	818.5	756.05	888.7	2099.9	887.9	1373.75	1393.65	1159.55	386.7	1335.7	349.8	216.15	76.05	109.8	132.45	178.25	335.8	203.4	360.75	360.5	273.65	451.9	113.3	43.45	317.65	106	663.8	1259.9	722.7	44.5	42.05	571.75	1488.35	1365.95	149.5	169.35	417.35	557.2	400.95	739.05
[truncated: 43,425 more rows]
[truncated: 35 more columns]
